# Supplementary material for: Deciphering the Functional Long Non‐Coding RNAs Derived from MicroRNA Loci
Source: Adv Sci (Weinh). 2023 Oct 17;10(33):2203987. doi: 10.1002/advs.202203987 (PMC10667839; doi:10.1002/advs.202203987)
Supplement: Supplementary file 2 — Supporting Information [file ADVS-10-2203987-s002.xlsx]

## Sheet: PacBio Iso-seq data summary
Supporting Table1. Essential characteristic of molncRNAs, mRNAs and classic lncRNAs identified by PacBio Iso-seq and miRNA expression in K562 cells. Related to Figure 1, 2 and Figure S1, S2.
PacBio Iso-seq data processing	Reads	Number
Step0: raw data	subreads	41909348
Step1: trim rawdata	CCS reads	2151513
	FLNC reads	1221669
Step2: cluster and polish FLNC reads	unique FLNC reads	465090
Step3: map FLNC reads	uniquely mapped reads	435177
Step4: cluster isoform after mapping	PacBio isoform	434485

## Sheet: molncRNA information
molncRNA	isoform	chromatin	strand	transcript length	exons	type	classification	gene region	PB isoform ID	associated gene	associated gene type	associated miRNA	relationship	unique relationship	count	molncRNA type
molnc-568	molnc-568_1	3	-	2333	1	intragenic	full splice match	3:114314615-114316947	PB.7197.1	AC093010.3	3prime_overlapping_ncRNA	hsa-mir-568	exon	exon	1	ex-molncRNA
molnc-568	molnc-568_2	3	-	2631	1	intragenic	full splice match	3:114315991-114318621	PB.7197.2	AC093010.3	3prime_overlapping_ncRNA	hsa-mir-568	exon	exon	1	ex-molncRNA
molnc-15a_cluster1	molnc-15a_6	13	-	1990	10	intragenic	complete splice mismatch	13:50011931-50054395	PB.2864.25	DLEU2	antisense	hsa-mir-15a,hsa-mir-16-1	intron,intron	intron	1	in-molncRNA
molnc-223	molnc-223_5	X	+	3229	2	intragenic	complete splice mismatch	X:66015449-66019224	PB.11916.201	AL034397.3	antisense	hsa-mir-223	exon	exon	1	ex-molncRNA
molnc-223	molnc-223_6	X	+	3760	2	intragenic	complete splice mismatch	X:66015461-66019767	PB.11916.203	AL034397.3	antisense	hsa-mir-223	exon	exon	1	ex-molncRNA
molnc-4712	molnc-4712_10	15	+	3066	2	intragenic	complete splice mismatch	15:50355485-50361256	PB.3724.22	GABPB1-AS1	antisense	hsa-mir-4712	exon	exon	1	ex-molncRNA
molnc-4712	molnc-4712_11	15	+	3256	2	intragenic	complete splice mismatch	15:50355489-50361256	PB.3724.23	GABPB1-AS1	antisense	hsa-mir-4712	exon	exon	1	ex-molncRNA
molnc-4712	molnc-4712_13	15	+	1937	2	intragenic	complete splice mismatch	15:50357420-50361254	PB.3724.30	GABPB1-AS1	antisense	hsa-mir-4712	exon	exon	1	ex-molncRNA
molnc-4712	molnc-4712_18	15	+	2643	2	intragenic	complete splice mismatch	15:50357627-50367153	PB.3724.31	GABPB1-AS1	antisense	hsa-mir-4712	intron	intron	1	in-molncRNA
molnc-4712	molnc-4712_19	15	+	1680	9	intragenic	complete splice mismatch	15:50358155-50376275	PB.3724.33	GABPB1-AS1	antisense	hsa-mir-4712	intron	intron	1	in-molncRNA
molnc-4712	molnc-4712_20	15	+	2042	2	intragenic	complete splice mismatch	15:50358283-50367459	PB.3724.35	GABPB1-AS1	antisense	hsa-mir-4712	intron	intron	1	in-molncRNA
molnc-497	molnc-497	17	-	3506	2	intragenic	complete splice mismatch	17:6997576-7041190	PB.4321.8	ALOX12-AS1	antisense	hsa-mir-195,hsa-mir-497	intron,intron	intron	2	in-molncRNA
molnc-497	molnc-497	17	-	3506	2	intragenic	complete splice mismatch	17:6997576-7041190	PB.4321.8	ALOX12-AS1	antisense	hsa-mir-195,hsa-mir-497	intron,intron	intron	2	in-molncRNA
molnc-4999	molnc-4999_3	19	-	811	2	intragenic	complete splice mismatch	19:8388685-8390676	PB.4863.170	RAB11B-AS1	antisense	hsa-mir-4999	intron	intron	1	in-molncRNA
molnc-142	molnc-142_1	17	-	521	1	intragenic	full splice match	17:58330882-58331402	PB.4461.254	AC004687.1	antisense	hsa-mir-142	exon	exon	1	ex-molncRNA
molnc-142	molnc-142_2	17	-	1636	1	intragenic	full splice match	17:58330888-58332523	PB.4461.256	AC004687.1	antisense	hsa-mir-142	exon	exon	3	ex-molncRNA
molnc-15a_cluster1	molnc-15a_1	13	-	4274	5	intragenic	full splice match	13:50040901-50081987	PB.2864.43	DLEU2	antisense	hsa-mir-15a,hsa-mir-16-1	intron,intron	intron	1	in-molncRNA
molnc-15a_cluster1	molnc-15a_2	13	-	1745	5	intragenic	full splice match	13:50043437-50081994	PB.2864.48	DLEU2	antisense	hsa-mir-15a,hsa-mir-16-1	intron,intron	intron	2	in-molncRNA
molnc-15a_cluster1	molnc-15a_3	13	-	1678	5	intragenic	full splice match	13:50043513-50082003	PB.2864.50	DLEU2	antisense	hsa-mir-15a,hsa-mir-16-1	intron,intron	intron	2	in-molncRNA
molnc-15a_cluster1	molnc-15a_4	13	-	1271	5	intragenic	full splice match	13:50043920-50082003	PB.2864.51	DLEU2	antisense	hsa-mir-15a,hsa-mir-16-1	intron,intron	intron	1	in-molncRNA
molnc-223	molnc-223_1	X	+	1087	2	intragenic	full splice match	X:66015415-66019773	PB.11916.198	AL034397.3	antisense	hsa-mir-223	exon	exon	3	ex-molncRNA
molnc-3157	molnc-3157_1	10	-	2007	4	intragenic	full splice match	10:95860102-96090235	PB.1304.1	ENTPD1-AS1	antisense	hsa-mir-3157	intron	intron	1	in-molncRNA
molnc-4999	molnc-4999_2	19	-	952	3	intragenic	full splice match	19:8374426-8390671	PB.4863.168	RAB11B-AS1	antisense	hsa-mir-4999	intron	intron	2	in-molncRNA
molnc-1302-9	molnc-1302-9	9	+	2109	1	intragenic	partial splice match	9:29229-31337	PB.10995.1	AL928970.1	antisense	hsa-mir-1302-9	exon	exon	1	ex-molncRNA
molnc-15a_cluster1	molnc-15a_5	13	-	1754	5	intragenic	partial splice match	13:50043437-50082038	PB.2864.46	DLEU2	antisense	hsa-mir-15a,hsa-mir-16-1	intron,intron	intron	1	in-molncRNA
molnc-15a_cluster1	molnc-15a_7	13	-	3004	6	intragenic	partial splice match	13:50039014-50082003	PB.2864.36	DLEU2	antisense	hsa-mir-15a,hsa-mir-16-1	intron,intron	intron	1	in-molncRNA
molnc-15a_cluster1	molnc-15a_8	13	-	4501	5	intragenic	partial splice match	13:50040901-50081564	PB.2864.42	DLEU2	antisense	hsa-mir-15a,hsa-mir-16-1	intron,intron	intron	1	in-molncRNA
molnc-15a_cluster2	molnc-15a_10	13	-	2111	11	intragenic	partial splice match	13:49990151-50082038	PB.2864.22	DLEU2	antisense	hsa-mir-15a,hsa-mir-16-1,hsa-mir-3613	intron,intron,intron	intron	1	in-molncRNA
molnc-15a_cluster2	molnc-15a_10	13	-	2111	11	intragenic	partial splice match	13:49990151-50082038	PB.2864.22	DLEU2	antisense	hsa-mir-15a,hsa-mir-16-1,hsa-mir-3613	intron,intron,intron	intron	1	in-molncRNA
molnc-15a_cluster2	molnc-15a_9	13	-	1781	10	intragenic	partial splice match	13:49975130-50125535	PB.2864.21	DLEU2	antisense	hsa-mir-15a,hsa-mir-16-1,hsa-mir-3613	intron,intron,intron	intron	1	in-molncRNA
molnc-15a_cluster2	molnc-15a_9	13	-	1781	10	intragenic	partial splice match	13:49975130-50125535	PB.2864.21	DLEU2	antisense	hsa-mir-15a,hsa-mir-16-1,hsa-mir-3613	intron,intron,intron	intron	1	in-molncRNA
molnc-223	molnc-223_2	X	+	5062	1	intragenic	partial splice match	X:66015362-66020423	PB.11916.197	AL034397.3	antisense	hsa-mir-223	exon	exon	2	ex-molncRNA
molnc-223	molnc-223_3	X	+	3788	1	intragenic	partial splice match	X:66015439-66019226	PB.11916.200	AL034397.3	antisense	hsa-mir-223	exon	exon	2	ex-molncRNA
molnc-223	molnc-223_4	X	+	3212	1	intragenic	partial splice match	X:66017210-66020421	PB.11916.204	AL034397.3	antisense	hsa-mir-223	exon	exon	1	ex-molncRNA
molnc-3157	molnc-3157_2	10	-	1788	8	intragenic	partial splice match	10:96041434-96090234	PB.1304.30	ENTPD1-AS1	antisense	hsa-mir-3157	intron	intron	1	in-molncRNA
molnc-3157	molnc-3157_3	10	-	3428	3	intragenic	partial splice match	10:96041758-96090212	PB.1304.32	ENTPD1-AS1	antisense	hsa-mir-3157	intron	intron	1	in-molncRNA
molnc-3939	molnc-3939_1	6	-	2793	1	intragenic	partial splice match	6:166995771-166998563	PB.9838.86	Z94721.1	antisense	hsa-mir-3939	exon	exon	1	ex-molncRNA
molnc-3939	molnc-3939_10	6	-	2478	4	intragenic	partial splice match	6:166982219-166999083	PB.9838.56	Z94721.1	antisense	hsa-mir-3939	intron	intron	1	in-molncRNA
molnc-3939	molnc-3939_11	6	-	4430	2	intragenic	partial splice match	6:166982400-166999123	PB.9838.60	Z94721.1	antisense	hsa-mir-3939	intron	intron	1	in-molncRNA
molnc-3939	molnc-3939_12	6	-	2162	2	intragenic	partial splice match	6:166984607-166999062	PB.9838.71	Z94721.1	antisense	hsa-mir-3939	intron	intron	2	in-molncRNA
molnc-3939	molnc-3939_13	6	-	4814	2	intragenic	partial splice match	6:166990482-166999079	PB.9838.72	Z94721.1	antisense	hsa-mir-3939	intron	intron	1	in-molncRNA
molnc-3939	molnc-3939_14	6	-	4308	2	intragenic	partial splice match	6:166990985-166999076	PB.9838.77	Z94721.1	antisense	hsa-mir-3939	intron	intron	1	in-molncRNA
molnc-3939	molnc-3939_2	6	-	3313	1	intragenic	partial splice match	6:166995771-166999083	PB.9838.88	Z94721.1	antisense	hsa-mir-3939	exon	exon	5	ex-molncRNA
molnc-3939	molnc-3939_3	6	-	2517	1	intragenic	partial splice match	6:166995773-166998289	PB.9838.90	Z94721.1	antisense	hsa-mir-3939	exon	exon	1	ex-molncRNA
molnc-3939	molnc-3939_4	6	-	1759	1	intragenic	partial splice match	6:166997018-166998776	PB.9838.91	Z94721.1	antisense	hsa-mir-3939	exon	exon	1	ex-molncRNA
molnc-3939	molnc-3939_5	6	-	2059	1	intragenic	partial splice match	6:166997018-166999076	PB.9838.95	Z94721.1	antisense	hsa-mir-3939	exon	exon	30	ex-molncRNA
molnc-3939	molnc-3939_6	6	-	2066	1	intragenic	partial splice match	6:166997018-166999083	PB.9838.92	Z94721.1	antisense	hsa-mir-3939	exon	exon	1	ex-molncRNA
molnc-3939	molnc-3939_7	6	-	2238	1	intragenic	partial splice match	6:166997018-166999255	PB.9838.94	Z94721.1	antisense	hsa-mir-3939	exon	exon	3	ex-molncRNA
molnc-3939	molnc-3939_8	6	-	2048	1	intragenic	partial splice match	6:166997034-166999081	PB.9838.98	Z94721.1	antisense	hsa-mir-3939	exon	exon	1	ex-molncRNA
molnc-3939	molnc-3939_9	6	-	3124	4	intragenic	partial splice match	6:166965457-166999083	PB.9838.32	Z94721.1	antisense	hsa-mir-3939	intron	intron	1	in-molncRNA
molnc-4655	molnc-4655_1	7	-	4675	1	antisense	partial splice match	7:1841413-1846087	PB.9877.254	AC104129.1	antisense	hsa-mir-4655	exon	exon	1	ex-molncRNA
molnc-4655	molnc-4655_2	7	-	3195	1	antisense	partial splice match	7:1842108-1845302	PB.9877.257	AC104129.1	antisense	hsa-mir-4655	exon	exon	1	ex-molncRNA
molnc-4655	molnc-4655_3	7	-	4042	1	antisense	partial splice match	7:1842108-1846149	PB.9877.258	AC104129.1	antisense	hsa-mir-4655	exon	exon	1	ex-molncRNA
molnc-4655	molnc-4655_4	7	-	2532	1	antisense	partial splice match	7:1842110-1844641	PB.9877.260	AC104129.1	antisense	hsa-mir-4655	exon	exon	2	ex-molncRNA
molnc-4712	molnc-4712_1	15	+	3280	1	intragenic	partial splice match	15:50357977-50361256	PB.3724.32	GABPB1-AS1	antisense	hsa-mir-4712	exon	exon	1	ex-molncRNA
molnc-4712	molnc-4712_12	15	+	3567	3	intragenic	partial splice match	15:50355507-50361256	PB.3724.27	GABPB1-AS1	antisense	hsa-mir-4712	exon	exon	1	ex-molncRNA
molnc-4712	molnc-4712_14	15	+	1977	2	intragenic	partial splice match	15:50354967-50371342	PB.3724.9	GABPB1-AS1	antisense	hsa-mir-4712	intron	intron	1	in-molncRNA
molnc-4712	molnc-4712_15	15	+	1090	2	intragenic	partial splice match	15:50355467-50371342	PB.3724.14	GABPB1-AS1	antisense	hsa-mir-4712	intron	intron	2	in-molncRNA
molnc-4712	molnc-4712_16	15	+	1244	3	intragenic	partial splice match	15:50355471-50371342	PB.3724.17	GABPB1-AS1	antisense	hsa-mir-4712	intron	intron	2	in-molncRNA
molnc-4712	molnc-4712_17	15	+	1436	3	intragenic	partial splice match	15:50355499-50371343	PB.3724.25	GABPB1-AS1	antisense	hsa-mir-4712	intron	intron	1	in-molncRNA
molnc-4712	molnc-4712_2	15	+	2959	1	intragenic	partial splice match	15:50358296-50361254	PB.3724.36	GABPB1-AS1	antisense	hsa-mir-4712	exon	exon	1	ex-molncRNA
molnc-4712	molnc-4712_3	15	+	2564	1	intragenic	partial splice match	15:50358531-50361094	PB.3724.37	GABPB1-AS1	antisense	hsa-mir-4712	exon	exon	1	ex-molncRNA
molnc-4712	molnc-4712_4	15	+	2525	1	intragenic	partial splice match	15:50358730-50361254	PB.3724.38	GABPB1-AS1	antisense	hsa-mir-4712	exon	exon	1	ex-molncRNA
molnc-4712	molnc-4712_5	15	+	3271	3	intragenic	partial splice match	15:50355470-50361193	PB.3724.15	GABPB1-AS1	antisense	hsa-mir-4712	exon	exon	1	ex-molncRNA
molnc-4712	molnc-4712_6	15	+	2720	3	intragenic	partial splice match	15:50355471-50361256	PB.3724.16	GABPB1-AS1	antisense	hsa-mir-4712	exon	exon	1	ex-molncRNA
molnc-4712	molnc-4712_7	15	+	3624	3	intragenic	partial splice match	15:50355472-50361256	PB.3724.18	GABPB1-AS1	antisense	hsa-mir-4712	exon	exon	1	ex-molncRNA
molnc-4712	molnc-4712_8	15	+	3033	3	intragenic	partial splice match	15:50355473-50361256	PB.3724.19	GABPB1-AS1	antisense	hsa-mir-4712	exon	exon	1	ex-molncRNA
molnc-4712	molnc-4712_9	15	+	3545	3	intragenic	partial splice match	15:50355485-50361254	PB.3724.21	GABPB1-AS1	antisense	hsa-mir-4712	exon	exon	1	ex-molncRNA
molnc-4759	molnc-4759	21	+	1209	5	intragenic	partial splice match	21:26854681-27205104	PB.6396.43	AP001599.1	antisense	hsa-mir-4759	intron	intron	1	in-molncRNA
molnc-4999	molnc-4999_1	19	-	863	1	intragenic	partial splice match	19:8388658-8389520	PB.4863.169	RAB11B-AS1	antisense	hsa-mir-4999	exon	exon	1	ex-molncRNA
molnc-4999	molnc-4999_4	19	-	3328	2	intragenic	partial splice match	19:8374420-8390688	PB.4863.165	RAB11B-AS1	antisense	hsa-mir-4999	intron	intron	1	in-molncRNA
molnc-4999	molnc-4999_5	19	-	3492	6	intragenic	partial splice match	19:8369479-8390182	PB.4863.164	RAB11B-AS1	antisense	hsa-mir-4999	intron	intron	1	in-molncRNA
molnc-4999	molnc-4999_6	19	-	3063	3	intragenic	partial splice match	19:8374420-8390697	PB.4863.166	RAB11B-AS1	antisense	hsa-mir-4999	intron	intron	1	in-molncRNA
molnc-548k	molnc-548k	11	+	2310	2	antisense	partial splice match	11:70282788-70285679	PB.1784.16	AP002336.2	antisense	hsa-mir-548k	exon	exon	1	ex-molncRNA
molnc-583	molnc-583	5	+	7590	10	intragenic	partial splice match	5:96076379-96386964	PB.8779.1	AC104123.1	antisense	hsa-mir-583	intron	intron	1	in-molncRNA
molnc-6716	molnc-6716	11	+	3364	4	intragenic	partial splice match	11:118637005-118646257	PB.2001.350	AP000941.1	antisense	hsa-mir-6716	exon	exon	1	ex-molncRNA
molnc-92b	molnc-92b	1	+	4412	1	intragenic	partial splice match	1:155194998-155199409	PB.504.527	AC234582.1	antisense	hsa-mir-92b	exon	exon	2	ex-molncRNA
molnc-4453	molnc-4453_1	4	+	2997	1	intragenic	full splice match	4:152536264-152539260	PB.8278.22	MIR4453HG	bidirectional_promoter_lncRNA	hsa-mir-4453	exon	exon	3	ex-molncRNA
molnc-4453	molnc-4453_2	4	+	3167	1	intragenic	full splice match	4:152536273-152539439	PB.8278.23	MIR4453HG	bidirectional_promoter_lncRNA	hsa-mir-4453	exon	exon	1	ex-molncRNA
molnc-4453	molnc-4453_3	4	+	2348	1	intragenic	full splice match	4:152536293-152538640	PB.8278.24	MIR4453HG	bidirectional_promoter_lncRNA	hsa-mir-4453	exon	exon	1	ex-molncRNA
molnc-4453	molnc-4453_4	4	+	2593	1	intragenic	full splice match	4:152536353-152538945	PB.8278.25	MIR4453HG	bidirectional_promoter_lncRNA	hsa-mir-4453	exon	exon	1	ex-molncRNA
molnc-4453	molnc-4453_5	4	+	2867	1	intragenic	full splice match	4:152536378-152539244	PB.8278.26	MIR4453HG	bidirectional_promoter_lncRNA	hsa-mir-4453	exon	exon	3	ex-molncRNA
molnc-4453	molnc-4453_6	4	+	2991	1	intragenic	full splice match	4:152536381-152539371	PB.8278.27	MIR4453HG	bidirectional_promoter_lncRNA	hsa-mir-4453	exon	exon	1	ex-molncRNA
molnc-4453	molnc-4453_7	4	+	3020	1	intragenic	full splice match	4:152536416-152539435	PB.8278.28	MIR4453HG	bidirectional_promoter_lncRNA	hsa-mir-4453	exon	exon	1	ex-molncRNA
molnc-1204	molnc-1204_1	8	+	2781	2	intragenic	complete splice mismatch	8:127794531-127798696	PB.10945.115	PVT1	lincRNA	hsa-mir-1204	exon	exon	1	ex-molncRNA
molnc-1204	molnc-1204_2	8	+	1971	16	intragenic	complete splice mismatch	8:127757242-127860764	PB.10945.113	PVT1	lincRNA	hsa-mir-1204	intron	intron	1	in-molncRNA
molnc-1204	molnc-1204_3	8	+	2657	6	intragenic	complete splice mismatch	8:127779590-127812004	PB.10945.114	PVT1	lincRNA	hsa-mir-1204	intron	intron	1	in-molncRNA
molnc-1205	molnc-1205_5	8	+	3320	4	intragenic	complete splice mismatch	8:127890574-127992060	PB.10945.161	PVT1	lincRNA	hsa-mir-1205	intron	intron	1	in-molncRNA
molnc-1206	molnc-1206_2	8	+	2686	2	intragenic	complete splice mismatch	8:128002831-128015771	PB.10945.214	PVT1	lincRNA	hsa-mir-1206	intron	intron	1	in-molncRNA
molnc-2392	molnc-2392	14	+	1185	5	intragenic	complete splice mismatch	14:100794795-100832108	PB.3552.99	MEG3	lincRNA	hsa-mir-2392	intron	intron	2	in-molncRNA
molnc-3648-1	molnc-3648-1	21	+	3190	4	intragenic	complete splice mismatch	21:8206557-8255878	PB.6340.1	FP671120.1	lincRNA	hsa-mir-3648-1,hsa-mir-3687-1,hsa-mir-6724-2	intron,intron,intron	intron	1	in-molncRNA
molnc-3648-1	molnc-3648-1	21	+	3190	4	intragenic	complete splice mismatch	21:8206557-8255878	PB.6340.1	FP671120.1	lincRNA	hsa-mir-3648-1,hsa-mir-3687-1,hsa-mir-6724-2	intron,intron,intron	intron	1	in-molncRNA
molnc-3668	molnc-3668_7	6	+	5155	29	intragenic	complete splice mismatch	6:139700189-140512612	PB.9723.1	FILNC1	lincRNA	hsa-mir-3668	intron	intron	1	in-molncRNA
molnc-3681	molnc-3681_3	2	+	2648	3	intragenic	complete splice mismatch	2:11882122-12521489	PB.5046.393	MIR3681HG	lincRNA	hsa-mir-3681	intron	intron	1	in-molncRNA
molnc-3686	molnc-3686_10	8	-	2124	2	intragenic	complete splice mismatch	8:129482366-129490931	PB.10962.206	CCDC26	lincRNA	hsa-mir-3686	intron	intron	1	in-molncRNA
molnc-3686	molnc-3686_9	8	-	2412	2	intragenic	complete splice mismatch	8:129480771-129485336	PB.10962.197	CCDC26	lincRNA	hsa-mir-3686	intron	intron	1	in-molncRNA
molnc-374a	molnc-374a_9	X	-	2177	21	intragenic	complete splice mismatch	X:74223334-74328790	PB.11957.24	FTX	lincRNA	hsa-mir-374a,hsa-mir-545	intron,intron	intron	1	in-molncRNA
molnc-374b	molnc-374b	X	-	1890	14	intragenic	complete splice mismatch	X:73984750-74223447	PB.11957.3	FTX	lincRNA	hsa-mir-374b,hsa-mir-421	intron,intron	intron	1	in-molncRNA
molnc-4256	molnc-4256	1	-	4200	85	intragenic	complete splice mismatch	1:111954972-112589041	PB.426.650	AL445426.1	lincRNA	hsa-mir-4256	intron	intron	1	in-molncRNA
molnc-4309	molnc-4309	14	+	2179	9	intragenic	complete splice mismatch	14:102467421-102555920	PB.3552.1096	LINC02323	lincRNA	hsa-mir-4309	intron	intron	1	in-molncRNA
molnc-4435-1	molnc-4435-1_5	2	+	2105	4	intragenic	complete splice mismatch	2:87617038-87647419	PB.5353.87	CYTOR	lincRNA	hsa-mir-4435-1	intron	intron	1	in-molncRNA
molnc-4435-2	molnc-4435-2_12	2	-	2422	2	intragenic	complete splice mismatch	2:111244305-111367576	PB.5460.216	MIR4435-2HG	lincRNA	hsa-mir-4435-2	intron	intron	1	in-molncRNA
molnc-4477b	molnc-4477b_4	9	+	1528	10	intragenic	complete splice mismatch	9:63676253-63822380	PB.11153.6	AL772155.1	lincRNA	hsa-mir-4477b	intron	intron	1	in-molncRNA
molnc-4500	molnc-4500	13	-	1323	35	intragenic	complete splice mismatch	13:87424574-87791979	PB.3023.1	MIR4500HG	lincRNA	hsa-mir-4500	intron	intron	1	in-molncRNA
molnc-5007	molnc-5007_8	13	+	2688	5	intragenic	complete splice mismatch	13:55160956-55407036	PB.2892.19	LINC02335	lincRNA	hsa-mir-5007	intron	intron	1	in-molncRNA
molnc-548x	molnc-548x_1	21	-	4310	2	intragenic	complete splice mismatch	21:18682792-18687281	PB.6378.210	MIR548XHG	lincRNA	hsa-mir-548x	exon	exon	1	ex-molncRNA
molnc-5583-2	molnc-5583-2_12	18	-	1865	8	intragenic	complete splice mismatch	18:39403122-40012807	PB.4650.58	AC016205.1	lincRNA	hsa-mir-5583-2,hsa-mir-924	intron,intron	intron	1	in-molncRNA
molnc-5583-2	molnc-5583-2_12	18	-	1865	8	intragenic	complete splice mismatch	18:39403122-40012807	PB.4650.58	AC016205.1	lincRNA	hsa-mir-5583-2,hsa-mir-924	intron,intron	intron	1	in-molncRNA
molnc-612	molnc-612_4	11	+	2678	21	intragenic	complete splice mismatch	11:65438267-65550409	PB.1779.1397	NEAT1	lincRNA	hsa-mir-612	intron	intron	1	in-molncRNA
molnc-770	molnc-770_118	14	+	1125	26	intragenic	complete splice mismatch	14:100834286-100860761	PB.3552.494	MEG3	lincRNA	hsa-mir-770	intron	intron	1	in-molncRNA
molnc-924	molnc-924	18	-	2177	2	intragenic	complete splice mismatch	18:39617728-39628607	PB.4650.99	AC016205.1	lincRNA	hsa-mir-924	intron	intron	1	in-molncRNA
molnc-210	molnc-210_1	11	-	2311	2	intragenic	full splice match	11:565660-568468	PB.1508.171	MIR210HG	lincRNA	hsa-mir-210	intron	intron	1	in-molncRNA
molnc-210	molnc-210_2	11	-	919	2	intragenic	full splice match	11:567021-568437	PB.1508.172	MIR210HG	lincRNA	hsa-mir-210	intron	intron	1	in-molncRNA
molnc-3686	molnc-3686_8	8	-	1523	3	intragenic	full splice match	8:129351696-129575048	PB.10962.107	CCDC26	lincRNA	hsa-mir-3686	intron	intron	3	in-molncRNA
molnc-370	molnc-370_1	14	+	4189	7	intragenic	full splice match	14:100897921-100931600	PB.3552.666	MEG8	lincRNA	hsa-mir-370	intron	intron	1	in-molncRNA
molnc-374a	molnc-374a_1	X	-	2847	4	intragenic	full splice match	X:74278145-74292363	PB.11957.62	FTX	lincRNA	hsa-mir-374a,hsa-mir-545	intron,intron	intron	4	in-molncRNA
molnc-374a	molnc-374a_2	X	-	2819	4	intragenic	full splice match	X:74278146-74292594	PB.11957.63	FTX	lincRNA	hsa-mir-374a,hsa-mir-545	intron,intron	intron	6	in-molncRNA
molnc-374a	molnc-374a_3	X	-	2438	4	intragenic	full splice match	X:74278533-74292600	PB.11957.71	FTX	lincRNA	hsa-mir-374a,hsa-mir-545	intron,intron	intron	1	in-molncRNA
molnc-374a	molnc-374a_4	X	-	2283	4	intragenic	full splice match	X:74278671-74292583	PB.11957.74	FTX	lincRNA	hsa-mir-374a,hsa-mir-545	intron,intron	intron	1	in-molncRNA
molnc-3945	molnc-3945_1	4	-	1944	3	intragenic	full splice match	4:184843304-184855685	PB.8377.239	MIR3945HG	lincRNA	hsa-mir-3945	intron	intron	2	in-molncRNA
molnc-3945	molnc-3945_2	4	-	2242	3	intragenic	full splice match	4:184844583-184855653	PB.8377.243	MIR3945HG	lincRNA	hsa-mir-3945	intron	intron	1	in-molncRNA
molnc-3945	molnc-3945_3	4	-	1976	3	intragenic	full splice match	4:184844754-184855558	PB.8377.245	MIR3945HG	lincRNA	hsa-mir-3945	intron	intron	2	in-molncRNA
molnc-3945	molnc-3945_4	4	-	2101	3	intragenic	full splice match	4:184844756-184855685	PB.8377.246	MIR3945HG	lincRNA	hsa-mir-3945	intron	intron	4	in-molncRNA
molnc-3945	molnc-3945_5	4	-	645	3	intragenic	full splice match	4:184846079-184855552	PB.8377.247	MIR3945HG	lincRNA	hsa-mir-3945	intron	intron	1	in-molncRNA
molnc-4435-2	molnc-4435-2_10	2	-	4216	3	intragenic	full splice match	2:111244309-111365666	PB.5460.217	MIR4435-2HG	lincRNA	hsa-mir-4435-2	intron	intron	1	in-molncRNA
molnc-4435-2	molnc-4435-2_11	2	-	4241	3	intragenic	full splice match	2:111244564-111365946	PB.5460.229	MIR4435-2HG	lincRNA	hsa-mir-4435-2	intron	intron	1	in-molncRNA
molnc-4435-2	molnc-4435-2_9	2	-	6143	3	intragenic	full splice match	2:111244291-111367575	PB.5460.212	MIR4435-2HG	lincRNA	hsa-mir-4435-2	intron	intron	1	in-molncRNA
molnc-4458	molnc-4458_1	5	+	3958	2	intragenic	full splice match	5:8457696-8463819	PB.8434.1	MIR4458HG	lincRNA	hsa-mir-4458	exon	exon	1	ex-molncRNA
molnc-4458	molnc-4458_2	5	+	3223	2	intragenic	full splice match	5:8457700-8463088	PB.8434.2	MIR4458HG	lincRNA	hsa-mir-4458	exon	exon	3	ex-molncRNA
molnc-548x	molnc-548x_3	21	-	1062	4	intragenic	full splice match	21:18561272-18760219	PB.6378.63	MIR548XHG	lincRNA	hsa-mir-548x	intron	intron	1	in-molncRNA
molnc-612	molnc-612_1	11	+	4577	1	intragenic	full splice match	11:65440953-65445529	PB.1779.1420	NEAT1	lincRNA	hsa-mir-612	exon	exon	1	ex-molncRNA
molnc-612	molnc-612_2	11	+	2056	1	intragenic	full splice match	11:65443474-65445529	PB.1779.1421	NEAT1	lincRNA	hsa-mir-612	exon	exon	1	ex-molncRNA
molnc-612	molnc-612_3	11	+	1894	1	intragenic	full splice match	11:65443636-65445529	PB.1779.1422	NEAT1	lincRNA	hsa-mir-612	exon	exon	1	ex-molncRNA
molnc-770	molnc-770_10	14	+	2365	4	intragenic	full splice match	14:100834253-100861022	PB.3552.490	MEG3	lincRNA	hsa-mir-770	intron	intron	12	in-molncRNA
molnc-770	molnc-770_11	14	+	2162	4	intragenic	full splice match	14:100834255-100861017	PB.3552.491	MEG3	lincRNA	hsa-mir-770	intron	intron	1	in-molncRNA
molnc-770	molnc-770_12	14	+	2139	4	intragenic	full splice match	14:100834279-100861018	PB.3552.492	MEG3	lincRNA	hsa-mir-770	intron	intron	6	in-molncRNA
molnc-770	molnc-770_13	14	+	1979	4	intragenic	full splice match	14:100834393-100860972	PB.3552.497	MEG3	lincRNA	hsa-mir-770	intron	intron	1	in-molncRNA
molnc-770	molnc-770_14	14	+	2027	4	intragenic	full splice match	14:100834394-100861021	PB.3552.498	MEG3	lincRNA	hsa-mir-770	intron	intron	5	in-molncRNA
molnc-770	molnc-770_15	14	+	2216	4	intragenic	full splice match	14:100834398-100861018	PB.3552.499	MEG3	lincRNA	hsa-mir-770	intron	intron	3	in-molncRNA
molnc-770	molnc-770_16	14	+	1975	4	intragenic	full splice match	14:100834444-100861019	PB.3552.500	MEG3	lincRNA	hsa-mir-770	intron	intron	5	in-molncRNA
molnc-770	molnc-770_17	14	+	2112	4	intragenic	full splice match	14:100834502-100861018	PB.3552.502	MEG3	lincRNA	hsa-mir-770	intron	intron	2	in-molncRNA
molnc-770	molnc-770_18	14	+	1793	4	intragenic	full splice match	14:100834628-100861021	PB.3552.504	MEG3	lincRNA	hsa-mir-770	intron	intron	4	in-molncRNA
molnc-770	molnc-770_19	14	+	1797	5	intragenic	full splice match	14:100834652-100861018	PB.3552.505	MEG3	lincRNA	hsa-mir-770	intron	intron	1	in-molncRNA
molnc-770	molnc-770_2	14	+	1715	8	intragenic	full splice match	14:100826118-100861015	PB.3552.168	MEG3	lincRNA	hsa-mir-770	intron	intron	1	in-molncRNA
molnc-770	molnc-770_20	14	+	1964	4	intragenic	full splice match	14:100834653-100861021	PB.3552.506	MEG3	lincRNA	hsa-mir-770	intron	intron	7	in-molncRNA
molnc-770	molnc-770_21	14	+	1950	4	intragenic	full splice match	14:100834664-100861018	PB.3552.507	MEG3	lincRNA	hsa-mir-770	intron	intron	3	in-molncRNA
molnc-770	molnc-770_22	14	+	1718	4	intragenic	full splice match	14:100834703-100861021	PB.3552.509	MEG3	lincRNA	hsa-mir-770	intron	intron	6	in-molncRNA
molnc-770	molnc-770_23	14	+	1624	4	intragenic	full splice match	14:100834798-100861022	PB.3552.511	MEG3	lincRNA	hsa-mir-770	intron	intron	8	in-molncRNA
molnc-770	molnc-770_24	14	+	1739	4	intragenic	full splice match	14:100834878-100861021	PB.3552.513	MEG3	lincRNA	hsa-mir-770	intron	intron	1	in-molncRNA
molnc-770	molnc-770_25	14	+	1494	4	intragenic	full splice match	14:100834924-100861018	PB.3552.515	MEG3	lincRNA	hsa-mir-770	intron	intron	5	in-molncRNA
molnc-770	molnc-770_26	14	+	1596	4	intragenic	full splice match	14:100835021-100861021	PB.3552.517	MEG3	lincRNA	hsa-mir-770	intron	intron	4	in-molncRNA
molnc-770	molnc-770_27	14	+	1378	4	intragenic	full splice match	14:100835040-100861018	PB.3552.518	MEG3	lincRNA	hsa-mir-770	intron	intron	2	in-molncRNA
molnc-770	molnc-770_28	14	+	1369	4	intragenic	full splice match	14:100835052-100861021	PB.3552.520	MEG3	lincRNA	hsa-mir-770	intron	intron	13	in-molncRNA
molnc-770	molnc-770_29	14	+	1477	4	intragenic	full splice match	14:100835137-100861018	PB.3552.521	MEG3	lincRNA	hsa-mir-770	intron	intron	1	in-molncRNA
molnc-770	molnc-770_3	14	+	1575	7	intragenic	full splice match	14:100826118-100861016	PB.3552.224	MEG3	lincRNA	hsa-mir-770	intron	intron	1	in-molncRNA
molnc-770	molnc-770_30	14	+	1409	4	intragenic	full splice match	14:100835208-100861021	PB.3552.522	MEG3	lincRNA	hsa-mir-770	intron	intron	4	in-molncRNA
molnc-770	molnc-770_31	14	+	1171	4	intragenic	full splice match	14:100835250-100861021	PB.3552.524	MEG3	lincRNA	hsa-mir-770	intron	intron	3	in-molncRNA
molnc-770	molnc-770_32	14	+	1201	4	intragenic	full splice match	14:100835413-100861018	PB.3552.526	MEG3	lincRNA	hsa-mir-770	intron	intron	2	in-molncRNA
molnc-770	molnc-770_33	14	+	1066	4	intragenic	full splice match	14:100835548-100861018	PB.3552.529	MEG3	lincRNA	hsa-mir-770	intron	intron	1	in-molncRNA
molnc-770	molnc-770_34	14	+	758	4	intragenic	full splice match	14:100835859-100861021	PB.3552.535	MEG3	lincRNA	hsa-mir-770	intron	intron	1	in-molncRNA
molnc-770	molnc-770_35	14	+	680	4	intragenic	full splice match	14:100835934-100861018	PB.3552.536	MEG3	lincRNA	hsa-mir-770	intron	intron	1	in-molncRNA
molnc-770	molnc-770_36	14	+	540	3	intragenic	full splice match	14:100836165-100861018	PB.3552.539	MEG3	lincRNA	hsa-mir-770	intron	intron	1	in-molncRNA
molnc-770	molnc-770_4	14	+	1708	8	intragenic	full splice match	14:100826118-100861019	PB.3552.264	MEG3	lincRNA	hsa-mir-770	intron	intron	156	in-molncRNA
molnc-770	molnc-770_5	14	+	1719	8	intragenic	full splice match	14:100826118-100861019	PB.3552.269	MEG3	lincRNA	hsa-mir-770	intron	intron	164	in-molncRNA
molnc-770	molnc-770_6	14	+	1594	7	intragenic	full splice match	14:100826118-100861019	PB.3552.276	MEG3	lincRNA	hsa-mir-770	intron	intron	364	in-molncRNA
molnc-770	molnc-770_7	14	+	1466	6	intragenic	full splice match	14:100826118-100861021	PB.3552.281	MEG3	lincRNA	hsa-mir-770	intron	intron	106	in-molncRNA
molnc-770	molnc-770_8	14	+	1588	7	intragenic	full splice match	14:100826118-100861029	PB.3552.266	MEG3	lincRNA	hsa-mir-770	intron	intron	300	in-molncRNA
molnc-770	molnc-770_9	14	+	2175	4	intragenic	full splice match	14:100834246-100861021	PB.3552.487	MEG3	lincRNA	hsa-mir-770	intron	intron	25	in-molncRNA
molnc-let-7d	molnc-let-7d_2	9	+	3066	1	intragenic	full splice match	9:94176430-94179495	PB.11289.108	AL158152.1	lincRNA	hsa-let-7d	exon	exon	5	ex-molncRNA
molnc-let-7d	molnc-let-7d_3	9	+	3126	1	intragenic	full splice match	9:94176430-94179555	PB.11289.106	AL158152.1	lincRNA	hsa-let-7d	exon	exon	1	ex-molncRNA
molnc-let-7d	molnc-let-7d_4	9	+	3128	1	intragenic	full splice match	9:94176430-94179557	PB.11289.107	AL158152.1	lincRNA	hsa-let-7d	exon	exon	14	ex-molncRNA
molnc-let-7f-1	molnc-let-7f-1_1	9	+	2483	1	intragenic	full splice match	9:94176034-94178516	PB.11289.104	AL158152.1	lincRNA	hsa-let-7f-1	exon	exon	3	ex-molncRNA
molnc-let-7f-1	molnc-let-7f-1_2	9	+	2781	1	intragenic	full splice match	9:94176034-94178814	PB.11289.103	AL158152.1	lincRNA	hsa-let-7f-1	exon	exon	4	ex-molncRNA
molnc-let-7f-1	molnc-let-7f-1_3	9	+	1008	1	intragenic	full splice match	9:94176037-94177044	PB.11289.105	AL158152.1	lincRNA	hsa-let-7f-1	exon	exon	1	ex-molncRNA
molnc-let-7f-1_cluster1	molnc-let-7f-1_4	9	+	3462	1	intragenic	full splice match	9:94176034-94179495	PB.11289.102	AL158152.1	lincRNA	hsa-let-7d,hsa-let-7f-1	exon,exon	exon	1	ex-molncRNA
molnc-let-7i	molnc-let-7i	12	+	3228	1	intragenic	full splice match	12:62603587-62606814	PB.2405.274	AC048341.2	lincRNA	hsa-let-7i	exon	exon	1	ex-molncRNA
molnc-1204_cluster1	molnc-1204_5	8	+	2129	4	intragenic	partial splice match	8:127795799-127990438	PB.10945.124	PVT1	lincRNA	hsa-mir-1204,hsa-mir-1205	exon,intron	exon,intron	1	ex-molncRNA
molnc-1204_cluster1	molnc-1204_5	8	+	2129	4	intragenic	partial splice match	8:127795799-127990438	PB.10945.124	PVT1	lincRNA	hsa-mir-1204,hsa-mir-1205	exon,intron	exon,intron	1	in-molncRNA
molnc-1204_cluster2	molnc-1204_6	8	+	2713	8	intragenic	partial splice match	8:127794532-128071526	PB.10945.118	PVT1	lincRNA	hsa-mir-1204,hsa-mir-1205,hsa-mir-1206,hsa-mir-1207	exon,intron,intron,intron	exon,intron	1	in-molncRNA
molnc-1204_cluster2	molnc-1204_6	8	+	2713	8	intragenic	partial splice match	8:127794532-128071526	PB.10945.118	PVT1	lincRNA	hsa-mir-1204,hsa-mir-1205,hsa-mir-1206,hsa-mir-1207	exon,intron,intron,intron	exon,intron	1	ex-molncRNA
molnc-1204_cluster2	molnc-1204_7	8	+	2605	15	intragenic	partial splice match	8:127794550-128101252	PB.10945.121	PVT1	lincRNA	hsa-mir-1204,hsa-mir-1205,hsa-mir-1206,hsa-mir-1207	exon,intron,intron,intron	exon,intron	1	in-molncRNA
molnc-1204_cluster2	molnc-1204_7	8	+	2605	15	intragenic	partial splice match	8:127794550-128101252	PB.10945.121	PVT1	lincRNA	hsa-mir-1204,hsa-mir-1205,hsa-mir-1206,hsa-mir-1207	exon,intron,intron,intron	exon,intron	1	ex-molncRNA
molnc-1204_cluster3	molnc-1204_4	8	+	1578	8	intragenic	partial splice match	8:127794532-128101252	PB.10945.117	PVT1	lincRNA	hsa-mir-1204,hsa-mir-1205,hsa-mir-1206,hsa-mir-1207	intron,intron,intron,intron	intron	1	in-molncRNA
molnc-1205	molnc-1205_1	8	+	3318	2	intragenic	partial splice match	8:127890589-127992069	PB.10945.173	PVT1	lincRNA	hsa-mir-1205	intron	intron	3	in-molncRNA
molnc-1205	molnc-1205_2	8	+	3788	4	intragenic	partial splice match	8:127890589-127992069	PB.10945.174	PVT1	lincRNA	hsa-mir-1205	intron	intron	2	in-molncRNA
molnc-1205	molnc-1205_3	8	+	3490	3	intragenic	partial splice match	8:127890589-127992072	PB.10945.172	PVT1	lincRNA	hsa-mir-1205	intron	intron	3	in-molncRNA
molnc-1205	molnc-1205_4	8	+	3400	8	intragenic	partial splice match	8:127795920-127992065	PB.10945.127	PVT1	lincRNA	hsa-mir-1205	intron	intron	1	in-molncRNA
molnc-1205	molnc-1205_6	8	+	2477	4	intragenic	partial splice match	8:127890589-127996650	PB.10945.171	PVT1	lincRNA	hsa-mir-1205	intron	intron	1	in-molncRNA
molnc-1205	molnc-1205_7	8	+	2779	5	intragenic	partial splice match	8:127890589-127996651	PB.10945.167	PVT1	lincRNA	hsa-mir-1205	intron	intron	1	in-molncRNA
molnc-1205	molnc-1205_8	8	+	3481	3	intragenic	partial splice match	8:127890594-127992069	PB.10945.175	PVT1	lincRNA	hsa-mir-1205	intron	intron	1	in-molncRNA
molnc-1205_cluster1	molnc-1205_9	8	+	6290	5	intragenic	partial splice match	8:127890589-128015769	PB.10945.170	PVT1	lincRNA	hsa-mir-1205,hsa-mir-1206	intron,intron	intron	1	in-molncRNA
molnc-1205_cluster2	molnc-1205_10	8	+	1686	9	intragenic	partial splice match	8:127795813-128101254	PB.10945.125	PVT1	lincRNA	hsa-mir-1205,hsa-mir-1206,hsa-mir-1207	intron,intron,intron	intron	1	in-molncRNA
molnc-1205_cluster2	molnc-1205_11	8	+	1877	8	intragenic	partial splice match	8:127890200-128101252	PB.10945.160	PVT1	lincRNA	hsa-mir-1205,hsa-mir-1206,hsa-mir-1207	intron,intron,intron	intron	1	in-molncRNA
molnc-1205_cluster2	molnc-1205_12	8	+	3194	9	intragenic	partial splice match	8:127890589-128101252	PB.10945.164	PVT1	lincRNA	hsa-mir-1205,hsa-mir-1206,hsa-mir-1207	intron,intron,intron	intron	1	in-molncRNA
molnc-1205_cluster2	molnc-1205_13	8	+	1394	8	intragenic	partial splice match	8:127795788-128101247	PB.10945.123	PVT1	lincRNA	hsa-mir-1205,hsa-mir-1206,hsa-mir-1207	intron,intron,intron	intron	1	in-molncRNA
molnc-1205_cluster2	molnc-1205_14	8	+	2741	9	intragenic	partial splice match	8:127890589-128071516	PB.10945.168	PVT1	lincRNA	hsa-mir-1205,hsa-mir-1206,hsa-mir-1207	intron,intron,intron	intron	1	in-molncRNA
molnc-1205_cluster2	molnc-1205_15	8	+	2121	12	intragenic	partial splice match	8:127890594-128101254	PB.10945.176	PVT1	lincRNA	hsa-mir-1205,hsa-mir-1206,hsa-mir-1207	intron,intron,intron	intron	1	in-molncRNA
molnc-1205_cluster2	molnc-1205_16	8	+	2874	8	intragenic	partial splice match	8:127916510-128101251	PB.10945.192	PVT1	lincRNA	hsa-mir-1205,hsa-mir-1206,hsa-mir-1207	intron,intron,intron	intron	1	in-molncRNA
molnc-1206	molnc-1206_1	8	+	3603	6	intragenic	partial splice match	8:127961323-128019324	PB.10945.202	PVT1	lincRNA	hsa-mir-1206	intron	intron	1	in-molncRNA
molnc-1206_cluster1	molnc-1206_3	8	+	1179	5	intragenic	partial splice match	8:127997847-128101252	PB.10945.208	PVT1	lincRNA	hsa-mir-1206,hsa-mir-1207	intron,intron	intron	1	in-molncRNA
molnc-1206_cluster1	molnc-1206_3	8	+	1179	5	intragenic	partial splice match	8:127997847-128101252	PB.10945.208	PVT1	lincRNA	hsa-mir-1206,hsa-mir-1207	intron,intron	intron	1	in-molncRNA
molnc-1206_cluster1	molnc-1206_4	8	+	2004	7	intragenic	partial splice match	8:127997205-128101254	PB.10945.207	PVT1	lincRNA	hsa-mir-1206,hsa-mir-1207	intron,intron	intron	1	in-molncRNA
molnc-1206_cluster1	molnc-1206_4	8	+	2004	7	intragenic	partial splice match	8:127997205-128101254	PB.10945.207	PVT1	lincRNA	hsa-mir-1206,hsa-mir-1207	intron,intron	intron	1	in-molncRNA
molnc-1207	molnc-1207_1	8	+	2404	3	intragenic	partial splice match	8:128046618-128101254	PB.10945.242	PVT1	lincRNA	hsa-mir-1207	intron	intron	1	in-molncRNA
molnc-1207	molnc-1207_10	8	+	844	6	intragenic	partial splice match	8:128048436-128101238	PB.10945.248	PVT1	lincRNA	hsa-mir-1207	intron	intron	1	in-molncRNA
molnc-1207	molnc-1207_2	8	+	2610	4	intragenic	partial splice match	8:128048135-128101254	PB.10945.245	PVT1	lincRNA	hsa-mir-1207	intron	intron	1	in-molncRNA
molnc-1207	molnc-1207_3	8	+	993	4	intragenic	partial splice match	8:128039502-128101254	PB.10945.231	PVT1	lincRNA	hsa-mir-1207	intron	intron	1	in-molncRNA
molnc-1207	molnc-1207_4	8	+	559	3	intragenic	partial splice match	8:128045285-128101255	PB.10945.234	PVT1	lincRNA	hsa-mir-1207	intron	intron	6	in-molncRNA
molnc-1207	molnc-1207_5	8	+	2909	3	intragenic	partial splice match	8:128045317-128074342	PB.10945.236	PVT1	lincRNA	hsa-mir-1207	intron	intron	1	in-molncRNA
molnc-1207	molnc-1207_6	8	+	727	4	intragenic	partial splice match	8:128045318-128101254	PB.10945.237	PVT1	lincRNA	hsa-mir-1207	intron	intron	6	in-molncRNA
molnc-1207	molnc-1207_7	8	+	4257	2	intragenic	partial splice match	8:128045357-128074342	PB.10945.240	PVT1	lincRNA	hsa-mir-1207	intron	intron	1	in-molncRNA
molnc-1207	molnc-1207_8	8	+	2182	3	intragenic	partial splice match	8:128046902-128074341	PB.10945.243	PVT1	lincRNA	hsa-mir-1207	intron	intron	1	in-molncRNA
molnc-1207	molnc-1207_9	8	+	893	4	intragenic	partial splice match	8:128048330-128101254	PB.10945.246	PVT1	lincRNA	hsa-mir-1207	intron	intron	1	in-molncRNA
molnc-1255b-1	molnc-1255b-1	4	-	2103	5	intragenic	partial splice match	4:36416910-36641885	PB.7824.1	LINC02505	lincRNA	hsa-mir-1255b-1	intron	intron	1	in-molncRNA
molnc-1297	molnc-1297	13	-	2197	5	antisense	partial splice match	13:53313188-54763727	PB.2891.1	AL450423.1	lincRNA	hsa-mir-1297	intron	intron	1	in-molncRNA
molnc-1299	molnc-1299	9	-	1103	21	antisense	partial splice match	9:40766631-40953521	PB.11131.1	AL353626.1	lincRNA	hsa-mir-1299	intron	intron	1	in-molncRNA
molnc-1302-10	molnc-1302-10	15	-	1724	1	intragenic	partial splice match	15:101959849-101961572	PB.3949.1	AC140725.1	lincRNA	hsa-mir-1302-10	exon	exon	1	ex-molncRNA
molnc-2052	molnc-2052_1	8	+	1489	5	intragenic	partial splice match	8:74599797-74708853	PB.10722.47	MIR2052HG	lincRNA	hsa-mir-2052	intron	intron	1	in-molncRNA
molnc-2052	molnc-2052_2	8	+	643	6	intragenic	partial splice match	8:74599843-74758338	PB.10722.48	MIR2052HG	lincRNA	hsa-mir-2052	intron	intron	1	in-molncRNA
molnc-22	molnc-22	17	-	2691	3	intragenic	partial splice match	17:1711529-1716251	PB.4306.348	MIR22HG	lincRNA	hsa-mir-22	exon	exon	1	ex-molncRNA
molnc-3619	molnc-3619	22	+	2311	2	intragenic	partial splice match	22:46085986-46093528	PB.6619.265	MIRLET7BHG	lincRNA	hsa-mir-3619	intron	intron	1	in-molncRNA
molnc-3681	molnc-3681_1	2	+	2157	22	intragenic	partial splice match	2:11868168-12216733	PB.5046.391	MIR3681HG	lincRNA	hsa-mir-3681	intron	intron	1	in-molncRNA
molnc-3681	molnc-3681_2	2	+	1331	5	intragenic	partial splice match	2:11868168-12309576	PB.5046.392	MIR3681HG	lincRNA	hsa-mir-3681	intron	intron	1	in-molncRNA
molnc-3681	molnc-3681_4	2	+	2155	6	intragenic	partial splice match	2:11988258-12562611	PB.5046.400	MIR3681HG	lincRNA	hsa-mir-3681	intron	intron	1	in-molncRNA
molnc-3686	molnc-3686_1	8	-	4787	1	intragenic	partial splice match	8:129480767-129485553	PB.10962.194	CCDC26	lincRNA	hsa-mir-3686	exon	exon	1	ex-molncRNA
molnc-3686	molnc-3686_11	8	-	1052	3	intragenic	partial splice match	8:129369619-129575020	PB.10962.133	CCDC26	lincRNA	hsa-mir-3686	intron	intron	1	in-molncRNA
molnc-3686	molnc-3686_12	8	-	3565	8	intragenic	partial splice match	8:129099135-129574939	PB.10962.1	CCDC26	lincRNA	hsa-mir-3686	intron	intron	1	in-molncRNA
molnc-3686	molnc-3686_13	8	-	1380	3	intragenic	partial splice match	8:129275873-129575037	PB.10962.24	CCDC26	lincRNA	hsa-mir-3686	intron	intron	1	in-molncRNA
molnc-3686	molnc-3686_14	8	-	1804	5	intragenic	partial splice match	8:129351604-129575063	PB.10962.88	CCDC26	lincRNA	hsa-mir-3686	intron	intron	2	in-molncRNA
molnc-3686	molnc-3686_15	8	-	1910	7	intragenic	partial splice match	8:129351609-129574909	PB.10962.93	CCDC26	lincRNA	hsa-mir-3686	intron	intron	1	in-molncRNA
molnc-3686	molnc-3686_16	8	-	1959	5	intragenic	partial splice match	8:129351661-129575033	PB.10962.96	CCDC26	lincRNA	hsa-mir-3686	intron	intron	1	in-molncRNA
molnc-3686	molnc-3686_17	8	-	1766	5	intragenic	partial splice match	8:129351696-129575063	PB.10962.104	CCDC26	lincRNA	hsa-mir-3686	intron	intron	2	in-molncRNA
molnc-3686	molnc-3686_18	8	-	2352	7	intragenic	partial splice match	8:129351697-129574939	PB.10962.108	CCDC26	lincRNA	hsa-mir-3686	intron	intron	1	in-molncRNA
molnc-3686	molnc-3686_19	8	-	1878	3	intragenic	partial splice match	8:129351700-129492115	PB.10962.110	CCDC26	lincRNA	hsa-mir-3686	intron	intron	1	in-molncRNA
molnc-3686	molnc-3686_2	8	-	5455	1	intragenic	partial splice match	8:129480772-129486226	PB.10962.199	CCDC26	lincRNA	hsa-mir-3686	exon	exon	1	ex-molncRNA
molnc-3686	molnc-3686_20	8	-	1799	4	intragenic	partial splice match	8:129351704-129575015	PB.10962.115	CCDC26	lincRNA	hsa-mir-3686	intron	intron	1	in-molncRNA
molnc-3686	molnc-3686_21	8	-	1255	4	intragenic	partial splice match	8:129369447-129574939	PB.10962.129	CCDC26	lincRNA	hsa-mir-3686	intron	intron	1	in-molncRNA
molnc-3686	molnc-3686_3	8	-	1901	1	intragenic	partial splice match	8:129482326-129484226	PB.10962.200	CCDC26	lincRNA	hsa-mir-3686	exon	exon	1	ex-molncRNA
molnc-3686	molnc-3686_4	8	-	3079	1	intragenic	partial splice match	8:129482326-129485404	PB.10962.201	CCDC26	lincRNA	hsa-mir-3686	exon	exon	1	ex-molncRNA
molnc-3686	molnc-3686_5	8	-	5375	1	intragenic	partial splice match	8:129482326-129487700	PB.10962.202	CCDC26	lincRNA	hsa-mir-3686	exon	exon	1	ex-molncRNA
molnc-3686	molnc-3686_6	8	-	4454	1	intragenic	partial splice match	8:129482327-129486780	PB.10962.203	CCDC26	lincRNA	hsa-mir-3686	exon	exon	1	ex-molncRNA
molnc-3686	molnc-3686_7	8	-	3963	1	intragenic	partial splice match	8:129482340-129486302	PB.10962.205	CCDC26	lincRNA	hsa-mir-3686	exon	exon	1	ex-molncRNA
molnc-370	molnc-370_10	14	+	2500	27	intragenic	partial splice match	14:100894754-100960174	PB.3552.626	MEG8	lincRNA	hsa-mir-370	intron	intron	1	in-molncRNA
molnc-370	molnc-370_11	14	+	2580	26	intragenic	partial splice match	14:100894754-100960174	PB.3552.634	MEG8	lincRNA	hsa-mir-370	intron	intron	1	in-molncRNA
molnc-370	molnc-370_12	14	+	2614	27	intragenic	partial splice match	14:100894754-100960174	PB.3552.635	MEG8	lincRNA	hsa-mir-370	intron	intron	1	in-molncRNA
molnc-370	molnc-370_13	14	+	2681	40	intragenic	partial splice match	14:100894754-101007019	PB.3552.630	MEG8	lincRNA	hsa-mir-370	intron	intron	1	in-molncRNA
molnc-370	molnc-370_14	14	+	2100	21	intragenic	partial splice match	14:100894757-100952737	PB.3552.642	AL117190.1	lincRNA	hsa-mir-370	intron	intron	1	in-molncRNA
molnc-370	molnc-370_15	14	+	1912	18	intragenic	partial splice match	14:100894767-100960165	PB.3552.643	AL117190.1	lincRNA	hsa-mir-370	intron	intron	1	in-molncRNA
molnc-370	molnc-370_16	14	+	5055	35	intragenic	partial splice match	14:100894870-101007019	PB.3552.644	AL117190.1	lincRNA	hsa-mir-370	intron	intron	1	in-molncRNA
molnc-370	molnc-370_17	14	+	2526	42	intragenic	partial splice match	14:100894870-101007019	PB.3552.645	AL117190.1	lincRNA	hsa-mir-370	intron	intron	1	in-molncRNA
molnc-370	molnc-370_18	14	+	2555	36	intragenic	partial splice match	14:100894870-101007019	PB.3552.646	MEG8	lincRNA	hsa-mir-370	intron	intron	1	in-molncRNA
molnc-370	molnc-370_19	14	+	2458	26	intragenic	partial splice match	14:100894907-100960174	PB.3552.648	MEG8	lincRNA	hsa-mir-370	intron	intron	1	in-molncRNA
molnc-370	molnc-370_2	14	+	2774	8	intragenic	partial splice match	14:100894754-100929892	PB.3552.632	MEG8	lincRNA	hsa-mir-370	intron	intron	1	in-molncRNA
molnc-370	molnc-370_20	14	+	2498	29	intragenic	partial splice match	14:100894957-100960174	PB.3552.649	MEG8	lincRNA	hsa-mir-370	intron	intron	1	in-molncRNA
molnc-370	molnc-370_21	14	+	3166	18	intragenic	partial splice match	14:100897655-100952737	PB.3552.655	AL117190.1	lincRNA	hsa-mir-370	intron	intron	1	in-molncRNA
molnc-370	molnc-370_22	14	+	1948	21	intragenic	partial splice match	14:100897921-100956047	PB.3552.667	MEG8	lincRNA	hsa-mir-370	intron	intron	1	in-molncRNA
molnc-370	molnc-370_23	14	+	1903	20	intragenic	partial splice match	14:100897921-100956210	PB.3552.662	MEG8	lincRNA	hsa-mir-370	intron	intron	1	in-molncRNA
molnc-370	molnc-370_24	14	+	2088	23	intragenic	partial splice match	14:100897921-100960172	PB.3552.657	MEG8	lincRNA	hsa-mir-370	intron	intron	1	in-molncRNA
molnc-370	molnc-370_25	14	+	2265	24	intragenic	partial splice match	14:100897921-100960174	PB.3552.659	MEG8	lincRNA	hsa-mir-370	intron	intron	1	in-molncRNA
molnc-370	molnc-370_26	14	+	2228	24	intragenic	partial splice match	14:100897921-100960174	PB.3552.660	MEG8	lincRNA	hsa-mir-370	intron	intron	1	in-molncRNA
molnc-370	molnc-370_27	14	+	2330	25	intragenic	partial splice match	14:100897921-100960174	PB.3552.665	MEG8	lincRNA	hsa-mir-370	intron	intron	1	in-molncRNA
molnc-370	molnc-370_28	14	+	3580	41	intragenic	partial splice match	14:100897921-101007001	PB.3552.663	MEG8	lincRNA	hsa-mir-370	intron	intron	1	in-molncRNA
molnc-370	molnc-370_29	14	+	4223	36	intragenic	partial splice match	14:100897921-101007019	PB.3552.664	MEG8	lincRNA	hsa-mir-370	intron	intron	1	in-molncRNA
molnc-370	molnc-370_3	14	+	1774	19	intragenic	partial splice match	14:100897921-100956052	PB.3552.661	MEG8	lincRNA	hsa-mir-370	intron	intron	1	in-molncRNA
molnc-370	molnc-370_30	14	+	2887	27	intragenic	partial splice match	14:100897922-100960174	PB.3552.672	MEG8	lincRNA	hsa-mir-370	intron	intron	1	in-molncRNA
molnc-370	molnc-370_31	14	+	2254	24	intragenic	partial splice match	14:100897922-100960174	PB.3552.673	MEG8	lincRNA	hsa-mir-370	intron	intron	1	in-molncRNA
molnc-370	molnc-370_32	14	+	2058	41	intragenic	partial splice match	14:100897922-101017344	PB.3552.671	MEG8	lincRNA	hsa-mir-370	intron	intron	1	in-molncRNA
molnc-370	molnc-370_33	14	+	5488	15	intragenic	partial splice match	14:100897936-100952737	PB.3552.674	MEG8	lincRNA	hsa-mir-370	intron	intron	1	in-molncRNA
molnc-370	molnc-370_34	14	+	1682	20	intragenic	partial splice match	14:100897970-100958342	PB.3552.675	MEG8	lincRNA	hsa-mir-370	intron	intron	1	in-molncRNA
molnc-370	molnc-370_35	14	+	2017	22	intragenic	partial splice match	14:100899054-100960174	PB.3552.677	MEG8	lincRNA	hsa-mir-370	intron	intron	1	in-molncRNA
molnc-370	molnc-370_36	14	+	2828	33	intragenic	partial splice match	14:100906964-101007019	PB.3552.681	MEG8	lincRNA	hsa-mir-370	intron	intron	1	in-molncRNA
molnc-370	molnc-370_37	14	+	3452	21	intragenic	partial splice match	14:100906972-100960174	PB.3552.682	AL117190.1	lincRNA	hsa-mir-370	intron	intron	1	in-molncRNA
molnc-370	molnc-370_4	14	+	3485	15	intragenic	partial splice match	14:100897922-100952737	PB.3552.670	MEG8	lincRNA	hsa-mir-370	intron	intron	1	in-molncRNA
molnc-370	molnc-370_5	14	+	2349	36	intragenic	partial splice match	14:100894741-101007019	PB.3552.622	MEG8	lincRNA	hsa-mir-370	intron	intron	1	in-molncRNA
molnc-370	molnc-370_6	14	+	2368	26	intragenic	partial splice match	14:100894753-100960171	PB.3552.623	MEG8	lincRNA	hsa-mir-370	intron	intron	1	in-molncRNA
molnc-370	molnc-370_7	14	+	4484	8	intragenic	partial splice match	14:100894754-100931601	PB.3552.625	MEG8	lincRNA	hsa-mir-370	intron	intron	1	in-molncRNA
molnc-370	molnc-370_8	14	+	2372	24	intragenic	partial splice match	14:100894754-100960173	PB.3552.633	MEG8	lincRNA	hsa-mir-370	intron	intron	1	in-molncRNA
molnc-370	molnc-370_9	14	+	2782	26	intragenic	partial splice match	14:100894754-100960173	PB.3552.639	MEG8	lincRNA	hsa-mir-370	intron	intron	1	in-molncRNA
molnc-374a	molnc-374a_10	X	-	3615	6	intragenic	partial splice match	X:74244600-74292064	PB.11957.40	FTX	lincRNA	hsa-mir-374a,hsa-mir-545	intron,intron	intron	1	in-molncRNA
molnc-374a	molnc-374a_11	X	-	3020	4	intragenic	partial splice match	X:74278154-74292094	PB.11957.68	FTX	lincRNA	hsa-mir-374a,hsa-mir-545	intron,intron	intron	1	in-molncRNA
molnc-374a	molnc-374a_12	X	-	3106	5	intragenic	partial splice match	X:74278155-74292634	PB.11957.69	FTX	lincRNA	hsa-mir-374a,hsa-mir-545	intron,intron	intron	1	in-molncRNA
molnc-374a	molnc-374a_13	X	-	2793	5	intragenic	partial splice match	X:74278162-74292604	PB.11957.70	FTX	lincRNA	hsa-mir-374a,hsa-mir-545	intron,intron	intron	1	in-molncRNA
molnc-374a	molnc-374a_14	X	-	2465	5	intragenic	partial splice match	X:74278669-74292562	PB.11957.72	FTX	lincRNA	hsa-mir-374a,hsa-mir-545	intron,intron	intron	1	in-molncRNA
molnc-374a	molnc-374a_15	X	-	2329	4	intragenic	partial splice match	X:74278669-74293553	PB.11957.73	FTX	lincRNA	hsa-mir-374a,hsa-mir-545	intron,intron	intron	1	in-molncRNA
molnc-374a	molnc-374a_5	X	-	2979	5	intragenic	partial splice match	X:74278145-74292551	PB.11957.60	FTX	lincRNA	hsa-mir-374a,hsa-mir-545	intron,intron	intron	1	in-molncRNA
molnc-374a	molnc-374a_6	X	-	2875	4	intragenic	partial splice match	X:74278145-74293574	PB.11957.61	FTX	lincRNA	hsa-mir-374a,hsa-mir-545	intron,intron	intron	3	in-molncRNA
molnc-374a	molnc-374a_7	X	-	2716	4	intragenic	partial splice match	X:74278154-74292583	PB.11957.64	FTX	lincRNA	hsa-mir-374a,hsa-mir-545	intron,intron	intron	1	in-molncRNA
molnc-374a	molnc-374a_8	X	-	2985	6	intragenic	partial splice match	X:74245086-74292600	PB.11957.41	FTX	lincRNA	hsa-mir-374a,hsa-mir-545	intron,intron	intron	2	in-molncRNA
molnc-379_cluster1	molnc-379_1	14	+	2663	39	intragenic	partial splice match	14:100936221-101080302	PB.3552.737	MEG8	lincRNA	hsa-mir-1185-1,hsa-mir-1185-2,hsa-mir-1193,hsa-mir-1197,hsa-mir-134,hsa-mir-154,hsa-mir-299,hsa-mir-300,hsa-mir-323a,hsa-mir-323b,hsa-mir-329-1,hsa-mir-329-2,hsa-mir-369,hsa-mir-376a-1,hsa-mir-376a-2,hsa-mir-376b,hsa-mir-376c,hsa-mir-377,hsa-mir-379,hsa-mir-380,hsa-mir-381,hsa-mir-382,hsa-mir-409,hsa-mir-410,hsa-mir-411,hsa-mir-412,hsa-mir-485,hsa-mir-487a,hsa-mir-487b,hsa-mir-494,hsa-mir-495,hsa…	intron,intron,intron,intron,intron,intron,intron,intron,intron,intron,intron,intron,intron,intron,intron,intron,intron,intron,intron,intron,intron,intron,intron,intron,intron,intron,intron,intron,intron,intron,intron,intron,intron,intron,intron,intron,intron,intron,intron,intron,intron,intron	intron	1	in-molncRNA
molnc-379_cluster1	molnc-379_1	14	+	2663	39	intragenic	partial splice match	14:100936221-101080302	PB.3552.737	MEG8	lincRNA	hsa-mir-1185-1,hsa-mir-1185-2,hsa-mir-1193,hsa-mir-1197,hsa-mir-134,hsa-mir-154,hsa-mir-299,hsa-mir-300,hsa-mir-323a,hsa-mir-323b,hsa-mir-329-1,hsa-mir-329-2,hsa-mir-369,hsa-mir-376a-1,hsa-mir-376a-2,hsa-mir-376b,hsa-mir-376c,hsa-mir-377,hsa-mir-379,hsa-mir-380,hsa-mir-381,hsa-mir-382,hsa-mir-409,hsa-mir-410,hsa-mir-411,hsa-mir-412,hsa-mir-485,hsa-mir-487a,hsa-mir-487b,hsa-mir-494,hsa-mir-495,hsa…	intron,intron,intron,intron,intron,intron,intron,intron,intron,intron,intron,intron,intron,intron,intron,intron,intron,intron,intron,intron,intron,intron,intron,intron,intron,intron,intron,intron,intron,intron,intron,intron,intron,intron,intron,intron,intron,intron,intron,intron,intron,intron	intron	1	in-molncRNA
molnc-379_cluster2	molnc-379_2	14	+	3762	35	intragenic	partial splice match	14:100936694-101041953	PB.3552.769	MEG8	lincRNA	hsa-mir-1193,hsa-mir-1197,hsa-mir-299,hsa-mir-300,hsa-mir-323a,hsa-mir-329-1,hsa-mir-329-2,hsa-mir-376a-1,hsa-mir-376a-2,hsa-mir-376b,hsa-mir-376c,hsa-mir-379,hsa-mir-380,hsa-mir-411,hsa-mir-494,hsa-mir-495,hsa-mir-543,hsa-mir-654,hsa-mir-758	intron,intron,intron,intron,intron,intron,intron,intron,intron,intron,intron,intron,intron,intron,intron,intron,intron,intron,intron	intron	1	in-molncRNA
molnc-379_cluster2	molnc-379_2	14	+	3762	35	intragenic	partial splice match	14:100936694-101041953	PB.3552.769	MEG8	lincRNA	hsa-mir-1193,hsa-mir-1197,hsa-mir-299,hsa-mir-300,hsa-mir-323a,hsa-mir-329-1,hsa-mir-329-2,hsa-mir-376a-1,hsa-mir-376a-2,hsa-mir-376b,hsa-mir-376c,hsa-mir-379,hsa-mir-380,hsa-mir-411,hsa-mir-494,hsa-mir-495,hsa-mir-543,hsa-mir-654,hsa-mir-758	intron,intron,intron,intron,intron,intron,intron,intron,intron,intron,intron,intron,intron,intron,intron,intron,intron,intron,intron	intron	1	in-molncRNA
molnc-3945	molnc-3945_6	4	-	2118	4	intragenic	partial splice match	4:184843304-184855670	PB.8377.238	MIR3945HG	lincRNA	hsa-mir-3945	intron	intron	1	in-molncRNA
molnc-3945	molnc-3945_7	4	-	2253	3	intragenic	partial splice match	4:184844583-184855682	PB.8377.244	MIR3945HG	lincRNA	hsa-mir-3945	intron	intron	1	in-molncRNA
molnc-3977	molnc-3977	5	+	2858	5	antisense	partial splice match	5:82539501-82865300	PB.8719.1	LINC01338	lincRNA	hsa-mir-3977	intron	intron	1	in-molncRNA
molnc-421	molnc-421	X	-	1778	1	intragenic	partial splice match	X:74216779-74218556	PB.11957.18	FTX	lincRNA	hsa-mir-421	exon	exon	2	ex-molncRNA
molnc-421	molnc-421	X	-	1778	1	intragenic	partial splice match	X:74216779-74218556	PB.11957.18	FTX	lincRNA	hsa-mir-421	exon	exon	2	ex-molncRNA
molnc-4261	molnc-4261	2	-	2452	15	antisense	partial splice match	2:10154967-10259093	PB.5047.326	C2orf48	lincRNA	hsa-mir-4261	intron	intron	1	in-molncRNA
molnc-432_cluster1	molnc-432_1	14	+	2787	25	intragenic	partial splice match	14:100884030-100956210	PB.3552.604	MEG8	lincRNA	hsa-mir-136,hsa-mir-370,hsa-mir-432	intron,intron,intron	intron	1	in-molncRNA
molnc-432_cluster1	molnc-432_1	14	+	2787	25	intragenic	partial splice match	14:100884030-100956210	PB.3552.604	MEG8	lincRNA	hsa-mir-136,hsa-mir-370,hsa-mir-432	intron,intron,intron	intron	1	in-molncRNA
molnc-432_cluster2	molnc-432_3	14	+	2790	3	intragenic	partial splice match	14:100883057-100896068	PB.3552.599	MEG8	lincRNA	hsa-mir-136,hsa-mir-432	intron,intron	intron	2	in-molncRNA
molnc-432_cluster2	molnc-432_3	14	+	2790	3	intragenic	partial splice match	14:100883057-100896068	PB.3552.599	MEG8	lincRNA	hsa-mir-136,hsa-mir-432	intron,intron	intron	2	in-molncRNA
molnc-432_cluster2	molnc-432_4	14	+	2691	4	intragenic	partial splice match	14:100883057-100896070	PB.3552.598	MEG8	lincRNA	hsa-mir-136,hsa-mir-432	intron,intron	intron	1	in-molncRNA
molnc-432_cluster2	molnc-432_4	14	+	2691	4	intragenic	partial splice match	14:100883057-100896070	PB.3552.598	MEG8	lincRNA	hsa-mir-136,hsa-mir-432	intron,intron	intron	1	in-molncRNA
molnc-432_cluster2	molnc-432_5	14	+	2226	3	intragenic	partial splice match	14:100883622-100896069	PB.3552.601	MEG8	lincRNA	hsa-mir-136,hsa-mir-432	intron,intron	intron	2	in-molncRNA
molnc-432_cluster2	molnc-432_5	14	+	2226	3	intragenic	partial splice match	14:100883622-100896069	PB.3552.601	MEG8	lincRNA	hsa-mir-136,hsa-mir-432	intron,intron	intron	2	in-molncRNA
molnc-432_cluster2	molnc-432_6	14	+	2126	4	intragenic	partial splice match	14:100883622-100896070	PB.3552.602	MEG8	lincRNA	hsa-mir-136,hsa-mir-432	intron,intron	intron	2	in-molncRNA
molnc-432_cluster2	molnc-432_6	14	+	2126	4	intragenic	partial splice match	14:100883622-100896070	PB.3552.602	MEG8	lincRNA	hsa-mir-136,hsa-mir-432	intron,intron	intron	2	in-molncRNA
molnc-432_cluster2	molnc-432_7	14	+	3052	6	intragenic	partial splice match	14:100883622-100908596	PB.3552.600	MEG8	lincRNA	hsa-mir-136,hsa-mir-432	intron,intron	intron	1	in-molncRNA
molnc-432_cluster2	molnc-432_7	14	+	3052	6	intragenic	partial splice match	14:100883622-100908596	PB.3552.600	MEG8	lincRNA	hsa-mir-136,hsa-mir-432	intron,intron	intron	1	in-molncRNA
molnc-432_cluster2	molnc-432_8	14	+	2807	9	intragenic	partial splice match	14:100883675-100908589	PB.3552.603	MEG8	lincRNA	hsa-mir-136,hsa-mir-432	intron,intron	intron	1	in-molncRNA
molnc-432_cluster2	molnc-432_8	14	+	2807	9	intragenic	partial splice match	14:100883675-100908589	PB.3552.603	MEG8	lincRNA	hsa-mir-136,hsa-mir-432	intron,intron	intron	1	in-molncRNA
molnc-432_cluster2	molnc-432_9	14	+	2604	8	intragenic	partial splice match	14:100884109-100908596	PB.3552.605	MEG8	lincRNA	hsa-mir-136,hsa-mir-432	intron,intron	intron	1	in-molncRNA
molnc-432_cluster2	molnc-432_9	14	+	2604	8	intragenic	partial splice match	14:100884109-100908596	PB.3552.605	MEG8	lincRNA	hsa-mir-136,hsa-mir-432	intron,intron	intron	1	in-molncRNA
molnc-433	molnc-433	14	+	3667	5	intragenic	partial splice match	14:100881884-100896068	PB.3552.595	MEG8	lincRNA	hsa-mir-127,hsa-mir-136,hsa-mir-432,hsa-mir-433	exon,exon,intron,intron	exon,intron	1	ex-molncRNA
molnc-433	molnc-433	14	+	3667	5	intragenic	partial splice match	14:100881884-100896068	PB.3552.595	MEG8	lincRNA	hsa-mir-127,hsa-mir-136,hsa-mir-432,hsa-mir-433	exon,exon,intron,intron	exon,intron	1	in-molncRNA
molnc-433	molnc-433	14	+	3667	5	intragenic	partial splice match	14:100881884-100896068	PB.3552.595	MEG8	lincRNA	hsa-mir-127,hsa-mir-136,hsa-mir-432,hsa-mir-433	exon,exon,intron,intron	exon,intron	1	ex-molncRNA
molnc-433	molnc-433	14	+	3667	5	intragenic	partial splice match	14:100881884-100896068	PB.3552.595	MEG8	lincRNA	hsa-mir-127,hsa-mir-136,hsa-mir-432,hsa-mir-433	exon,exon,intron,intron	exon,intron	1	in-molncRNA
molnc-4435-1	molnc-4435-1_1	2	+	8933	1	intragenic	partial splice match	2:87623131-87632063	PB.5353.89	CYTOR	lincRNA	hsa-mir-4435-1	exon	exon	2	ex-molncRNA
molnc-4435-1	molnc-4435-1_2	2	+	8748	1	intragenic	partial splice match	2:87623133-87631880	PB.5353.90	CYTOR	lincRNA	hsa-mir-4435-1	exon	exon	1	ex-molncRNA
molnc-4435-1	molnc-4435-1_3	2	+	5453	1	intragenic	partial splice match	2:87626428-87631880	PB.5353.92	CYTOR	lincRNA	hsa-mir-4435-1	exon	exon	1	ex-molncRNA
molnc-4435-1	molnc-4435-1_4	2	+	2350	1	intragenic	partial splice match	2:87629715-87632064	PB.5353.93	CYTOR	lincRNA	hsa-mir-4435-1	exon	exon	2	ex-molncRNA
molnc-4435-1	molnc-4435-1_6	2	+	3325	4	intragenic	partial splice match	2:87583258-87659446	PB.5353.26	CYTOR	lincRNA	hsa-mir-4435-1	intron	intron	1	in-molncRNA
molnc-4435-1	molnc-4435-1_7	2	+	6170	3	intragenic	partial splice match	2:87604090-87644247	PB.5353.67	CYTOR	lincRNA	hsa-mir-4435-1	intron	intron	1	in-molncRNA
molnc-4435-1	molnc-4435-1_8	2	+	2262	3	intragenic	partial splice match	2:87604090-87660243	PB.5353.64	CYTOR	lincRNA	hsa-mir-4435-1	intron	intron	1	in-molncRNA
molnc-4435-1	molnc-4435-1_9	2	+	2131	3	intragenic	partial splice match	2:87604090-87687046	PB.5353.70	CYTOR	lincRNA	hsa-mir-4435-1	intron	intron	1	in-molncRNA
molnc-4435-2	molnc-4435-2_13	2	-	1845	5	intragenic	partial splice match	2:111207781-111366058	PB.5460.133	MIR4435-2HG	lincRNA	hsa-mir-4435-2	intron	intron	1	in-molncRNA
molnc-4435-2	molnc-4435-2_14	2	-	3727	4	intragenic	partial splice match	2:111237029-111366048	PB.5460.189	MIR4435-2HG	lincRNA	hsa-mir-4435-2	intron	intron	1	in-molncRNA
molnc-4435-2	molnc-4435-2_15	2	-	1530	3	intragenic	partial splice match	2:111196348-111366066	PB.5460.114	MIR4435-2HG	lincRNA	hsa-mir-4435-2	intron	intron	2	in-molncRNA
molnc-4435-2	molnc-4435-2_16	2	-	2905	3	intragenic	partial splice match	2:111196482-111367575	PB.5460.116	MIR4435-2HG	lincRNA	hsa-mir-4435-2	intron	intron	1	in-molncRNA
molnc-4435-2	molnc-4435-2_17	2	-	2486	4	intragenic	partial splice match	2:111197013-111367575	PB.5460.117	MIR4435-2HG	lincRNA	hsa-mir-4435-2	intron	intron	1	in-molncRNA
molnc-4435-2	molnc-4435-2_18	2	-	1899	3	intragenic	partial splice match	2:111207438-111366058	PB.5460.128	MIR4435-2HG	lincRNA	hsa-mir-4435-2	intron	intron	1	in-molncRNA
molnc-4435-2	molnc-4435-2_19	2	-	1770	5	intragenic	partial splice match	2:111207781-111366066	PB.5460.136	MIR4435-2HG	lincRNA	hsa-mir-4435-2	intron	intron	1	in-molncRNA
molnc-4435-2	molnc-4435-2_20	2	-	1914	4	intragenic	partial splice match	2:111207781-111366322	PB.5460.131	MIR4435-2HG	lincRNA	hsa-mir-4435-2	intron	intron	1	in-molncRNA
molnc-4435-2	molnc-4435-2_21	2	-	3185	4	intragenic	partial splice match	2:111207781-111367575	PB.5460.129	MIR4435-2HG	lincRNA	hsa-mir-4435-2	intron	intron	5	in-molncRNA
molnc-4435-2	molnc-4435-2_22	2	-	3073	3	intragenic	partial splice match	2:111207781-111367575	PB.5460.137	MIR4435-2HG	lincRNA	hsa-mir-4435-2	intron	intron	2	in-molncRNA
molnc-4435-2	molnc-4435-2_23	2	-	1293	4	intragenic	partial splice match	2:111207781-111495030	PB.5460.130	MIR4435-2HG	lincRNA	hsa-mir-4435-2	intron	intron	1	in-molncRNA
molnc-4435-2	molnc-4435-2_24	2	-	1562	3	intragenic	partial splice match	2:111207783-111366066	PB.5460.142	MIR4435-2HG	lincRNA	hsa-mir-4435-2	intron	intron	1	in-molncRNA
molnc-4435-2	molnc-4435-2_25	2	-	3004	5	intragenic	partial splice match	2:111237014-111366058	PB.5460.177	MIR4435-2HG	lincRNA	hsa-mir-4435-2	intron	intron	3	in-molncRNA
molnc-4435-2	molnc-4435-2_26	2	-	2692	5	intragenic	partial splice match	2:111237029-111365761	PB.5460.183	MIR4435-2HG	lincRNA	hsa-mir-4435-2	intron	intron	1	in-molncRNA
molnc-4435-2	molnc-4435-2_27	2	-	2728	4	intragenic	partial splice match	2:111237029-111365891	PB.5460.192	MIR4435-2HG	lincRNA	hsa-mir-4435-2	intron	intron	2	in-molncRNA
molnc-4435-2	molnc-4435-2_28	2	-	2903	4	intragenic	partial splice match	2:111237029-111366066	PB.5460.179	MIR4435-2HG	lincRNA	hsa-mir-4435-2	intron	intron	1	in-molncRNA
molnc-4435-2	molnc-4435-2_29	2	-	3239	5	intragenic	partial splice match	2:111237029-111366308	PB.5460.188	MIR4435-2HG	lincRNA	hsa-mir-4435-2	intron	intron	1	in-molncRNA
molnc-4435-2	molnc-4435-2_30	2	-	3148	4	intragenic	partial splice match	2:111237029-111366311	PB.5460.182	MIR4435-2HG	lincRNA	hsa-mir-4435-2	intron	intron	1	in-molncRNA
molnc-4435-2	molnc-4435-2_31	2	-	4412	4	intragenic	partial splice match	2:111237029-111367575	PB.5460.194	MIR4435-2HG	lincRNA	hsa-mir-4435-2	intron	intron	2	in-molncRNA
molnc-4435-2	molnc-4435-2_32	2	-	5549	4	intragenic	partial splice match	2:111244296-111367575	PB.5460.213	MIR4435-2HG	lincRNA	hsa-mir-4435-2	intron	intron	2	in-molncRNA
molnc-4435-2	molnc-4435-2_33	2	-	4277	4	intragenic	partial splice match	2:111244303-111366310	PB.5460.214	MIR4435-2HG	lincRNA	hsa-mir-4435-2	intron	intron	1	in-molncRNA
molnc-4435-2	molnc-4435-2_34	2	-	3924	4	intragenic	partial splice match	2:111244309-111365963	PB.5460.218	MIR4435-2HG	lincRNA	hsa-mir-4435-2	intron	intron	1	in-molncRNA
molnc-4435-2	molnc-4435-2_35	2	-	3897	4	intragenic	partial splice match	2:111244412-111366039	PB.5460.222	MIR4435-2HG	lincRNA	hsa-mir-4435-2	intron	intron	1	in-molncRNA
molnc-4435-2	molnc-4435-2_36	2	-	4169	4	intragenic	partial splice match	2:111244412-111366311	PB.5460.224	MIR4435-2HG	lincRNA	hsa-mir-4435-2	intron	intron	1	in-molncRNA
molnc-4435-2	molnc-4435-2_37	2	-	5433	4	intragenic	partial splice match	2:111244412-111367575	PB.5460.221	MIR4435-2HG	lincRNA	hsa-mir-4435-2	intron	intron	1	in-molncRNA
molnc-4435-2	molnc-4435-2_38	2	-	3725	4	intragenic	partial splice match	2:111244561-111366016	PB.5460.228	MIR4435-2HG	lincRNA	hsa-mir-4435-2	intron	intron	1	in-molncRNA
molnc-4435-2	molnc-4435-2_39	2	-	3611	4	intragenic	partial splice match	2:111246234-111367575	PB.5460.236	MIR4435-2HG	lincRNA	hsa-mir-4435-2	intron	intron	1	in-molncRNA
molnc-4435-2	molnc-4435-2_40	2	-	2649	3	intragenic	partial splice match	2:111314106-111367575	PB.5460.293	MIR4435-2HG	lincRNA	hsa-mir-4435-2	intron	intron	2	in-molncRNA
molnc-4435-2	molnc-4435-2_41	2	-	2546	22	intragenic	partial splice match	2:111133454-111366058	PB.5460.108	MIR4435-2HG	lincRNA	hsa-mir-4435-2	intron	intron	1	in-molncRNA
molnc-4435-2	molnc-4435-2_42	2	-	3160	4	intragenic	partial splice match	2:111196346-111367583	PB.5460.113	MIR4435-2HG	lincRNA	hsa-mir-4435-2	intron	intron	1	in-molncRNA
molnc-4435-2	molnc-4435-2_43	2	-	4718	6	intragenic	partial splice match	2:111206665-111367575	PB.5460.126	MIR4435-2HG	lincRNA	hsa-mir-4435-2	intron	intron	1	in-molncRNA
molnc-4435-2	molnc-4435-2_44	2	-	4491	6	intragenic	partial splice match	2:111206892-111367575	PB.5460.127	MIR4435-2HG	lincRNA	hsa-mir-4435-2	intron	intron	1	in-molncRNA
molnc-4435-2	molnc-4435-2_45	2	-	1849	5	intragenic	partial splice match	2:111207781-111366017	PB.5460.138	MIR4435-2HG	lincRNA	hsa-mir-4435-2	intron	intron	2	in-molncRNA
molnc-4435-2	molnc-4435-2_46	2	-	1946	6	intragenic	partial splice match	2:111207781-111366046	PB.5460.132	MIR4435-2HG	lincRNA	hsa-mir-4435-2	intron	intron	1	in-molncRNA
molnc-4435-2	molnc-4435-2_47	2	-	3482	9	intragenic	partial splice match	2:111207781-111367583	PB.5460.134	MIR4435-2HG	lincRNA	hsa-mir-4435-2	intron	intron	1	in-molncRNA
molnc-4435-2	molnc-4435-2_48	2	-	3415	5	intragenic	partial splice match	2:111207781-111367583	PB.5460.135	MIR4435-2HG	lincRNA	hsa-mir-4435-2	intron	intron	1	in-molncRNA
molnc-4435-2	molnc-4435-2_49	2	-	3294	4	intragenic	partial splice match	2:111207782-111367575	PB.5460.139	MIR4435-2HG	lincRNA	hsa-mir-4435-2	intron	intron	1	in-molncRNA
molnc-4435-2	molnc-4435-2_50	2	-	1848	8	intragenic	partial splice match	2:111207782-111495120	PB.5460.140	MIR4435-2HG	lincRNA	hsa-mir-4435-2	intron	intron	1	in-molncRNA
molnc-4435-2	molnc-4435-2_51	2	-	2186	15	intragenic	partial splice match	2:111207783-111366066	PB.5460.144	MIR4435-2HG	lincRNA	hsa-mir-4435-2	intron	intron	1	in-molncRNA
molnc-4435-2	molnc-4435-2_52	2	-	3600	6	intragenic	partial splice match	2:111207783-111367575	PB.5460.145	MIR4435-2HG	lincRNA	hsa-mir-4435-2	intron	intron	1	in-molncRNA
molnc-4435-2	molnc-4435-2_53	2	-	1704	5	intragenic	partial splice match	2:111207800-111365891	PB.5460.148	MIR4435-2HG	lincRNA	hsa-mir-4435-2	intron	intron	1	in-molncRNA
molnc-4435-2	molnc-4435-2_54	2	-	3560	5	intragenic	partial splice match	2:111237029-111367575	PB.5460.180	MIR4435-2HG	lincRNA	hsa-mir-4435-2	intron	intron	1	in-molncRNA
molnc-4435-2	molnc-4435-2_55	2	-	3337	5	intragenic	partial splice match	2:111237029-111367575	PB.5460.181	MIR4435-2HG	lincRNA	hsa-mir-4435-2	intron	intron	1	in-molncRNA
molnc-4435-2	molnc-4435-2_56	2	-	3328	4	intragenic	partial splice match	2:111237029-111367576	PB.5460.191	MIR4435-2HG	lincRNA	hsa-mir-4435-2	intron	intron	1	in-molncRNA
molnc-4435-2	molnc-4435-2_57	2	-	3202	4	intragenic	partial splice match	2:111241671-111366070	PB.5460.203	MIR4435-2HG	lincRNA	hsa-mir-4435-2	intron	intron	1	in-molncRNA
molnc-4435-2	molnc-4435-2_58	2	-	8204	4	intragenic	partial splice match	2:111241671-111367583	PB.5460.198	MIR4435-2HG	lincRNA	hsa-mir-4435-2	intron	intron	1	in-molncRNA
molnc-4435-2	molnc-4435-2_59	2	-	4628	4	intragenic	partial splice match	2:111241671-111367583	PB.5460.199	MIR4435-2HG	lincRNA	hsa-mir-4435-2	intron	intron	1	in-molncRNA
molnc-4435-2	molnc-4435-2_60	2	-	4636	6	intragenic	partial splice match	2:111241673-111366310	PB.5460.208	MIR4435-2HG	lincRNA	hsa-mir-4435-2	intron	intron	1	in-molncRNA
molnc-4435-2	molnc-4435-2_61	2	-	4491	4	intragenic	partial splice match	2:111243864-111366086	PB.5460.211	MIR4435-2HG	lincRNA	hsa-mir-4435-2	intron	intron	1	in-molncRNA
molnc-4435-2	molnc-4435-2_62	2	-	4749	3	intragenic	partial splice match	2:111244413-111366305	PB.5460.225	MIR4435-2HG	lincRNA	hsa-mir-4435-2	intron	intron	1	in-molncRNA
molnc-4435-2	molnc-4435-2_63	2	-	3604	5	intragenic	partial splice match	2:111244426-111365761	PB.5460.226	MIR4435-2HG	lincRNA	hsa-mir-4435-2	intron	intron	1	in-molncRNA
molnc-4435-2	molnc-4435-2_64	2	-	5330	5	intragenic	partial splice match	2:111244514-111367575	PB.5460.227	MIR4435-2HG	lincRNA	hsa-mir-4435-2	intron	intron	1	in-molncRNA
molnc-4435-2	molnc-4435-2_65	2	-	3156	5	intragenic	partial splice match	2:111245154-111366064	PB.5460.233	MIR4435-2HG	lincRNA	hsa-mir-4435-2	intron	intron	1	in-molncRNA
molnc-4435-2	molnc-4435-2_66	2	-	3458	3	intragenic	partial splice match	2:111246229-111366829	PB.5460.234	MIR4435-2HG	lincRNA	hsa-mir-4435-2	intron	intron	1	in-molncRNA
molnc-4435-2	molnc-4435-2_67	2	-	2947	3	intragenic	partial splice match	2:111246232-111366321	PB.5460.235	MIR4435-2HG	lincRNA	hsa-mir-4435-2	intron	intron	1	in-molncRNA
molnc-4435-2	molnc-4435-2_68	2	-	2693	3	intragenic	partial splice match	2:111246235-111366070	PB.5460.237	MIR4435-2HG	lincRNA	hsa-mir-4435-2	intron	intron	1	in-molncRNA
molnc-4435-2	molnc-4435-2_69	2	-	2631	7	intragenic	partial splice match	2:111269851-111367583	PB.5460.257	MIR4435-2HG	lincRNA	hsa-mir-4435-2	intron	intron	1	in-molncRNA
molnc-4435-2	molnc-4435-2_70	2	-	4160	3	intragenic	partial splice match	2:111318783-111367575	PB.5460.295	MIR4435-2HG	lincRNA	hsa-mir-4435-2	intron	intron	1	in-molncRNA
molnc-4435-2	molnc-4435-2_8	2	-	2536	1	intragenic	partial splice match	2:111318783-111321318	PB.5460.296	MIR4435-2HG	lincRNA	hsa-mir-4435-2	exon	exon	1	ex-molncRNA
molnc-5007	molnc-5007_1	13	+	1383	7	intragenic	partial splice match	13:55053834-55283755	PB.2892.3	LINC02335	lincRNA	hsa-mir-5007	intron	intron	1	in-molncRNA
molnc-5007	molnc-5007_2	13	+	4440	6	intragenic	partial splice match	13:55053838-55182717	PB.2892.4	LINC02335	lincRNA	hsa-mir-5007	intron	intron	1	in-molncRNA
molnc-5007	molnc-5007_3	13	+	3180	6	intragenic	partial splice match	13:55053846-55181533	PB.2892.5	LINC02335	lincRNA	hsa-mir-5007	intron	intron	1	in-molncRNA
molnc-5007	molnc-5007_4	13	+	4266	6	intragenic	partial splice match	13:55053852-55182557	PB.2892.7	LINC02335	lincRNA	hsa-mir-5007	intron	intron	1	in-molncRNA
molnc-5007	molnc-5007_5	13	+	2690	6	intragenic	partial splice match	13:55053977-55391554	PB.2892.9	LINC02335	lincRNA	hsa-mir-5007	intron	intron	1	in-molncRNA
molnc-5007	molnc-5007_6	13	+	4144	6	intragenic	partial splice match	13:55054136-55182719	PB.2892.11	LINC02335	lincRNA	hsa-mir-5007	intron	intron	1	in-molncRNA
molnc-5007	molnc-5007_7	13	+	4591	6	intragenic	partial splice match	13:55054391-55183421	PB.2892.15	LINC02335	lincRNA	hsa-mir-5007	intron	intron	1	in-molncRNA
molnc-548x	molnc-548x_2	21	-	1897	1	intragenic	partial splice match	21:18685328-18687224	PB.6378.212	MIR548XHG	lincRNA	hsa-mir-548x	exon	exon	1	ex-molncRNA
molnc-548x	molnc-548x_4	21	-	1339	5	intragenic	partial splice match	21:18561270-18760320	PB.6378.62	MIR548XHG	lincRNA	hsa-mir-548x	intron	intron	1	in-molncRNA
molnc-548x	molnc-548x_5	21	-	3293	5	intragenic	partial splice match	21:18576467-18760348	PB.6378.113	MIR548XHG	lincRNA	hsa-mir-548x	intron	intron	1	in-molncRNA
molnc-548x	molnc-548x_6	21	-	1262	4	intragenic	partial splice match	21:18682792-18760012	PB.6378.211	MIR548XHG	lincRNA	hsa-mir-548x	intron	intron	1	in-molncRNA
molnc-5583-2	molnc-5583-2_1	18	-	2365	5	intragenic	partial splice match	18:39206918-39800272	PB.4650.1	AC016205.1	lincRNA	hsa-mir-5583-2,hsa-mir-924	intron,intron	intron	2	in-molncRNA
molnc-5583-2	molnc-5583-2_1	18	-	2365	5	intragenic	partial splice match	18:39206918-39800272	PB.4650.1	AC016205.1	lincRNA	hsa-mir-5583-2,hsa-mir-924	intron,intron	intron	2	in-molncRNA
molnc-5583-2	molnc-5583-2_10	18	-	693	4	intragenic	partial splice match	18:39388250-39800293	PB.4650.53	AC016205.1	lincRNA	hsa-mir-5583-2,hsa-mir-924	intron,intron	intron	1	in-molncRNA
molnc-5583-2	molnc-5583-2_10	18	-	693	4	intragenic	partial splice match	18:39388250-39800293	PB.4650.53	AC016205.1	lincRNA	hsa-mir-5583-2,hsa-mir-924	intron,intron	intron	1	in-molncRNA
molnc-5583-2	molnc-5583-2_11	18	-	5224	5	intragenic	partial splice match	18:39403121-39800272	PB.4650.55	AC016205.1	lincRNA	hsa-mir-5583-2,hsa-mir-924	intron,intron	intron	1	in-molncRNA
molnc-5583-2	molnc-5583-2_11	18	-	5224	5	intragenic	partial splice match	18:39403121-39800272	PB.4650.55	AC016205.1	lincRNA	hsa-mir-5583-2,hsa-mir-924	intron,intron	intron	1	in-molncRNA
molnc-5583-2	molnc-5583-2_2	18	-	2549	7	intragenic	partial splice match	18:39206939-39800273	PB.4650.5	AC016205.1	lincRNA	hsa-mir-5583-2,hsa-mir-924	intron,intron	intron	1	in-molncRNA
molnc-5583-2	molnc-5583-2_2	18	-	2549	7	intragenic	partial splice match	18:39206939-39800273	PB.4650.5	AC016205.1	lincRNA	hsa-mir-5583-2,hsa-mir-924	intron,intron	intron	1	in-molncRNA
molnc-5583-2	molnc-5583-2_3	18	-	3143	6	intragenic	partial splice match	18:39296021-39800312	PB.4650.8	AC016205.1	lincRNA	hsa-mir-5583-2,hsa-mir-924	intron,intron	intron	1	in-molncRNA
molnc-5583-2	molnc-5583-2_3	18	-	3143	6	intragenic	partial splice match	18:39296021-39800312	PB.4650.8	AC016205.1	lincRNA	hsa-mir-5583-2,hsa-mir-924	intron,intron	intron	1	in-molncRNA
molnc-5583-2	molnc-5583-2_4	18	-	2233	6	intragenic	partial splice match	18:39297100-39800296	PB.4650.9	AC016205.1	lincRNA	hsa-mir-5583-2,hsa-mir-924	intron,intron	intron	1	in-molncRNA
molnc-5583-2	molnc-5583-2_4	18	-	2233	6	intragenic	partial splice match	18:39297100-39800296	PB.4650.9	AC016205.1	lincRNA	hsa-mir-5583-2,hsa-mir-924	intron,intron	intron	1	in-molncRNA
molnc-5583-2	molnc-5583-2_5	18	-	3526	5	intragenic	partial splice match	18:39345749-39800296	PB.4650.21	AC016205.1	lincRNA	hsa-mir-5583-2,hsa-mir-924	intron,intron	intron	1	in-molncRNA
molnc-5583-2	molnc-5583-2_5	18	-	3526	5	intragenic	partial splice match	18:39345749-39800296	PB.4650.21	AC016205.1	lincRNA	hsa-mir-5583-2,hsa-mir-924	intron,intron	intron	1	in-molncRNA
molnc-5583-2	molnc-5583-2_6	18	-	6331	5	intragenic	partial splice match	18:39382700-39800294	PB.4650.47	AC016205.1	lincRNA	hsa-mir-5583-2,hsa-mir-924	intron,intron	intron	2	in-molncRNA
molnc-5583-2	molnc-5583-2_6	18	-	6331	5	intragenic	partial splice match	18:39382700-39800294	PB.4650.47	AC016205.1	lincRNA	hsa-mir-5583-2,hsa-mir-924	intron,intron	intron	2	in-molncRNA
molnc-5583-2	molnc-5583-2_7	18	-	5467	6	intragenic	partial splice match	18:39382702-39800276	PB.4650.48	AC016205.1	lincRNA	hsa-mir-5583-2,hsa-mir-924	intron,intron	intron	1	in-molncRNA
molnc-5583-2	molnc-5583-2_7	18	-	5467	6	intragenic	partial splice match	18:39382702-39800276	PB.4650.48	AC016205.1	lincRNA	hsa-mir-5583-2,hsa-mir-924	intron,intron	intron	1	in-molncRNA
molnc-5583-2	molnc-5583-2_8	18	-	5406	4	intragenic	partial splice match	18:39383548-39800304	PB.4650.50	AC016205.1	lincRNA	hsa-mir-5583-2,hsa-mir-924	intron,intron	intron	2	in-molncRNA
molnc-5583-2	molnc-5583-2_8	18	-	5406	4	intragenic	partial splice match	18:39383548-39800304	PB.4650.50	AC016205.1	lincRNA	hsa-mir-5583-2,hsa-mir-924	intron,intron	intron	2	in-molncRNA
molnc-5583-2	molnc-5583-2_9	18	-	3282	4	intragenic	partial splice match	18:39385640-39800272	PB.4650.51	AC016205.1	lincRNA	hsa-mir-5583-2,hsa-mir-924	intron,intron	intron	1	in-molncRNA
molnc-5583-2	molnc-5583-2_9	18	-	3282	4	intragenic	partial splice match	18:39385640-39800272	PB.4650.51	AC016205.1	lincRNA	hsa-mir-5583-2,hsa-mir-924	intron,intron	intron	1	in-molncRNA
molnc-5689	molnc-5689	6	+	3181	3	intragenic	partial splice match	6:10434343-10456775	PB.9161.1	MIR5689HG	lincRNA	hsa-mir-5689	intron	intron	1	in-molncRNA
molnc-570	molnc-570_1	3	+	3188	1	intragenic	partial splice match	3:195697557-195700744	PB.7634.60	MUC20-OT1	lincRNA	hsa-mir-570	exon	exon	1	ex-molncRNA
molnc-570	molnc-570_2	3	+	3061	1	intragenic	partial splice match	3:195697683-195700743	PB.7634.61	MUC20-OT1	lincRNA	hsa-mir-570	exon	exon	2	ex-molncRNA
molnc-570	molnc-570_3	3	+	2954	1	intragenic	partial splice match	3:195697791-195700744	PB.7634.62	MUC20-OT1	lincRNA	hsa-mir-570	exon	exon	2	ex-molncRNA
molnc-570	molnc-570_4	3	+	3464	1	intragenic	partial splice match	3:195697831-195701294	PB.7634.63	MUC20-OT1	lincRNA	hsa-mir-570	exon	exon	1	ex-molncRNA
molnc-570	molnc-570_5	3	+	2680	1	intragenic	partial splice match	3:195698065-195700744	PB.7634.64	MUC20-OT1	lincRNA	hsa-mir-570	exon	exon	2	ex-molncRNA
molnc-570	molnc-570_6	3	+	1753	1	intragenic	partial splice match	3:195698994-195700746	PB.7634.65	MUC20-OT1	lincRNA	hsa-mir-570	exon	exon	2	ex-molncRNA
molnc-570	molnc-570_7	3	+	2831	5	intragenic	partial splice match	3:195686085-195699667	PB.7634.50	MUC20-OT1	lincRNA	hsa-mir-570	exon	exon	1	ex-molncRNA
molnc-6076	molnc-6076	14	+	2556	36	antisense	partial splice match	14:49932894-50173122	PB.3304.98	LINC01588	lincRNA	hsa-mir-6076	intron	intron	1	in-molncRNA
molnc-6724-4	molnc-6724-4	21	+	1563	4	antisense	partial splice match	21:8419100-8465229	PB.6343.4	FP236383.3	lincRNA	hsa-mir-6724-4	intron	intron	1	in-molncRNA
molnc-770	molnc-770_1	14	+	2720	1	intragenic	partial splice match	14:100850012-100852731	PB.3552.580	MEG3	lincRNA	hsa-mir-770	exon	exon	1	ex-molncRNA
molnc-770	molnc-770_100	14	+	1693	10	intragenic	partial splice match	14:100826135-100861018	PB.3552.324	MEG3	lincRNA	hsa-mir-770	intron	intron	1	in-molncRNA
molnc-770	molnc-770_101	14	+	1661	10	intragenic	partial splice match	14:100826136-100861021	PB.3552.325	MEG3	lincRNA	hsa-mir-770	intron	intron	1	in-molncRNA
molnc-770	molnc-770_102	14	+	1450	10	intragenic	partial splice match	14:100826140-100860993	PB.3552.328	MEG3	lincRNA	hsa-mir-770	intron	intron	1	in-molncRNA
molnc-770	molnc-770_103	14	+	3195	9	intragenic	partial splice match	14:100826460-100862060	PB.3552.334	MEG3	lincRNA	hsa-mir-770	intron	intron	1	in-molncRNA
molnc-770	molnc-770_104	14	+	1864	8	intragenic	partial splice match	14:100827374-100861018	PB.3552.339	MEG3	lincRNA	hsa-mir-770	intron	intron	1	in-molncRNA
molnc-770	molnc-770_105	14	+	1712	7	intragenic	partial splice match	14:100827424-100861019	PB.3552.340	MEG3	lincRNA	hsa-mir-770	intron	intron	1	in-molncRNA
molnc-770	molnc-770_106	14	+	1578	6	intragenic	partial splice match	14:100828707-100861015	PB.3552.345	MEG3	lincRNA	hsa-mir-770	intron	intron	1	in-molncRNA
molnc-770	molnc-770_107	14	+	4192	9	intragenic	partial splice match	14:100828707-100861018	PB.3552.344	MEG3	lincRNA	hsa-mir-770	intron	intron	1	in-molncRNA
molnc-770	molnc-770_108	14	+	1594	8	intragenic	partial splice match	14:100828718-100861017	PB.3552.351	MEG3	lincRNA	hsa-mir-770	intron	intron	1	in-molncRNA
molnc-770	molnc-770_109	14	+	1343	5	intragenic	partial splice match	14:100828748-100861018	PB.3552.353	MEG3	lincRNA	hsa-mir-770	intron	intron	1	in-molncRNA
molnc-770	molnc-770_110	14	+	3063	5	intragenic	partial splice match	14:100828793-100861019	PB.3552.359	MEG3	lincRNA	hsa-mir-770	intron	intron	1	in-molncRNA
molnc-770	molnc-770_111	14	+	1132	8	intragenic	partial splice match	14:100829033-100860937	PB.3552.362	MEG3	lincRNA	hsa-mir-770	intron	intron	1	in-molncRNA
molnc-770	molnc-770_112	14	+	970	7	intragenic	partial splice match	14:100829399-100861016	PB.3552.379	MEG3	lincRNA	hsa-mir-770	intron	intron	1	in-molncRNA
molnc-770	molnc-770_113	14	+	1039	7	intragenic	partial splice match	14:100829555-100861018	PB.3552.384	MEG3	lincRNA	hsa-mir-770	intron	intron	1	in-molncRNA
molnc-770	molnc-770_114	14	+	1749	6	intragenic	partial splice match	14:100830961-100861018	PB.3552.404	MEG3	lincRNA	hsa-mir-770	intron	intron	1	in-molncRNA
molnc-770	molnc-770_115	14	+	2318	5	intragenic	partial splice match	14:100831058-100861019	PB.3552.407	MEG3	lincRNA	hsa-mir-770	intron	intron	1	in-molncRNA
molnc-770	molnc-770_116	14	+	2247	5	intragenic	partial splice match	14:100834253-100861018	PB.3552.488	MEG3	lincRNA	hsa-mir-770	intron	intron	1	in-molncRNA
molnc-770	molnc-770_117	14	+	2051	5	intragenic	partial splice match	14:100834253-100861018	PB.3552.489	MEG3	lincRNA	hsa-mir-770	intron	intron	1	in-molncRNA
molnc-770	molnc-770_119	14	+	1762	5	intragenic	partial splice match	14:100834735-100861018	PB.3552.510	MEG3	lincRNA	hsa-mir-770	intron	intron	1	in-molncRNA
molnc-770	molnc-770_120	14	+	1664	5	intragenic	partial splice match	14:100834832-100861017	PB.3552.512	MEG3	lincRNA	hsa-mir-770	intron	intron	1	in-molncRNA
molnc-770	molnc-770_121	14	+	1611	12	intragenic	partial splice match	14:100834879-100860956	PB.3552.514	MEG3	lincRNA	hsa-mir-770	intron	intron	1	in-molncRNA
molnc-770	molnc-770_122	14	+	405	3	intragenic	partial splice match	14:100836029-100861018	PB.3552.538	MEG3	lincRNA	hsa-mir-770	intron	intron	2	in-molncRNA
molnc-770	molnc-770_37	14	+	1284	4	intragenic	partial splice match	14:100830789-100861018	PB.3552.400	MEG3	lincRNA	hsa-mir-770	intron	intron	1	in-molncRNA
molnc-770	molnc-770_38	14	+	2121	5	intragenic	partial splice match	14:100834331-100861018	PB.3552.495	MEG3	lincRNA	hsa-mir-770	intron	intron	1	in-molncRNA
molnc-770	molnc-770_39	14	+	1039	5	intragenic	partial splice match	14:100835413-100861018	PB.3552.525	MEG3	lincRNA	hsa-mir-770	intron	intron	1	in-molncRNA
molnc-770	molnc-770_40	14	+	3424	8	intragenic	partial splice match	14:100826118-100861016	PB.3552.237	MEG3	lincRNA	hsa-mir-770	intron	intron	3	in-molncRNA
molnc-770	molnc-770_41	14	+	3171	5	intragenic	partial splice match	14:100826118-100861017	PB.3552.106	MEG3	lincRNA	hsa-mir-770	intron	intron	1	in-molncRNA
molnc-770	molnc-770_42	14	+	1672	8	intragenic	partial splice match	14:100826118-100861018	PB.3552.182	MEG3	lincRNA	hsa-mir-770	intron	intron	1	in-molncRNA
molnc-770	molnc-770_43	14	+	2809	6	intragenic	partial splice match	14:100826118-100861019	PB.3552.249	MEG3	lincRNA	hsa-mir-770	intron	intron	2	in-molncRNA
molnc-770	molnc-770_44	14	+	2048	9	intragenic	partial splice match	14:100826118-100861019	PB.3552.257	MEG3	lincRNA	hsa-mir-770	intron	intron	3	in-molncRNA
molnc-770	molnc-770_45	14	+	4476	7	intragenic	partial splice match	14:100826118-100861019	PB.3552.265	MEG3	lincRNA	hsa-mir-770	intron	intron	3	in-molncRNA
molnc-770	molnc-770_46	14	+	1932	8	intragenic	partial splice match	14:100826118-100861020	PB.3552.261	MEG3	lincRNA	hsa-mir-770	intron	intron	9	in-molncRNA
molnc-770	molnc-770_47	14	+	3381	7	intragenic	partial splice match	14:100826118-100861021	PB.3552.238	MEG3	lincRNA	hsa-mir-770	intron	intron	37	in-molncRNA
molnc-770	molnc-770_48	14	+	3395	7	intragenic	partial splice match	14:100826118-100861021	PB.3552.240	MEG3	lincRNA	hsa-mir-770	intron	intron	5	in-molncRNA
molnc-770	molnc-770_49	14	+	1917	8	intragenic	partial splice match	14:100826118-100861021	PB.3552.262	MEG3	lincRNA	hsa-mir-770	intron	intron	24	in-molncRNA
molnc-770	molnc-770_50	14	+	1686	8	intragenic	partial splice match	14:100826118-100861021	PB.3552.279	MEG3	lincRNA	hsa-mir-770	intron	intron	30	in-molncRNA
molnc-770	molnc-770_51	14	+	3252	6	intragenic	partial splice match	14:100826118-100861022	PB.3552.243	MEG3	lincRNA	hsa-mir-770	intron	intron	66	in-molncRNA
molnc-770	molnc-770_52	14	+	1883	8	intragenic	partial splice match	14:100826118-100861022	PB.3552.267	MEG3	lincRNA	hsa-mir-770	intron	intron	4	in-molncRNA
molnc-770	molnc-770_53	14	+	4359	6	intragenic	partial splice match	14:100826118-100861022	PB.3552.280	MEG3	lincRNA	hsa-mir-770	intron	intron	11	in-molncRNA
molnc-770	molnc-770_54	14	+	1546	7	intragenic	partial splice match	14:100826118-100861022	PB.3552.282	MEG3	lincRNA	hsa-mir-770	intron	intron	18	in-molncRNA
molnc-770	molnc-770_55	14	+	1668	7	intragenic	partial splice match	14:100827357-100861022	PB.3552.337	MEG3	lincRNA	hsa-mir-770	intron	intron	4	in-molncRNA
molnc-770	molnc-770_56	14	+	1481	6	intragenic	partial splice match	14:100828730-100861017	PB.3552.352	MEG3	lincRNA	hsa-mir-770	intron	intron	1	in-molncRNA
molnc-770	molnc-770_57	14	+	1272	6	intragenic	partial splice match	14:100829274-100861018	PB.3552.376	MEG3	lincRNA	hsa-mir-770	intron	intron	2	in-molncRNA
molnc-770	molnc-770_58	14	+	1027	6	intragenic	partial splice match	14:100829532-100861021	PB.3552.383	MEG3	lincRNA	hsa-mir-770	intron	intron	1	in-molncRNA
molnc-770	molnc-770_59	14	+	837	5	intragenic	partial splice match	14:100829595-100861018	PB.3552.385	MEG3	lincRNA	hsa-mir-770	intron	intron	1	in-molncRNA
molnc-770	molnc-770_60	14	+	1805	6	intragenic	partial splice match	14:100830439-100861017	PB.3552.397	MEG3	lincRNA	hsa-mir-770	intron	intron	1	in-molncRNA
molnc-770	molnc-770_61	14	+	769	5	intragenic	partial splice match	14:100831451-100861021	PB.3552.414	MEG3	lincRNA	hsa-mir-770	intron	intron	2	in-molncRNA
molnc-770	molnc-770_62	14	+	1982	3	intragenic	partial splice match	14:100834556-100861018	PB.3552.503	MEG3	lincRNA	hsa-mir-770	intron	intron	1	in-molncRNA
molnc-770	molnc-770_63	14	+	3150	7	intragenic	partial splice match	14:100826118-100860919	PB.3552.219	MEG3	lincRNA	hsa-mir-770	intron	intron	1	in-molncRNA
molnc-770	molnc-770_64	14	+	1510	7	intragenic	partial splice match	14:100826118-100860933	PB.3552.162	MEG3	lincRNA	hsa-mir-770	intron	intron	1	in-molncRNA
molnc-770	molnc-770_65	14	+	1894	6	intragenic	partial splice match	14:100826118-100860982	PB.3552.217	MEG3	lincRNA	hsa-mir-770	intron	intron	1	in-molncRNA
molnc-770	molnc-770_66	14	+	1842	12	intragenic	partial splice match	14:100826118-100860986	PB.3552.189	MEG3	lincRNA	hsa-mir-770	intron	intron	1	in-molncRNA
molnc-770	molnc-770_67	14	+	3193	6	intragenic	partial splice match	14:100826118-100860999	PB.3552.141	MEG3	lincRNA	hsa-mir-770	intron	intron	1	in-molncRNA
molnc-770	molnc-770_68	14	+	3361	7	intragenic	partial splice match	14:100826118-100861002	PB.3552.179	MEG3	lincRNA	hsa-mir-770	intron	intron	1	in-molncRNA
molnc-770	molnc-770_69	14	+	1679	9	intragenic	partial splice match	14:100826118-100861005	PB.3552.180	MEG3	lincRNA	hsa-mir-770	intron	intron	1	in-molncRNA
molnc-770	molnc-770_70	14	+	1344	8	intragenic	partial splice match	14:100826118-100861009	PB.3552.110	MEG3	lincRNA	hsa-mir-770	intron	intron	1	in-molncRNA
molnc-770	molnc-770_71	14	+	3366	7	intragenic	partial splice match	14:100826118-100861009	PB.3552.131	MEG3	lincRNA	hsa-mir-770	intron	intron	1	in-molncRNA
molnc-770	molnc-770_72	14	+	1699	8	intragenic	partial splice match	14:100826118-100861009	PB.3552.202	MEG3	lincRNA	hsa-mir-770	intron	intron	1	in-molncRNA
molnc-770	molnc-770_73	14	+	1214	9	intragenic	partial splice match	14:100826118-100861017	PB.3552.152	MEG3	lincRNA	hsa-mir-770	intron	intron	1	in-molncRNA
molnc-770	molnc-770_74	14	+	842	5	intragenic	partial splice match	14:100826118-100861017	PB.3552.220	MEG3	lincRNA	hsa-mir-770	intron	intron	1	in-molncRNA
molnc-770	molnc-770_75	14	+	2243	7	intragenic	partial splice match	14:100826118-100861018	PB.3552.116	MEG3	lincRNA	hsa-mir-770	intron	intron	1	in-molncRNA
molnc-770	molnc-770_76	14	+	2316	7	intragenic	partial splice match	14:100826118-100861018	PB.3552.130	MEG3	lincRNA	hsa-mir-770	intron	intron	1	in-molncRNA
molnc-770	molnc-770_77	14	+	2266	9	intragenic	partial splice match	14:100826118-100861018	PB.3552.136	MEG3	lincRNA	hsa-mir-770	intron	intron	1	in-molncRNA
molnc-770	molnc-770_78	14	+	3467	8	intragenic	partial splice match	14:100826118-100861018	PB.3552.138	MEG3	lincRNA	hsa-mir-770	intron	intron	1	in-molncRNA
molnc-770	molnc-770_79	14	+	3308	8	intragenic	partial splice match	14:100826118-100861018	PB.3552.163	MEG3	lincRNA	hsa-mir-770	intron	intron	1	in-molncRNA
molnc-770	molnc-770_80	14	+	2101	7	intragenic	partial splice match	14:100826118-100861018	PB.3552.199	MEG3	lincRNA	hsa-mir-770	intron	intron	1	in-molncRNA
molnc-770	molnc-770_81	14	+	2948	8	intragenic	partial splice match	14:100826118-100861018	PB.3552.204	MEG3	lincRNA	hsa-mir-770	intron	intron	1	in-molncRNA
molnc-770	molnc-770_82	14	+	1652	7	intragenic	partial splice match	14:100826118-100861018	PB.3552.214	MEG3	lincRNA	hsa-mir-770	intron	intron	1	in-molncRNA
molnc-770	molnc-770_83	14	+	1718	9	intragenic	partial splice match	14:100826118-100861018	PB.3552.221	MEG3	lincRNA	hsa-mir-770	intron	intron	1	in-molncRNA
molnc-770	molnc-770_84	14	+	1799	7	intragenic	partial splice match	14:100826118-100861018	PB.3552.270	MEG3	lincRNA	hsa-mir-770	intron	intron	3	in-molncRNA
molnc-770	molnc-770_85	14	+	1744	8	intragenic	partial splice match	14:100826118-100861018	PB.3552.278	MEG3	lincRNA	hsa-mir-770	intron	intron	4	in-molncRNA
molnc-770	molnc-770_86	14	+	2890	7	intragenic	partial splice match	14:100826118-100861019	PB.3552.205	MEG3	lincRNA	hsa-mir-770	intron	intron	1	in-molncRNA
molnc-770	molnc-770_87	14	+	1614	7	intragenic	partial splice match	14:100826118-100861019	PB.3552.215	MEG3	lincRNA	hsa-mir-770	intron	intron	1	in-molncRNA
molnc-770	molnc-770_88	14	+	1192	5	intragenic	partial splice match	14:100826118-100861021	PB.3552.232	MEG3	lincRNA	hsa-mir-770	intron	intron	1	in-molncRNA
molnc-770	molnc-770_89	14	+	1612	8	intragenic	partial splice match	14:100826118-100861024	PB.3552.277	MEG3	lincRNA	hsa-mir-770	intron	intron	8	in-molncRNA
molnc-770	molnc-770_90	14	+	1459	7	intragenic	partial splice match	14:100826119-100861017	PB.3552.284	MEG3	lincRNA	hsa-mir-770	intron	intron	1	in-molncRNA
molnc-770	molnc-770_91	14	+	1644	8	intragenic	partial splice match	14:100826119-100861018	PB.3552.285	MEG3	lincRNA	hsa-mir-770	intron	intron	1	in-molncRNA
molnc-770	molnc-770_92	14	+	3146	7	intragenic	partial splice match	14:100826120-100861016	PB.3552.290	MEG3	lincRNA	hsa-mir-770	intron	intron	1	in-molncRNA
molnc-770	molnc-770_93	14	+	1861	7	intragenic	partial splice match	14:100826120-100861017	PB.3552.289	MEG3	lincRNA	hsa-mir-770	intron	intron	1	in-molncRNA
molnc-770	molnc-770_94	14	+	1575	7	intragenic	partial splice match	14:100826120-100861017	PB.3552.303	MEG3	lincRNA	hsa-mir-770	intron	intron	3	in-molncRNA
molnc-770	molnc-770_95	14	+	1559	7	intragenic	partial splice match	14:100826120-100861018	PB.3552.298	MEG3	lincRNA	hsa-mir-770	intron	intron	1	in-molncRNA
molnc-770	molnc-770_96	14	+	1608	4	intragenic	partial splice match	14:100826120-100861018	PB.3552.302	MEG3	lincRNA	hsa-mir-770	intron	intron	1	in-molncRNA
molnc-770	molnc-770_97	14	+	1437	8	intragenic	partial splice match	14:100826120-100864297	PB.3552.301	MEG3	lincRNA	hsa-mir-770	intron	intron	1	in-molncRNA
molnc-770	molnc-770_98	14	+	1639	7	intragenic	partial splice match	14:100826122-100861019	PB.3552.306	MEG3	lincRNA	hsa-mir-770	intron	intron	2	in-molncRNA
molnc-770	molnc-770_99	14	+	899	5	intragenic	partial splice match	14:100826128-100861017	PB.3552.314	MEG3	lincRNA	hsa-mir-770	intron	intron	1	in-molncRNA
molnc-770_cluster1	molnc-770_123	14	+	1698	9	intragenic	partial splice match	14:100826140-100894319	PB.3552.327	MEG3	lincRNA	hsa-mir-127,hsa-mir-136,hsa-mir-337,hsa-mir-431,hsa-mir-432,hsa-mir-433,hsa-mir-493,hsa-mir-665,hsa-mir-770	intron,intron,intron,intron,intron,intron,intron,intron,intron	intron	1	in-molncRNA
molnc-770_cluster1	molnc-770_123	14	+	1698	9	intragenic	partial splice match	14:100826140-100894319	PB.3552.327	MEG3	lincRNA	hsa-mir-127,hsa-mir-136,hsa-mir-337,hsa-mir-431,hsa-mir-432,hsa-mir-433,hsa-mir-493,hsa-mir-665,hsa-mir-770	intron,intron,intron,intron,intron,intron,intron,intron,intron	intron	1	in-molncRNA
molnc-let-7d	molnc-let-7d_1	9	+	1568	1	antisense	partial splice match	9:94177990-94179557	PB.11289.114	MIRLET7DHG	lincRNA	hsa-let-7d	exon	exon	1	ex-molncRNA
molnc-let-7d	molnc-let-7d_1	9	+	1568	1	antisense	partial splice match	9:94177990-94179557	PB.11289.114	MIRLET7DHG	lincRNA	hsa-let-7d	exon	exon	1	ex-molncRNA
molnc-3155a	molnc-3155a_1	10	+	8266	1	intragenic	full splice match	10:6144908-6153173	PB.969.176	RN7SKP78	misc_RNA	hsa-mir-3155a	exon	exon	1	ex-molncRNA
molnc-3155a	molnc-3155a_2	10	+	3596	1	intragenic	full splice match	10:6149578-6153173	PB.969.185	RN7SKP78	misc_RNA	hsa-mir-3155a	exon	exon	1	ex-molncRNA
molnc-300	molnc-300	14	+	880	1	intergenic	partial splice match	14:101041106-101041985	PB.3552.940	novel16	NA	hsa-mir-300	exon	exon	1	ex-molncRNA
molnc-300	molnc-300	14	+	880	1	intergenic	partial splice match	14:101041106-101041985	PB.3552.940	novel16	NA	hsa-mir-300	exon	exon	1	ex-molncRNA
molnc-3149	molnc-3149	8	-	2238	1	intergenic	partial splice match	8:76964822-76967059	PB.10749.1	novel12	NA	hsa-mir-3149	exon	exon	1	ex-molncRNA
molnc-3668	molnc-3668_1	6	+	5034	1	intergenic	partial splice match	6:140203288-140208321	PB.9723.45	novel6	NA	hsa-mir-3668	exon	exon	1	ex-molncRNA
molnc-3668	molnc-3668_2	6	+	4184	1	intergenic	partial splice match	6:140203873-140208056	PB.9723.46	novel7	NA	hsa-mir-3668	exon	exon	1	ex-molncRNA
molnc-3668	molnc-3668_3	6	+	3291	1	intergenic	partial splice match	6:140204772-140208062	PB.9723.47	novel8	NA	hsa-mir-3668	exon	exon	1	ex-molncRNA
molnc-3668	molnc-3668_4	6	+	454	4	intergenic	partial splice match	6:140148502-140539302	PB.9723.3	novel3	NA	hsa-mir-3668	intron	intron	1	in-molncRNA
molnc-3668	molnc-3668_5	6	+	1037	7	intergenic	partial splice match	6:140148529-140582203	PB.9723.7	novel4	NA	hsa-mir-3668	intron	intron	1	in-molncRNA
molnc-3668	molnc-3668_6	6	+	1057	4	intergenic	partial splice match	6:140148532-140540027	PB.9723.8	novel5	NA	hsa-mir-3668	intron	intron	1	in-molncRNA
molnc-3680-2	molnc-3680-2_1	16	-	3500	1	intergenic	partial splice match	16:29598011-29601510	PB.4042.290	novel18	NA	hsa-mir-3680-2	exon	exon	1	ex-molncRNA
molnc-3680-2	molnc-3680-2_2	16	-	1943	1	intergenic	partial splice match	16:29598016-29599958	PB.4042.291	novel19	NA	hsa-mir-3680-2	exon	exon	1	ex-molncRNA
molnc-3685	molnc-3685	12	+	2146	1	intergenic	partial splice match	12:95308501-95310646	PB.2530.296	novel15	NA	hsa-mir-3685	exon	exon	3	ex-molncRNA
molnc-3685	molnc-3685	12	+	2146	1	intergenic	partial splice match	12:95308501-95310646	PB.2530.296	novel15	NA	hsa-mir-3685	exon	exon	3	ex-molncRNA
molnc-422a	molnc-422a	15	-	2732	1	intergenic	partial splice match	15:63869030-63871761	PB.3778.239	novel17	NA	hsa-mir-422a	exon	exon	1	ex-molncRNA
molnc-4316	molnc-4316	17	-	2147	4	antisense	partial splice match	17:77240621-77412130	PB.4510.1193	SEPTIN9	NA	hsa-mir-4316	intron	intron	2	in-molncRNA
molnc-4465	molnc-4465_1	6	+	3360	3	intergenic	partial splice match	6:140680051-140684146	PB.9723.176	novel10	NA	hsa-mir-4465	exon	exon	1	ex-molncRNA
molnc-4465	molnc-4465_2	6	+	1836	1	intergenic	partial splice match	6:140683589-140685424	PB.9723.177	novel11	NA	hsa-mir-4465	exon	exon	1	ex-molncRNA
molnc-4465	molnc-4465_4	6	+	2939	7	intergenic	partial splice match	6:140314830-140760075	PB.9723.80	novel9	NA	hsa-mir-4465	intron	intron	1	in-molncRNA
molnc-4477b	molnc-4477b_1	9	+	1228	3	intergenic	partial splice match	9:63819111-63821700	PB.11153.27	novel13	NA	hsa-mir-4477b	exon	exon	1	ex-molncRNA
molnc-4477b	molnc-4477b_2	9	+	3326	1	intergenic	partial splice match	9:63819111-63822436	PB.11153.28	novel14	NA	hsa-mir-4477b	exon	exon	2	ex-molncRNA
molnc-4512	molnc-4512	15	-	2646	1	intragenic	partial splice match	15:66496541-66499186	PB.3778.805	RPL4_SNAPC5	NA	hsa-mir-4512	exon	exon	1	ex-molncRNA
molnc-5091	molnc-5091	4	+	2183	1	intergenic	partial splice match	4:13627829-13630011	PB.7767.1	novel2	NA	hsa-mir-5091	exon	exon	7	ex-molncRNA
molnc-548ae-1	molnc-548ae-1	2	+	2615	4	intergenic	partial splice match	2:184204454-184384450	PB.5744.26	novel1	NA	hsa-mir-548ae-1	intron	intron	1	in-molncRNA
molnc-6512	molnc-6512_1	2	-	4031	1	intragenic	partial splice match	2:177313354-177317384	PB.5711.91	AC019080.1_NFE2L2	NA	hsa-mir-6512	exon	exon	1	ex-molncRNA
molnc-6512	molnc-6512_2	2	-	2553	1	intragenic	partial splice match	2:177313425-177315977	PB.5711.92	AC019080.1_NFE2L2	NA	hsa-mir-6512	exon	exon	1	ex-molncRNA
molnc-1244-2	molnc-1244-2_2	5	+	1151	2	intragenic	complete splice mismatch	5:118973562-118974807	PB.8881.3	PTMAP2	processed_pseudogene	hsa-mir-1244-2	exon	exon	5	ex-molncRNA
molnc-3683	molnc-3683_2	7	-	2081	6	intragenic	complete splice mismatch	7:6976603-7104432	PB.9883.8	AC092104.1	processed_pseudogene	hsa-mir-3683	intron	intron	1	in-molncRNA
molnc-4465	molnc-4465_3	6	+	1701	5	intragenic	complete splice mismatch	6:140539233-140763130	PB.9723.152	RPS3AP24	processed_pseudogene	hsa-mir-4465	intron	intron	1	in-molncRNA
molnc-4465	molnc-4465_5	6	+	2143	14	intragenic	complete splice mismatch	6:140314828-140787040	PB.9723.77	RPS3AP24	processed_pseudogene	hsa-mir-4465	intron	intron	1	in-molncRNA
molnc-4465	molnc-4465_6	6	+	2750	8	intragenic	complete splice mismatch	6:140539233-140787062	PB.9723.151	RPS3AP24	processed_pseudogene	hsa-mir-4465	intron	intron	1	in-molncRNA
molnc-548aa-1	molnc-548aa-1	8	+	2694	2	intragenic	complete splice mismatch	8:123330944-123352936	PB.10916.177	DUTP2	processed_pseudogene	hsa-mir-548aa-1	intron	intron	1	in-molncRNA
molnc-550a-2	molnc-550a-2_10	7	+	2415	4	intragenic	complete splice mismatch	7:32728139-32754783	PB.10037.425	ZNRF2P1	processed_pseudogene	hsa-mir-550a-2	intron	intron	1	in-molncRNA
molnc-550a-2	molnc-550a-2_11	7	+	2606	3	intragenic	complete splice mismatch	7:32728684-32755409	PB.10037.426	ZNRF2P1	processed_pseudogene	hsa-mir-550a-2	intron	intron	1	in-molncRNA
molnc-550a-2	molnc-550a-2_12	7	+	1782	2	intragenic	complete splice mismatch	7:32728805-32754782	PB.10037.427	ZNRF2P1	processed_pseudogene	hsa-mir-550a-2	intron	intron	3	in-molncRNA
molnc-550a-2	molnc-550a-2_13	7	+	2389	2	intragenic	complete splice mismatch	7:32728828-32755412	PB.10037.428	ZNRF2P1	processed_pseudogene	hsa-mir-550a-2	intron	intron	4	in-molncRNA
molnc-550a-2	molnc-550a-2_14	7	+	2450	3	intragenic	complete splice mismatch	7:32728844-32755409	PB.10037.429	ZNRF2P1	processed_pseudogene	hsa-mir-550a-2	intron	intron	1	in-molncRNA
molnc-550a-2	molnc-550a-2_15	7	+	1801	3	intragenic	complete splice mismatch	7:32728867-32754783	PB.10037.430	ZNRF2P1	processed_pseudogene	hsa-mir-550a-2	intron	intron	1	in-molncRNA
molnc-550a-2	molnc-550a-2_2	7	+	2557	2	intragenic	complete splice mismatch	7:32728031-32754783	PB.10037.415	ZNRF2P1	processed_pseudogene	hsa-mir-550a-2	intron	intron	7	in-molncRNA
molnc-550a-2	molnc-550a-2_3	7	+	2615	3	intragenic	complete splice mismatch	7:32728053-32754783	PB.10037.416	ZNRF2P1	processed_pseudogene	hsa-mir-550a-2	intron	intron	3	in-molncRNA
molnc-550a-2	molnc-550a-2_4	7	+	3141	2	intragenic	complete splice mismatch	7:32728076-32755412	PB.10037.417	ZNRF2P1	processed_pseudogene	hsa-mir-550a-2	intron	intron	5	in-molncRNA
molnc-550a-2	molnc-550a-2_5	7	+	2334	4	intragenic	complete splice mismatch	7:32728097-32754773	PB.10037.418	ZNRF2P1	processed_pseudogene	hsa-mir-550a-2	intron	intron	1	in-molncRNA
molnc-550a-2	molnc-550a-2_6	7	+	4900	2	intragenic	complete splice mismatch	7:32728129-32755412	PB.10037.419	ZNRF2P1	processed_pseudogene	hsa-mir-550a-2	intron	intron	1	in-molncRNA
molnc-550a-2	molnc-550a-2_7	7	+	3164	3	intragenic	complete splice mismatch	7:32728130-32755409	PB.10037.420	ZNRF2P1	processed_pseudogene	hsa-mir-550a-2	intron	intron	1	in-molncRNA
molnc-550a-2	molnc-550a-2_8	7	+	3203	3	intragenic	complete splice mismatch	7:32728130-32755412	PB.10037.421	ZNRF2P1	processed_pseudogene	hsa-mir-550a-2	intron	intron	1	in-molncRNA
molnc-550a-2	molnc-550a-2_9	7	+	3003	4	intragenic	complete splice mismatch	7:32728130-32755412	PB.10037.422	ZNRF2P1	processed_pseudogene	hsa-mir-550a-2	intron	intron	1	in-molncRNA
molnc-1244-2	molnc-1244-2_1	5	+	923	1	intragenic	full splice match	5:118973885-118974807	PB.8881.8	PTMAP2	processed_pseudogene	hsa-mir-1244-2	exon	exon	10	ex-molncRNA
molnc-3121	molnc-3121	1	-	3476	1	antisense	partial splice match	1:180435435-180438910	PB.613.102	VDAC1P4	processed_pseudogene	hsa-mir-3121	exon	exon	1	ex-molncRNA
molnc-4461	molnc-4461_1	5	+	2683	1	antisense	partial splice match	5:134926664-134929346	PB.8928.258	MTND4P12	processed_pseudogene	hsa-mir-4461	exon	exon	1	ex-molncRNA
molnc-4461	molnc-4461_2	5	+	2371	1	antisense	partial splice match	5:134926976-134929346	PB.8928.259	MTND4P12	processed_pseudogene	hsa-mir-4461	exon	exon	2	ex-molncRNA
molnc-4461	molnc-4461_3	5	+	2225	1	antisense	partial splice match	5:134927120-134929344	PB.8928.260	MTND4P12	processed_pseudogene	hsa-mir-4461	exon	exon	1	ex-molncRNA
molnc-301b	molnc-301b_1	22	+	2961	2	intragenic	complete splice mismatch	22:21652234-21655432	PB.6510.1521	AP000553.1	processed_transcript	hsa-mir-130b,hsa-mir-301b	exon,exon	exon	1	ex-molncRNA
molnc-301b	molnc-301b_2	22	+	2386	4	intragenic	complete splice mismatch	22:21652184-21656432	PB.6510.1520	AP000553.1	processed_transcript	hsa-mir-130b,hsa-mir-301b	exon,exon	exon	1	ex-molncRNA
molnc-301b_cluster1	molnc-301b_6	22	+	836	12	intragenic	complete splice mismatch	22:21615053-21679923	PB.6510.1480	AP000553.1	processed_transcript	hsa-mir-130b,hsa-mir-301b	intron,intron	intron	1	in-molncRNA
molnc-3936	molnc-3936	5	-	2602	8	intragenic	complete splice mismatch	5:132289529-132424467	PB.8926.213	MIR3936HG	processed_transcript	hsa-mir-3936	intron	intron	1	in-molncRNA
molnc-6516	molnc-6516_18	17	+	1898	2	intragenic	complete splice mismatch	17:77088753-77092951	PB.4496.619	SNHG20	processed_transcript	hsa-mir-6516	intron	intron	1	in-molncRNA
molnc-3199-2	molnc-3199-2_1	22	+	2842	2	intragenic	full splice match	22:27919452-27924765	PB.6545.1	TTC28-AS1	processed_transcript	hsa-mir-3199-2	intron	intron	5	in-molncRNA
molnc-3199-2	molnc-3199-2_2	22	+	6884	2	intragenic	full splice match	22:27919494-27928849	PB.6545.3	TTC28-AS1	processed_transcript	hsa-mir-3199-2	intron	intron	2	in-molncRNA
molnc-3199-2	molnc-3199-2_3	22	+	631	3	intragenic	full splice match	22:27919495-27924765	PB.6545.4	TTC28-AS1	processed_transcript	hsa-mir-3199-2	intron	intron	2	in-molncRNA
molnc-3199-2	molnc-3199-2_4	22	+	495	2	intragenic	full splice match	22:27919498-27922464	PB.6545.5	TTC28-AS1	processed_transcript	hsa-mir-3199-2	intron	intron	1	in-molncRNA
molnc-3199-2	molnc-3199-2_5	22	+	2737	2	intragenic	full splice match	22:27919500-27924708	PB.6545.6	TTC28-AS1	processed_transcript	hsa-mir-3199-2	intron	intron	1	in-molncRNA
molnc-4449	molnc-4449_1	4	+	1057	2	intragenic	full splice match	4:52712546-52714136	PB.7877.9	DANCR	processed_transcript	hsa-mir-4449	exon	exon	2	ex-molncRNA
molnc-4449	molnc-4449_2	4	+	843	3	intragenic	full splice match	4:52712466-52714138	PB.7877.2	DANCR	processed_transcript	hsa-mir-4449	intron	intron	37	in-molncRNA
molnc-4449	molnc-4449_3	4	+	572	2	intragenic	full splice match	4:52712504-52713371	PB.7877.8	DANCR	processed_transcript	hsa-mir-4449	intron	intron	2	in-molncRNA
molnc-4449	molnc-4449_4	4	+	1629	3	intragenic	full splice match	4:52712504-52714962	PB.7877.6	DANCR	processed_transcript	hsa-mir-4449	intron	intron	1	in-molncRNA
molnc-4449	molnc-4449_5	4	+	5422	3	intragenic	full splice match	4:52712504-52718755	PB.7877.3	DANCR	processed_transcript	hsa-mir-4449	intron	intron	1	in-molncRNA
molnc-6516	molnc-6516_1	17	+	1157	2	intragenic	full splice match	17:77088660-77090019	PB.4496.610	SNHG20	processed_transcript	hsa-mir-6516	exon	exon	1	ex-molncRNA
molnc-6516	molnc-6516_11	17	+	2151	3	intragenic	full splice match	17:77088660-77094985	PB.4496.611	SNHG20	processed_transcript	hsa-mir-6516	intron	intron	11	in-molncRNA
molnc-6516	molnc-6516_12	17	+	2038	3	intragenic	full splice match	17:77088772-77094984	PB.4496.622	SNHG20	processed_transcript	hsa-mir-6516	intron	intron	7	in-molncRNA
molnc-6516	molnc-6516_2	17	+	1322	2	intragenic	full splice match	17:77088767-77090291	PB.4496.621	SNHG20	processed_transcript	hsa-mir-6516	exon	exon	1	ex-molncRNA
molnc-130b	molnc-130b	22	+	1701	1	intragenic	partial splice match	22:21653050-21654750	PB.6510.1522	AP000553.1	processed_transcript	hsa-mir-130b	exon	exon	1	ex-molncRNA
molnc-130b	molnc-130b	22	+	1701	1	intragenic	partial splice match	22:21653050-21654750	PB.6510.1522	AP000553.1	processed_transcript	hsa-mir-130b	exon	exon	1	ex-molncRNA
molnc-17	molnc-17	13	+	1365	4	intragenic	partial splice match	13:91347684-91351503	PB.3024.10	MIR17HG	processed_transcript	hsa-mir-17,hsa-mir-18a,hsa-mir-19a,hsa-mir-19b-1,hsa-mir-20a,hsa-mir-92a-1	exon,exon,exon,exon,exon,exon	exon	1	ex-molncRNA
molnc-17	molnc-17	13	+	1365	4	intragenic	partial splice match	13:91347684-91351503	PB.3024.10	MIR17HG	processed_transcript	hsa-mir-17,hsa-mir-18a,hsa-mir-19a,hsa-mir-19b-1,hsa-mir-20a,hsa-mir-92a-1	exon,exon,exon,exon,exon,exon	exon	1	ex-molncRNA
molnc-19b-1	molnc-19b-1	13	+	1980	1	intragenic	partial splice match	13:91351131-91353110	PB.3024.11	MIR17HG	processed_transcript	hsa-mir-19b-1,hsa-mir-92a-1	exon,exon	exon	4	ex-molncRNA
molnc-19b-1	molnc-19b-1	13	+	1980	1	intragenic	partial splice match	13:91351131-91353110	PB.3024.11	MIR17HG	processed_transcript	hsa-mir-19b-1,hsa-mir-92a-1	exon,exon	exon	4	ex-molncRNA
molnc-301b	molnc-301b_3	22	+	1679	6	intragenic	partial splice match	22:21652161-21656436	PB.6510.1517	AP000553.1	processed_transcript	hsa-mir-301b	intron	intron	1	in-molncRNA
molnc-301b	molnc-301b_4	22	+	2608	4	intragenic	partial splice match	22:21652175-21656432	PB.6510.1518	AP000553.1	processed_transcript	hsa-mir-301b	intron	intron	1	in-molncRNA
molnc-301b	molnc-301b_5	22	+	2258	3	intragenic	partial splice match	22:21652183-21655608	PB.6510.1519	AP000553.1	processed_transcript	hsa-mir-301b	intron	intron	1	in-molncRNA
molnc-301b	molnc-301b_5	22	+	2258	3	intragenic	partial splice match	22:21652183-21655608	PB.6510.1519	AP000553.1	processed_transcript	hsa-mir-301b	intron	intron	1	in-molncRNA
molnc-3199-2	molnc-3199-2_6	22	+	6907	4	intragenic	partial splice match	22:27919468-27928851	PB.6545.2	TTC28-AS1	processed_transcript	hsa-mir-3199-2	intron	intron	1	in-molncRNA
molnc-4449	molnc-4449_6	4	+	2051	5	intragenic	partial splice match	4:52712504-52721669	PB.7877.7	DANCR	processed_transcript	hsa-mir-4449	intron	intron	3	in-molncRNA
molnc-4449	molnc-4449_7	4	+	1780	6	intragenic	partial splice match	4:52712504-52721504	PB.7877.4	DANCR	processed_transcript	hsa-mir-4449	intron	intron	1	in-molncRNA
molnc-4449	molnc-4449_8	4	+	1998	4	intragenic	partial splice match	4:52712504-52721667	PB.7877.5	DANCR	processed_transcript	hsa-mir-4449	intron	intron	1	in-molncRNA
molnc-5692c-2	molnc-5692c-2_1	7	-	2591	2	intragenic	partial splice match	7:97943234-97972343	PB.10216.84	AC079781.5	processed_transcript	hsa-mir-5692c-2	intron	intron	1	in-molncRNA
molnc-5692c-2	molnc-5692c-2_2	7	-	4700	3	intragenic	partial splice match	7:97941179-97972321	PB.10216.83	AC079781.5	processed_transcript	hsa-mir-5692c-2	intron	intron	1	in-molncRNA
molnc-5692c-2	molnc-5692c-2_3	7	-	2676	3	intragenic	partial splice match	7:97943234-97972352	PB.10216.85	AC079781.5	processed_transcript	hsa-mir-5692c-2	intron	intron	4	in-molncRNA
molnc-5692c-2	molnc-5692c-2_4	7	-	4990	3	intragenic	partial splice match	7:97943235-97972337	PB.10216.86	AC079781.5	processed_transcript	hsa-mir-5692c-2	intron	intron	1	in-molncRNA
molnc-6516	molnc-6516_10	17	+	2382	3	intragenic	partial splice match	17:77088783-77092949	PB.4496.623	SNHG20	processed_transcript	hsa-mir-6516	exon	exon	1	ex-molncRNA
molnc-6516	molnc-6516_13	17	+	2329	2	intragenic	partial splice match	17:77088689-77094989	PB.4496.615	SNHG20	processed_transcript	hsa-mir-6516	intron	intron	3	in-molncRNA
molnc-6516	molnc-6516_14	17	+	2306	2	intragenic	partial splice match	17:77088712-77094989	PB.4496.616	SNHG20	processed_transcript	hsa-mir-6516	intron	intron	3	in-molncRNA
molnc-6516	molnc-6516_15	17	+	1995	4	intragenic	partial splice match	17:77088660-77094985	PB.4496.609	SNHG20	processed_transcript	hsa-mir-6516	intron	intron	1	in-molncRNA
molnc-6516	molnc-6516_16	17	+	1516	2	intragenic	partial splice match	17:77088674-77094985	PB.4496.613	SNHG20	processed_transcript	hsa-mir-6516	intron	intron	1	in-molncRNA
molnc-6516	molnc-6516_17	17	+	2074	3	intragenic	partial splice match	17:77088676-77094985	PB.4496.614	SNHG20	processed_transcript	hsa-mir-6516	intron	intron	1	in-molncRNA
molnc-6516	molnc-6516_3	17	+	1846	1	intragenic	partial splice match	17:77088660-77090505	PB.4496.612	SNHG20	processed_transcript	hsa-mir-6516	exon	exon	5	ex-molncRNA
molnc-6516	molnc-6516_4	17	+	1541	1	intragenic	partial splice match	17:77088749-77090289	PB.4496.617	SNHG20	processed_transcript	hsa-mir-6516	exon	exon	4	ex-molncRNA
molnc-6516	molnc-6516_5	17	+	819	1	intragenic	partial splice match	17:77088783-77089601	PB.4496.624	SNHG20	processed_transcript	hsa-mir-6516	exon	exon	1	ex-molncRNA
molnc-6516	molnc-6516_6	17	+	891	1	intragenic	partial splice match	17:77088963-77089853	PB.4496.627	SNHG20	processed_transcript	hsa-mir-6516	exon	exon	1	ex-molncRNA
molnc-6516	molnc-6516_7	17	+	866	1	intragenic	partial splice match	17:77089153-77090018	PB.4496.628	SNHG20	processed_transcript	hsa-mir-6516	exon	exon	1	ex-molncRNA
molnc-6516	molnc-6516_8	17	+	3727	3	intragenic	partial splice match	17:77088753-77092952	PB.4496.618	SNHG20	processed_transcript	hsa-mir-6516	exon	exon	1	ex-molncRNA
molnc-6516	molnc-6516_9	17	+	1509	2	intragenic	partial splice match	17:77088762-77090477	PB.4496.620	SNHG20	processed_transcript	hsa-mir-6516	exon	exon	1	ex-molncRNA
molnc-6840	molnc-6840_1	7	+	4350	1	intragenic	partial splice match	7:100353665-100358014	PB.10225.660	STAG3L5P-PVRIG2P-PILRB	processed_transcript	hsa-mir-6840	exon	exon	1	ex-molncRNA
molnc-6840	molnc-6840_2	7	+	2173	1	intragenic	partial splice match	7:100355842-100358014	PB.10225.663	STAG3L5P-PVRIG2P-PILRB	processed_transcript	hsa-mir-6840	exon	exon	1	ex-molncRNA
molnc-6840	molnc-6840_3	7	+	1397	1	intragenic	partial splice match	7:100356619-100358015	PB.10225.664	STAG3L5P-PVRIG2P-PILRB	processed_transcript	hsa-mir-6840	exon	exon	1	ex-molncRNA
molnc-6840	molnc-6840_4	7	+	4542	14	intragenic	partial splice match	7:100336114-100367828	PB.10225.598	STAG3L5P-PVRIG2P-PILRB	processed_transcript	hsa-mir-6840	intron	intron	1	in-molncRNA
molnc-6840	molnc-6840_5	7	+	3514	17	intragenic	partial splice match	7:100336115-100367731	PB.10225.606	STAG3L5P-PVRIG2P-PILRB	processed_transcript	hsa-mir-6840	intron	intron	1	in-molncRNA
molnc-6859-4	molnc-6859-4	16	-	3423	3	intragenic	partial splice match	16:14044-17735	PB.3950.1	Z84723.1	processed_transcript	hsa-mir-6859-4	exon	exon	1	ex-molncRNA
molnc-92a-1	molnc-92a-1_1	13	+	1842	1	intragenic	partial splice match	13:91351268-91353109	PB.3024.13	MIR17HG	processed_transcript	hsa-mir-92a-1	exon	exon	15	ex-molncRNA
molnc-92a-1	molnc-92a-1_1	13	+	1842	1	intragenic	partial splice match	13:91351268-91353109	PB.3024.13	MIR17HG	processed_transcript	hsa-mir-92a-1	exon	exon	15	ex-molncRNA
molnc-92a-1	molnc-92a-1_2	13	+	3310	1	intragenic	partial splice match	13:91351268-91354577	PB.3024.12	MIR17HG	processed_transcript	hsa-mir-92a-1	exon	exon	4	ex-molncRNA
molnc-92a-1	molnc-92a-1_2	13	+	3310	1	intragenic	partial splice match	13:91351268-91354577	PB.3024.12	MIR17HG	processed_transcript	hsa-mir-92a-1	exon	exon	4	ex-molncRNA
molnc-103a-2	molnc-103a-2	20	+	2866	2	intragenic	complete splice mismatch	20:3885228-3923617	PB.6058.535	PANK2	protein_coding	hsa-mir-103a-2	intron	intron	1	in-molncRNA
molnc-1226	molnc-1226	3	+	2117	13	intragenic	complete splice mismatch	3:47799826-47933280	PB.6925.379	DHX30	protein_coding	hsa-mir-1226	intron	intron	1	in-molncRNA
molnc-1258	molnc-1258	2	-	6501	27	intragenic	complete splice mismatch	2:179836567-179969884	PB.5718.1	CWC22	protein_coding	hsa-mir-1258	intron	intron	1	in-molncRNA
molnc-1273d	molnc-1273d	1	+	1609	15	intragenic	complete splice mismatch	1:10055997-10344983	PB.63.68	KIF1B	protein_coding	hsa-mir-1273d	intron	intron	1	in-molncRNA
molnc-1273h	molnc-1273h	16	+	682	3	intragenic	complete splice mismatch	16:24197837-24209941	PB.4023.1595	PRKCB	protein_coding	hsa-mir-1273h	intron	intron	1	in-molncRNA
molnc-128-1	molnc-128-1_2	2	+	6771	19	intragenic	complete splice mismatch	2:135639882-135785065	PB.5566.88	UBXN4	protein_coding	hsa-mir-128-1	intron	intron	1	in-molncRNA
molnc-147a	molnc-147a	9	-	1528	39	intragenic	complete splice mismatch	9:119875631-120580159	PB.11436.5	CDK5RAP2	protein_coding	hsa-mir-147a	intron	intron	1	in-molncRNA
molnc-3115	molnc-3115	1	+	6115	5	intragenic	complete splice mismatch	1:23038311-23049133	PB.112.140	KDM1A	protein_coding	hsa-mir-3115	exon	exon	1	ex-molncRNA
molnc-3128	molnc-3128_1	2	-	5298	2	intragenic	complete splice mismatch	2:177246619-177256261	PB.5711.61	NFE2L2	protein_coding	hsa-mir-3128	exon	exon	1	ex-molncRNA
molnc-3135a	molnc-3135a	3	+	2717	2	intragenic	complete splice mismatch	3:20134365-20138133	PB.6777.71	KAT2B	protein_coding	hsa-mir-3135a	exon	exon	1	ex-molncRNA
molnc-3159	molnc-3159	11	+	2101	9	intragenic	complete splice mismatch	11:18323485-18433385	PB.1578.244	GTF2H1	protein_coding	hsa-mir-3159	intron	intron	1	in-molncRNA
molnc-3161	molnc-3161	11	+	4481	2	intragenic	complete splice mismatch	11:48096094-48100882	PB.1733.17	PTPRJ	protein_coding	hsa-mir-3161	exon	exon	1	ex-molncRNA
molnc-33b	molnc-33b	17	-	5882	2	intragenic	complete splice mismatch	17:17803648-17836931	PB.4345.102	SREBF1	protein_coding	hsa-mir-33b,hsa-mir-6777	intron,intron	intron	1	in-molncRNA
molnc-3688-2	molnc-3688-2	4	+	2387	3	intragenic	complete splice mismatch	4:159116474-159135321	PB.8311.1	RAPGEF2	protein_coding	hsa-mir-3688-2	intron	intron	1	in-molncRNA
molnc-378f	molnc-378f	1	+	3188	25	intragenic	complete splice mismatch	1:23772931-23970578	PB.112.213	PNRC2	protein_coding	hsa-mir-378f	intron	intron	1	in-molncRNA
molnc-4306	molnc-4306_2	13	+	884	2	intragenic	complete splice mismatch	13:99642204-99644004	PB.3083.67	CLYBL	protein_coding	hsa-mir-4306	intron	intron	1	in-molncRNA
molnc-4503	molnc-4503_1	14	-	2876	30	intragenic	complete splice mismatch	14:36732188-37172793	PB.3263.289	SLC25A21	protein_coding	hsa-mir-4503	intron	intron	1	in-molncRNA
molnc-4503	molnc-4503_2	14	-	1674	5	intragenic	complete splice mismatch	14:36873618-37172658	PB.3263.315	SLC25A21	protein_coding	hsa-mir-4503	intron	intron	1	in-molncRNA
molnc-454	molnc-454	17	-	2389	2	intragenic	complete splice mismatch	17:59125315-59141741	PB.4461.389	SKA2	protein_coding	hsa-mir-454	intron	intron	1	in-molncRNA
molnc-4632	molnc-4632	1	+	1873	26	intragenic	complete splice mismatch	1:12176016-12290721	PB.63.671	VPS13D	protein_coding	hsa-mir-4632	intron	intron	1	in-molncRNA
molnc-4646	molnc-4646	6	-	3934	3	intragenic	complete splice mismatch	6:31694409-31703278	PB.9267.1516	ABHD16A	protein_coding	hsa-mir-4646	exon	exon	1	ex-molncRNA
molnc-4657	molnc-4657	7	-	6394	2	intragenic	complete splice mismatch	7:44876297-44883111	PB.10118.3	PURB	protein_coding	hsa-mir-4657	exon	exon	1	ex-molncRNA
molnc-4707	molnc-4707	14	-	2335	2	intragenic	complete splice mismatch	14:22953812-22957060	PB.3202.112	HAUS4	protein_coding	hsa-mir-4707	exon	exon	1	ex-molncRNA
molnc-4714	molnc-4714	15	+	3388	2	intragenic	complete splice mismatch	15:98765368-98811356	PB.3913.2	IGF1R	protein_coding	hsa-mir-4714	intron	intron	1	in-molncRNA
molnc-4748	molnc-4748	19	+	3039	3	intragenic	complete splice mismatch	19:10778044-10794744	PB.4829.1443	DNM2	protein_coding	hsa-mir-4748	intron	intron	1	in-molncRNA
molnc-4761	molnc-4761_1	22	+	1732	2	intragenic	complete splice mismatch	22:19949242-19966435	PB.6510.375	COMT	protein_coding	hsa-mir-4761	intron	intron	1	in-molncRNA
molnc-4766	molnc-4766_2	22	-	3829	2	intragenic	complete splice mismatch	22:40804589-40819378	PB.6614.208	SLC25A17	protein_coding	hsa-mir-4766	intron	intron	1	in-molncRNA
molnc-4766	molnc-4766_3	22	-	2382	3	intragenic	complete splice mismatch	22:40811271-40819353	PB.6614.209	SLC25A17	protein_coding	hsa-mir-4766	intron	intron	1	in-molncRNA
molnc-4766	molnc-4766_4	22	-	3576	3	intragenic	complete splice mismatch	22:40811295-40819249	PB.6614.211	SLC25A17	protein_coding	hsa-mir-4766	intron	intron	1	in-molncRNA
molnc-4766	molnc-4766_5	22	-	1461	2	intragenic	complete splice mismatch	22:40811450-40819333	PB.6614.212	SLC25A17	protein_coding	hsa-mir-4766	intron	intron	1	in-molncRNA
molnc-4766	molnc-4766_6	22	-	1973	2	intragenic	complete splice mismatch	22:40812035-40818082	PB.6614.213	SLC25A17	protein_coding	hsa-mir-4766	intron	intron	1	in-molncRNA
molnc-4766	molnc-4766_7	22	-	2037	2	intragenic	complete splice mismatch	22:40812051-40815933	PB.6614.216	SLC25A17	protein_coding	hsa-mir-4766	intron	intron	1	in-molncRNA
molnc-4783	molnc-4783	2	-	2805	8	intragenic	complete splice mismatch	2:127341553-127486594	PB.5529.83	IWS1	protein_coding	hsa-mir-4783	intron	intron	1	in-molncRNA
molnc-4786	molnc-4786	2	-	2164	2	intragenic	complete splice mismatch	2:239941895-239951313	PB.5993.4	NDUFA10	protein_coding	hsa-mir-4786	exon	exon	1	ex-molncRNA
molnc-499b	molnc-499b	20	-	1731	11	intragenic	complete splice mismatch	20:34864840-35132861	PB.6185.476	EDEM2	protein_coding	hsa-mir-499b	intron	intron	1	in-molncRNA
molnc-5009	molnc-5009	15	-	4385	2	intragenic	complete splice mismatch	15:89881971-89887347	PB.3876.272	C15orf38-AP3S2	protein_coding	hsa-mir-5009	exon	exon	1	ex-molncRNA
molnc-5094	molnc-5094	15	-	1850	2	intragenic	complete splice mismatch	15:89849548-89851847	PB.3876.259	C15orf38-AP3S2	protein_coding	hsa-mir-5094	exon	exon	1	ex-molncRNA
molnc-5096	molnc-5096	4	+	2009	2	intragenic	complete splice mismatch	4:78792920-78825204	PB.7970.38	BMP2K	protein_coding	hsa-mir-5096	intron	intron	1	in-molncRNA
molnc-5192	molnc-5192	2	+	2625	3	intragenic	complete splice mismatch	2:62205229-62210734	PB.5238.11	B3GNT2	protein_coding	hsa-mir-5192	intron	intron	1	in-molncRNA
molnc-548d-1	molnc-548d-1	8	-	3319	3	intragenic	complete splice mismatch	8:123298503-123396424	PB.10917.118	ATAD2	protein_coding	hsa-mir-548d-1	intron	intron	1	in-molncRNA
molnc-548j	molnc-548j_1	22	-	3392	2	intragenic	complete splice mismatch	22:26551907-26557175	PB.6538.162	TPST2	protein_coding	hsa-mir-548j	exon	exon	1	ex-molncRNA
molnc-548j	molnc-548j_2	22	-	3005	2	intragenic	complete splice mismatch	22:26552059-26556396	PB.6538.163	TPST2	protein_coding	hsa-mir-548j	exon	exon	1	ex-molncRNA
molnc-548u	molnc-548u_1	6	+	748	2	intragenic	complete splice mismatch	6:57385915-57463439	PB.9335.358	PRIM2	protein_coding	hsa-mir-548u	intron	intron	1	in-molncRNA
molnc-548u	molnc-548u_2	6	+	2158	8	intragenic	complete splice mismatch	6:57386344-57463491	PB.9335.359	PRIM2	protein_coding	hsa-mir-548u	intron	intron	1	in-molncRNA
molnc-553	molnc-553_1	1	+	5331	2	intragenic	complete splice mismatch	1:100277343-100283922	PB.386.24	RTCA	protein_coding	hsa-mir-553	intron	intron	1	in-molncRNA
molnc-553	molnc-553_2	1	+	3157	2	intragenic	complete splice mismatch	1:100279898-100283921	PB.386.25	RTCA	protein_coding	hsa-mir-553	intron	intron	1	in-molncRNA
molnc-553	molnc-553_3	1	+	2453	2	intragenic	complete splice mismatch	1:100280220-100283922	PB.386.26	RTCA	protein_coding	hsa-mir-553	intron	intron	1	in-molncRNA
molnc-561	molnc-561	2	+	2112	18	intragenic	complete splice mismatch	2:187781569-188595921	PB.5779.1	GULP1	protein_coding	hsa-mir-561	intron	intron	1	in-molncRNA
molnc-5684	molnc-5684	19	+	1585	4	intragenic	complete splice mismatch	19:12776092-12815227	PB.4829.2033	RNASEH2A	protein_coding	hsa-mir-5684	intron	intron	1	in-molncRNA
molnc-579	molnc-579	5	-	2770	2	intragenic	complete splice mismatch	5:32391545-32395172	PB.8533.71	ZFR	protein_coding	hsa-mir-579	exon	exon	1	ex-molncRNA
molnc-581	molnc-581_1	5	-	4369	4	intragenic	complete splice mismatch	5:53896512-54025337	PB.8592.57	ARL15	protein_coding	hsa-mir-581	intron	intron	1	in-molncRNA
molnc-581	molnc-581_2	5	-	4380	13	intragenic	complete splice mismatch	5:53904777-54025086	PB.8592.62	ARL15	protein_coding	hsa-mir-581	intron	intron	1	in-molncRNA
molnc-6125	molnc-6125_2	12	+	4315	16	intragenic	complete splice mismatch	12:62146286-62330926	PB.2405.2	USP15	protein_coding	hsa-mir-6125	intron	intron	1	in-molncRNA
molnc-6132	molnc-6132	7	+	2690	6	intragenic	complete splice mismatch	7:116996083-117066684	PB.10270.9	ST7	protein_coding	hsa-mir-6132	intron	intron	1	in-molncRNA
molnc-616	molnc-616_6	12	-	2659	2	intragenic	complete splice mismatch	12:57517846-57520509	PB.2388.1578	DDIT3	protein_coding	hsa-mir-616	exon	exon	1	ex-molncRNA
molnc-620	molnc-620_1	12	-	1967	2	intragenic	complete splice mismatch	12:116135921-116165287	PB.2650.133	MED13L	protein_coding	hsa-mir-620	intron	intron	1	in-molncRNA
molnc-624	molnc-624	14	-	3218	2	intragenic	complete splice mismatch	14:31009627-31015289	PB.3249.29	STRN3	protein_coding	hsa-mir-624	intron	intron	1	in-molncRNA
molnc-664a	molnc-664a_2	1	-	1491	9	intragenic	complete splice mismatch	1:220160014-220238615	PB.821.220	RAB3GAP2	protein_coding	hsa-mir-664a	intron	intron	1	in-molncRNA
molnc-6739	molnc-6739	1	+	5617	13	intragenic	complete splice mismatch	1:201835981-201882236	PB.700.146	IPO9	protein_coding	hsa-mir-6739	intron	intron	1	in-molncRNA
molnc-6769a	molnc-6769a	16	+	1916	3	intragenic	complete splice mismatch	16:4637117-4671645	PB.3967.1408	MGRN1	protein_coding	hsa-mir-6769a	exon	exon	1	ex-molncRNA
molnc-6772	molnc-6772	16	-	2561	8	intragenic	complete splice mismatch	16:57734007-57783413	PB.4128.235	KIFC3	protein_coding	hsa-mir-6772	intron	intron	1	in-molncRNA
molnc-6837	molnc-6837	7	+	2472	6	intragenic	complete splice mismatch	7:44022124-44069727	PB.10100.1	DBNL	protein_coding	hsa-mir-6837	intron	intron	1	in-molncRNA
molnc-6862-1	molnc-6862-1	16	-	3869	9	intragenic	complete splice mismatch	16:28222269-28400359	PB.4042.1	EIF3CL	protein_coding	hsa-mir-6862-1	intron	intron	1	in-molncRNA
molnc-7109	molnc-7109	22	-	2297	9	intragenic	complete splice mismatch	22:31381908-31638872	PB.6566.590	PISD	protein_coding	hsa-mir-7109	intron	intron	1	in-molncRNA
molnc-7854	molnc-7854_3	16	+	4770	2	intragenic	complete splice mismatch	16:81532732-81537509	PB.4219.148	CMIP	protein_coding	hsa-mir-7854	exon	exon	1	ex-molncRNA
molnc-7854	molnc-7854_5	16	+	2033	11	intragenic	complete splice mismatch	16:81510991-81596427	PB.4219.141	CMIP	protein_coding	hsa-mir-7854	intron	intron	1	in-molncRNA
molnc-103b-2	molnc-103b-2	20	-	1780	4	antisense	partial splice match	20:3869646-3962850	PB.6061.247	PANK2	protein_coding	hsa-mir-103b-2	intron	intron	1	in-molncRNA
molnc-1183	molnc-1183	7	+	1881	1	intragenic	partial splice match	7:21470894-21472774	PB.9994.8	SP4	protein_coding	hsa-mir-1183	exon	exon	1	ex-molncRNA
molnc-1248	molnc-1248	3	+	7025	1	intragenic	partial splice match	3:186784443-186791467	PB.7583.114	EIF4A2	protein_coding	hsa-mir-1248	exon	exon	1	ex-molncRNA
molnc-1254-1	molnc-1254-1	10	+	2153	1	intragenic	partial splice match	10:68757590-68759742	PB.1197.159	CCAR1	protein_coding	hsa-mir-1254-1	exon	exon	1	ex-molncRNA
molnc-1273f	molnc-1273f	1	+	1013	9	antisense	partial splice match	1:52901564-52935936	PB.199.474	ECHDC2	protein_coding	hsa-mir-1273f,hsa-mir-5095	intron,intron	intron	1	in-molncRNA
molnc-128-1	molnc-128-1_1	2	+	4100	1	intragenic	partial splice match	2:135662820-135666919	PB.5566.105	R3HDM1	protein_coding	hsa-mir-128-1	exon	exon	1	ex-molncRNA
molnc-1290	molnc-1290	1	-	3176	1	intragenic	partial splice match	1:18894887-18898062	PB.122.49	AL080251.1	protein_coding	hsa-mir-1290	exon	exon	1	ex-molncRNA
molnc-1296	molnc-1296_1	10	-	2140	1	intragenic	partial splice match	10:63371161-63373300	PB.1180.115	JMJD1C	protein_coding	hsa-mir-1296	exon	exon	1	ex-molncRNA
molnc-1296	molnc-1296_2	10	-	4516	1	intragenic	partial splice match	10:63371161-63375676	PB.1180.114	JMJD1C	protein_coding	hsa-mir-1296	exon	exon	1	ex-molncRNA
molnc-1538	molnc-1538	16	-	1242	4	antisense	partial splice match	16:69379681-69578282	PB.4194.321	CYB5B	protein_coding	hsa-mir-1538	intron	intron	1	in-molncRNA
molnc-191	molnc-191	3	-	1934	1	intragenic	partial splice match	3:49019497-49021430	PB.6954.14	DALRD3	protein_coding	hsa-mir-191,hsa-mir-425	exon,exon	exon	1	ex-molncRNA
molnc-1972-1	molnc-1972-1	16	-	2891	13	antisense	partial splice match	16:15009760-15090044	PB.4016.72	PDXDC1	protein_coding	hsa-mir-1972-1	exon	exon	1	ex-molncRNA
molnc-24-1	molnc-24-1	9	+	1964	1	intragenic	partial splice match	9:95085519-95087482	PB.11298.49	C9orf3	protein_coding	hsa-mir-24-1	exon	exon	1	ex-molncRNA
molnc-24-1	molnc-24-1	9	+	1964	1	intragenic	partial splice match	9:95085519-95087482	PB.11298.49	C9orf3	protein_coding	hsa-mir-24-1	exon	exon	1	ex-molncRNA
molnc-3124	molnc-3124	1	+	4596	1	antisense	partial splice match	1:248826347-248830942	PB.932.1	SH3BP5L	protein_coding	hsa-mir-3124	exon	exon	1	ex-molncRNA
molnc-3144	molnc-3144	6	+	3316	50	antisense	partial splice match	6:119275327-121192028	PB.9617.1	TBC1D32	protein_coding	hsa-mir-3144	intron	intron	1	in-molncRNA
molnc-3155a	molnc-3155a_3	10	+	2614	1	intragenic	partial splice match	10:6150560-6153173	PB.969.186	PFKFB3	protein_coding	hsa-mir-3155a	exon	exon	1	ex-molncRNA
molnc-3155a	molnc-3155a_4	10	+	2137	1	intragenic	partial splice match	10:6151037-6153173	PB.969.187	PFKFB3	protein_coding	hsa-mir-3155a	exon	exon	1	ex-molncRNA
molnc-3175	molnc-3175_1	15	+	5408	1	intragenic	partial splice match	15:92903696-92909103	PB.3882.110	CHD2	protein_coding	hsa-mir-3175	exon	exon	1	ex-molncRNA
molnc-3175	molnc-3175_2	15	+	4864	1	intragenic	partial splice match	15:92904248-92909111	PB.3882.111	CHD2	protein_coding	hsa-mir-3175	exon	exon	1	ex-molncRNA
molnc-3198-1	molnc-3198-1_1	22	-	4845	1	intragenic	partial splice match	22:17761452-17766296	PB.6511.59	BID	protein_coding	hsa-mir-3198-1	exon	exon	1	ex-molncRNA
molnc-3198-1	molnc-3198-1_2	22	-	2703	1	intragenic	partial splice match	22:17763726-17766428	PB.6511.60	BID	protein_coding	hsa-mir-3198-1	exon	exon	1	ex-molncRNA
molnc-320d-1	molnc-320d-1	13	-	2444	1	intragenic	partial splice match	13:40727826-40730269	PB.2817.3	MRPS31	protein_coding	hsa-mir-320d-1	exon	exon	1	ex-molncRNA
molnc-320e	molnc-320e	19	-	1909	1	intragenic	partial splice match	19:46708998-46710906	PB.4965.507	PRKD2	protein_coding	hsa-mir-320e	exon	exon	1	ex-molncRNA
molnc-3620	molnc-3620	1	+	4072	1	intragenic	partial splice match	1:228096545-228100616	PB.845.54	ARF1	protein_coding	hsa-mir-3620	exon	exon	1	ex-molncRNA
molnc-3651	molnc-3651_1	9	-	2851	1	intragenic	partial splice match	9:92289744-92292594	PB.11290.421	IARS	protein_coding	hsa-mir-3651	exon	exon	1	ex-molncRNA
molnc-3651	molnc-3651_2	9	-	768	1	intragenic	partial splice match	9:92292202-92292969	PB.11290.423	IARS	protein_coding	hsa-mir-3651	exon	exon	1	ex-molncRNA
molnc-3679	molnc-3679	2	+	3094	1	intragenic	partial splice match	2:134125670-134128763	PB.5552.2	MGAT5	protein_coding	hsa-mir-3679	exon	exon	1	ex-molncRNA
molnc-3682	molnc-3682	2	-	2295	1	intragenic	partial splice match	2:53848887-53851181	PB.5212.1	GPR75-ASB3	protein_coding	hsa-mir-3682	exon	exon	1	ex-molncRNA
molnc-3692	molnc-3692	6	+	1752	1	intragenic	partial splice match	6:157528414-157530165	PB.9805.47	ZDHHC14	protein_coding	hsa-mir-3692	exon	exon	1	ex-molncRNA
molnc-378a	molnc-378a_1	5	+	4032	1	intragenic	partial splice match	5:149730289-149734320	PB.8986.37	PPARGC1B	protein_coding	hsa-mir-378a	exon	exon	2	ex-molncRNA
molnc-378a	molnc-378a_2	5	+	2417	1	intragenic	partial splice match	5:149731504-149733920	PB.8986.38	PPARGC1B	protein_coding	hsa-mir-378a	exon	exon	1	ex-molncRNA
molnc-3929	molnc-3929_1	18	-	1878	58	antisense	partial splice match	18:35645263-36046336	PB.4631.1	GALNT1	protein_coding	hsa-mir-187,hsa-mir-3929	intron,intron	intron	1	in-molncRNA
molnc-3929	molnc-3929_1	18	-	1878	58	antisense	partial splice match	18:35645263-36046336	PB.4631.1	GALNT1	protein_coding	hsa-mir-187,hsa-mir-3929	intron,intron	intron	1	in-molncRNA
molnc-3929	molnc-3929_2	18	-	4071	35	antisense	partial splice match	18:35657235-36008578	PB.4631.2	GALNT1	protein_coding	hsa-mir-187,hsa-mir-3929	intron,intron	intron	1	in-molncRNA
molnc-3929	molnc-3929_2	18	-	4071	35	antisense	partial splice match	18:35657235-36008578	PB.4631.2	GALNT1	protein_coding	hsa-mir-187,hsa-mir-3929	intron,intron	intron	1	in-molncRNA
molnc-4263	molnc-4263	2	+	8409	1	intragenic	partial splice match	2:27995716-28004124	PB.5099.679	BABAM2	protein_coding	hsa-mir-4263	exon	exon	1	ex-molncRNA
molnc-4306	molnc-4306_1	13	+	1125	1	intragenic	partial splice match	13:99642880-99644004	PB.3083.68	CLYBL	protein_coding	hsa-mir-4306	exon	exon	1	ex-molncRNA
molnc-432	molnc-432_2	14	+	3160	1	antisense	partial splice match	14:100883055-100886214	PB.3552.597	RTL1	protein_coding	hsa-mir-136,hsa-mir-432	exon,exon	exon	1	ex-molncRNA
molnc-432	molnc-432_2	14	+	3160	1	antisense	partial splice match	14:100883055-100886214	PB.3552.597	RTL1	protein_coding	hsa-mir-136,hsa-mir-432	exon,exon	exon	1	ex-molncRNA
molnc-4428	molnc-4428	1	+	1584	1	intragenic	partial splice match	1:237471100-237472683	PB.899.56	RYR2	protein_coding	hsa-mir-4428	exon	exon	3	ex-molncRNA
molnc-4451	molnc-4451	4	+	6097	1	intragenic	partial splice match	4:85722136-85728232	PB.8012.19	ARHGAP24	protein_coding	hsa-mir-4451	exon	exon	1	ex-molncRNA
molnc-4482	molnc-4482	10	-	4575	2	antisense	partial splice match	10:104265110-104274857	PB.1359.1	GSTO2	protein_coding	hsa-mir-4482	exon	exon	1	ex-molncRNA
molnc-4487	molnc-4487	11	+	4368	15	antisense	partial splice match	11:47252192-47563849	PB.1729.105	CELF1	protein_coding	hsa-mir-4487	intron	intron	1	in-molncRNA
molnc-4530	molnc-4530	19	-	2053	16	antisense	partial splice match	19:39334198-39445473	PB.4949.27	SAMD4B	protein_coding	hsa-mir-4530	intron	intron	1	in-molncRNA
molnc-4650-1	molnc-4650-1	7	-	2712	23	antisense	partial splice match	7:67106626-67431233	PB.10154.2	TYW1	protein_coding	hsa-mir-4650-1	intron	intron	1	in-molncRNA
molnc-4650-2	molnc-4650-2	7	+	2984	7	antisense	partial splice match	7:72624844-72896310	PB.10155.5	TYW1B	protein_coding	hsa-mir-4650-2	intron	intron	1	in-molncRNA
molnc-4664	molnc-4664	8	-	2825	1	intragenic	partial splice match	8:143730816-143733640	PB.10988.481	FAM83H	protein_coding	hsa-mir-4664	exon	exon	1	ex-molncRNA
molnc-4668	molnc-4668_1	9	+	4961	1	intragenic	partial splice match	9:111930624-111935584	PB.11379.22	UGCG	protein_coding	hsa-mir-4668	exon	exon	1	ex-molncRNA
molnc-4668	molnc-4668_2	9	+	4810	1	intragenic	partial splice match	9:111930777-111935586	PB.11379.23	UGCG	protein_coding	hsa-mir-4668	exon	exon	1	ex-molncRNA
molnc-4670	molnc-4670	9	-	1797	7	antisense	partial splice match	9:92361479-92543424	PB.11290.509	CENPP	protein_coding	hsa-mir-4670	intron	intron	1	in-molncRNA
molnc-4676	molnc-4676_1	10	+	2312	1	intragenic	partial splice match	10:72720005-72722316	PB.1206.102	MCU	protein_coding	hsa-mir-4676	exon	exon	1	ex-molncRNA
molnc-4676	molnc-4676_2	10	+	1997	1	intragenic	partial splice match	10:72720224-72722220	PB.1206.103	MCU	protein_coding	hsa-mir-4676	exon	exon	1	ex-molncRNA
molnc-4734	molnc-4734	17	-	2143	6	antisense	partial splice match	17:38660833-38742591	PB.4437.292	MLLT6	protein_coding	hsa-mir-4734	intron	intron	1	in-molncRNA
molnc-4737	molnc-4737_1	17	-	2342	1	intragenic	partial splice match	17:60041294-60043635	PB.4461.506	HEATR6	protein_coding	hsa-mir-4737	exon	exon	1	ex-molncRNA
molnc-4737	molnc-4737_2	17	-	2623	1	intragenic	partial splice match	17:60041365-60043987	PB.4461.510	HEATR6	protein_coding	hsa-mir-4737	exon	exon	1	ex-molncRNA
molnc-4737	molnc-4737_3	17	-	2349	1	intragenic	partial splice match	17:60041387-60043735	PB.4461.511	HEATR6	protein_coding	hsa-mir-4737	exon	exon	1	ex-molncRNA
molnc-4738	molnc-4738	17	-	2225	2	antisense	partial splice match	17:75772438-75805392	PB.4510.370	UNK	protein_coding	hsa-mir-4738	intron	intron	1	in-molncRNA
molnc-4746	molnc-4746	19	+	1901	4	antisense	partial splice match	19:4439369-4459245	PB.4829.52	UBXN6	protein_coding	hsa-mir-4746	intron	intron	1	in-molncRNA
molnc-4751	molnc-4751	19	+	2243	8	antisense	partial splice match	19:49906829-49976632	PB.4928.3202	AC011452.1	protein_coding	hsa-mir-4751	intron	intron	1	in-molncRNA
molnc-4761_cluster1	molnc-4761_2	22	+	3128	8	antisense	partial splice match	22:19954017-20039622	PB.6510.389	ARVCF	protein_coding	hsa-mir-185,hsa-mir-4761	intron,intron	intron	1	in-molncRNA
molnc-4761_cluster1	molnc-4761_2	22	+	3128	8	antisense	partial splice match	22:19954017-20039622	PB.6510.389	ARVCF	protein_coding	hsa-mir-185,hsa-mir-4761	intron,intron	intron	1	in-molncRNA
molnc-4766	molnc-4766_1	22	-	3898	1	intragenic	partial splice match	22:40812036-40815933	PB.6614.214	SLC25A17	protein_coding	hsa-mir-4766	exon	exon	1	ex-molncRNA
molnc-4771-2	molnc-4771-2	2	-	2186	1	intragenic	partial splice match	2:111769699-111771884	PB.5460.521	ANAPC1	protein_coding	hsa-mir-4771-2	exon	exon	1	ex-molncRNA
molnc-492	molnc-492	12	+	1929	31	antisense	partial splice match	12:94645455-95054906	PB.2530.233	NDUFA12	protein_coding	hsa-mir-492	intron	intron	1	in-molncRNA
molnc-5188	molnc-5188_1	12	+	919	1	antisense	partial splice match	12:124915086-124916004	PB.2651.1	UBC	protein_coding	hsa-mir-5188	exon	exon	1	ex-molncRNA
molnc-5188	molnc-5188_2	12	+	1425	1	antisense	partial splice match	12:124915344-124916768	PB.2651.2	UBC	protein_coding	hsa-mir-5188	exon	exon	1	ex-molncRNA
molnc-548ac	molnc-548ac_1	1	-	7603	1	intragenic	partial splice match	1:116557638-116565240	PB.433.49	CD58	protein_coding	hsa-mir-548ac	exon	exon	1	ex-molncRNA
molnc-548ac	molnc-548ac_2	1	-	7270	1	intragenic	partial splice match	1:116557707-116564976	PB.433.50	CD58	protein_coding	hsa-mir-548ac	exon	exon	1	ex-molncRNA
molnc-548c	molnc-548c	12	+	5273	1	intragenic	partial splice match	12:64621204-64626476	PB.2405.533	RASSF3	protein_coding	hsa-mir-548c	exon	exon	1	ex-molncRNA
molnc-548d-2	molnc-548d-2	17	-	2916	5	antisense	partial splice match	17:67230316-67558466	PB.4467.105	PITPNC1	protein_coding	hsa-mir-548d-2	intron	intron	1	in-molncRNA
molnc-548e	molnc-548e	10	+	3205	1	intragenic	partial splice match	10:110987542-110990746	PB.1386.19	SHOC2	protein_coding	hsa-mir-548e	exon	exon	1	ex-molncRNA
molnc-548f-4	molnc-548f-4	7	-	1425	48	antisense	partial splice match	7:147058630-149077372	PB.10403.1	CNTNAP2	protein_coding	hsa-mir-548f-4	intron	intron	1	in-molncRNA
molnc-554	molnc-554	1	+	7472	1	intragenic	partial splice match	1:151545211-151552682	PB.499.855	TUFT1	protein_coding	hsa-mir-554	exon	exon	1	ex-molncRNA
molnc-558	molnc-558_2	2	+	3176	1	intragenic	partial splice match	2:32531553-32534728	PB.5136.303	BIRC6	protein_coding	hsa-mir-558	exon	exon	1	ex-molncRNA
molnc-5585	molnc-5585	1	+	2297	1	intragenic	partial splice match	1:32084999-32087295	PB.119.112	TMEM39B	protein_coding	hsa-mir-5585	exon	exon	1	ex-molncRNA
molnc-562	molnc-562	2	+	2619	1	intragenic	partial splice match	2:232171967-232174585	PB.5939.30	DIS3L2	protein_coding	hsa-mir-562	exon	exon	1	ex-molncRNA
molnc-5690	molnc-5690	6	-	2662	1	intragenic	partial splice match	6:35662294-35664955	PB.9270.909	FKBP5	protein_coding	hsa-mir-5690	exon	exon	1	ex-molncRNA
molnc-5706	molnc-5706_1	5	+	3456	1	intragenic	partial splice match	5:119152371-119155826	PB.8882.44	DMXL1	protein_coding	hsa-mir-5706	exon	exon	1	ex-molncRNA
molnc-5706	molnc-5706_2	5	+	2794	1	intragenic	partial splice match	5:119153026-119155819	PB.8882.45	DMXL1	protein_coding	hsa-mir-5706	exon	exon	1	ex-molncRNA
molnc-5706	molnc-5706_3	5	+	2624	1	intragenic	partial splice match	5:119153203-119155826	PB.8882.46	DMXL1	protein_coding	hsa-mir-5706	exon	exon	1	ex-molncRNA
molnc-5707	molnc-5707	7	+	1180	14	antisense	partial splice match	7:158353261-158684113	PB.10426.199	PTPRN2	protein_coding	hsa-mir-5707	intron	intron	1	in-molncRNA
molnc-5739	molnc-5739	22	+	8935	11	antisense	partial splice match	22:27954483-28506438	PB.6547.2	TTC28	protein_coding	hsa-mir-5739	intron	intron	1	in-molncRNA
molnc-580	molnc-580	5	-	6133	1	intragenic	partial splice match	5:36145831-36151963	PB.8550.33	LMBRD2	protein_coding	hsa-mir-580	exon	exon	1	ex-molncRNA
molnc-586	molnc-586	6	-	3079	1	intragenic	partial splice match	6:45195786-45198864	PB.9305.792	SUPT3H	protein_coding	hsa-mir-586	exon	exon	1	ex-molncRNA
molnc-6124	molnc-6124_1	11	+	2056	1	intragenic	partial splice match	11:12163081-12165136	PB.1561.28	MICAL2	protein_coding	hsa-mir-6124	exon	exon	1	ex-molncRNA
molnc-6124	molnc-6124_2	11	+	1804	1	intragenic	partial splice match	11:12163336-12165139	PB.1561.29	MICAL2	protein_coding	hsa-mir-6124	exon	exon	1	ex-molncRNA
molnc-6125	molnc-6125_1	12	+	2017	1	intragenic	partial splice match	12:62260059-62262075	PB.2405.7	USP15	protein_coding	hsa-mir-6125	exon	exon	1	ex-molncRNA
molnc-6134	molnc-6134	X	-	1597	8	antisense	partial splice match	X:28418547-29641472	PB.11768.1	IL1RAPL1	protein_coding	hsa-mir-6134	intron	intron	1	in-molncRNA
molnc-616	molnc-616_1	12	-	1653	1	intragenic	partial splice match	12:57517844-57519496	PB.2388.1574	DDIT3	protein_coding	hsa-mir-616	exon	exon	3	ex-molncRNA
molnc-616	molnc-616_2	12	-	2106	1	intragenic	partial splice match	12:57517845-57519950	PB.2388.1575	DDIT3	protein_coding	hsa-mir-616	exon	exon	7	ex-molncRNA
molnc-616	molnc-616_3	12	-	1972	1	intragenic	partial splice match	12:57517846-57519817	PB.2388.1582	DDIT3	protein_coding	hsa-mir-616	exon	exon	3	ex-molncRNA
molnc-616	molnc-616_4	12	-	1991	1	intragenic	partial splice match	12:57517846-57519836	PB.2388.1581	DDIT3	protein_coding	hsa-mir-616	exon	exon	2	ex-molncRNA
molnc-616	molnc-616_5	12	-	2363	1	intragenic	partial splice match	12:57517846-57520208	PB.2388.1580	DDIT3	protein_coding	hsa-mir-616	exon	exon	3	ex-molncRNA
molnc-616	molnc-616_7	12	-	1799	1	intragenic	partial splice match	12:57517863-57519661	PB.2388.1585	DDIT3	protein_coding	hsa-mir-616	exon	exon	1	ex-molncRNA
molnc-616	molnc-616_8	12	-	1810	1	intragenic	partial splice match	12:57518487-57520296	PB.2388.1587	DDIT3	protein_coding	hsa-mir-616	exon	exon	1	ex-molncRNA
molnc-631	molnc-631_1	15	-	3062	2	antisense	partial splice match	15:75351294-75354760	PB.3801.240	NEIL1	protein_coding	hsa-mir-631	exon	exon	1	ex-molncRNA
molnc-631	molnc-631_2	15	-	3368	1	antisense	partial splice match	15:75351640-75355007	PB.3801.245	NEIL1	protein_coding	hsa-mir-631	exon	exon	1	ex-molncRNA
molnc-645	molnc-645_1	20	+	3224	1	antisense	partial splice match	20:50585526-50588749	PB.6247.375	RIPOR3	protein_coding	hsa-mir-645	exon	exon	1	ex-molncRNA
molnc-645	molnc-645_2	20	+	5391	1	intragenic	partial splice match	20:50583352-50588742	PB.6247.371	PTPN1	protein_coding	hsa-mir-645	exon	exon	1	ex-molncRNA
molnc-645	molnc-645_3	20	+	3526	1	intragenic	partial splice match	20:50585224-50588749	PB.6247.374	PTPN1	protein_coding	hsa-mir-645	exon	exon	1	ex-molncRNA
molnc-648	molnc-648	22	-	3139	1	intragenic	partial splice match	22:17978433-17981571	PB.6511.114	MICAL3	protein_coding	hsa-mir-648	exon	exon	1	ex-molncRNA
molnc-6506	molnc-6506	16	-	1888	26	antisense	partial splice match	16:15236159-15668197	PB.4016.216	C16orf45	protein_coding	hsa-mir-6506	intron	intron	1	in-molncRNA
molnc-651	molnc-651_1	X	+	3289	2	antisense	partial splice match	X:7927456-8229665	PB.11657.1	VCX2	protein_coding	hsa-mir-651	intron	intron	1	in-molncRNA
molnc-651	molnc-651_2	X	+	2577	5	antisense	partial splice match	X:8110356-8208522	PB.11657.13	VCX2	protein_coding	hsa-mir-651	intron	intron	1	in-molncRNA
molnc-6511b-2	molnc-6511b-2	16	-	1681	3	antisense	partial splice match	16:15029730-15139821	PB.4016.74	PDXDC1	protein_coding	hsa-mir-6511b-2	intron	intron	1	in-molncRNA
molnc-664a	molnc-664a_1	1	-	1940	1	intragenic	partial splice match	1:220198737-220200676	PB.821.236	RAB3GAP2	protein_coding	hsa-mir-664a	exon	exon	1	ex-molncRNA
molnc-6755	molnc-6755	11	+	5286	1	intragenic	partial splice match	11:86277975-86283260	PB.1869.42	EED	protein_coding	hsa-mir-6755	exon	exon	1	ex-molncRNA
molnc-7111	molnc-7111_1	6	+	2380	1	intragenic	partial splice match	6:35468401-35470780	PB.9263.430	RPL10A	protein_coding	hsa-mir-7111	exon	exon	10	ex-molncRNA
molnc-7111	molnc-7111_2	6	+	2378	1	intragenic	partial splice match	6:35468403-35470780	PB.9263.438	RPL10A	protein_coding	hsa-mir-7111	exon	exon	1	ex-molncRNA
molnc-7703	molnc-7703	14	-	524	3	antisense	partial splice match	14:24130070-24169575	PB.3202.348	AL136295.5	protein_coding	hsa-mir-7703	intron	intron	1	in-molncRNA
molnc-7854	molnc-7854_1	16	+	7841	1	intragenic	partial splice match	16:81529682-81537522	PB.4219.145	CMIP	protein_coding	hsa-mir-7854	exon	exon	1	ex-molncRNA
molnc-7854	molnc-7854_2	16	+	5327	1	intragenic	partial splice match	16:81532209-81537535	PB.4219.147	CMIP	protein_coding	hsa-mir-7854	exon	exon	1	ex-molncRNA
molnc-7854	molnc-7854_4	16	+	4560	1	intragenic	partial splice match	16:81532976-81537535	PB.4219.149	CMIP	protein_coding	hsa-mir-7854	exon	exon	1	ex-molncRNA
molnc-3193	molnc-3193	20	+	1680	13	intragenic	complete splice mismatch	20:31563136-31658661	PB.6165.65	HM13-IT1	sense_intronic	hsa-mir-3193	intron	intron	1	in-molncRNA
molnc-3973	molnc-3973	11	+	4969	17	intragenic	complete splice mismatch	11:35870688-36043009	PB.1679.102	AL136146.2	sense_intronic	hsa-mir-3973	intron	intron	1	in-molncRNA
molnc-620	molnc-620_2	12	-	5935	2	intragenic	complete splice mismatch	12:116137874-116182497	PB.2650.136	AC130895.1	sense_intronic	hsa-mir-620	intron	intron	1	in-molncRNA
molnc-5010	molnc-5010	17	+	7028	1	intragenic	full splice match	17:42508441-42515468	PB.4416.603	AC067852.3	sense_intronic	hsa-mir-5010	exon	exon	1	ex-molncRNA
molnc-548at	molnc-548at	17	+	2213	1	intragenic	full splice match	17:42494733-42496945	PB.4416.581	AC107993.1	sense_intronic	hsa-mir-548at	exon	exon	1	ex-molncRNA
molnc-558	molnc-558_1	2	+	5642	1	intragenic	full splice match	2:32528733-32534374	PB.5136.302	AL133243.3	sense_intronic	hsa-mir-558	exon	exon	1	ex-molncRNA
molnc-600	molnc-600	9	-	2433	1	intragenic	full splice match	9:123109499-123111931	PB.11438.221	MIR600HG	sense_intronic	hsa-mir-600	exon	exon	2	ex-molncRNA
molnc-1285-1	molnc-1285-1	7	-	4717	2	intragenic	complete splice mismatch	7:92197489-92207603	PB.10196.79	AC000120.1	sense_overlapping	hsa-mir-1285-1	intron	intron	1	in-molncRNA
molnc-197	molnc-197	1	+	2844	2	intragenic	complete splice mismatch	1:109596128-109600130	PB.411.475	AL355310.1	sense_overlapping	hsa-mir-197	exon	exon	1	ex-molncRNA
molnc-4295	molnc-4295	10	+	3142	39	intragenic	complete splice mismatch	10:112456350-112829443	PB.1386.55	AL158212.3	sense_overlapping	hsa-mir-4295	intron	intron	1	in-molncRNA
molnc-630	molnc-630	15	+	10218	1	intragenic	full splice match	15:72580842-72591059	PB.3795.61	AC100827.3	sense_overlapping	hsa-mir-630	exon	exon	1	ex-molncRNA
molnc-3128	molnc-3128_2	2	-	2262	8	intragenic	partial splice match	2:177218102-177312284	PB.5711.5	AC019080.1	sense_overlapping	hsa-mir-3128	intron	intron	1	in-molncRNA
molnc-6512	molnc-6512_3	2	-	2133	6	intragenic	partial splice match	2:177309814-177342273	PB.5711.89	AC019080.1	sense_overlapping	hsa-mir-6512	intron	intron	1	in-molncRNA
molnc-6512	molnc-6512_4	2	-	3362	5	intragenic	partial splice match	2:177283520-177321926	PB.5711.75	AC019080.1	sense_overlapping	hsa-mir-6512	intron	intron	1	in-molncRNA
molnc-6512	molnc-6512_5	2	-	3082	11	intragenic	partial splice match	2:177283520-177392691	PB.5711.76	AC019080.1	sense_overlapping	hsa-mir-6512	intron	intron	1	in-molncRNA
molnc-6512	molnc-6512_6	2	-	2771	3	intragenic	partial splice match	2:177309966-177321824	PB.5711.90	AC019080.1	sense_overlapping	hsa-mir-6512	intron	intron	1	in-molncRNA
molnc-8070	molnc-8070	11	-	3214	3	intragenic	complete splice mismatch	11:11680917-11804628	PB.1559.6	AC131935.2	TEC	hsa-mir-8070	intron	intron	1	in-molncRNA
molnc-4435-2	molnc-4435-2_1	2	-	3325	1	intragenic	full splice match	2:111318783-111322107	PB.5460.298	AC068491.4	TEC	hsa-mir-4435-2	exon	exon	1	ex-molncRNA
molnc-4435-2	molnc-4435-2_2	2	-	7697	1	intragenic	full splice match	2:111318783-111326479	PB.5460.299	AC068491.4	TEC	hsa-mir-4435-2	exon	exon	4	ex-molncRNA
molnc-4435-2	molnc-4435-2_3	2	-	2754	1	intragenic	full splice match	2:111318784-111321537	PB.5460.303	AC068491.4	TEC	hsa-mir-4435-2	exon	exon	1	ex-molncRNA
molnc-4435-2	molnc-4435-2_4	2	-	3169	1	intragenic	full splice match	2:111318784-111321952	PB.5460.304	AC068491.4	TEC	hsa-mir-4435-2	exon	exon	1	ex-molncRNA
molnc-4435-2	molnc-4435-2_5	2	-	3868	1	intragenic	full splice match	2:111318784-111322651	PB.5460.301	AC068491.4	TEC	hsa-mir-4435-2	exon	exon	1	ex-molncRNA
molnc-4435-2	molnc-4435-2_6	2	-	5470	1	intragenic	full splice match	2:111318785-111324254	PB.5460.305	AC068491.4	TEC	hsa-mir-4435-2	exon	exon	1	ex-molncRNA
molnc-4435-2	molnc-4435-2_7	2	-	2726	1	intragenic	full splice match	2:111318966-111321691	PB.5460.306	AC068491.4	TEC	hsa-mir-4435-2	exon	exon	1	ex-molncRNA
molnc-3171	molnc-3171_1	14	-	2950	3	intragenic	full splice match	14:27319569-27673240	PB.3236.1	AL390334.1	transcribed_processed_pseudogene	hsa-mir-3171	intron	intron	3	in-molncRNA
molnc-550a-3	molnc-550a-3	7	-	6291	2	intragenic	full splice match	7:29645924-29685647	PB.10043.10	ZNRF2P2	transcribed_processed_pseudogene	hsa-mir-550a-3	intron	intron	2	in-molncRNA
molnc-3171	molnc-3171_2	14	-	4777	23	intragenic	partial splice match	14:27524165-27845354	PB.3236.42	AL390334.1	transcribed_processed_pseudogene	hsa-mir-3171	intron	intron	1	in-molncRNA
molnc-3180-4	molnc-3180-4	16	-	3385	3	intragenic	complete splice mismatch	16:15126675-15176520	PB.4016.160	PKD1P6	transcribed_unprocessed_pseudogene	hsa-mir-3180-4,hsa-mir-6511b-2	intron,intron	intron	1	in-molncRNA
molnc-3180-4	molnc-3180-4	16	-	3385	3	intragenic	complete splice mismatch	16:15126675-15176520	PB.4016.160	PKD1P6	transcribed_unprocessed_pseudogene	hsa-mir-3180-4,hsa-mir-6511b-2	intron,intron	intron	1	in-molncRNA
molnc-3680-1	molnc-3680-1_1	16	-	3418	3	intragenic	complete splice mismatch	16:21504888-21517916	PB.4024.326	SMG1P3	transcribed_unprocessed_pseudogene	hsa-mir-3680-1	exon	exon	1	ex-molncRNA
molnc-3680-1	molnc-3680-1_2	16	-	3385	2	intragenic	complete splice mismatch	16:21504891-21510048	PB.4024.330	SMG1P3	transcribed_unprocessed_pseudogene	hsa-mir-3680-1	exon	exon	1	ex-molncRNA
molnc-3680-1	molnc-3680-1_3	16	-	1608	2	intragenic	complete splice mismatch	16:21504888-21509883	PB.4024.329	SMG1P3	transcribed_unprocessed_pseudogene	hsa-mir-3680-1	intron	intron	1	in-molncRNA
molnc-6077	molnc-6077	1	+	2675	9	intragenic	complete splice mismatch	1:148370003-148421837	PB.498.274	AC245100.4	transcribed_unprocessed_pseudogene	hsa-mir-6077	intron	intron	1	in-molncRNA
molnc-6511a-4	molnc-6511a-4	16	-	1692	3	intragenic	complete splice mismatch	16:18330145-18376075	PB.4018.27	AC126755.1	transcribed_unprocessed_pseudogene	hsa-mir-6511a-4	intron	intron	1	in-molncRNA
molnc-6817	molnc-6817_12	22	+	1493	2	intragenic	complete splice mismatch	22:25448089-25473785	PB.6510.2194	CRYBB2P1	transcribed_unprocessed_pseudogene	hsa-mir-6817	intron	intron	1	in-molncRNA
molnc-6817	molnc-6817_2	22	+	917	5	intragenic	full splice match	22:25448104-25461230	PB.6510.2200	CRYBB2P1	transcribed_unprocessed_pseudogene	hsa-mir-6817	intron	intron	2	in-molncRNA
molnc-6817	molnc-6817_3	22	+	1355	5	intragenic	full splice match	22:25448104-25461668	PB.6510.2199	CRYBB2P1	transcribed_unprocessed_pseudogene	hsa-mir-6817	intron	intron	1	in-molncRNA
molnc-6723	molnc-6723	1	-	2368	25	intragenic	partial splice match	1:606082-778627	PB.5.116	AL669831.1	transcribed_unprocessed_pseudogene	hsa-mir-6723	intron	intron	1	in-molncRNA
molnc-6770-1	molnc-6770-1	16	+	2179	1	intragenic	partial splice match	16:14929952-14932130	PB.4015.179	AC138932.1	transcribed_unprocessed_pseudogene	hsa-mir-6770-1	exon	exon	1	ex-molncRNA
molnc-6770-1	molnc-6770-1	16	+	2179	1	intragenic	partial splice match	16:14929952-14932130	PB.4015.179	AC138932.1	transcribed_unprocessed_pseudogene	hsa-mir-6770-1	exon	exon	1	ex-molncRNA
molnc-6817	molnc-6817_1	22	+	3304	5	intragenic	partial splice match	22:25448105-25461222	PB.6510.2201	CRYBB2P1	transcribed_unprocessed_pseudogene	hsa-mir-6817	exon	exon	1	ex-molncRNA
molnc-6817	molnc-6817_10	22	+	2248	4	intragenic	partial splice match	22:25448087-25461203	PB.6510.2193	CRYBB2P1	transcribed_unprocessed_pseudogene	hsa-mir-6817	intron	intron	1	in-molncRNA
molnc-6817	molnc-6817_11	22	+	2840	5	intragenic	partial splice match	22:25448089-25461668	PB.6510.2195	CRYBB2P1	transcribed_unprocessed_pseudogene	hsa-mir-6817	intron	intron	4	in-molncRNA
molnc-6817	molnc-6817_13	22	+	2409	10	intragenic	partial splice match	22:25448098-25540794	PB.6510.2196	CRYBB2P1	transcribed_unprocessed_pseudogene	hsa-mir-6817	intron	intron	1	in-molncRNA
molnc-6817	molnc-6817_14	22	+	1478	6	intragenic	partial splice match	22:25448102-25461670	PB.6510.2197	CRYBB2P1	transcribed_unprocessed_pseudogene	hsa-mir-6817	intron	intron	1	in-molncRNA
molnc-6817	molnc-6817_15	22	+	2074	7	intragenic	partial splice match	22:25448103-25471586	PB.6510.2198	CRYBB2P1	transcribed_unprocessed_pseudogene	hsa-mir-6817	intron	intron	1	in-molncRNA
molnc-6817	molnc-6817_16	22	+	2524	7	intragenic	partial splice match	22:25448105-25511591	PB.6510.2203	CRYBB2P1	transcribed_unprocessed_pseudogene	hsa-mir-6817	intron	intron	1	in-molncRNA
molnc-6817	molnc-6817_17	22	+	2736	9	intragenic	partial splice match	22:25448108-25511851	PB.6510.2204	CRYBB2P1	transcribed_unprocessed_pseudogene	hsa-mir-6817	intron	intron	1	in-molncRNA
molnc-6817	molnc-6817_18	22	+	1209	5	intragenic	partial splice match	22:25453399-25461667	PB.6510.2205	CRYBB2P1	transcribed_unprocessed_pseudogene	hsa-mir-6817	intron	intron	1	in-molncRNA
molnc-6817	molnc-6817_4	22	+	2734	4	intragenic	partial splice match	22:25448074-25461666	PB.6510.2190	CRYBB2P1	transcribed_unprocessed_pseudogene	hsa-mir-6817	intron	intron	1	in-molncRNA
molnc-6817	molnc-6817_5	22	+	2726	4	intragenic	partial splice match	22:25448085-25461669	PB.6510.2192	CRYBB2P1	transcribed_unprocessed_pseudogene	hsa-mir-6817	intron	intron	2	in-molncRNA
molnc-6817	molnc-6817_6	22	+	2641	4	intragenic	partial splice match	22:25448105-25461604	PB.6510.2202	CRYBB2P1	transcribed_unprocessed_pseudogene	hsa-mir-6817	intron	intron	1	in-molncRNA
molnc-6817	molnc-6817_7	22	+	4501	3	intragenic	partial splice match	22:25448055-25471586	PB.6510.2188	CRYBB2P1	transcribed_unprocessed_pseudogene	hsa-mir-6817	intron	intron	1	in-molncRNA
molnc-6817	molnc-6817_8	22	+	4404	4	intragenic	partial splice match	22:25448073-25461202	PB.6510.2189	CRYBB2P1	transcribed_unprocessed_pseudogene	hsa-mir-6817	intron	intron	1	in-molncRNA
molnc-6817	molnc-6817_9	22	+	2389	5	intragenic	partial splice match	22:25448084-25461212	PB.6510.2191	CRYBB2P1	transcribed_unprocessed_pseudogene	hsa-mir-6817	intron	intron	5	in-molncRNA
molnc-6840	molnc-6840_6	7	+	2179	3	intragenic	partial splice match	7:100336116-100363116	PB.10225.608	STAG3L5P	transcribed_unprocessed_pseudogene	hsa-mir-6840	intron	intron	1	in-molncRNA
molnc-6859-3	molnc-6859-3_1	15	+	1904	9	intragenic	partial splice match	15:101960206-101976606	PB.3948.1	WASH3P	transcribed_unprocessed_pseudogene	hsa-mir-6859-3	exon	exon	2	ex-molncRNA
molnc-6859-3	molnc-6859-3_10	15	+	4047	3	intragenic	partial splice match	15:101961609-101976560	PB.3948.9	WASH3P	transcribed_unprocessed_pseudogene	hsa-mir-6859-3	intron	intron	1	in-molncRNA
molnc-6859-3	molnc-6859-3_11	15	+	1448	9	intragenic	partial splice match	15:101961615-101976562	PB.3948.14	WASH3P	transcribed_unprocessed_pseudogene	hsa-mir-6859-3	intron	intron	1	in-molncRNA
molnc-6859-3	molnc-6859-3_12	15	+	1868	9	intragenic	partial splice match	15:101966149-101976604	PB.3948.23	WASH3P	transcribed_unprocessed_pseudogene	hsa-mir-6859-3	intron	intron	1	in-molncRNA
molnc-6859-3	molnc-6859-3_13	15	+	4012	10	intragenic	partial splice match	15:101969516-101976517	PB.3948.26	WASH3P	transcribed_unprocessed_pseudogene	hsa-mir-6859-3	intron	intron	1	in-molncRNA
molnc-6859-3	molnc-6859-3_14	15	+	4409	7	intragenic	partial splice match	15:101969711-101976558	PB.3948.27	WASH3P	transcribed_unprocessed_pseudogene	hsa-mir-6859-3	intron	intron	1	in-molncRNA
molnc-6859-3	molnc-6859-3_2	15	+	2136	9	intragenic	partial splice match	15:101961603-101976565	PB.3948.8	WASH3P	transcribed_unprocessed_pseudogene	hsa-mir-6859-3	exon	exon	6	ex-molncRNA
molnc-6859-3	molnc-6859-3_3	15	+	2119	9	intragenic	partial splice match	15:101961609-101976556	PB.3948.10	WASH3P	transcribed_unprocessed_pseudogene	hsa-mir-6859-3	exon	exon	1	ex-molncRNA
molnc-6859-3	molnc-6859-3_4	15	+	6368	9	intragenic	partial splice match	15:101961615-101976558	PB.3948.16	WASH3P	transcribed_unprocessed_pseudogene	hsa-mir-6859-3	exon	exon	1	ex-molncRNA
molnc-6859-3	molnc-6859-3_5	15	+	1965	8	intragenic	partial splice match	15:101961618-101976560	PB.3948.17	WASH3P	transcribed_unprocessed_pseudogene	hsa-mir-6859-3	exon	exon	1	ex-molncRNA
molnc-6859-3	molnc-6859-3_6	15	+	4370	4	intragenic	partial splice match	15:101971750-101976560	PB.3948.29	WASH3P	transcribed_unprocessed_pseudogene	hsa-mir-6859-3	exon	exon	1	ex-molncRNA
molnc-6859-3	molnc-6859-3_7	15	+	1988	8	intragenic	partial splice match	15:101972374-101976565	PB.3948.31	WASH3P	transcribed_unprocessed_pseudogene	hsa-mir-6859-3	exon	exon	2	ex-molncRNA
molnc-6859-3	molnc-6859-3_8	15	+	2439	6	intragenic	partial splice match	15:101972592-101976560	PB.3948.32	WASH3P	transcribed_unprocessed_pseudogene	hsa-mir-6859-3	exon	exon	1	ex-molncRNA
molnc-6859-3	molnc-6859-3_9	15	+	2415	7	intragenic	partial splice match	15:101972606-101976565	PB.3948.33	WASH3P	transcribed_unprocessed_pseudogene	hsa-mir-6859-3	exon	exon	1	ex-molncRNA
molnc-3680-2	molnc-3680-2_3	16	-	2063	4	intragenic	complete splice mismatch	16:29515328-29600082	PB.4042.230	SMG1P2	unprocessed_pseudogene	hsa-mir-3680-2	exon	exon	1	ex-molncRNA
molnc-3680-2	molnc-3680-2_4	16	-	3934	3	intragenic	complete splice mismatch	16:29581514-29619704	PB.4042.280	SMG1P2	unprocessed_pseudogene	hsa-mir-3680-2	intron	intron	1	in-molncRNA
molnc-3683	molnc-3683_1	7	-	3678	19	intragenic	complete splice mismatch	7:6937661-7095876	PB.9883.3	FAM86LP	unprocessed_pseudogene	hsa-mir-3683	intron	intron	1	in-molncRNA
molnc-550b-2	molnc-550b-2	7	-	1641	39	intragenic	complete splice mismatch	7:32562074-32887199	PB.10049.107	DPY19L1P1	unprocessed_pseudogene	hsa-mir-550b-2	intron	intron	1	in-molncRNA
molnc-4477b	molnc-4477b_3	9	+	2397	5	antisense	partial splice match	9:63817515-63842978	PB.11153.24	FRG1JP	unprocessed_pseudogene	hsa-mir-4477b	intron	intron	1	in-molncRNA
molnc-4771-1	molnc-4771-1	2	+	3261	1	intragenic	partial splice match	2:87192962-87196222	PB.5351.281	AC083899.1	unprocessed_pseudogene	hsa-mir-4771-1	exon	exon	1	ex-molncRNA
molnc-548i-2	molnc-548i-2_1	4	-	3439	5	antisense	partial splice match	4:9181868-9698549	PB.7756.2	DEFB130D	unprocessed_pseudogene	hsa-mir-548i-2	intron	intron	1	in-molncRNA
molnc-548i-2	molnc-548i-2_2	4	-	7230	37	intragenic	partial splice match	4:9181867-9707807	PB.7756.1	ALG1L3P	unprocessed_pseudogene	hsa-mir-548i-2	intron	intron	1	in-molncRNA
molnc-550a-2	molnc-550a-2_1	7	+	5885	1	intragenic	partial splice match	7:32729468-32735352	PB.10037.431	DPY19L1P1	unprocessed_pseudogene	hsa-mir-550a-2	exon	exon	1	ex-molncRNA
molnc-6859-1	molnc-6859-1_1	1	-	3839	3	intragenic	partial splice match	1:14359-18466	PB.5.2	WASH7P	unprocessed_pseudogene	hsa-mir-6859-1	exon	exon	1	ex-molncRNA
molnc-6859-1	molnc-6859-1_10	1	-	2708	5	intragenic	partial splice match	1:14407-18068	PB.5.26	WASH7P	unprocessed_pseudogene	hsa-mir-6859-1	intron	intron	1	in-molncRNA
molnc-6859-1	molnc-6859-1_11	1	-	2875	5	intragenic	partial splice match	1:14407-29354	PB.5.29	WASH7P	unprocessed_pseudogene	hsa-mir-6859-1	intron	intron	1	in-molncRNA
molnc-6859-1	molnc-6859-1_2	1	-	9110	8	intragenic	partial splice match	1:14359-29343	PB.5.1	WASH7P	unprocessed_pseudogene	hsa-mir-6859-1	exon	exon	1	ex-molncRNA
molnc-6859-1	molnc-6859-1_3	1	-	4200	9	intragenic	partial splice match	1:14402-30756	PB.5.20	WASH7P	unprocessed_pseudogene	hsa-mir-6859-1	exon	exon	2	ex-molncRNA
molnc-6859-1	molnc-6859-1_4	1	-	3206	7	intragenic	partial splice match	1:14407-29353	PB.5.27	WASH7P	unprocessed_pseudogene	hsa-mir-6859-1	exon	exon	1	ex-molncRNA
molnc-6859-1	molnc-6859-1_5	1	-	1661	6	intragenic	partial splice match	1:14409-17532	PB.5.46	WASH7P	unprocessed_pseudogene	hsa-mir-6859-1	exon	exon	1	ex-molncRNA
molnc-6859-1	molnc-6859-1_6	1	-	2323	9	intragenic	partial splice match	1:14409-29364	PB.5.48	WASH7P	unprocessed_pseudogene	hsa-mir-6859-1	exon	exon	1	ex-molncRNA
molnc-6859-1	molnc-6859-1_7	1	-	7337	6	intragenic	partial splice match	1:14456-23207	PB.5.53	WASH7P	unprocessed_pseudogene	hsa-mir-6859-1	exon	exon	1	ex-molncRNA
molnc-6859-1	molnc-6859-1_8	1	-	3292	4	intragenic	partial splice match	1:14361-18466	PB.5.6	WASH7P	unprocessed_pseudogene	hsa-mir-6859-1	intron	intron	1	in-molncRNA
molnc-6859-1	molnc-6859-1_9	1	-	8094	10	intragenic	partial splice match	1:14402-29364	PB.5.16	WASH7P	unprocessed_pseudogene	hsa-mir-6859-1	intron	intron	1	in-molncRNA
molnc-6859-2	molnc-6859-2_1	1	-	2002	10	intragenic	partial splice match	1:184875-199872	PB.5.71	FO538757.1	unprocessed_pseudogene	hsa-mir-6859-2	exon	exon	5	ex-molncRNA
molnc-6859-2	molnc-6859-2_10	1	-	1713	11	intragenic	partial splice match	1:184925-199872	PB.5.85	FO538757.1	unprocessed_pseudogene	hsa-mir-6859-2	intron	intron	1	in-molncRNA
molnc-6859-2	molnc-6859-2_11	1	-	2343	11	intragenic	partial splice match	1:184925-200550	PB.5.84	FO538757.1	unprocessed_pseudogene	hsa-mir-6859-2	intron	intron	1	in-molncRNA
molnc-6859-2	molnc-6859-2_12	1	-	3219	14	intragenic	partial splice match	1:185141-200356	PB.5.88	FO538757.1	unprocessed_pseudogene	hsa-mir-6859-2	intron	intron	1	in-molncRNA
molnc-6859-2	molnc-6859-2_2	1	-	1929	10	intragenic	partial splice match	1:184882-199855	PB.5.73	FO538757.1	unprocessed_pseudogene	hsa-mir-6859-2	exon	exon	1	ex-molncRNA
molnc-6859-2	molnc-6859-2_3	1	-	2554	10	intragenic	partial splice match	1:184917-200466	PB.5.74	FO538757.1	unprocessed_pseudogene	hsa-mir-6859-2	exon	exon	2	ex-molncRNA
molnc-6859-2	molnc-6859-2_4	1	-	1838	7	intragenic	partial splice match	1:184925-199871	PB.5.87	FO538757.1	unprocessed_pseudogene	hsa-mir-6859-2	exon	exon	1	ex-molncRNA
molnc-6859-2	molnc-6859-2_5	1	-	1465	7	intragenic	partial splice match	1:186965-199869	PB.5.89	FO538757.1	unprocessed_pseudogene	hsa-mir-6859-2	exon	exon	1	ex-molncRNA
molnc-6859-2	molnc-6859-2_6	1	-	2132	6	intragenic	partial splice match	1:184918-199861	PB.5.75	FO538757.1	unprocessed_pseudogene	hsa-mir-6859-2	intron	intron	1	in-molncRNA
molnc-6859-2	molnc-6859-2_7	1	-	2219	10	intragenic	partial splice match	1:184923-199861	PB.5.76	FO538757.1	unprocessed_pseudogene	hsa-mir-6859-2	intron	intron	1	in-molncRNA
molnc-6859-2	molnc-6859-2_8	1	-	3045	4	intragenic	partial splice match	1:184923-199863	PB.5.79	FO538757.1	unprocessed_pseudogene	hsa-mir-6859-2	intron	intron	1	in-molncRNA
molnc-6859-2	molnc-6859-2_9	1	-	2369	10	intragenic	partial splice match	1:184925-199869	PB.5.83	FO538757.1	unprocessed_pseudogene	hsa-mir-6859-2	intron	intron	1	in-molncRNA

## Sheet: miRNA expression
miRNA	molncRNA	location within molncRNA	strand	pre-miRNA location	location region	RPM value	miRNA_id	miRNA_arm
hsa-let-7d	molnc-let-7f-1_cluster1	exon	+	9:94178834-94178920	ncRNA	10.8435	MIMAT0000065	hsa-let-7d-5p
hsa-let-7d	molnc-let-7d	exon	+	9:94178834-94178920	ncRNA	10.8435	MIMAT0000065	hsa-let-7d-5p
hsa-let-7f-1	molnc-let-7f-1_cluster1	exon	+	9:94176347-94176433	ncRNA	914.147	MIMAT0000067	hsa-let-7f-5p
hsa-let-7f-1	molnc-let-7f-1	exon	+	9:94176347-94176433	ncRNA	914.147	MIMAT0000067	hsa-let-7f-5p
hsa-let-7i	molnc-let-7i	exon	+	12:62603686-62603769	ncRNA	85.7294	MIMAT0000415	hsa-let-7i-5p
hsa-mir-103a-2	molnc-103a-2	intron	+	20:3917494-3917571	mRNA	16.415	MIMAT0009196	hsa-miR-103a-2-5p
hsa-mir-1185-1	molnc-379_cluster1	intron	+	14:101042977-101043062	intergenic	1134.85	MIMAT0022838	hsa-miR-1185-1-3p
hsa-mir-1185-2	molnc-379_cluster1	intron	+	14:101044198-101044283	intergenic	330.756	MIMAT0022713	hsa-miR-1185-2-3p
hsa-mir-1193	molnc-379_cluster2	intron	+	14:101030052-101030129	ncRNA	2.21662	MIMAT0015049	hsa-miR-1193
hsa-mir-1193	molnc-379_cluster1	intron	+	14:101030052-101030129	ncRNA	2.21662	MIMAT0015049	hsa-miR-1193
hsa-mir-1197	molnc-379_cluster2	intron	+	14:101025564-101025651	ncRNA	385.153	MIMAT0005955	hsa-miR-1197
hsa-mir-1197	molnc-379_cluster1	intron	+	14:101025564-101025651	ncRNA	385.153	MIMAT0005955	hsa-miR-1197
hsa-mir-1207	molnc-1207	intron	+	8:128049152-128049238	ncRNA	0.0599087	MIMAT0005872	hsa-miR-1207-3p
hsa-mir-1207	molnc-1206_cluster1	intron	+	8:128049152-128049238	ncRNA	0.0599087	MIMAT0005872	hsa-miR-1207-3p
hsa-mir-1207	molnc-1205_cluster2	intron	+	8:128049152-128049238	ncRNA	0.0599087	MIMAT0005872	hsa-miR-1207-3p
hsa-mir-1207	molnc-1204_cluster3	intron	+	8:128049152-128049238	ncRNA	0.0599087	MIMAT0005872	hsa-miR-1207-3p
hsa-mir-1207	molnc-1204_cluster2	intron	+	8:128049152-128049238	ncRNA	0.0599087	MIMAT0005872	hsa-miR-1207-3p
hsa-mir-1226	molnc-1226	intron	+	3:47849555-47849629	mRNA	37.8024	MIMAT0005577	hsa-miR-1226-3p
hsa-mir-1248	molnc-1248	exon	+	3:186786672-186786777	mRNA	2.15671	MIMAT0005900	hsa-miR-1248
hsa-mir-1254-1	molnc-1254-1	exon	+	10:68759318-68759414	mRNA	16.4749	MIMAT0005905_1	hsa-miR-1254
hsa-mir-1255b-1	molnc-1255b-1	intron	-	4:36426366-36426428	intergenic	0.0599087	MIMAT0005945_1	hsa-miR-1255b-5p
hsa-mir-127	molnc-770_cluster1	intron	+	14:100882979-100883075	ncRNA	21512.8	MIMAT0000446	hsa-miR-127-3p
hsa-mir-127	molnc-433	exon	+	14:100882979-100883075	ncRNA	21512.8	MIMAT0000446	hsa-miR-127-3p
hsa-mir-1273d	molnc-1273d	intron	+	1:10227718-10227803	mRNA	0.179726	MIMAT0015090	hsa-miR-1273d
hsa-mir-1273h	molnc-1273h	intron	+	16:24203116-24203231	mRNA	59.6092	MIMAT0030416	hsa-miR-1273h-3p
hsa-mir-128-1	molnc-128-1	exon	+	2:135665397-135665478	mRNA	1154.8	MIMAT0000424	hsa-miR-128-3p
hsa-mir-128-1	molnc-128-1	intron	+	2:135665397-135665478	mRNA	1154.8	MIMAT0000424	hsa-miR-128-3p
hsa-mir-1285-1	molnc-1285-1	intron	-	7:92204015-92204098	mRNA	19.4104	MIMAT0005876_1	hsa-miR-1285-3p
hsa-mir-1296	molnc-1296	exon	-	10:63372957-63373048	mRNA	433.56	MIMAT0005794	hsa-miR-1296-5p
hsa-mir-1302-10	molnc-1302-10	exon	-	15:101960459-101960596	ncRNA	0.0599087	MIMAT0005890_2	hsa-miR-1302
hsa-mir-1302-9	molnc-1302-9	exon	+	9:30144-30281	ncRNA	0.0599087	MIMAT0005890_9	hsa-miR-1302
hsa-mir-130b	molnc-301b_cluster1	intron	+	22:21653304-21653385	ncRNA	2746.88	MIMAT0004680	hsa-miR-130b-5p
hsa-mir-130b	molnc-301b	exon	+	22:21653304-21653385	ncRNA	2746.88	MIMAT0004680	hsa-miR-130b-5p
hsa-mir-130b	molnc-130b	exon	+	22:21653304-21653385	ncRNA	2746.88	MIMAT0004680	hsa-miR-130b-5p
hsa-mir-134	molnc-379_cluster1	intron	+	14:101054687-101054759	intergenic	1500.41	MIMAT0000447	hsa-miR-134-5p
hsa-mir-136	molnc-770_cluster1	intron	+	14:100884702-100884783	ncRNA	5466.97	MIMAT0004606	hsa-miR-136-3p
hsa-mir-136	molnc-433	intron	+	14:100884702-100884783	ncRNA	5466.97	MIMAT0004606	hsa-miR-136-3p
hsa-mir-136	molnc-432_cluster2	intron	+	14:100884702-100884783	ncRNA	5466.97	MIMAT0004606	hsa-miR-136-3p
hsa-mir-136	molnc-432_cluster1	intron	+	14:100884702-100884783	ncRNA	5466.97	MIMAT0004606	hsa-miR-136-3p
hsa-mir-136	molnc-432	exon	+	14:100884702-100884783	ncRNA	5466.97	MIMAT0004606	hsa-miR-136-3p
hsa-mir-142	molnc-142	exon	-	17:58331232-58331318	ncRNA	4199.84	MIMAT0000433	hsa-miR-142-5p
hsa-mir-1538	molnc-1538	intron	-	16:69565808-69565868	antisense	0.419361	MIMAT0007400	hsa-miR-1538
hsa-mir-154	molnc-379_cluster1	intron	+	14:101059755-101059838	intergenic	1000.3	MIMAT0000453	hsa-miR-154-3p
hsa-mir-15a	molnc-15a_cluster2	intron	-	13:50049119-50049201	ncRNA	356.637	MIMAT0000068	hsa-miR-15a-5p
hsa-mir-15a	molnc-15a_cluster1	intron	-	13:50049119-50049201	ncRNA	356.637	MIMAT0000068	hsa-miR-15a-5p
hsa-mir-16-1	molnc-15a_cluster2	intron	-	13:50048973-50049061	ncRNA	176.791	MIMAT0000069	hsa-miR-16-5p
hsa-mir-16-1	molnc-15a_cluster1	intron	-	13:50048973-50049061	ncRNA	176.791	MIMAT0000069	hsa-miR-16-5p
hsa-mir-17	molnc-17	exon	+	13:91350605-91350688	ncRNA	46026	MIMAT0000070	hsa-miR-17-5p
hsa-mir-185	molnc-4761_cluster1	intron	+	22:20033139-20033220	mRNA	12471.4	MIMAT0000455	hsa-miR-185-5p
hsa-mir-187	molnc-3929	intron	-	18:35904818-35904926	intergenic	0.119817	MIMAT0000262	hsa-miR-187-3p
hsa-mir-18a	molnc-17	exon	+	13:91350751-91350821	ncRNA	2301.99	MIMAT0000072	hsa-miR-18a-5p
hsa-mir-191	molnc-191	exon	-	3:49020618-49020709	mRNA	13867.6	MIMAT0000440	hsa-miR-191-5p
hsa-mir-195	molnc-497	intron	-	17:7017615-7017701	ncRNA	5.99087	MIMAT0000461	hsa-miR-195-5p
hsa-mir-197	molnc-197	exon	+	1:109598893-109598967	mRNA	693.084	MIMAT0000227	hsa-miR-197-3p
hsa-mir-1972-1	molnc-1972-1	exon	-	16:15010321-15010397	antisense	0.179726	MIMAT0009447	hsa-miR-1972
hsa-mir-19a	molnc-17	exon	+	13:91350891-91350972	ncRNA	2828.05	MIMAT0000073	hsa-miR-19a-3p
hsa-mir-19b-1	molnc-19b-1	exon	+	13:91351192-91351278	ncRNA	7568.69	MIMAT0000074	hsa-miR-19b-3p
hsa-mir-19b-1	molnc-17	exon	+	13:91351192-91351278	ncRNA	7568.69	MIMAT0000074	hsa-miR-19b-3p
hsa-mir-20a	molnc-17	exon	+	13:91351065-91351135	ncRNA	117139	MIMAT0000075	hsa-miR-20a-5p
hsa-mir-210	molnc-210	intron	-	11:568089-568198	ncRNA	103.642	MIMAT0000267	hsa-miR-210-3p
hsa-mir-22	molnc-22	exon	-	17:1713903-1713987	ncRNA	3394.07	MIMAT0000077	hsa-miR-22-3p
hsa-mir-223	molnc-223	exon	+	X:66018870-66018979	ncRNA	3288.51	MIMAT0000280	hsa-miR-223-3p
hsa-mir-24-1	molnc-24-1	exon	+	9:95086021-95086088	mRNA	0.119817	MIMAT0000080_1	hsa-miR-24-3p
hsa-mir-299	molnc-379_cluster2	intron	+	14:101023794-101023856	ncRNA	1269.65	MIMAT0000687	hsa-miR-299-3p
hsa-mir-299	molnc-379_cluster1	intron	+	14:101023794-101023856	ncRNA	1269.65	MIMAT0000687	hsa-miR-299-3p
hsa-mir-300	molnc-379_cluster2	intron	+	14:101041363-101041445	intergenic	3.05535	MIMAT0004903	hsa-miR-300
hsa-mir-300	molnc-379_cluster1	intron	+	14:101041363-101041445	intergenic	3.05535	MIMAT0004903	hsa-miR-300
hsa-mir-300	molnc-300	exon	+	14:101041363-101041445	intergenic	3.05535	MIMAT0004903	hsa-miR-300
hsa-mir-301b	molnc-301b_cluster1	intron	+	22:21652981-21653058	ncRNA	55.2958	MIMAT0004958	hsa-miR-301b-3p
hsa-mir-301b	molnc-301b	exon	+	22:21652981-21653058	ncRNA	55.2958	MIMAT0004958	hsa-miR-301b-3p
hsa-mir-301b	molnc-301b	intron	+	22:21652981-21653058	ncRNA	55.2958	MIMAT0004958	hsa-miR-301b-3p
hsa-mir-3115	molnc-3115	exon	+	1:23044305-23044372	mRNA	0.838722	MIMAT0014977	hsa-miR-3115
hsa-mir-3121	molnc-3121	exon	-	1:180438314-180438390	mRNA	1.49772	MIMAT0014983	hsa-miR-3121-3p
hsa-mir-3124	molnc-3124	exon	+	1:248826377-248826443	antisense	1.01845	MIMAT0014986	hsa-miR-3124-5p
hsa-mir-3128	molnc-3128	exon	-	2:177255945-177256010	mRNA	4.19361	MIMAT0014991	hsa-miR-3128
hsa-mir-3128	molnc-3128	intron	-	2:177255945-177256010	mRNA	4.19361	MIMAT0014991	hsa-miR-3128
hsa-mir-3135a	molnc-3135a	exon	+	3:20137565-20137641	mRNA	0.658996	MIMAT0015001	hsa-miR-3135a
hsa-mir-3144	molnc-3144	intron	+	6:120015179-120015257	intergenic	8.08768	MIMAT0015015	hsa-miR-3144-3p
hsa-mir-3149	molnc-3149	exon	-	8:76966768-76966850	intergenic	0.0599087	MIMAT0015022	hsa-miR-3149
hsa-mir-3155a	molnc-3155a	exon	+	10:6152196-6152277	mRNA	4.19361	MIMAT0015029	hsa-miR-3155a
hsa-mir-3157	molnc-3157	intron	-	10:96064315-96064399	ncRNA	14.0186	MIMAT0015031	hsa-miR-3157-5p
hsa-mir-3159	molnc-3159	intron	+	11:18387787-18387860	intergenic	0.539179	MIMAT0015033	hsa-miR-3159
hsa-mir-3175	molnc-3175	exon	+	15:92904399-92904475	mRNA	0.419361	MIMAT0015052	hsa-miR-3175
hsa-mir-3180-4	molnc-3180-4	intron	-	16:15154850-15155002	antisense	58.2912	MIMAT0018178_1	hsa-miR-3180
hsa-mir-3193	molnc-3193	intron	+	20:31607186-31607240	intergenic	0.239635	MIMAT0015077	hsa-miR-3193
hsa-mir-3199-2	molnc-3199-2	intron	+	22:27920526-27920611	ncRNA	0.599087	MIMAT0015084_1	hsa-miR-3199
hsa-mir-320d-1	molnc-320d-1	exon	-	13:40727828-40727875	intergenic	2.7558	MIMAT0006764	hsa-miR-320d
hsa-mir-320e	molnc-320e	exon	-	19:46709293-46709345	mRNA	0.658996	MIMAT0015072	hsa-miR-320e
hsa-mir-323a	molnc-379_cluster2	intron	+	14:101025732-101025817	ncRNA	3409.05	MIMAT0000755	hsa-miR-323a-3p
hsa-mir-323a	molnc-379_cluster1	intron	+	14:101025732-101025817	ncRNA	3409.05	MIMAT0000755	hsa-miR-323a-3p
hsa-mir-323b	molnc-379_cluster1	intron	+	14:101056219-101056300	intergenic	1077.82	MIMAT0015050	hsa-miR-323b-3p
hsa-mir-329-1	molnc-379_cluster2	intron	+	14:101026785-101026864	ncRNA	1336.98	MIMAT0001629	hsa-miR-329-3p
hsa-mir-329-1	molnc-379_cluster1	intron	+	14:101026785-101026864	ncRNA	1336.98	MIMAT0001629	hsa-miR-329-3p
hsa-mir-329-2	molnc-379_cluster2	intron	+	14:101027100-101027183	ncRNA	1332.37	MIMAT0001629_1	hsa-miR-329-3p
hsa-mir-329-2	molnc-379_cluster1	intron	+	14:101027100-101027183	ncRNA	1332.37	MIMAT0001629_1	hsa-miR-329-3p
hsa-mir-337	molnc-770_cluster1	intron	+	14:100874493-100874585	ncRNA	742.449	MIMAT0000754	hsa-miR-337-3p
hsa-mir-33b	molnc-33b	intron	-	17:17813836-17813931	mRNA	172.957	MIMAT0004811	hsa-miR-33b-3p
hsa-mir-3613	molnc-15a_cluster2	intron	-	13:49996415-49996501	ncRNA	0.0599087	MIMAT0017990	hsa-miR-3613-5p
hsa-mir-3619	molnc-3619	intron	+	22:46091044-46091126	ncRNA	0.419361	MIMAT0017999	hsa-miR-3619-5p
hsa-mir-3620	molnc-3620	exon	+	1:228097263-228097341	mRNA	0.95854	MIMAT0018001	hsa-miR-3620-3p
hsa-mir-3651	molnc-3651	exon	-	9:92292458-92292547	ncRNA	1.79726	MIMAT0018071	hsa-miR-3651
hsa-mir-3668	molnc-3668	intron	+	6:140205252-140205326	intergenic	1.25808	MIMAT0018091	hsa-miR-3668
hsa-mir-3668	molnc-3668	exon	+	6:140205252-140205326	intergenic	1.25808	MIMAT0018091	hsa-miR-3668
hsa-mir-3679	molnc-3679	exon	+	2:134127125-134127192	mRNA	2.99544	MIMAT0018104	hsa-miR-3679-5p
hsa-mir-3680-1	molnc-3680-1	exon	-	16:21506049-21506135	ncRNA	1.19817	MIMAT0018106	hsa-miR-3680-5p
hsa-mir-3680-1	molnc-3680-1	intron	-	16:21506049-21506135	ncRNA	1.19817	MIMAT0018106	hsa-miR-3680-5p
hsa-mir-3680-2	molnc-3680-2	intron	-	16:29599179-29599265	intergenic	1.13827	MIMAT0018106_1	hsa-miR-3680-5p
hsa-mir-3680-2	molnc-3680-2	exon	-	16:29599179-29599265	intergenic	1.13827	MIMAT0018106_1	hsa-miR-3680-5p
hsa-mir-3681	molnc-3681	intron	+	2:12199130-12199201	ncRNA	42.655	MIMAT0018108	hsa-miR-3681-5p
hsa-mir-3682	molnc-3682	exon	-	2:53849122-53849205	mRNA	0.658996	MIMAT0018110	hsa-miR-3682-3p
hsa-mir-3683	molnc-3683	intron	-	7:7066964-7067045	intergenic	0.718905	MIMAT0018111	hsa-miR-3683
hsa-mir-3685	molnc-3685	exon	+	12:95309923-95309984	intergenic	0.299544	MIMAT0018113	hsa-miR-3685
hsa-mir-3686	molnc-3686	exon	-	8:129484057-129484142	ncRNA	2.09681	MIMAT0018114	hsa-miR-3686
hsa-mir-3686	molnc-3686	intron	-	8:129484057-129484142	ncRNA	2.09681	MIMAT0018114	hsa-miR-3686
hsa-mir-3687-1	molnc-3648-1	intron	+	21:8208844-8208904	ncRNA	0.419361	MIMAT0018115	hsa-miR-3687
hsa-mir-369	molnc-379_cluster1	intron	+	14:101065598-101065667	ncRNA	2927.92	MIMAT0000721	hsa-miR-369-3p
hsa-mir-3692	molnc-3692	exon	+	6:157529132-157529200	mRNA	1.13827	MIMAT0018122	hsa-miR-3692-3p
hsa-mir-370	molnc-432_cluster1	intron	+	14:100911139-100911213	ncRNA	5629.74	MIMAT0000722	hsa-miR-370-3p
hsa-mir-370	molnc-432_cluster1	intron	+	14:100911139-100911213	ncRNA	5629.74	MIMAT0000722	hsa-miR-370-3p
hsa-mir-370	molnc-370	intron	+	14:100911139-100911213	ncRNA	5629.74	MIMAT0000722	hsa-miR-370-3p
hsa-mir-370	molnc-370	intron	+	14:100911139-100911213	ncRNA	5629.74	MIMAT0000722	hsa-miR-370-3p
hsa-mir-374a	molnc-374a	intron	-	X:74287286-74287357	ncRNA	867.538	MIMAT0004688	hsa-miR-374a-3p
hsa-mir-376a-1	molnc-379_cluster2	intron	+	14:101040782-101040849	intergenic	452.431	MIMAT0000729_1	hsa-miR-376a-3p
hsa-mir-376a-1	molnc-379_cluster1	intron	+	14:101040782-101040849	intergenic	452.431	MIMAT0000729_1	hsa-miR-376a-3p
hsa-mir-376a-2	molnc-379_cluster2	intron	+	14:101040069-101040148	intergenic	456.385	MIMAT0000729	hsa-miR-376a-3p
hsa-mir-376a-2	molnc-379_cluster1	intron	+	14:101040069-101040148	intergenic	456.385	MIMAT0000729	hsa-miR-376a-3p
hsa-mir-376b	molnc-379_cluster2	intron	+	14:101040436-101040535	intergenic	179.846	MIMAT0002172	hsa-miR-376b-3p
hsa-mir-376b	molnc-379_cluster1	intron	+	14:101040436-101040535	intergenic	179.846	MIMAT0002172	hsa-miR-376b-3p
hsa-mir-376c	molnc-379_cluster2	intron	+	14:101039690-101039755	intergenic	891.442	MIMAT0000720	hsa-miR-376c-3p
hsa-mir-376c	molnc-379_cluster1	intron	+	14:101039690-101039755	intergenic	891.442	MIMAT0000720	hsa-miR-376c-3p
hsa-mir-377	molnc-379_cluster1	intron	+	14:101062050-101062118	intergenic	617.779	MIMAT0000730	hsa-miR-377-3p
hsa-mir-378a	molnc-378a	exon	+	5:149732825-149732890	mRNA	8611.88	MIMAT0000732	hsa-miR-378a-3p
hsa-mir-378f	molnc-378f	intron	+	1:23929070-23929147	intergenic	0.119817	MIMAT0018932	hsa-miR-378f
hsa-mir-379	molnc-379_cluster2	intron	+	14:101022066-101022132	ncRNA	3942.06	MIMAT0000733	hsa-miR-379-5p
hsa-mir-379	molnc-379_cluster1	intron	+	14:101022066-101022132	ncRNA	3942.06	MIMAT0000733	hsa-miR-379-5p
hsa-mir-380	molnc-379_cluster2	intron	+	14:101025017-101025077	ncRNA	356.996	MIMAT0000735	hsa-miR-380-3p
hsa-mir-380	molnc-379_cluster1	intron	+	14:101025017-101025077	ncRNA	356.996	MIMAT0000735	hsa-miR-380-3p
hsa-mir-381	molnc-379_cluster1	intron	+	14:101045920-101045994	ncRNA	16359.3	MIMAT0000736	hsa-miR-381-3p
hsa-mir-382	molnc-379_cluster1	intron	+	14:101054306-101054381	intergenic	649.111	MIMAT0022697	hsa-miR-382-3p
hsa-mir-3936	molnc-3936	intron	-	5:132365490-132365599	ncRNA	0.119817	MIMAT0018351	hsa-miR-3936
hsa-mir-3939	molnc-3939	exon	-	6:166997807-166997912	ncRNA	2.33644	MIMAT0018355	hsa-miR-3939
hsa-mir-3939	molnc-3939	intron	-	6:166997807-166997912	ncRNA	2.33644	MIMAT0018355	hsa-miR-3939
hsa-mir-409	molnc-379_cluster1	intron	+	14:101065300-101065378	ncRNA	7665.26	MIMAT0001639	hsa-miR-409-3p
hsa-mir-410	molnc-379_cluster1	intron	+	14:101065912-101065991	ncRNA	1117.12	MIMAT0002171	hsa-miR-410-3p
hsa-mir-411	molnc-379_cluster2	intron	+	14:101023325-101023420	ncRNA	3498.73	MIMAT0003329	hsa-miR-411-5p
hsa-mir-411	molnc-379_cluster1	intron	+	14:101023325-101023420	ncRNA	3498.73	MIMAT0003329	hsa-miR-411-5p
hsa-mir-412	molnc-379_cluster1	intron	+	14:101065447-101065537	ncRNA	19.2307	MIMAT0026557	hsa-miR-412-5p
hsa-mir-421	molnc-421	exon	-	X:74218377-74218461	ncRNA	200.634	MIMAT0003339	hsa-miR-421
hsa-mir-421	molnc-374b	intron	-	X:74218377-74218461	ncRNA	200.634	MIMAT0003339	hsa-miR-421
hsa-mir-422a	molnc-422a	exon	-	15:63870930-63871019	intergenic	0.0599087	MIMAT0001339	hsa-miR-422a
hsa-mir-425	molnc-191	exon	-	3:49020148-49020234	mRNA	1338.78	MIMAT0003393	hsa-miR-425-5p
hsa-mir-431	molnc-770_cluster1	intron	+	14:100881007-100881120	ncRNA	217.289	MIMAT0004757	hsa-miR-431-3p
hsa-mir-432	molnc-770_cluster1	intron	+	14:100884483-100884576	ncRNA	304.276	MIMAT0002814	hsa-miR-432-5p
hsa-mir-432	molnc-433	intron	+	14:100884483-100884576	ncRNA	304.276	MIMAT0002814	hsa-miR-432-5p
hsa-mir-432	molnc-432_cluster2	intron	+	14:100884483-100884576	ncRNA	304.276	MIMAT0002814	hsa-miR-432-5p
hsa-mir-432	molnc-432_cluster1	intron	+	14:100884483-100884576	ncRNA	304.276	MIMAT0002814	hsa-miR-432-5p
hsa-mir-432	molnc-432	exon	+	14:100884483-100884576	ncRNA	304.276	MIMAT0002814	hsa-miR-432-5p
hsa-mir-433	molnc-770_cluster1	intron	+	14:100881886-100881978	ncRNA	295.889	MIMAT0001627	hsa-miR-433-3p
hsa-mir-433	molnc-433	exon	+	14:100881886-100881978	ncRNA	295.889	MIMAT0001627	hsa-miR-433-3p
hsa-mir-4428	molnc-4428	exon	+	1:237471119-237471191	mRNA	0.239635	MIMAT0018943	hsa-miR-4428
hsa-mir-4435-1	molnc-4435-1	exon	+	2:87629755-87629834	ncRNA	1.67744	MIMAT0018951	hsa-miR-4435
hsa-mir-4435-1	molnc-4435-1	intron	+	2:87629755-87629834	ncRNA	1.67744	MIMAT0018951	hsa-miR-4435
hsa-mir-4435-2	molnc-4435-2	exon	-	2:111321013-111321086	ncRNA	1.49772	MIMAT0018951_1	hsa-miR-4435
hsa-mir-4435-2	molnc-4435-2	intron	-	2:111321013-111321086	ncRNA	1.49772	MIMAT0018951_1	hsa-miR-4435
hsa-mir-4449	molnc-4449	intron	+	4:52712682-52712747	ncRNA	0.419361	MIMAT0018968	hsa-miR-4449
hsa-mir-4449	molnc-4449	exon	+	4:52712682-52712747	ncRNA	0.419361	MIMAT0018968	hsa-miR-4449
hsa-mir-4453	molnc-4453	exon	+	4:152536428-152536516	ncRNA	0.299544	MIMAT0018975	hsa-miR-4453
hsa-mir-4458	molnc-4458	exon	+	5:8460925-8460999	ncRNA	0.0599087	MIMAT0018980	hsa-miR-4458
hsa-mir-4461	molnc-4461	exon	+	5:134928039-134928112	mRNA	3.29498	MIMAT0018983	hsa-miR-4461
hsa-mir-4465	molnc-4465	intron	+	6:140683814-140683883	intergenic	1.49772	MIMAT0018992	hsa-miR-4465
hsa-mir-4465	molnc-4465	exon	+	6:140683814-140683883	intergenic	1.49772	MIMAT0018992	hsa-miR-4465
hsa-mir-4477b	molnc-4477b	intron	+	9:63819574-63819654	intergenic	0.539179	MIMAT0019005_1	hsa-miR-4477b
hsa-mir-4477b	molnc-4477b	exon	+	9:63819574-63819654	intergenic	0.539179	MIMAT0019005_1	hsa-miR-4477b
hsa-mir-4503	molnc-4503	intron	-	14:36952309-36952391	mRNA	1.13827	MIMAT0019039	hsa-miR-4503
hsa-mir-4512	molnc-4512	exon	-	15:66496958-66497034	mRNA	0.239635	MIMAT0019049	hsa-miR-4512
hsa-mir-4530	molnc-4530	intron	-	19:39409623-39409678	intergenic	0.0599087	MIMAT0019069	hsa-miR-4530
hsa-mir-454	molnc-454	intron	-	17:59137758-59137872	mRNA	235.082	MIMAT0003885	hsa-miR-454-3p
hsa-mir-4632	molnc-4632	intron	+	1:12191713-12191773	mRNA	0.0599087	MIMAT0019688	hsa-miR-4632-3p
hsa-mir-4646	molnc-4646	exon	-	6:31701029-31701091	mRNA	1.07836	MIMAT0019708	hsa-miR-4646-3p
hsa-mir-4646	molnc-4646	exon	-	6:31701029-31701091	mRNA	1.07836	MIMAT0019708	hsa-miR-4646-3p
hsa-mir-4650-1	molnc-4650-1	intron	-	7:67114322-67114397	antisense	0.47927	MIMAT0019714	hsa-miR-4650-3p
hsa-mir-4655	molnc-4655	exon	-	7:1844180-1844253	mRNA	0.539179	MIMAT0019721	hsa-miR-4655-5p
hsa-mir-4664	molnc-4664	exon	-	8:143733083-143733153	mRNA	12.1016	MIMAT0019738	hsa-miR-4664-3p
hsa-mir-4670	molnc-4670	intron	-	9:92527984-92528058	mRNA	0.898631	MIMAT0019751	hsa-miR-4670-3p
hsa-mir-4676	molnc-4676	exon	+	10:72721029-72721100	mRNA	8.86649	MIMAT0019759	hsa-miR-4676-3p
hsa-mir-4714	molnc-4714	intron	+	15:98784426-98784502	mRNA	0.0599087	MIMAT0019823	hsa-miR-4714-3p
hsa-mir-4734	molnc-4734	intron	-	17:38702262-38702331	intergenic	0.0599087	MIMAT0019859	hsa-miR-4734
hsa-mir-4738	molnc-4738	intron	-	17:75784521-75784607	mRNA	0.0599087	MIMAT0019867	hsa-miR-4738-3p
hsa-mir-4746	molnc-4746	intron	+	19:4445978-4446048	antisense	8.32732	MIMAT0019880	hsa-miR-4746-5p
hsa-mir-4748	molnc-4748	intron	+	19:10780254-10780335	mRNA	0.0599087	MIMAT0019884	hsa-miR-4748
hsa-mir-4761	molnc-4761_cluster1	intron	+	22:19963753-19963834	mRNA	3.4148	MIMAT0019908	hsa-miR-4761-5p
hsa-mir-4761	molnc-4761	intron	+	22:19963753-19963834	mRNA	3.4148	MIMAT0019908	hsa-miR-4761-5p
hsa-mir-4766	molnc-4766	exon	-	22:40813883-40813958	mRNA	1.01845	MIMAT0019918	hsa-miR-4766-3p
hsa-mir-4766	molnc-4766	intron	-	22:40813883-40813958	mRNA	1.01845	MIMAT0019918	hsa-miR-4766-3p
hsa-mir-4783	molnc-4783	intron	-	2:127423537-127423618	antisense	0.119817	MIMAT0019947	hsa-miR-4783-3p
hsa-mir-4786	molnc-4786	exon	-	2:239943015-239943094	mRNA	2.09681	MIMAT0019954	hsa-miR-4786-5p
hsa-mir-485	molnc-379_cluster1	intron	+	14:101055419-101055491	intergenic	2241.43	MIMAT0002176	hsa-miR-485-3p
hsa-mir-487a	molnc-379_cluster1	intron	+	14:101052446-101052525	intergenic	362.807	MIMAT0002178	hsa-miR-487a-3p
hsa-mir-487b	molnc-379_cluster1	intron	+	14:101046455-101046538	ncRNA	1135.39	MIMAT0003180	hsa-miR-487b-3p
hsa-mir-493	molnc-770_cluster1	intron	+	14:100869060-100869148	ncRNA	10019.1	MIMAT0002813	hsa-miR-493-5p
hsa-mir-494	molnc-379_cluster2	intron	+	14:101029634-101029714	ncRNA	14633.8	MIMAT0002816	hsa-miR-494-3p
hsa-mir-494	molnc-379_cluster1	intron	+	14:101029634-101029714	ncRNA	14633.8	MIMAT0002816	hsa-miR-494-3p
hsa-mir-495	molnc-379_cluster2	intron	+	14:101033755-101033836	ncRNA	2142.22	MIMAT0002817	hsa-miR-495-3p
hsa-mir-495	molnc-379_cluster1	intron	+	14:101033755-101033836	ncRNA	2142.22	MIMAT0002817	hsa-miR-495-3p
hsa-mir-496	molnc-379_cluster1	intron	+	14:101060573-101060674	intergenic	49.9639	MIMAT0002818	hsa-miR-496
hsa-mir-497	molnc-497	intron	-	17:7017911-7018022	ncRNA	2.69589	MIMAT0002820	hsa-miR-497-5p
hsa-mir-4999	molnc-4999	intron	-	19:8389290-8389380	ncRNA	0.299544	MIMAT0021017	hsa-miR-4999-5p
hsa-mir-4999	molnc-4999	exon	-	19:8389290-8389380	ncRNA	0.299544	MIMAT0021017	hsa-miR-4999-5p
hsa-mir-5009	molnc-5009	exon	-	15:89883931-89884030	mRNA	0.838722	MIMAT0021041	hsa-miR-5009-5p
hsa-mir-5009	molnc-5009	exon	-	15:89883931-89884030	mRNA	0.838722	MIMAT0021041	hsa-miR-5009-5p
hsa-mir-5010	molnc-5010	exon	+	17:42514188-42514307	mRNA	28.876	MIMAT0021044	hsa-miR-5010-3p
hsa-mir-5091	molnc-5091	exon	+	4:13627865-13627957	intergenic	0.179726	MIMAT0021083	hsa-miR-5091
hsa-mir-5094	molnc-5094	exon	-	15:89850637-89850721	mRNA	14.6177	MIMAT0021086	hsa-miR-5094
hsa-mir-5094	molnc-5094	exon	-	15:89850637-89850721	mRNA	14.6177	MIMAT0021086	hsa-miR-5094
hsa-mir-5188	molnc-5188	exon	+	12:124915547-124915659	antisense	0.299544	MIMAT0021119	hsa-miR-5188
hsa-mir-539	molnc-379_cluster1	intron	+	14:101047321-101047398	ncRNA	2684.03	MIMAT0022705	hsa-miR-539-3p
hsa-mir-541	molnc-379_cluster1	intron	+	14:101064495-101064578	ncRNA	16.0555	MIMAT0004919	hsa-miR-541-5p
hsa-mir-543	molnc-379_cluster2	intron	+	14:101031987-101032064	ncRNA	2186.73	MIMAT0004954	hsa-miR-543
hsa-mir-543	molnc-379_cluster1	intron	+	14:101031987-101032064	ncRNA	2186.73	MIMAT0004954	hsa-miR-543
hsa-mir-544a	molnc-379_cluster1	intron	+	14:101048658-101048748	ncRNA	3.89407	MIMAT0003164	hsa-miR-544a
hsa-mir-545	molnc-374a	intron	-	X:74287104-74287209	ncRNA	1.13827	MIMAT0003165	hsa-miR-545-3p
hsa-mir-548ac	molnc-548ac	exon	-	1:116560024-116560111	mRNA	1.13827	MIMAT0018938	hsa-miR-548ac
hsa-mir-548ae-1	molnc-548ae-1	intron	+	2:184378975-184379044	intergenic	12.2813	MIMAT0018954	hsa-miR-548ae-3p
hsa-mir-548at	molnc-548at	exon	+	17:42494773-42494830	mRNA	5.63142	MIMAT0022277	hsa-miR-548at-5p
hsa-mir-548c	molnc-548c	exon	+	12:64622509-64622605	mRNA	0.119817	MIMAT0003285	hsa-miR-548c-3p
hsa-mir-548d-1	molnc-548d-1	intron	-	8:123348034-123348130	mRNA	15.3965	MIMAT0003323_1	hsa-miR-548d-3p
hsa-mir-548d-2	molnc-548d-2	intron	-	17:67471489-67471585	antisense	18.1523	MIMAT0003323	hsa-miR-548d-3p
hsa-mir-548e	molnc-548e	exon	+	10:110988926-110989013	mRNA	30.853	MIMAT0005874	hsa-miR-548e-3p
hsa-mir-548j	molnc-548j	exon	-	22:26555212-26555323	mRNA	41.3969	MIMAT0005875	hsa-miR-548j-5p
hsa-mir-548k	molnc-548k	exon	+	11:70283955-70284070	mRNA	137.73	MIMAT0005882	hsa-miR-548k
hsa-mir-548u	molnc-548u	intron	+	6:57390132-57390212	mRNA	1.13827	MIMAT0015013	hsa-miR-548u
hsa-mir-548x	molnc-548x	exon	-	21:18686090-18686164	ncRNA	465.611	MIMAT0015081_1	hsa-miR-548x-3p
hsa-mir-548x	molnc-548x	intron	-	21:18686090-18686164	ncRNA	465.611	MIMAT0015081_1	hsa-miR-548x-3p
hsa-mir-550a-3	molnc-550a-3	intron	-	7:29680734-29680828	ncRNA	24.1432	MIMAT0020925	hsa-miR-550a-3-5p
hsa-mir-5585	molnc-5585	exon	+	1:32086949-32087007	mRNA	0.419361	MIMAT0022285	hsa-miR-5585-5p
hsa-mir-561	molnc-561	intron	+	2:188297492-188297588	mRNA	266.774	MIMAT0022706	hsa-miR-561-5p
hsa-mir-5684	molnc-5684	intron	+	19:12787128-12787192	antisense	0.0599087	MIMAT0022473	hsa-miR-5684
hsa-mir-5690	molnc-5690	exon	-	6:35664717-35664789	mRNA	17.4934	MIMAT0022482	hsa-miR-5690
hsa-mir-5692c-2	molnc-5692c-2	intron	-	7:97964405-97964481	ncRNA	0.0599087	MIMAT0022476_1	hsa-miR-5692c
hsa-mir-570	molnc-570	exon	+	3:195699401-195699497	ncRNA	11.5025	MIMAT0003235	hsa-miR-570-3p
hsa-mir-5706	molnc-5706	exon	+	5:119154637-119154716	mRNA	0.658996	MIMAT0022500	hsa-miR-5706
hsa-mir-579	molnc-579	exon	-	5:32394378-32394475	mRNA	17.4934	MIMAT0003244	hsa-miR-579-3p
hsa-mir-580	molnc-580	exon	-	5:36147892-36147988	mRNA	23.5441	MIMAT0003245	hsa-miR-580-3p
hsa-mir-581	molnc-581	intron	-	5:53951504-53951599	mRNA	6.35033	MIMAT0003246	hsa-miR-581
hsa-mir-583	molnc-583	intron	+	5:96079138-96079212	ncRNA	0.0599087	MIMAT0003248	hsa-miR-583
hsa-mir-583	molnc-583	intron	+	5:96079138-96079212	ncRNA	0.0599087	MIMAT0003248	hsa-miR-583
hsa-mir-586	molnc-586	exon	-	6:45197674-45197770	mRNA	1.3779	MIMAT0003252	hsa-miR-586
hsa-mir-6077	molnc-6077	intron	+	1:148388282-148388363	antisense	0.0599087	MIMAT0023702	hsa-miR-6077
hsa-mir-6125	molnc-6125	exon	+	12:62260359-62260454	mRNA	0.299544	MIMAT0024598	hsa-miR-6125
hsa-mir-6125	molnc-6125	intron	+	12:62260359-62260454	mRNA	0.299544	MIMAT0024598	hsa-miR-6125
hsa-mir-616	molnc-616	exon	-	12:57519163-57519259	mRNA	12.7606	MIMAT0003284	hsa-miR-616-5p
hsa-mir-616	molnc-616	exon	-	12:57519163-57519259	mRNA	12.7606	MIMAT0003284	hsa-miR-616-5p
hsa-mir-624	molnc-624	intron	-	14:31014646-31014742	mRNA	60.5078	MIMAT0003293	hsa-miR-624-5p
hsa-mir-651	molnc-651	intron	+	X:8126965-8127061	intergenic	151.569	MIMAT0003321	hsa-miR-651-5p
hsa-mir-6511a-4	molnc-6511a-4	intron	-	16:18344013-18344079	ncRNA	0.95854	MIMAT0025479_3	hsa-miR-6511a-3p
hsa-mir-6511b-2	molnc-6511b-2	intron	-	16:15134075-15134145	ncRNA	0.95854	MIMAT0025848_1	hsa-miR-6511b-3p
hsa-mir-6511b-2	molnc-3180-4	intron	-	16:15134075-15134145	ncRNA	0.95854	MIMAT0025848_1	hsa-miR-6511b-3p
hsa-mir-6516	molnc-6516	exon	+	17:77089417-77089497	ncRNA	1.43781	MIMAT0030418	hsa-miR-6516-3p
hsa-mir-6516	molnc-6516	exon	+	17:77089417-77089497	ncRNA	1.43781	MIMAT0030418	hsa-miR-6516-3p
hsa-mir-6516	molnc-6516	intron	+	17:77089417-77089497	ncRNA	1.43781	MIMAT0030418	hsa-miR-6516-3p
hsa-mir-6516	molnc-6516	intron	+	17:77089417-77089497	ncRNA	1.43781	MIMAT0030418	hsa-miR-6516-3p
hsa-mir-654	molnc-379_cluster2	intron	+	14:101040219-101040299	intergenic	7473.68	MIMAT0004814	hsa-miR-654-3p
hsa-mir-654	molnc-379_cluster1	intron	+	14:101040219-101040299	intergenic	7473.68	MIMAT0004814	hsa-miR-654-3p
hsa-mir-655	molnc-379_cluster1	intron	+	14:101049550-101049646	ncRNA	1006.35	MIMAT0003331	hsa-miR-655-3p
hsa-mir-656	molnc-379_cluster1	intron	+	14:101066724-101066801	ncRNA	1313.2	MIMAT0003332	hsa-miR-656-3p
hsa-mir-664a	molnc-664a	intron	-	1:220200538-220200619	ncRNA	21.3874	MIMAT0005949	hsa-miR-664a-3p
hsa-mir-664a	molnc-664a	exon	-	1:220200538-220200619	ncRNA	21.3874	MIMAT0005949	hsa-miR-664a-3p
hsa-mir-665	molnc-770_cluster1	intron	+	14:100875033-100875104	ncRNA	282.949	MIMAT0004952	hsa-miR-665
hsa-mir-668	molnc-379_cluster1	intron	+	14:101055258-101055323	intergenic	25.6409	MIMAT0003881	hsa-miR-668-3p
hsa-mir-6716	molnc-6716	exon	+	11:118644000-118644079	mRNA	0.658996	MIMAT0025845	hsa-miR-6716-3p
hsa-mir-6723	molnc-6723	intron	-	1:632325-632413	ncRNA	14.9772	MIMAT0025855	hsa-miR-6723-5p
hsa-mir-6724-2	molnc-3648-1	intron	+	21:8249505-8249596	intergenic	1.67744	MIMAT0025856_1	hsa-miR-6724-5p
hsa-mir-6724-4	molnc-6724-4	intron	+	21:8432530-8432621	intergenic	1.91708	MIMAT0025856_3	hsa-miR-6724-5p
hsa-mir-6739	molnc-6739	intron	+	1:201863373-201863447	mRNA	1.07836	MIMAT0027380	hsa-miR-6739-3p
hsa-mir-6755	molnc-6755	exon	+	11:86278333-86278398	mRNA	0.599087	MIMAT0027410	hsa-miR-6755-5p
hsa-mir-6772	molnc-6772	intron	-	16:57772289-57772352	mRNA	0.239635	MIMAT0027445	hsa-miR-6772-3p
hsa-mir-6777	molnc-33b	intron	-	17:17813480-17813545	mRNA	1.25808	MIMAT0027455	hsa-miR-6777-3p
hsa-mir-6837	molnc-6837	intron	+	7:44051766-44051829	mRNA	0.119817	MIMAT0027577	hsa-miR-6837-3p
hsa-mir-6840	molnc-6840	intron	+	7:100356651-100356721	mRNA	1.61754	MIMAT0027582	hsa-miR-6840-5p
hsa-mir-6840	molnc-6840	exon	+	7:100356651-100356721	mRNA	1.61754	MIMAT0027582	hsa-miR-6840-5p
hsa-mir-6859-1	molnc-6859-1	intron	-	1:17369-17436	ncRNA	0.179726	MIMAT0027619	hsa-miR-6859-3p
hsa-mir-6859-1	molnc-6859-1	exon	-	1:17369-17436	ncRNA	0.179726	MIMAT0027619	hsa-miR-6859-3p
hsa-mir-6859-2	molnc-6859-2	exon	-	1:187891-187958	ncRNA	0.0599087	MIMAT0027619_1	hsa-miR-6859-3p
hsa-mir-6859-2	molnc-6859-2	intron	-	1:187891-187958	ncRNA	0.0599087	MIMAT0027619_1	hsa-miR-6859-3p
hsa-mir-6859-3	molnc-6859-3	intron	+	15:101973524-101973591	ncRNA	0.239635	MIMAT0027619_2	hsa-miR-6859-3p
hsa-mir-6859-3	molnc-6859-3	exon	+	15:101973524-101973591	ncRNA	0.239635	MIMAT0027619_2	hsa-miR-6859-3p
hsa-mir-6859-4	molnc-6859-4	exon	-	16:17052-17119	ncRNA	0.0599087	MIMAT0027618_3	hsa-miR-6859-5p
hsa-mir-6862-1	molnc-6862-1	intron	-	16:28390982-28391051	mRNA	0.0599087	MIMAT0027626	hsa-miR-6862-3p
hsa-mir-7109	molnc-7109	intron	-	22:31621467-31621531	mRNA	0.179726	MIMAT0028115	hsa-miR-7109-5p
hsa-mir-7111	molnc-7111	exon	+	6:35470508-35470579	mRNA	2.57608	MIMAT0028120	hsa-miR-7111-3p
hsa-mir-758	molnc-379_cluster2	intron	+	14:101026020-101026107	ncRNA	4471.23	MIMAT0003879	hsa-miR-758-3p
hsa-mir-758	molnc-379_cluster1	intron	+	14:101026020-101026107	ncRNA	4471.23	MIMAT0003879	hsa-miR-758-3p
hsa-mir-770	molnc-770_cluster1	intron	+	14:100852390-100852487	ncRNA	32.6503	MIMAT0003948	hsa-miR-770-5p
hsa-mir-770	molnc-770	intron	+	14:100852390-100852487	ncRNA	32.6503	MIMAT0003948	hsa-miR-770-5p
hsa-mir-770	molnc-770	exon	+	14:100852390-100852487	ncRNA	32.6503	MIMAT0003948	hsa-miR-770-5p
hsa-mir-7703	molnc-7703	intron	-	14:24143489-24143565	mRNA	0.0599087	MIMAT0030018	hsa-miR-7703
hsa-mir-7854	molnc-7854	intron	+	16:81533902-81533966	mRNA	5.57151	MIMAT0030429	hsa-miR-7854-3p
hsa-mir-7854	molnc-7854	exon	+	16:81533902-81533966	mRNA	5.57151	MIMAT0030429	hsa-miR-7854-3p
hsa-mir-889	molnc-379_cluster1	intron	+	14:101047901-101047979	ncRNA	1601.3	MIMAT0004921	hsa-miR-889-3p
hsa-mir-92a-1	molnc-92a-1	exon	+	13:91351314-91351391	ncRNA	157312	MIMAT0000092	hsa-miR-92a-3p
hsa-mir-92a-1	molnc-19b-1	exon	+	13:91351314-91351391	ncRNA	157312	MIMAT0000092	hsa-miR-92a-3p
hsa-mir-92a-1	molnc-17	exon	+	13:91351314-91351391	ncRNA	157312	MIMAT0000092	hsa-miR-92a-3p
hsa-mir-92b	molnc-92b	exon	+	1:155195177-155195272	ncRNA	1810.14	MIMAT0003218	hsa-miR-92b-3p
hsa-mir-103b-2	molnc-103b-2	intron	-	20:3917502-3917563	antisense	0
hsa-mir-1183	molnc-1183	exon	+	7:21471058-21471146	mRNA	0
hsa-mir-1204	molnc-1204_cluster3	intron	+	8:127795962-127796028	ncRNA	0
hsa-mir-1204	molnc-1204_cluster2	exon	+	8:127795962-127796028	ncRNA	0
hsa-mir-1204	molnc-1204_cluster1	exon	+	8:127795962-127796028	ncRNA	0
hsa-mir-1204	molnc-1204	intron	+	8:127795962-127796028	ncRNA	0
hsa-mir-1204	molnc-1204	exon	+	8:127795962-127796028	ncRNA	0
hsa-mir-1205	molnc-1205_cluster2	intron	+	8:127960633-127960695	ncRNA	0
hsa-mir-1205	molnc-1205_cluster1	intron	+	8:127960633-127960695	ncRNA	0
hsa-mir-1205	molnc-1205	intron	+	8:127960633-127960695	ncRNA	0
hsa-mir-1205	molnc-1204_cluster3	intron	+	8:127960633-127960695	ncRNA	0
hsa-mir-1205	molnc-1204_cluster2	intron	+	8:127960633-127960695	ncRNA	0
hsa-mir-1205	molnc-1204_cluster1	intron	+	8:127960633-127960695	ncRNA	0
hsa-mir-1206	molnc-1206_cluster1	intron	+	8:128008898-128008956	ncRNA	0
hsa-mir-1206	molnc-1206	intron	+	8:128008898-128008956	ncRNA	0
hsa-mir-1206	molnc-1205_cluster2	intron	+	8:128008898-128008956	ncRNA	0
hsa-mir-1206	molnc-1205_cluster1	intron	+	8:128008898-128008956	ncRNA	0
hsa-mir-1206	molnc-1204_cluster3	intron	+	8:128008898-128008956	ncRNA	0
hsa-mir-1206	molnc-1204_cluster2	intron	+	8:128008898-128008956	ncRNA	0
hsa-mir-1244-2	molnc-1244-2	exon	+	5:118974586-118974670	antisense	0
hsa-mir-1258	molnc-1258	intron	-	2:179860836-179860908	mRNA	0
hsa-mir-1273f	molnc-1273f	intron	+	1:52928674-52928772	mRNA	0
hsa-mir-1290	molnc-1290	exon	-	1:18897071-18897148	mRNA	0
hsa-mir-1290	molnc-1290	exon	-	1:18897071-18897148	mRNA	0
hsa-mir-1297	molnc-1297	intron	-	13:54311972-54312048	intergenic	0
hsa-mir-1299	molnc-1299	intron	-	9:40929010-40929092	intergenic	0
hsa-mir-147a	molnc-147a	intron	-	9:120244979-120245050	intergenic	0
hsa-mir-2052	molnc-2052	intron	+	8:74705693-74705747	ncRNA	0
hsa-mir-2392	molnc-2392	intron	+	14:100814491-100814574	ncRNA	0
hsa-mir-3161	molnc-3161	exon	+	11:48096782-48096858	mRNA	0
hsa-mir-3171	molnc-3171	intron	-	14:27633205-27633278	ncRNA	0
hsa-mir-3198-1	molnc-3198-1	exon	-	22:17764180-17764259	mRNA	0
hsa-mir-3648-1	molnc-3648-1	intron	+	21:8208473-8208652	ncRNA	0
hsa-mir-3688-2	molnc-3688-2	intron	+	4:159128805-159128891	mRNA	0
hsa-mir-374b	molnc-374b	intron	-	X:74218547-74218618	ncRNA	0
hsa-mir-3929	molnc-3929	intron	-	18:35934088-35934142	intergenic	0
hsa-mir-3945	molnc-3945	intron	-	4:184851013-184851110	ncRNA	0
hsa-mir-3973	molnc-3973	intron	+	11:36010098-36010204	mRNA	0
hsa-mir-3977	molnc-3977	intron	+	5:82840155-82840224	intergenic	0
hsa-mir-4256	molnc-4256	intron	-	1:112461770-112461833	antisense	0
hsa-mir-4261	molnc-4261	intron	-	2:10192614-10192671	antisense	0
hsa-mir-4261	molnc-4261	intron	-	2:10192614-10192671	antisense	0
hsa-mir-4263	molnc-4263	exon	+	2:27996367-27996449	mRNA	0
hsa-mir-4295	molnc-4295	intron	+	10:112634170-112634254	mRNA	0
hsa-mir-4306	molnc-4306	exon	+	13:99643059-99643149	mRNA	0
hsa-mir-4306	molnc-4306	intron	+	13:99643059-99643149	mRNA	0
hsa-mir-4309	molnc-4309	intron	+	14:102539644-102539726	intergenic	0
hsa-mir-4316	molnc-4316	intron	-	17:77396984-77397054	antisense	0
hsa-mir-4451	molnc-4451	exon	+	4:85722468-85722533	mRNA	0
hsa-mir-4482	molnc-4482	exon	-	10:104268336-104268405	intergenic	0
hsa-mir-4487	molnc-4487	intron	+	11:47400970-47401042	antisense	0
hsa-mir-4500	molnc-4500	intron	-	13:87618665-87618740	ncRNA	0
hsa-mir-4650-2	molnc-4650-2	intron	+	7:72697903-72697978	antisense	0
hsa-mir-4657	molnc-4657	exon	-	7:44881748-44881800	mRNA	0
hsa-mir-4668	molnc-4668	exon	+	9:111932100-111932169	mRNA	0
hsa-mir-4707	molnc-4707	exon	-	14:22956950-22957029	mRNA	0
hsa-mir-4712	molnc-4712	intron	+	15:50360329-50360410	ncRNA	0
hsa-mir-4712	molnc-4712	exon	+	15:50360329-50360410	ncRNA	0
hsa-mir-4737	molnc-4737	exon	-	17:60043025-60043105	intergenic	0
hsa-mir-4751	molnc-4751	intron	+	19:49933064-49933137	mRNA	0
hsa-mir-4759	molnc-4759	intron	+	21:26953961-26954043	antisense	0
hsa-mir-4771-1	molnc-4771-1	exon	+	2:87194786-87194859	ncRNA	0
hsa-mir-4771-2	molnc-4771-2	exon	-	2:111771061-111771134	mRNA	0
hsa-mir-492	molnc-492	intron	+	12:94834398-94834513	ncRNA	0
hsa-mir-499b	molnc-499b	intron	-	20:34990400-34990472	antisense	0
hsa-mir-5007	molnc-5007	intron	+	13:55174454-55174548	intergenic	0
hsa-mir-5095	molnc-1273f	intron	+	1:52934930-52935017	mRNA	0
hsa-mir-5096	molnc-5096	intron	+	4:78820752-78820821	mRNA	0
hsa-mir-5192	molnc-5192	intron	+	2:62205826-62205917	mRNA	0
hsa-mir-548aa-1	molnc-548aa-1	intron	+	8:123348034-123348130	antisense	0
hsa-mir-548f-4	molnc-548f-4	intron	-	7:147378017-147378121	antisense	0
hsa-mir-548i-2	molnc-548i-2	intron	-	4:9556168-9556316	intergenic	0
hsa-mir-550a-2	molnc-550a-2	exon	+	7:32732981-32733077	antisense	0
hsa-mir-550a-2	molnc-550a-2	intron	+	7:32732981-32733077	antisense	0
hsa-mir-550b-2	molnc-550b-2	intron	-	7:32732981-32733077	ncRNA	0
hsa-mir-553	molnc-553	intron	+	1:100281241-100281308	mRNA	0
hsa-mir-554	molnc-554	exon	+	1:151545796-151545891	mRNA	0
hsa-mir-558	molnc-558	exon	+	2:32532153-32532246	mRNA	0
hsa-mir-5583-2	molnc-5583-2	intron	-	18:39676719-39676777	ncRNA	0
hsa-mir-562	molnc-562	exon	+	2:232172653-232172747	mRNA	0
hsa-mir-568	molnc-568	exon	-	3:114316475-114316569	mRNA	0
hsa-mir-5689	molnc-5689	intron	+	6:10439717-10439794	ncRNA	0
hsa-mir-5707	molnc-5707	intron	+	7:158591616-158591696	intergenic	0
hsa-mir-5739	molnc-5739	intron	+	22:28459869-28459948	antisense	0
hsa-mir-600	molnc-600	exon	-	9:123111546-123111643	ncRNA	0
hsa-mir-6076	molnc-6076	intron	+	14:49966399-49966511	antisense	0
hsa-mir-612	molnc-612	intron	+	11:65444458-65444557	ncRNA	0
hsa-mir-612	molnc-612	exon	+	11:65444458-65444557	ncRNA	0
hsa-mir-6124	molnc-6124	exon	+	11:12163683-12163767	mRNA	0
hsa-mir-6132	molnc-6132	intron	+	7:117020211-117020319	mRNA	0
hsa-mir-6134	molnc-6134	intron	-	X:28495555-28495663	intergenic	0
hsa-mir-620	molnc-620	intron	-	12:116148560-116148654	mRNA	0
hsa-mir-630	molnc-630	exon	+	15:72587217-72587313	mRNA	0
hsa-mir-631	molnc-631	exon	-	15:75353611-75353685	antisense	0
hsa-mir-645	molnc-645	exon	+	20:50585786-50585879	intergenic	0
hsa-mir-648	molnc-648	exon	-	22:17980868-17980961	mRNA	0
hsa-mir-6506	molnc-6506	intron	-	16:15611030-15611095	mRNA	0
hsa-mir-6512	molnc-6512	exon	-	2:177313806-177313882	mRNA	0
hsa-mir-6512	molnc-6512	intron	-	2:177313806-177313882	mRNA	0
hsa-mir-6769a	molnc-6769a	exon	+	16:4671318-4671390	mRNA	0
hsa-mir-6770-1	molnc-6770-1	exon	+	16:14930820-14930879	mRNA	0
hsa-mir-6817	molnc-6817	exon	+	22:25455646-25455711	ncRNA	0
hsa-mir-6817	molnc-6817	intron	+	22:25455646-25455711	ncRNA	0
hsa-mir-8070	molnc-8070	intron	-	11:11783135-11783222	intergenic	0
hsa-mir-924	molnc-924	intron	-	18:39622123-39622175	ncRNA	0
hsa-mir-924	molnc-5583-2	intron	-	18:39622123-39622175	ncRNA	0
hsa-let-7a-1	0	0	+	9:94175957-94176036	ncRNA	619.756	MIMAT0000062_2	hsa-let-7a-5p
hsa-let-7a-2	0	0	-	11:122146522-122146593	ncRNA	62.0055	MIMAT0000062	hsa-let-7a-5p
hsa-let-7a-3	0	0	+	22:46112749-46112822	ncRNA	597.889	MIMAT0000062_1	hsa-let-7a-5p
hsa-let-7b	0	0	+	22:46113686-46113768	ncRNA	4.31343	MIMAT0000063	hsa-let-7b-5p
hsa-let-7c	0	0	+	21:16539828-16539911	ncRNA	2.15671	MIMAT0000064	hsa-let-7c-5p
hsa-let-7e	0	0	+	19:51692786-51692864	mRNA	436.016	MIMAT0000066	hsa-let-7e-5p
hsa-let-7f-2	0	0	-	X:53557192-53557274	mRNA	80.5173	MIMAT0000067_1	hsa-let-7f-5p
hsa-let-7g	0	0	-	3:52268278-52268361	mRNA	572.608	MIMAT0000414	hsa-let-7g-5p
hsa-mir-100	0	0	-	11:122152229-122152308	ncRNA	30.6134	MIMAT0000098	hsa-miR-100-5p
hsa-mir-101-1	0	0	-	1:65058434-65058508	intergenic	1076.86	MIMAT0000099	hsa-miR-101-3p
hsa-mir-101-2	0	0	+	9:4850297-4850375	mRNA	1555.65	MIMAT0000099_1	hsa-miR-101-3p
hsa-mir-105-1	0	0	-	X:152392219-152392299	mRNA	56.9133	MIMAT0000102	hsa-miR-105-5p
hsa-mir-105-2	0	0	-	X:152394412-152394492	mRNA	56.0746	MIMAT0000102_1	hsa-miR-105-5p
hsa-mir-106a	0	0	-	X:134170198-134170278	ncRNA	412.651	MIMAT0000103	hsa-miR-106a-5p
hsa-mir-106b	0	0	-	7:100093993-100094074	mRNA	1970.4	MIMAT0000680	hsa-miR-106b-5p
hsa-mir-107	0	0	-	10:89592747-89592827	mRNA	490.293	MIMAT0000104	hsa-miR-107
hsa-mir-10a	0	0	-	17:48579838-48579947	mRNA	4602.55	MIMAT0000253	hsa-miR-10a-5p
hsa-mir-10b	0	0	+	2:176150303-176150412	mRNA	5.39179	MIMAT0000254	hsa-miR-10b-5p
hsa-mir-1179	0	0	+	15:88608107-88608197	intergenic	0.299544	MIMAT0005824	hsa-miR-1179
hsa-mir-1180	0	0	-	17:19344506-19344574	mRNA	110.292	MIMAT0005825	hsa-miR-1180-3p
hsa-mir-1181	0	0	-	19:10403458-10403538	mRNA	0.0599087	MIMAT0005826	hsa-miR-1181
hsa-mir-1224	0	0	+	3:184241405-184241489	mRNA	0.0599087	MIMAT0005458	hsa-miR-1224-5p
hsa-mir-1227	0	0	-	19:2234062-2234149	mRNA	1.31799	MIMAT0005580	hsa-miR-1227-3p
hsa-mir-1229	0	0	-	5:179798278-179798346	mRNA	1.79726	MIMAT0005584	hsa-miR-1229-3p
hsa-mir-1233-2	0	0	-	15:34528290-34528371	mRNA	0.0599087	MIMAT0022943_1	hsa-miR-1233-5p
hsa-mir-1234	0	0	-	8:144400086-144400165	mRNA	2.15671	MIMAT0005589	hsa-miR-1234-3p
hsa-mir-1236	0	0	-	6:31956839-31956940	mRNA	0.658996	MIMAT0005591	hsa-miR-1236-3p
hsa-mir-1237	0	0	+	11:64368602-64368703	mRNA	0.419361	MIMAT0022946	hsa-miR-1237-5p
hsa-mir-1238	0	0	+	19:10552122-10552204	mRNA	0.119817	MIMAT0005593	hsa-miR-1238-3p
hsa-mir-1246	0	0	-	2:176600980-176601052	intergenic	0.119817	MIMAT0005898	hsa-miR-1246
hsa-mir-1247	0	0	-	14:101560287-101560422	ncRNA	0.0599087	MIMAT0005899	hsa-miR-1247-5p
hsa-mir-1249	0	0	-	22:45200954-45201019	mRNA	8.86649	MIMAT0005901	hsa-miR-1249-3p
hsa-mir-1252	0	0	+	12:79419257-79419321	mRNA	0.179726	MIMAT0005944	hsa-miR-1252-5p
hsa-mir-1254-2	0	0	+	10:23393405-23393467	intergenic	16.1754	MIMAT0005905	hsa-miR-1254
hsa-mir-1255a	0	0	-	4:101330302-101330414	mRNA	8.56695	MIMAT0005906	hsa-miR-1255a
hsa-mir-1255b-2	0	0	+	1:167998660-167998726	mRNA	0.898631	MIMAT0005945	hsa-miR-1255b-5p
hsa-mir-1256	0	0	-	1:20988314-20988432	mRNA	0.359452	MIMAT0005907	hsa-miR-1256
hsa-mir-1257	0	0	-	20:61953546-61953662	mRNA	19.4703	MIMAT0005908	hsa-miR-1257
hsa-mir-125a	0	0	+	19:51693254-51693339	mRNA	5758.91	MIMAT0000443	hsa-miR-125a-5p
hsa-mir-125b-1	0	0	-	11:122099757-122099844	ncRNA	16.5348	MIMAT0000423	hsa-miR-125b-5p
hsa-mir-125b-2	0	0	+	21:16590237-16590325	ncRNA	9.22595	MIMAT0000423_1	hsa-miR-125b-5p
hsa-mir-126	0	0	+	9:136670602-136670686	mRNA	16147.8	MIMAT0000445	hsa-miR-126-3p
hsa-mir-1260a	0	0	+	14:77266218-77266290	antisense	0.47927	MIMAT0005911	hsa-miR-1260a
hsa-mir-1260b	0	0	+	11:96341438-96341526	antisense	23.664	MIMAT0015041	hsa-miR-1260b
hsa-mir-1265	0	0	+	10:14436576-14436661	antisense	0.0599087	MIMAT0005918	hsa-miR-1265
hsa-mir-1268b	0	0	+	17:80098828-80098877	mRNA	3.47471	MIMAT0018925	hsa-miR-1268b
hsa-mir-1269a	0	0	+	4:66276824-66276928	intergenic	1.85717	MIMAT0005923	hsa-miR-1269a
hsa-mir-1269b	0	0	-	17:12917268-12917342	antisense	0.239635	MIMAT0019059	hsa-miR-1269b
hsa-mir-1271	0	0	+	5:176367946-176368031	mRNA	2.27653	MIMAT0005796	hsa-miR-1271-5p
hsa-mir-1272	0	0	-	15:64762387-64762515	mRNA	0.658996	MIMAT0005925	hsa-miR-1272
hsa-mir-1273c	0	0	+	6:154853360-154853436	mRNA	6.35033	MIMAT0015017	hsa-miR-1273c
hsa-mir-1275	0	0	-	6:33999972-34000051	intergenic	4.25352	MIMAT0005929	hsa-miR-1275
hsa-mir-1276	0	0	-	15:85770496-85770578	mRNA	2.0369	MIMAT0005930	hsa-miR-1276
hsa-mir-1277	0	0	+	X:118386394-118386471	mRNA	3.11525	MIMAT0005933	hsa-miR-1277-3p
hsa-mir-1278	0	0	+	1:193136503-193136583	mRNA	20.9681	MIMAT0005936	hsa-miR-1278
hsa-mir-128-2	0	0	+	3:35744476-35744559	mRNA	827.04	MIMAT0000424_1	hsa-miR-128-3p
hsa-mir-1283-2	0	0	+	19:53758232-53758318	intergenic	0.0599087	MIMAT0005799_1	hsa-miR-1283
hsa-mir-1284	0	0	-	3:71541970-71542089	mRNA	6.64987	MIMAT0005941	hsa-miR-1284
hsa-mir-1285-2	0	0	-	2:70252918-70253005	intergenic	2.09681	MIMAT0005876	hsa-miR-1285-3p
hsa-mir-1286	0	0	-	22:20249134-20249211	mRNA	0.658996	MIMAT0005877	hsa-miR-1286
hsa-mir-1287	0	0	-	10:98395218-98395307	mRNA	4.55306	MIMAT0005878	hsa-miR-1287-5p
hsa-mir-1288	0	0	+	17:16282014-16282088	mRNA	0.179726	MIMAT0005942	hsa-miR-1288-3p
hsa-mir-1291	0	0	-	12:48654444-48654530	ncRNA	2.0369	MIMAT0005881	hsa-miR-1291
hsa-mir-129-1	0	0	+	7:128207872-128207943	intergenic	5.09224	MIMAT0000242_1	hsa-miR-129-5p
hsa-mir-1292	0	0	+	20:2652777-2652842	mRNA	20.9681	MIMAT0005943	hsa-miR-1292-5p
hsa-mir-129-2	0	0	+	11:43581394-43581483	ncRNA	5.81115	MIMAT0000242	hsa-miR-129-5p
hsa-mir-129-2	0	0	+	11:43581394-43581483	ncRNA	5.81115	MIMAT0000242	hsa-miR-129-5p
hsa-mir-1293	0	0	-	12:50234142-50234212	mRNA	8.32732	MIMAT0005883	hsa-miR-1293
hsa-mir-1294	0	0	+	5:154347106-154347247	mRNA	17.1938	MIMAT0005884	hsa-miR-1294
hsa-mir-1295b	0	0	+	1:171101739-171101798	mRNA	0.0599087	MIMAT0022294	hsa-miR-1295b-3p
hsa-mir-1298	0	0	+	X:114715233-114715344	mRNA	0.119817	MIMAT0005800	hsa-miR-1298-5p
hsa-mir-1301	0	0	-	2:25328640-25328721	mRNA	45.291	MIMAT0005797	hsa-miR-1301-3p
hsa-mir-1302-2	0	0	+	1:30366-30503	ncRNA	0.239635	MIMAT0005890	hsa-miR-1302
hsa-mir-1302-4	0	0	-	2:207269275-207269424	ncRNA	0.0599087	MIMAT0005890_5	hsa-miR-1302
hsa-mir-1302-6	0	0	-	7:18127220-18127309	antisense	0.0599087	MIMAT0005890_7	hsa-miR-1302
hsa-mir-1303	0	0	+	5:154685776-154685861	intergenic	13.7191	MIMAT0005891	hsa-miR-1303
hsa-mir-1304	0	0	-	11:93733674-93733764	mRNA	192.607	MIMAT0022720	hsa-miR-1304-3p
hsa-mir-1306	0	0	+	22:20086058-20086142	mRNA	46.0698	MIMAT0022726	hsa-miR-1306-5p
hsa-mir-1307	0	0	-	10:103394253-103394401	mRNA	524.381	MIMAT0005951	hsa-miR-1307-3p
hsa-mir-130a	0	0	+	11:57641198-57641286	ncRNA	0.119817	MIMAT0000425	hsa-miR-130a-3p
hsa-mir-132	0	0	-	17:2049908-2050008	intergenic	67.7568	MIMAT0004594	hsa-miR-132-5p
hsa-mir-1323	0	0	+	19:53671968-53672040	intergenic	0.539179	MIMAT0005795	hsa-miR-1323
hsa-mir-133a-1	0	0	-	18:21825698-21825785	ncRNA	0.47927	MIMAT0026478	hsa-miR-133a-5p
hsa-mir-133a-2	0	0	+	20:62564912-62565013	ncRNA	0.239635	MIMAT0000427_1	hsa-miR-133a-3p
hsa-mir-1343	0	0	+	11:34941837-34941920	mRNA	6.58996	MIMAT0019776	hsa-miR-1343-3p
hsa-mir-135a-1	0	0	-	3:52294219-52294308	ncRNA	1.07836	MIMAT0004595	hsa-miR-135a-3p
hsa-mir-135a-2	0	0	+	12:97563812-97563911	ncRNA	8.14759	MIMAT0000428	hsa-miR-135a-5p
hsa-mir-135b	0	0	-	1:205448302-205448398	mRNA	208.243	MIMAT0000758	hsa-miR-135b-5p
hsa-mir-138-1	0	0	+	3:44114212-44114310	intergenic	0.239635	MIMAT0000430_1	hsa-miR-138-5p
hsa-mir-138-2	0	0	+	16:56858518-56858601	intergenic	0.179726	MIMAT0000430	hsa-miR-138-5p
hsa-mir-139	0	0	-	11:72615063-72615130	mRNA	123.112	MIMAT0000250	hsa-miR-139-5p
hsa-mir-140	0	0	+	16:69933081-69933180	mRNA	3310.98	MIMAT0004597	hsa-miR-140-3p
hsa-mir-141	0	0	+	12:6964097-6964191	ncRNA	7.36878	MIMAT0000432	hsa-miR-141-3p
hsa-mir-143	0	0	+	5:149428918-149429023	ncRNA	10.8435	MIMAT0000435	hsa-miR-143-3p
hsa-mir-144	0	0	-	17:28861533-28861618	ncRNA	590.461	MIMAT0004600	hsa-miR-144-5p
hsa-mir-145	0	0	+	5:149430646-149430733	ncRNA	85.1902	MIMAT0000437	hsa-miR-145-5p
hsa-mir-1468	0	0	-	X:63786002-63786087	mRNA	3.59452	MIMAT0006789	hsa-miR-1468-5p
hsa-mir-146a	0	0	+	5:160485352-160485450	ncRNA	20.7284	MIMAT0000449	hsa-miR-146a-5p
hsa-mir-146b	0	0	+	10:102436512-102436584	intergenic	46902.6	MIMAT0002809	hsa-miR-146b-5p
hsa-mir-147b	0	0	+	15:45433050-45433129	mRNA	4.43325	MIMAT0004928	hsa-miR-147b
hsa-mir-148a	0	0	-	7:25949919-25949986	intergenic	4215.6	MIMAT0000243	hsa-miR-148a-3p
hsa-mir-148b	0	0	+	12:54337216-54337314	mRNA	3774.13	MIMAT0000759	hsa-miR-148b-3p
hsa-mir-149	0	0	+	2:240456001-240456089	mRNA	8.74668	MIMAT0000450	hsa-miR-149-5p
hsa-mir-150	0	0	-	19:49500785-49500868	intergenic	0.419361	MIMAT0000451	hsa-miR-150-5p
hsa-mir-151a	0	0	-	8:140732564-140732653	mRNA	2137.36	MIMAT0000757	hsa-miR-151a-3p
hsa-mir-151b	0	0	-	14:100109419-100109514	antisense	8.08768	MIMAT0010214	hsa-miR-151b
hsa-mir-152	0	0	-	17:48037161-48037247	mRNA	156.242	MIMAT0000438	hsa-miR-152-3p
hsa-mir-153-1	0	0	-	2:219294111-219294200	mRNA	0.95854	MIMAT0000439	hsa-miR-153-3p
hsa-mir-153-2	0	0	-	7:157574336-157574422	mRNA	1.13827	MIMAT0000439_1	hsa-miR-153-3p
hsa-mir-1537	0	0	-	1:235853000-235853060	mRNA	0.179726	MIMAT0026765	hsa-miR-1537-5p
hsa-mir-1539	0	0	+	18:49487373-49487422	ncRNA	0.0599087	MIMAT0007401	hsa-miR-1539
hsa-mir-15b	0	0	+	3:160404588-160404685	mRNA	1070.39	MIMAT0000417	hsa-miR-15b-5p
hsa-mir-16-2	0	0	+	3:160404745-160404825	mRNA	2938.22	MIMAT0000069_1	hsa-miR-16-5p
hsa-mir-181a-1	0	0	-	1:198859044-198859153	ncRNA	17.0141	MIMAT0000256	hsa-miR-181a-5p
hsa-mir-181a-2	0	0	+	9:124692442-124692551	ncRNA	206.026	MIMAT0000256_1	hsa-miR-181a-5p
hsa-mir-181b-1	0	0	-	1:198858873-198858982	ncRNA	33.1295	MIMAT0000257	hsa-miR-181b-5p
hsa-mir-181b-2	0	0	+	9:124693710-124693798	ncRNA	111.91	MIMAT0000257_1	hsa-miR-181b-5p
hsa-mir-181c	0	0	+	19:13874699-13874808	mRNA	20.8482	MIMAT0004559	hsa-miR-181c-3p
hsa-mir-181d	0	0	+	19:13874875-13875011	mRNA	40.7979	MIMAT0002821	hsa-miR-181d-5p
hsa-mir-182	0	0	-	7:129770383-129770492	intergenic	4127.83	MIMAT0000259	hsa-miR-182-5p
hsa-mir-183	0	0	-	7:129774905-129775014	intergenic	2314.63	MIMAT0000261	hsa-miR-183-5p
hsa-mir-184	0	0	+	15:79209788-79209871	antisense	2.81571	MIMAT0000454	hsa-miR-184
hsa-mir-186	0	0	-	1:71067631-71067716	mRNA	2875.14	MIMAT0000456	hsa-miR-186-5p
hsa-mir-188	0	0	+	X:50003503-50003588	mRNA	8.38722	MIMAT0000457	hsa-miR-188-5p
hsa-mir-18b	0	0	-	X:134170041-134170111	ncRNA	785.104	MIMAT0001412	hsa-miR-18b-5p
hsa-mir-1908	0	0	-	11:61815161-61815240	mRNA	47.927	MIMAT0007881	hsa-miR-1908-5p
hsa-mir-1909	0	0	-	19:1816159-1816238	mRNA	2.33644	MIMAT0007882	hsa-miR-1909-5p
hsa-mir-190a	0	0	+	15:62823957-62824041	mRNA	1.43781	MIMAT0000458	hsa-miR-190a-5p
hsa-mir-190b	0	0	-	1:154193665-154193743	mRNA	0.718905	MIMAT0004929	hsa-miR-190b
hsa-mir-1914	0	0	-	20:63941465-63941544	mRNA	2.0369	MIMAT0007889	hsa-miR-1914-5p
hsa-mir-1915	0	0	-	10:21496562-21496641	mRNA	0.299544	MIMAT0007892	hsa-miR-1915-3p
hsa-mir-192	0	0	-	11:64891137-64891246	ncRNA	1365.98	MIMAT0000222	hsa-miR-192-5p
hsa-mir-193a	0	0	+	17:31559996-31560083	intergenic	3.65443	MIMAT0004614	hsa-miR-193a-5p
hsa-mir-193b	0	0	+	16:14303967-14304049	ncRNA	192.008	MIMAT0002819	hsa-miR-193b-3p
hsa-mir-194-1	0	0	-	1:220118157-220118241	antisense	396.656	MIMAT0000460	hsa-miR-194-5p
hsa-mir-194-2	0	0	-	11:64891355-64891439	ncRNA	408.877	MIMAT0000460_1	hsa-miR-194-5p
hsa-mir-196a-1	0	0	-	17:48632490-48632559	mRNA	4.25352	MIMAT0000226_1	hsa-miR-196a-5p
hsa-mir-196a-2	0	0	+	12:53991738-53991847	mRNA	22.5856	MIMAT0000226	hsa-miR-196a-5p
hsa-mir-196a-2	0	0	+	12:53991738-53991847	mRNA	22.5856	MIMAT0000226	hsa-miR-196a-5p
hsa-mir-196b	0	0	-	7:27169480-27169563	mRNA	1.55763	MIMAT0001080	hsa-miR-196b-5p
hsa-mir-1973	0	0	+	4:116299725-116299768	mRNA	0.95854	MIMAT0009448	hsa-miR-1973
hsa-mir-1976	0	0	+	1:26554542-26554593	mRNA	0.718905	MIMAT0009451	hsa-miR-1976
hsa-mir-199a-1	0	0	-	19:10817426-10817496	antisense	38.5213	MIMAT0000232_1	hsa-miR-199a-3p
hsa-mir-199a-2	0	0	-	1:172144535-172144644	ncRNA	38.2218	MIMAT0000232	hsa-miR-199a-3p
hsa-mir-199b	0	0	-	9:128244721-128244830	antisense	321.051	MIMAT0000263	hsa-miR-199b-5p
hsa-mir-19b-2	0	0	-	X:134169671-134169766	ncRNA	1005.81	MIMAT0000074_1	hsa-miR-19b-3p
hsa-mir-200a	0	0	+	1:1167863-1167952	intergenic	10.6038	MIMAT0000682	hsa-miR-200a-3p
hsa-mir-200b	0	0	+	1:1167104-1167198	intergenic	25.5211	MIMAT0000318	hsa-miR-200b-3p
hsa-mir-200c	0	0	+	12:6963699-6963766	ncRNA	75.3652	MIMAT0000617	hsa-miR-200c-3p
hsa-mir-202	0	0	-	10:133247511-133247620	ncRNA	6.8296	MIMAT0002810	hsa-miR-202-5p
hsa-mir-204	0	0	-	9:70809975-70810084	mRNA	1.13827	MIMAT0000265	hsa-miR-204-5p
hsa-mir-205	0	0	+	1:209432133-209432242	ncRNA	0.179726	MIMAT0000266	hsa-miR-205-5p
hsa-mir-20b	0	0	-	X:134169809-134169877	ncRNA	201.293	MIMAT0001413	hsa-miR-20b-5p
hsa-mir-21	0	0	+	17:59841266-59841337	mRNA	112799	MIMAT0000076	hsa-miR-21-5p
hsa-mir-2110	0	0	-	10:114174105-114174179	mRNA	10.7237	MIMAT0010133	hsa-miR-2110
hsa-mir-2115	0	0	-	3:48316360-48316459	mRNA	0.119817	MIMAT0011159	hsa-miR-2115-3p
hsa-mir-212	0	0	-	17:2050271-2050380	intergenic	28.6364	MIMAT0022695	hsa-miR-212-5p
hsa-mir-215	0	0	-	1:220117853-220117962	antisense	8.44713	MIMAT0000272	hsa-miR-215-5p
hsa-mir-218-1	0	0	+	4:20528275-20528384	mRNA	6.58996	MIMAT0000275	hsa-miR-218-5p
hsa-mir-218-2	0	0	-	5:168768146-168768255	mRNA	1.85717	MIMAT0000275_1	hsa-miR-218-5p
hsa-mir-219a-1	0	0	+	6:33207835-33207944	intergenic	9.16604	MIMAT0000276	hsa-miR-219a-5p
hsa-mir-219a-2	0	0	-	9:128392618-128392714	ncRNA	0.119817	MIMAT0004675	hsa-miR-219a-2-3p
hsa-mir-221	0	0	-	X:45746157-45746266	ncRNA	72.849	MIMAT0000278	hsa-miR-221-3p
hsa-mir-222	0	0	-	X:45747015-45747124	ncRNA	69.3743	MIMAT0000279	hsa-miR-222-3p
hsa-mir-224	0	0	-	X:151958578-151958658	mRNA	19137.8	MIMAT0000281	hsa-miR-224-5p
hsa-mir-2277	0	0	-	5:93620696-93620788	mRNA	12.6407	MIMAT0017352	hsa-miR-2277-5p
hsa-mir-2278	0	0	+	9:94809962-94810057	mRNA	1.43781	MIMAT0011778	hsa-miR-2278
hsa-mir-2355	0	0	-	2:207109987-207110073	mRNA	0.47927	MIMAT0016895	hsa-miR-2355-5p
hsa-mir-23a	0	0	-	19:13836587-13836659	intergenic	1720.4	MIMAT0000078	hsa-miR-23a-3p
hsa-mir-23b	0	0	+	9:95085208-95085304	mRNA	517.072	MIMAT0000418	hsa-miR-23b-3p
hsa-mir-23c	0	0	-	X:20017088-20017187	mRNA	1.43781	MIMAT0018000	hsa-miR-23c
hsa-mir-24-2	0	0	-	19:13836287-13836359	ncRNA	355.498	MIMAT0000080	hsa-miR-24-3p
hsa-mir-2467	0	0	-	2:239351724-239351804	mRNA	17.6132	MIMAT0019952	hsa-miR-2467-5p
hsa-mir-25	0	0	-	7:100093560-100093643	mRNA	13540.7	MIMAT0000081	hsa-miR-25-3p
hsa-mir-26a-1	0	0	+	3:37969404-37969480	mRNA	16468.8	MIMAT0000082_1	hsa-miR-26a-5p
hsa-mir-26a-2	0	0	-	12:57824609-57824692	mRNA	2125.74	MIMAT0000082	hsa-miR-26a-5p
hsa-mir-26b	0	0	+	2:218402646-218402722	mRNA	5173.06	MIMAT0000083	hsa-miR-26b-5p
hsa-mir-27a	0	0	-	19:13836440-13836517	intergenic	2367.83	MIMAT0000084	hsa-miR-27a-3p
hsa-mir-27b	0	0	+	9:95085445-95085541	mRNA	5243.57	MIMAT0000419	hsa-miR-27b-3p
hsa-mir-28	0	0	+	3:188688781-188688866	mRNA	2.87562	MIMAT0004502	hsa-miR-28-3p
hsa-mir-296	0	0	-	20:58817615-58817694	ncRNA	0.778814	MIMAT0004679	hsa-miR-296-3p
hsa-mir-29a	0	0	-	7:130876747-130876810	ncRNA	556.552	MIMAT0000086	hsa-miR-29a-3p
hsa-mir-29b-1	0	0	-	7:130877459-130877539	ncRNA	21.1478	MIMAT0000100_1	hsa-miR-29b-3p
hsa-mir-29b-2	0	0	-	1:207802443-207802523	ncRNA	21.2676	MIMAT0000100	hsa-miR-29b-3p
hsa-mir-29c	0	0	-	1:207801852-207801939	ncRNA	20.0095	MIMAT0000681	hsa-miR-29c-3p
hsa-mir-301a	0	0	-	17:59151136-59151221	mRNA	65.2406	MIMAT0022696	hsa-miR-301a-5p
hsa-mir-3064	0	0	-	17:64500774-64500839	mRNA	1.07836	MIMAT0019864	hsa-miR-3064-5p
hsa-mir-3074	0	0	-	9:95086014-95086094	antisense	6.8296	MIMAT0015027	hsa-miR-3074-3p
hsa-mir-30a	0	0	-	6:71403551-71403621	ncRNA	205.906	MIMAT0000087	hsa-miR-30a-5p
hsa-mir-30a	0	0	-	6:71403551-71403621	ncRNA	205.906	MIMAT0000087	hsa-miR-30a-5p
hsa-mir-30b	0	0	-	8:134800520-134800607	intergenic	1686.37	MIMAT0000420	hsa-miR-30b-5p
hsa-mir-30c-1	0	0	+	1:40757284-40757372	mRNA	7891.12	MIMAT0000244	hsa-miR-30c-5p
hsa-mir-30c-2	0	0	-	6:71376960-71377031	ncRNA	503.473	MIMAT0000244_1	hsa-miR-30c-5p
hsa-mir-30c-2	0	0	-	6:71376960-71377031	ncRNA	503.473	MIMAT0000244_1	hsa-miR-30c-5p
hsa-mir-30d	0	0	-	8:134804876-134804945	intergenic	8801.73	MIMAT0000245	hsa-miR-30d-5p
hsa-mir-30e	0	0	+	1:40754355-40754446	mRNA	16346.2	MIMAT0000692	hsa-miR-30e-5p
hsa-mir-31	0	0	-	9:21512115-21512185	ncRNA	0.599087	MIMAT0000089	hsa-miR-31-5p
hsa-mir-3118-2	0	0	+	15:20832795-20832869	intergenic	0.239635	MIMAT0014980	hsa-miR-3118
hsa-mir-3118-3	0	0	+	15:21406385-21406459	intergenic	0.179726	MIMAT0014980_1	hsa-miR-3118
hsa-mir-3118-4	0	0	+	15:21843750-21843824	intergenic	0.419361	MIMAT0014980_2	hsa-miR-3118
hsa-mir-3122	0	0	+	1:212077613-212077685	mRNA	0.0599087	MIMAT0014984	hsa-miR-3122
hsa-mir-3125	0	0	+	2:12737367-12737444	mRNA	0.179726	MIMAT0014988	hsa-miR-3125
hsa-mir-3126	0	0	+	2:69103682-69103755	mRNA	0.0599087	MIMAT0014989	hsa-miR-3126-5p
hsa-mir-3127	0	0	+	2:96798278-96798353	mRNA	1.73735	MIMAT0019201	hsa-miR-3127-3p
hsa-mir-3129	0	0	-	2:189133036-189133111	mRNA	0.359452	MIMAT0019202	hsa-miR-3129-3p
hsa-mir-3131	0	0	-	2:219058688-219058750	mRNA	0.239635	MIMAT0014996	hsa-miR-3131
hsa-mir-3133	0	0	+	2:241477905-241477982	mRNA	0.898631	MIMAT0014998	hsa-miR-3133
hsa-mir-3134	0	0	-	3:15697298-15697371	mRNA	0.0599087	MIMAT0015000	hsa-miR-3134
hsa-mir-3136	0	0	-	3:69048958-69049035	mRNA	4.61297	MIMAT0015003	hsa-miR-3136-5p
hsa-mir-3137	0	0	-	3:195134506-195134580	mRNA	0.838722	MIMAT0015005	hsa-miR-3137
hsa-mir-3138	0	0	-	4:10078611-10078692	mRNA	2.15671	MIMAT0015006	hsa-miR-3138
hsa-mir-3139	0	0	+	4:143343460-143343535	mRNA	1.31799	MIMAT0015007	hsa-miR-3139
hsa-mir-3140	0	0	-	4:152489327-152489416	mRNA	5.5116	MIMAT0015008	hsa-miR-3140-3p
hsa-mir-3143	0	0	+	6:27147626-27147688	intergenic	4.43325	MIMAT0015012	hsa-miR-3143
hsa-mir-3146	0	0	-	7:19705358-19705436	mRNA	0.539179	MIMAT0015018	hsa-miR-3146
hsa-mir-3153	0	0	+	9:89312225-89312306	mRNA	0.119817	MIMAT0015026	hsa-miR-3153
hsa-mir-3154	0	0	-	9:128244947-128245030	antisense	0.718905	MIMAT0015028	hsa-miR-3154
hsa-mir-3155b	0	0	-	10:6152207-6152262	antisense	10.2444	MIMAT0019012	hsa-miR-3155b
hsa-mir-3162	0	0	-	11:59595077-59595158	mRNA	1.19817	MIMAT0015036	hsa-miR-3162-5p
hsa-mir-3163	0	0	-	11:66934434-66934506	mRNA	2.15671	MIMAT0015037	hsa-miR-3163
hsa-mir-3164	0	0	+	11:69083176-69083258	mRNA	0.539179	MIMAT0015038	hsa-miR-3164
hsa-mir-3165	0	0	-	11:72072228-72072302	mRNA	1.61754	MIMAT0015039	hsa-miR-3165
hsa-mir-3168	0	0	-	13:41101019-41101100	intergenic	0.359452	MIMAT0015043	hsa-miR-3168
hsa-mir-3173	0	0	-	14:95137919-95137986	mRNA	6.76969	MIMAT0019214	hsa-miR-3173-5p
hsa-mir-3174	0	0	+	15:90006755-90006841	mRNA	1.31799	MIMAT0015051	hsa-miR-3174
hsa-mir-3176	0	0	+	16:543277-543366	mRNA	18.6316	MIMAT0015053	hsa-miR-3176
hsa-mir-3177	0	0	+	16:1734985-1735066	mRNA	4.49316	MIMAT0015054	hsa-miR-3177-3p
hsa-mir-3179-1	0	0	+	16:14901508-14901591	ncRNA	2.69589	MIMAT0015056	hsa-miR-3179
hsa-mir-3179-2	0	0	+	16:16300159-16300242	intergenic	2.57608	MIMAT0015056_1	hsa-miR-3179
hsa-mir-3179-3	0	0	-	16:18411894-18411977	intergenic	0.119817	MIMAT0015056_2	hsa-miR-3179
hsa-mir-3180-1	0	0	+	16:14911220-14911313	antisense	129.822	MIMAT0015058	hsa-miR-3180-3p
hsa-mir-3180-2	0	0	+	16:16309879-16309966	antisense	128.924	MIMAT0015058_1	hsa-miR-3180-3p
hsa-mir-3180-3	0	0	-	16:18402178-18402271	antisense	58.4709	MIMAT0015058_2	hsa-miR-3180-3p
hsa-mir-3180-5	0	0	-	16:2135977-2136129	intergenic	57.3327	MIMAT0018178	hsa-miR-3180
hsa-mir-3186	0	0	-	17:81451104-81451188	antisense	0.0599087	MIMAT0015067	hsa-miR-3186-5p
hsa-mir-3187	0	0	+	19:813584-813653	antisense	9.46558	MIMAT0015069	hsa-miR-3187-3p
hsa-mir-3188	0	0	+	19:18282077-18282161	intergenic	0.599087	MIMAT0015070	hsa-miR-3188
hsa-mir-3189	0	0	+	19:18386562-18386634	mRNA	0.838722	MIMAT0015071	hsa-miR-3189-3p
hsa-mir-3192	0	0	+	20:18470615-18470691	mRNA	0.239635	MIMAT0027027	hsa-miR-3192-3p
hsa-mir-3194	0	0	-	20:51452905-51452977	mRNA	0.47927	MIMAT0019218	hsa-miR-3194-3p
hsa-mir-3199-1	0	0	-	22:27920525-27920612	antisense	0.359452	MIMAT0015084	hsa-miR-3199
hsa-mir-32	0	0	-	9:109046229-109046298	mRNA	170.5	MIMAT0004505	hsa-miR-32-3p
hsa-mir-3200	0	0	+	22:30731557-30731641	mRNA	2.21662	MIMAT0015085	hsa-miR-3200-3p
hsa-mir-3202-1	0	0	+	X:153981097-153981177	mRNA	0.0599087	MIMAT0015089	hsa-miR-3202
hsa-mir-3202-2	0	0	-	X:153981098-153981176	antisense	0.119817	MIMAT0015089_1	hsa-miR-3202
hsa-mir-320a	0	0	-	8:22244962-22245043	intergenic	2408.81	MIMAT0000510	hsa-miR-320a
hsa-mir-320b-1	0	0	+	1:116671749-116671827	intergenic	54.9962	MIMAT0005792	hsa-miR-320b
hsa-mir-320b-2	0	0	-	1:224257004-224257141	mRNA	20.1293	MIMAT0005792_1	hsa-miR-320b
hsa-mir-320c-1	0	0	+	18:21683510-21683597	antisense	2.93553	MIMAT0005793	hsa-miR-320c
hsa-mir-320c-2	0	0	+	18:24321686-24321735	antisense	3.47471	MIMAT0005793_1	hsa-miR-320c
hsa-mir-320d-2	0	0	-	X:140926172-140926219	intergenic	0.95854	MIMAT0006764_1	hsa-miR-320d
hsa-mir-324	0	0	-	17:7223297-7223379	antisense	32.171	MIMAT0000762	hsa-miR-324-3p
hsa-mir-326	0	0	-	11:75335092-75335186	mRNA	32.4106	MIMAT0000756	hsa-miR-326
hsa-mir-328	0	0	-	16:67202321-67202395	antisense	32.5304	MIMAT0000752	hsa-miR-328-3p
hsa-mir-330	0	0	-	19:45638994-45639087	mRNA	174.095	MIMAT0000751	hsa-miR-330-3p
hsa-mir-331	0	0	+	12:95308420-95308513	intergenic	277.318	MIMAT0000760	hsa-miR-331-3p
hsa-mir-335	0	0	+	7:130496111-130496204	mRNA	875.207	MIMAT0004703	hsa-miR-335-3p
hsa-mir-339	0	0	-	7:1022933-1023026	mRNA	1364	MIMAT0000764	hsa-miR-339-5p
hsa-mir-33a	0	0	+	22:41900944-41901012	mRNA	6.70978	MIMAT0004506	hsa-miR-33a-3p
hsa-mir-340	0	0	-	5:180015303-180015397	mRNA	559.008	MIMAT0004692	hsa-miR-340-5p
hsa-mir-342	0	0	+	14:100109655-100109753	mRNA	634.314	MIMAT0000753	hsa-miR-342-3p
hsa-mir-345	0	0	+	14:100307859-100307956	intergenic	229.81	MIMAT0000772	hsa-miR-345-5p
hsa-mir-34a	0	0	-	1:9151668-9151777	ncRNA	2.0369	MIMAT0000255	hsa-miR-34a-5p
hsa-mir-34b	0	0	+	11:111512938-111513021	intergenic	0.359452	MIMAT0004676	hsa-miR-34b-3p
hsa-mir-34c	0	0	+	11:111513439-111513515	intergenic	22.1063	MIMAT0000686	hsa-miR-34c-5p
hsa-mir-3605	0	0	-	1:33332393-33332492	mRNA	1.79726	MIMAT0017982	hsa-miR-3605-3p
hsa-mir-3607	0	0	+	5:86620497-86620575	mRNA	2.27653	MIMAT0017985	hsa-miR-3607-3p
hsa-mir-3609	0	0	+	7:98881650-98881729	mRNA	1.31799	MIMAT0017986	hsa-miR-3609
hsa-mir-361	0	0	-	X:85903636-85903707	mRNA	879.7	MIMAT0000703	hsa-miR-361-5p
hsa-mir-3610	0	0	-	8:116874728-116874800	mRNA	0.0599087	MIMAT0017987	hsa-miR-3610
hsa-mir-3611	0	0	-	10:35079598-35079680	mRNA	3.77425	MIMAT0017988	hsa-miR-3611
hsa-mir-3615	0	0	+	17:74748613-74748699	mRNA	61.4664	MIMAT0017994	hsa-miR-3615
hsa-mir-3617	0	0	-	20:45705102-45705180	antisense	0.0599087	MIMAT0017997	hsa-miR-3617-5p
hsa-mir-3618	0	0	+	22:20085746-20085833	mRNA	1.61754	MIMAT0017998	hsa-miR-3618
hsa-mir-362	0	0	+	X:50008964-50009028	mRNA	153.067	MIMAT0000705	hsa-miR-362-5p
hsa-mir-363	0	0	-	X:134169378-134169452	ncRNA	0.239635	MIMAT0000707	hsa-miR-363-3p
hsa-mir-3648-2	0	0	+	21:8986999-8987178	intergenic	0.299544	MIMAT0018068_1	hsa-miR-3648
hsa-mir-3653	0	0	-	22:29333158-29333267	ncRNA	1.07836	MIMAT0032110	hsa-miR-3653-5p
hsa-mir-3655	0	0	+	5:140647844-140647926	mRNA	0.179726	MIMAT0018075	hsa-miR-3655
hsa-mir-3657	0	0	-	12:112037599-112037715	mRNA	0.718905	MIMAT0018077	hsa-miR-3657
hsa-mir-3658	0	0	+	1:165907921-165907976	mRNA	0.0599087	MIMAT0018078	hsa-miR-3658
hsa-mir-3659	0	0	+	1:38089231-38089329	ncRNA	0.239635	MIMAT0018080	hsa-miR-3659
hsa-mir-365a	0	0	+	16:14309285-14309371	ncRNA	112.209	MIMAT0000710	hsa-miR-365a-3p
hsa-mir-365b	0	0	+	17:31575411-31575521	ncRNA	107.356	MIMAT0022834	hsa-miR-365b-3p
hsa-mir-3660	0	0	-	5:90016621-90016720	intergenic	0.47927	MIMAT0018081	hsa-miR-3660
hsa-mir-3661	0	0	+	5:134225757-134225852	antisense	1.13827	MIMAT0018082	hsa-miR-3661
hsa-mir-3661	0	0	+	5:134225757-134225852	antisense	1.13827	MIMAT0018082	hsa-miR-3661
hsa-mir-3662	0	0	-	6:134979338-134979432	mRNA	8.44713	MIMAT0018083	hsa-miR-3662
hsa-mir-3667	0	0	-	22:49543393-49543466	ncRNA	11.3228	MIMAT0018090	hsa-miR-3667-3p
hsa-mir-3672	0	0	+	X:121370972-121371053	intergenic	0.898631	MIMAT0018095	hsa-miR-3672
hsa-mir-3675	0	0	-	1:16858949-16859021	antisense	0.119817	MIMAT0018098	hsa-miR-3675-5p
hsa-mir-3675	0	0	-	1:16858949-16859021	antisense	0.119817	MIMAT0018098	hsa-miR-3675-5p
hsa-mir-3677	0	0	+	16:2270713-2270772	ncRNA	11.5025	MIMAT0018101	hsa-miR-3677-3p
hsa-mir-3684	0	0	+	4:98997387-98997460	mRNA	10.4241	MIMAT0018112	hsa-miR-3684
hsa-mir-3687-2	0	0	+	21:8987370-8987430	intergenic	0.359452	MIMAT0018115_1	hsa-miR-3687
hsa-mir-3689a	0	0	-	9:134849487-134849564	intergenic	0.718905	MIMAT0018117	hsa-miR-3689a-5p
hsa-mir-3689b	0	0	-	9:134850125-134850272	intergenic	0.0599087	MIMAT0018180	hsa-miR-3689b-5p
hsa-mir-3689e	0	0	-	9:134850570-134850641	intergenic	0.119817	MIMAT0019009	hsa-miR-3689e
hsa-mir-3691	0	0	-	6:5148233-5148322	mRNA	6.47014	MIMAT0018120	hsa-miR-3691-5p
hsa-mir-372	0	0	+	19:53787890-53787956	antisense	1.97699	MIMAT0000724	hsa-miR-372-3p
hsa-mir-373	0	0	+	19:53788705-53788773	intergenic	1.07836	MIMAT0000726	hsa-miR-373-3p
hsa-mir-375	0	0	-	2:219001645-219001708	intergenic	61.9456	MIMAT0000728	hsa-miR-375
hsa-mir-378c	0	0	-	10:130962588-130962668	intergenic	10.0048	MIMAT0016847	hsa-miR-378c
hsa-mir-378d-1	0	0	-	4:5923275-5923328	mRNA	2.99544	MIMAT0018926	hsa-miR-378d
hsa-mir-378d-2	0	0	-	8:93916022-93916119	ncRNA	3.17516	MIMAT0018926_1	hsa-miR-378d
hsa-mir-378g	0	0	-	1:94745860-94745900	ncRNA	1.43781	MIMAT0018937	hsa-miR-378g
hsa-mir-378h	0	0	+	5:154829458-154829540	antisense	0.0599087	MIMAT0018984	hsa-miR-378h
hsa-mir-378i	0	0	-	22:41923222-41923297	mRNA	3.17516	MIMAT0019074	hsa-miR-378i
hsa-mir-3907	0	0	-	7:151433489-151433639	mRNA	0.119817	MIMAT0018179	hsa-miR-3907
hsa-mir-3908	0	0	+	12:123536409-123536534	intergenic	0.419361	MIMAT0018182	hsa-miR-3908
hsa-mir-3909	0	0	+	22:35335640-35335758	mRNA	43.1942	MIMAT0018183	hsa-miR-3909
hsa-mir-3910-1	0	0	+	9:91636251-91636361	antisense	0.119817	MIMAT0018184	hsa-miR-3910
hsa-mir-3910-2	0	0	-	9:91636264-91636345	mRNA	0.419361	MIMAT0018184_1	hsa-miR-3910
hsa-mir-3911	0	0	-	9:127690687-127690795	mRNA	0.239635	MIMAT0018185	hsa-miR-3911
hsa-mir-3912	0	0	-	5:171386656-171386760	intergenic	1.85717	MIMAT0018186	hsa-miR-3912-3p
hsa-mir-3916	0	0	-	1:247201967-247202060	ncRNA	0.0599087	MIMAT0018190	hsa-miR-3916
hsa-mir-3917	0	0	-	1:25906362-25906454	mRNA	0.179726	MIMAT0018191	hsa-miR-3917
hsa-mir-3918	0	0	-	6:158764661-158764753	antisense	1.61754	MIMAT0018192	hsa-miR-3918
hsa-mir-3922	0	0	+	12:104591633-104591716	mRNA	8.74668	MIMAT0018197	hsa-miR-3922-3p
hsa-mir-3923	0	0	+	3:79507887-79507969	antisense	0.119817	MIMAT0018198	hsa-miR-3923
hsa-mir-3925	0	0	-	6:36622436-36622512	intergenic	0.119817	MIMAT0018200	hsa-miR-3925-5p
hsa-mir-3928	0	0	-	22:31160062-31160119	intergenic	5.87106	MIMAT0018205	hsa-miR-3928-3p
hsa-mir-3934	0	0	+	6:33698128-33698234	antisense	7.42868	MIMAT0018349	hsa-miR-3934-5p
hsa-mir-3937	0	0	+	X:39661216-39661321	intergenic	0.119817	MIMAT0018352	hsa-miR-3937
hsa-mir-3940	0	0	-	19:6416410-6416511	mRNA	75.8445	MIMAT0018356	hsa-miR-3940-3p
hsa-mir-3941	0	0	+	10:122416965-122417067	mRNA	0.0599087	MIMAT0018357	hsa-miR-3941
hsa-mir-3942	0	0	-	15:35372256-35372364	mRNA	12.5808	MIMAT0019230	hsa-miR-3942-3p
hsa-mir-3943	0	0	+	7:43150895-43150994	mRNA	0.179726	MIMAT0018359	hsa-miR-3943
hsa-mir-3944	0	0	-	10:133371556-133371663	mRNA	9.52549	MIMAT0019231	hsa-miR-3944-5p
hsa-mir-424	0	0	-	X:134546614-134546711	ncRNA	110.651	MIMAT0001341	hsa-miR-424-5p
hsa-mir-4286	0	0	+	8:10666978-10667070	antisense	0.95854	MIMAT0016916	hsa-miR-4286
hsa-mir-429	0	0	+	1:1169005-1169087	intergenic	0.95854	MIMAT0001536	hsa-miR-429
hsa-mir-4326	0	0	+	20:63286808-63286866	mRNA	76.6832	MIMAT0016888	hsa-miR-4326
hsa-mir-4420	0	0	-	1:30739156-30739232	mRNA	2.63598	MIMAT0018933	hsa-miR-4420
hsa-mir-4421	0	0	+	1:51059837-51059905	intergenic	0.119817	MIMAT0018934	hsa-miR-4421
hsa-mir-4422	0	0	+	1:55225641-55225723	ncRNA	0.718905	MIMAT0018935	hsa-miR-4422
hsa-mir-4424	0	0	+	1:178677749-178677834	intergenic	0.0599087	MIMAT0018939	hsa-miR-4424
hsa-mir-4434	0	0	+	2:64525513-64525565	mRNA	0.179726	MIMAT0018950	hsa-miR-4434
hsa-mir-4440	0	0	-	2:239068817-239068914	mRNA	0.299544	MIMAT0018958	hsa-miR-4440
hsa-mir-4443	0	0	+	3:48196564-48196616	intergenic	0.359452	MIMAT0018961	hsa-miR-4443
hsa-mir-4444-1	0	0	+	2:177212726-177212799	mRNA	0.0599087	MIMAT0018962	hsa-miR-4444
hsa-mir-4444-2	0	0	+	3:75214476-75214549	intergenic	0.0599087	MIMAT0018962_1	hsa-miR-4444
hsa-mir-4454	0	0	-	4:163093574-163093628	intergenic	0.359452	MIMAT0018976	hsa-miR-4454
hsa-mir-4457	0	0	-	5:1309310-1309377	intergenic	0.359452	MIMAT0018979	hsa-miR-4457
hsa-mir-4466	0	0	-	6:156779678-156779731	antisense	0.0599087	MIMAT0018993	hsa-miR-4466
hsa-mir-4470	0	0	+	8:61714788-61714859	intergenic	0.658996	MIMAT0018997	hsa-miR-4470
hsa-mir-4473	0	0	-	9:20411148-20411238	mRNA	0.299544	MIMAT0019000	hsa-miR-4473
hsa-mir-4477a	0	0	+	9:41233755-41233835	intergenic	0.95854	MIMAT0019004	hsa-miR-4477a
hsa-mir-4479	0	0	+	9:136886733-136886803	mRNA	0.658996	MIMAT0019011	hsa-miR-4479
hsa-mir-4483	0	0	-	10:113777993-113778054	antisense	0.299544	MIMAT0019017	hsa-miR-4483
hsa-mir-4484	0	0	+	10:125819740-125819822	antisense	0.47927	MIMAT0019018	hsa-miR-4484
hsa-mir-4485	0	0	-	11:10508270-10508326	mRNA	4.61297	MIMAT0019019	hsa-miR-4485-3p
hsa-mir-4489	0	0	+	11:65649192-65649253	mRNA	0.179726	MIMAT0019023	hsa-miR-4489
hsa-mir-4497	0	0	+	12:109833348-109833436	antisense	0.179726	MIMAT0019032	hsa-miR-4497
hsa-mir-4498	0	0	-	12:120155434-120155499	mRNA	0.539179	MIMAT0019033	hsa-miR-4498
hsa-mir-449a	0	0	-	5:55170532-55170622	mRNA	1.79726	MIMAT0001541	hsa-miR-449a
hsa-mir-449b	0	0	-	5:55170646-55170742	mRNA	0.658996	MIMAT0003327	hsa-miR-449b-5p
hsa-mir-449c	0	0	-	5:55172262-55172353	mRNA	1.73735	MIMAT0010251	hsa-miR-449c-5p
hsa-mir-4502	0	0	+	13:114273828-114273908	intergenic	0.179726	MIMAT0019038	hsa-miR-4502
hsa-mir-4504	0	0	-	14:50299855-50299946	mRNA	4.07379	MIMAT0019040	hsa-miR-4504
hsa-mir-4509-1	0	0	+	15:23197827-23197920	intergenic	0.119817	MIMAT0019046	hsa-miR-4509
hsa-mir-4509-2	0	0	+	15:28426491-28426584	intergenic	0.119817	MIMAT0019046_1	hsa-miR-4509
hsa-mir-450a-1	0	0	-	X:134540341-134540431	intergenic	151.09	MIMAT0001545	hsa-miR-450a-5p
hsa-mir-450a-2	0	0	-	X:134540508-134540607	intergenic	149.293	MIMAT0001545_1	hsa-miR-450a-5p
hsa-mir-450b	0	0	-	X:134540185-134540262	intergenic	110.052	MIMAT0004909	hsa-miR-450b-5p
hsa-mir-4510	0	0	+	15:35926856-35926923	intergenic	0.778814	MIMAT0019047	hsa-miR-4510
hsa-mir-4511	0	0	-	15:65719246-65719332	mRNA	2.39635	MIMAT0019048	hsa-miR-4511
hsa-mir-4515	0	0	+	15:83067335-83067415	ncRNA	0.179726	MIMAT0019052	hsa-miR-4515
hsa-mir-4515	0	0	+	15:83067335-83067415	ncRNA	0.179726	MIMAT0019052	hsa-miR-4515
hsa-mir-4517	0	0	+	16:28958583-28958661	mRNA	6.64987	MIMAT0019054	hsa-miR-4517
hsa-mir-4519	0	0	-	16:30875266-30875323	mRNA	0.119817	MIMAT0019056	hsa-miR-4519
hsa-mir-451a	0	0	-	17:28861369-28861440	ncRNA	754.251	MIMAT0001631	hsa-miR-451a
hsa-mir-451b	0	0	+	17:28861371-28861438	antisense	2.69589	MIMAT0019840	hsa-miR-451b
hsa-mir-452	0	0	-	X:151959628-151959712	mRNA	3735.79	MIMAT0001635	hsa-miR-452-5p
hsa-mir-4521	0	0	+	17:8186945-8187004	intergenic	3553.91	MIMAT0019058	hsa-miR-4521
hsa-mir-4522	0	0	-	17:27293910-27293996	intergenic	0.239635	MIMAT0019060	hsa-miR-4522
hsa-mir-4523	0	0	+	17:29390662-29390730	mRNA	0.718905	MIMAT0019061	hsa-miR-4523
hsa-mir-4529	0	0	+	18:55479221-55479298	ncRNA	0.0599087	MIMAT0019236	hsa-miR-4529-5p
hsa-mir-455	0	0	+	9:114209434-114209529	mRNA	0.119817	MIMAT0003150	hsa-miR-455-5p
hsa-mir-4635	0	0	-	5:1062896-1062974	mRNA	0.539179	MIMAT0019692	hsa-miR-4635
hsa-mir-4637	0	0	-	5:14825929-14826012	mRNA	0.239635	MIMAT0019694	hsa-miR-4637
hsa-mir-4638	0	0	-	5:181222566-181222633	antisense	0.359452	MIMAT0019696	hsa-miR-4638-3p
hsa-mir-4639	0	0	+	6:16141556-16141624	mRNA	0.599087	MIMAT0019697	hsa-miR-4639-5p
hsa-mir-4640	0	0	+	6:30890883-30890972	mRNA	0.419361	MIMAT0019700	hsa-miR-4640-3p
hsa-mir-4643	0	0	+	6:91521660-91521737	intergenic	0.179726	MIMAT0019703	hsa-miR-4643
hsa-mir-4645	0	0	-	6:2854031-2854107	intergenic	2.27653	MIMAT0019706	hsa-miR-4645-3p
hsa-mir-4647	0	0	-	6:44254206-44254285	mRNA	0.0599087	MIMAT0019709	hsa-miR-4647
hsa-mir-4652	0	0	+	7:93716928-93717005	mRNA	2.39635	MIMAT0019716	hsa-miR-4652-5p
hsa-mir-4656	0	0	-	7:4788565-4788639	antisense	0.239635	MIMAT0019723	hsa-miR-4656
hsa-mir-4660	0	0	+	8:9048445-9048518	mRNA	1.91708	MIMAT0019728	hsa-miR-4660
hsa-mir-4661	0	0	+	8:91205485-91205559	mRNA	3.05535	MIMAT0019729	hsa-miR-4661-5p
hsa-mir-4662a	0	0	+	8:124821985-124822051	antisense	0.119817	MIMAT0019732	hsa-miR-4662a-3p
hsa-mir-4665	0	0	+	9:6007826-6007904	antisense	0.419361	MIMAT0019739	hsa-miR-4665-5p
hsa-mir-4666a	0	0	+	1:228462074-228462152	intergenic	0.119817	MIMAT0019741	hsa-miR-4666a-5p
hsa-mir-4667	0	0	+	9:35608094-35608159	mRNA	0.119817	MIMAT0019743	hsa-miR-4667-5p
hsa-mir-4672	0	0	-	9:127869415-127869495	mRNA	1.13827	MIMAT0019754	hsa-miR-4672
hsa-mir-4672	0	0	-	9:127869415-127869495	mRNA	1.13827	MIMAT0019754	hsa-miR-4672
hsa-mir-4677	0	0	+	1:243346176-243346255	mRNA	39.1803	MIMAT0019761	hsa-miR-4677-3p
hsa-mir-4683	0	0	-	10:35641172-35641252	mRNA	0.119817	MIMAT0019768	hsa-miR-4683
hsa-mir-4685	0	0	-	10:98431292-98431360	mRNA	1.13827	MIMAT0019772	hsa-miR-4685-3p
hsa-mir-4687	0	0	+	11:3856062-3856141	mRNA	1.61754	MIMAT0019775	hsa-miR-4687-3p
hsa-mir-4688	0	0	+	11:46376402-46376484	mRNA	0.179726	MIMAT0019777	hsa-miR-4688
hsa-mir-4689	0	0	-	1:5862672-5862741	intergenic	0.778814	MIMAT0019778	hsa-miR-4689
hsa-mir-4690	0	0	+	11:65636310-65636369	mRNA	1.49772	MIMAT0019779	hsa-miR-4690-5p
hsa-mir-4691	0	0	+	11:68033897-68033981	mRNA	0.179726	MIMAT0019782	hsa-miR-4691-3p
hsa-mir-4695	0	0	-	1:18883202-18883275	mRNA	0.179726	MIMAT0019788	hsa-miR-4695-5p
hsa-mir-4695	0	0	-	1:18883202-18883275	mRNA	0.179726	MIMAT0019788	hsa-miR-4695-5p
hsa-mir-4706	0	0	+	14:65044688-65044769	mRNA	0.179726	MIMAT0019806	hsa-miR-4706
hsa-mir-4706	0	0	+	14:65044688-65044769	mRNA	0.179726	MIMAT0019806	hsa-miR-4706
hsa-mir-4711	0	0	-	1:59733227-59733296	antisense	0.0599087	MIMAT0019817	hsa-miR-4711-3p
hsa-mir-4713	0	0	+	15:51242190-51242264	ncRNA	2.57608	MIMAT0019820	hsa-miR-4713-5p
hsa-mir-4717	0	0	+	16:2274620-2274691	intergenic	4.01389	MIMAT0019829	hsa-miR-4717-5p
hsa-mir-4719	0	0	+	16:76868936-76869019	ncRNA	2.87562	MIMAT0019832	hsa-miR-4719
hsa-mir-4720	0	0	+	16:81385018-81385093	mRNA	0.119817	MIMAT0019833	hsa-miR-4720-5p
hsa-mir-4722	0	0	-	16:88716278-88716337	mRNA	0.718905	MIMAT0019836	hsa-miR-4722-5p
hsa-mir-4723	0	0	+	17:28360654-28360734	mRNA	0.419361	MIMAT0019839	hsa-miR-4723-3p
hsa-mir-4726	0	0	+	17:38719691-38719748	mRNA	0.599087	MIMAT0019845	hsa-miR-4726-5p
hsa-mir-4727	0	0	+	17:38825838-38825892	intergenic	0.119817	MIMAT0019848	hsa-miR-4727-3p
hsa-mir-4728	0	0	+	17:39726495-39726561	mRNA	0.778814	MIMAT0019850	hsa-miR-4728-3p
hsa-mir-4731	0	0	-	17:15251627-15251696	mRNA	0.599087	MIMAT0019853	hsa-miR-4731-5p
hsa-mir-4732	0	0	-	17:28861655-28861730	ncRNA	0.0599087	MIMAT0019855	hsa-miR-4732-5p
hsa-mir-4733	0	0	-	17:31094350-31094425	ncRNA	0.718905	MIMAT0019857	hsa-miR-4733-5p
hsa-mir-4740	0	0	-	17:81400716-81400778	antisense	0.239635	MIMAT0019869	hsa-miR-4740-5p
hsa-mir-4741	0	0	+	18:22933349-22933438	mRNA	0.419361	MIMAT0019871	hsa-miR-4741
hsa-mir-4742	0	0	-	1:224398227-224398311	mRNA	2.87562	MIMAT0019873	hsa-miR-4742-3p
hsa-mir-4743	0	0	+	18:48670600-48670668	mRNA	0.0599087	MIMAT0019874	hsa-miR-4743-5p
hsa-mir-4744	0	0	-	18:49049687-49049768	mRNA	0.119817	MIMAT0019875	hsa-miR-4744
hsa-mir-4745	0	0	+	19:804940-805001	mRNA	5.09224	MIMAT0019878	hsa-miR-4745-5p
hsa-mir-4747	0	0	+	19:4932687-4932740	mRNA	1.61754	MIMAT0019883	hsa-miR-4747-3p
hsa-mir-4749	0	0	+	19:49854591-49854651	mRNA	1.19817	MIMAT0019886	hsa-miR-4749-3p
hsa-mir-4753	0	0	-	1:235190034-235190116	mRNA	1.13827	MIMAT0019890	hsa-miR-4753-5p
hsa-mir-4754	0	0	-	19:58386770-58386858	antisense	0.359452	MIMAT0019894	hsa-miR-4754
hsa-mir-4755	0	0	+	20:34049119-34049190	mRNA	3.4148	MIMAT0019895	hsa-miR-4755-5p
hsa-mir-4757	0	0	+	2:19348429-19348505	intergenic	0.0599087	MIMAT0019902	hsa-miR-4757-3p
hsa-mir-4758	0	0	-	20:62332487-62332557	mRNA	0.239635	MIMAT0019904	hsa-miR-4758-3p
hsa-mir-4762	0	0	+	22:45760524-45760598	mRNA	0.359452	MIMAT0019911	hsa-miR-4762-3p
hsa-mir-4763	0	0	+	22:46113566-46113657	ncRNA	0.119817	MIMAT0019912	hsa-miR-4763-5p
hsa-mir-4765	0	0	+	2:32635255-32635331	mRNA	1.85717	MIMAT0019916	hsa-miR-4765
hsa-mir-4767	0	0	+	X:7147860-7147937	antisense	0.0599087	MIMAT0019919	hsa-miR-4767
hsa-mir-4769	0	0	+	X:47587429-47587505	antisense	0.179726	MIMAT0019923	hsa-miR-4769-3p
hsa-mir-4772	0	0	+	2:102432289-102432366	mRNA	1.61754	MIMAT0019927	hsa-miR-4772-3p
hsa-mir-4774	0	0	+	2:168582943-168583018	mRNA	0.239635	MIMAT0019929	hsa-miR-4774-5p
hsa-mir-4775	0	0	+	2:207754807-207754881	mRNA	0.539179	MIMAT0019931	hsa-miR-4775
hsa-mir-4781	0	0	+	1:54054079-54054154	mRNA	0.119817	MIMAT0019943	hsa-miR-4781-3p
hsa-mir-4782	0	0	-	2:113721290-113721368	mRNA	0.179726	MIMAT0019944	hsa-miR-4782-5p
hsa-mir-4784	0	0	-	2:131491160-131491236	mRNA	0.0599087	MIMAT0019948	hsa-miR-4784
hsa-mir-4787	0	0	+	3:50675080-50675163	intergenic	0.239635	MIMAT0019957	hsa-miR-4787-3p
hsa-mir-4791	0	0	-	3:19314848-19314931	antisense	1.07836	MIMAT0019963	hsa-miR-4791
hsa-mir-4792	0	0	-	3:24521362-24521435	antisense	0.0599087	MIMAT0019964	hsa-miR-4792
hsa-mir-4795	0	0	-	3:87226189-87226277	intergenic	0.119817	MIMAT0019968	hsa-miR-4795-5p
hsa-mir-4796	0	0	-	3:114743445-114743525	mRNA	0.0599087	MIMAT0019970	hsa-miR-4796-5p
hsa-mir-4797	0	0	-	3:197293878-197293948	mRNA	2.81571	MIMAT0019973	hsa-miR-4797-3p
hsa-mir-4799	0	0	+	4:147782595-147782668	mRNA	1.01845	MIMAT0019976	hsa-miR-4799-5p
hsa-mir-4802	0	0	-	4:40502040-40502119	mRNA	1.01845	MIMAT0019982	hsa-miR-4802-3p
hsa-mir-4803	0	0	+	5:72169467-72169540	mRNA	0.898631	MIMAT0019983	hsa-miR-4803
hsa-mir-4804	0	0	+	5:72878591-72878663	mRNA	1.25808	MIMAT0019984	hsa-miR-4804-5p
hsa-mir-483	0	0	-	11:2134134-2134209	mRNA	0.179726	MIMAT0002173	hsa-miR-483-3p
hsa-mir-483	0	0	-	11:2134134-2134209	mRNA	0.179726	MIMAT0002173	hsa-miR-483-3p
hsa-mir-484	0	0	+	16:15643294-15643372	mRNA	3228.6	MIMAT0002174	hsa-miR-484
hsa-mir-486-2	0	0	+	8:41660444-41660507	antisense	1.85717	MIMAT0004762_1	hsa-miR-486-3p
hsa-mir-488	0	0	-	1:177029363-177029445	mRNA	0.718905	MIMAT0002804	hsa-miR-488-5p
hsa-mir-489	0	0	-	7:93483936-93484019	mRNA	0.658996	MIMAT0002805	hsa-miR-489-3p
hsa-mir-491	0	0	+	9:20716105-20716188	mRNA	5.33188	MIMAT0002807	hsa-miR-491-5p
hsa-mir-5000	0	0	+	2:75090812-75090914	antisense	1.31799	MIMAT0021020	hsa-miR-5000-3p
hsa-mir-5001	0	0	-	2:232550474-232550573	mRNA	16.2952	MIMAT0021022	hsa-miR-5001-3p
hsa-mir-5002	0	0	+	3:124132929-124133025	mRNA	0.119817	MIMAT0021023	hsa-miR-5002-5p
hsa-mir-5004	0	0	+	6:33438331-33438437	mRNA	0.47927	MIMAT0021028	hsa-miR-5004-3p
hsa-mir-5006	0	0	-	13:41568286-41568395	mRNA	0.239635	MIMAT0021034	hsa-miR-5006-3p
hsa-mir-500a	0	0	+	X:50008431-50008514	mRNA	206.745	MIMAT0002871	hsa-miR-500a-3p
hsa-mir-500b	0	0	+	X:50010672-50010750	mRNA	17.3136	MIMAT0016925	hsa-miR-500b-5p
hsa-mir-501	0	0	+	X:50009722-50009805	mRNA	227.893	MIMAT0004774	hsa-miR-501-3p
hsa-mir-502	0	0	+	X:50014598-50014683	mRNA	335.788	MIMAT0004775	hsa-miR-502-3p
hsa-mir-503	0	0	-	X:134546328-134546398	ncRNA	66.4388	MIMAT0002874	hsa-miR-503-5p
hsa-mir-504	0	0	-	X:138667711-138667793	mRNA	6.1706	MIMAT0002875	hsa-miR-504-5p
hsa-mir-505	0	0	-	X:139924148-139924231	mRNA	265.995	MIMAT0002876	hsa-miR-505-3p
hsa-mir-508	0	0	-	X:147236913-147237027	antisense	0.0599087	MIMAT0002880	hsa-miR-508-3p
hsa-mir-5087	0	0	-	1:148334479-148334554	ncRNA	0.299544	MIMAT0021079	hsa-miR-5087
hsa-mir-5090	0	0	+	7:102465742-102465826	mRNA	0.539179	MIMAT0021082	hsa-miR-5090
hsa-mir-509-2	0	0	-	X:147258760-147258850	antisense	0.0599087	MIMAT0004779	hsa-miR-509-5p
hsa-mir-511	0	0	+	10:17845107-17845193	mRNA	0.239635	MIMAT0026606	hsa-miR-511-3p
hsa-mir-512-2	0	0	+	19:53669157-53669254	intergenic	0.179726	MIMAT0002823_1	hsa-miR-512-3p
hsa-mir-514a-1	0	0	-	X:147279247-147279344	intergenic	0.359452	MIMAT0002883	hsa-miR-514a-3p
hsa-mir-514a-2	0	0	-	X:147281943-147282030	intergenic	0.179726	MIMAT0002883_1	hsa-miR-514a-3p
hsa-mir-514a-3	0	0	-	X:147284641-147284728	intergenic	0.179726	MIMAT0002883_2	hsa-miR-514a-3p
hsa-mir-516a-1	0	0	+	19:53756741-53756830	intergenic	0.47927	MIMAT0004770	hsa-miR-516a-5p
hsa-mir-516a-2	0	0	+	19:53761133-53761222	intergenic	0.239635	MIMAT0004770_1	hsa-miR-516a-5p
hsa-mir-517a	0	0	+	19:53712268-53712354	intergenic	0.0599087	MIMAT0002851	hsa-miR-517-5p
hsa-mir-517b	0	0	+	19:53721076-53721142	intergenic	0.0599087	MIMAT0002857	hsa-miR-517b-3p
hsa-mir-5189	0	0	+	16:88468918-88469031	mRNA	4.31343	MIMAT0027088	hsa-miR-5189-3p
hsa-mir-5193	0	0	-	3:49806137-49806245	mRNA	0.0599087	MIMAT0021124	hsa-miR-5193
hsa-mir-520c	0	0	+	19:53707453-53707539	intergenic	0.0599087	MIMAT0005455	hsa-miR-520c-5p
hsa-mir-520d	0	0	+	19:53720096-53720182	intergenic	0.0599087	MIMAT0002855	hsa-miR-520d-5p
hsa-mir-521-2	0	0	+	19:53716594-53716680	intergenic	0.0599087	MIMAT0002854	hsa-miR-521
hsa-mir-532	0	0	+	X:50003148-50003238	mRNA	650.669	MIMAT0002888	hsa-miR-532-5p
hsa-mir-542	0	0	-	X:134541341-134541437	intergenic	31.1525	MIMAT0003389	hsa-miR-542-3p
hsa-mir-548a-1	0	0	+	6:18571784-18571880	ncRNA	7.78814	MIMAT0003251	hsa-miR-548a-3p
hsa-mir-548a-2	0	0	+	6:135239160-135239256	intergenic	10.1246	MIMAT0003251_1	hsa-miR-548a-3p
hsa-mir-548a-3	0	0	-	8:104484369-104484465	intergenic	0.95854	MIMAT0004803	hsa-miR-548a-5p
hsa-mir-548ad	0	0	+	2:35471405-35471486	intergenic	0.47927	MIMAT0032114	hsa-miR-548ad-5p
hsa-mir-548ae-2	0	0	-	5:58530043-58530109	intergenic	0.47927	MIMAT0032115	hsa-miR-548ae-5p
hsa-mir-548ah	0	0	+	4:76575551-76575626	mRNA	0.359452	MIMAT0020957	hsa-miR-548ah-3p
hsa-mir-548ai	0	0	+	6:99124609-99124696	intergenic	0.658996	MIMAT0018989	hsa-miR-548ai
hsa-mir-548aj-1	0	0	-	6:132115192-132115263	intergenic	0.0599087	MIMAT0018990	hsa-miR-548aj-3p
hsa-mir-548aj-2	0	0	-	X:38023895-38023986	antisense	0.0599087	MIMAT0018990_1	hsa-miR-548aj-3p
hsa-mir-548aj-2	0	0	-	X:38023895-38023986	antisense	0.0599087	MIMAT0018990_1	hsa-miR-548aj-3p
hsa-mir-548ak	0	0	-	10:12130760-12130816	antisense	0.0599087	MIMAT0019013	hsa-miR-548ak
hsa-mir-548al	0	0	+	11:74399237-74399333	ncRNA	1.97699	MIMAT0019024	hsa-miR-548al
hsa-mir-548an	0	0	+	X:106639814-106639896	mRNA	0.119817	MIMAT0019079	hsa-miR-548an
hsa-mir-548ap	0	0	+	15:85825635-85825730	intergenic	0.0599087	MIMAT0021037	hsa-miR-548ap-5p
hsa-mir-548aq	0	0	-	3:185767847-185767904	mRNA	0.179726	MIMAT0022263	hsa-miR-548aq-5p
hsa-mir-548ar	0	0	+	13:114244505-114244561	mRNA	8.26741	MIMAT0022266	hsa-miR-548ar-3p
hsa-mir-548au	0	0	+	9:93594841-93594894	mRNA	0.239635	MIMAT0022291	hsa-miR-548au-5p
hsa-mir-548av	0	0	-	18:72853321-72853382	mRNA	0.898631	MIMAT0022303	hsa-miR-548av-5p
hsa-mir-548ax	0	0	-	X:11318614-11318686	mRNA	3.4148	MIMAT0022474	hsa-miR-548ax
hsa-mir-548ay	0	0	-	3:32506283-32506389	intergenic	11.6822	MIMAT0025453	hsa-miR-548ay-3p
hsa-mir-548az	0	0	+	8:119325171-119325265	intergenic	0.119817	MIMAT0025456	hsa-miR-548az-5p
hsa-mir-548b	0	0	-	6:119069047-119069143	mRNA	29.7147	MIMAT0003254	hsa-miR-548b-3p
hsa-mir-548f-1	0	0	-	10:54607874-54607957	mRNA	4.7927	MIMAT0026739	hsa-miR-548f-5p
hsa-mir-548g	0	0	-	4:147344629-147344717	intergenic	0.0599087	MIMAT0022722	hsa-miR-548g-5p
hsa-mir-548h-1	0	0	-	14:64095024-64095125	mRNA	0.179726	MIMAT0005928	hsa-miR-548h-5p
hsa-mir-548h-2	0	0	-	16:11306440-11306527	antisense	0.119817	MIMAT0005928_1	hsa-miR-548h-5p
hsa-mir-548h-3	0	0	-	17:13543529-13543646	mRNA	0.299544	MIMAT0005928_2	hsa-miR-548h-5p
hsa-mir-548h-4	0	0	-	8:27048853-27048963	intergenic	0.419361	MIMAT0005928_4	hsa-miR-548h-5p
hsa-mir-548h-5	0	0	+	6:131792172-131792231	intergenic	39.0006	MIMAT0005928_3	hsa-miR-548h-5p
hsa-mir-548l	0	0	-	11:94466495-94466580	mRNA	18.8713	MIMAT0005889	hsa-miR-548l
hsa-mir-548n	0	0	-	7:34940760-34940834	mRNA	31.2724	MIMAT0005916	hsa-miR-548n
hsa-mir-548o	0	0	-	7:102405742-102405855	antisense	1.07836	MIMAT0005919_1	hsa-miR-548o-3p
hsa-mir-548o-2	0	0	+	20:38516563-38516632	mRNA	117.241	MIMAT0005919	hsa-miR-548o-3p
hsa-mir-548q	0	0	-	10:12725254-12725353	antisense	0.778814	MIMAT0011163	hsa-miR-548q
hsa-mir-548s	0	0	+	2:11767444-11767525	mRNA	41.4568	MIMAT0014987	hsa-miR-548s
hsa-mir-548t	0	0	+	4:173268160-173268233	mRNA	0.838722	MIMAT0015009	hsa-miR-548t-5p
hsa-mir-548w	0	0	+	16:26025237-26025310	mRNA	0.119817	MIMAT0015060	hsa-miR-548w
hsa-mir-548x-2	0	0	-	13:65966330-65966429	intergenic	13.6592	MIMAT0015081	hsa-miR-548x-3p
hsa-mir-551a	0	0	-	1:3560695-3560790	mRNA	1.85717	MIMAT0003214	hsa-miR-551a
hsa-mir-552	0	0	-	1:34669599-34669694	intergenic	0.119817	MIMAT0026615	hsa-miR-552-5p
hsa-mir-556	0	0	+	1:162342546-162342640	mRNA	1.43781	MIMAT0004793	hsa-miR-556-3p
hsa-mir-5581	0	0	-	1:37500935-37500994	mRNA	6.35033	MIMAT0022276	hsa-miR-5581-3p
hsa-mir-5582	0	0	-	11:46753125-46753192	mRNA	6.64987	MIMAT0022280	hsa-miR-5582-3p
hsa-mir-5583-1	0	0	+	18:39676721-39676779	antisense	0.239635	MIMAT0022282_1	hsa-miR-5583-3p
hsa-mir-5587	0	0	+	16:535316-535368	mRNA	1.85717	MIMAT0022290	hsa-miR-5587-3p
hsa-mir-5588	0	0	-	3:185253210-185253272	mRNA	0.239635	MIMAT0022295	hsa-miR-5588-5p
hsa-mir-559	0	0	+	2:47377675-47377770	mRNA	5.57151	MIMAT0003223	hsa-miR-559
hsa-mir-5680	0	0	+	8:102125432-102125515	intergenic	0.119817	MIMAT0022468	hsa-miR-5680
hsa-mir-5685	0	0	+	6:53276993-53277071	antisense	0.179726	MIMAT0022475	hsa-miR-5685
hsa-mir-5695	0	0	+	19:12920320-12920404	intergenic	0.419361	MIMAT0022488	hsa-miR-5695
hsa-mir-5696	0	0	+	2:101309450-101309534	intergenic	0.299544	MIMAT0022489	hsa-miR-5696
hsa-mir-5697	0	0	+	1:9967381-9967458	mRNA	2.45626	MIMAT0022490	hsa-miR-5697
hsa-mir-5701-1	0	0	+	15:20940252-20940333	intergenic	0.0599087	MIMAT0022494	hsa-miR-5701
hsa-mir-5701-2	0	0	+	15:21513959-21514040	intergenic	0.0599087	MIMAT0022494_1	hsa-miR-5701
hsa-mir-5701-3	0	0	+	15:21951242-21951323	intergenic	0.0599087	MIMAT0022494_2	hsa-miR-5701
hsa-mir-5703	0	0	+	2:227472132-227472187	mRNA	0.119817	MIMAT0022496	hsa-miR-5703
hsa-mir-573	0	0	-	4:24520192-24520290	mRNA	23.1847	MIMAT0003238	hsa-miR-573
hsa-mir-574	0	0	+	4:38868032-38868127	mRNA	50.7427	MIMAT0003239	hsa-miR-574-3p
hsa-mir-576	0	0	+	4:109488698-109488795	mRNA	104.481	MIMAT0003241	hsa-miR-576-5p
hsa-mir-577	0	0	+	4:114656759-114656854	mRNA	117.181	MIMAT0003242	hsa-miR-577
hsa-mir-584	0	0	-	5:149062313-149062409	mRNA	19.6501	MIMAT0003249	hsa-miR-584-5p
hsa-mir-588	0	0	+	6:126484631-126484713	intergenic	0.778814	MIMAT0003255	hsa-miR-588
hsa-mir-589	0	0	-	7:5495819-5495917	mRNA	368.798	MIMAT0004799	hsa-miR-589-5p
hsa-mir-590	0	0	+	7:74191198-74191294	mRNA	387.849	MIMAT0004801	hsa-miR-590-3p
hsa-mir-592	0	0	-	7:127058088-127058184	mRNA	0.119817	MIMAT0003260	hsa-miR-592
hsa-mir-597	0	0	+	8:9741672-9741768	mRNA	8.98631	MIMAT0026619	hsa-miR-597-3p
hsa-mir-598	0	0	-	8:11035206-11035302	mRNA	0.299544	MIMAT0003266	hsa-miR-598-3p
hsa-mir-602	0	0	+	9:137838419-137838516	mRNA	0.179726	MIMAT0003270	hsa-miR-602
hsa-mir-607	0	0	-	10:96828669-96828764	intergenic	0.0599087	MIMAT0003275	hsa-miR-607
hsa-mir-6087	0	0	+	X:109054542-109054590	intergenic	0.718905	MIMAT0023712	hsa-miR-6087
hsa-mir-609	0	0	-	10:104218789-104218883	mRNA	0.0599087	MIMAT0003277	hsa-miR-609
hsa-mir-610	0	0	+	11:28056815-28056910	antisense	1.79726	MIMAT0003278	hsa-miR-610
hsa-mir-615	0	0	+	12:54033950-54034045	mRNA	678.227	MIMAT0003283	hsa-miR-615-3p
hsa-mir-615	0	0	+	12:54033950-54034045	mRNA	678.227	MIMAT0003283	hsa-miR-615-3p
hsa-mir-615	0	0	+	12:54033950-54034045	mRNA	678.227	MIMAT0003283	hsa-miR-615-3p
hsa-mir-625	0	0	+	14:65471102-65471186	mRNA	129.702	MIMAT0004808	hsa-miR-625-3p
hsa-mir-627	0	0	-	15:42199570-42199666	mRNA	16.5348	MIMAT0026623	hsa-miR-627-3p
hsa-mir-628	0	0	-	15:55372940-55373034	mRNA	39.0605	MIMAT0003297	hsa-miR-628-3p
hsa-mir-629	0	0	-	15:70079372-70079468	mRNA	914.028	MIMAT0004810	hsa-miR-629-5p
hsa-mir-632	0	0	+	17:32350109-32350202	mRNA	0.119817	MIMAT0003302	hsa-miR-632
hsa-mir-633	0	0	+	17:62944215-62944312	antisense	0.119817	MIMAT0003303	hsa-miR-633
hsa-mir-636	0	0	-	17:76736450-76736548	mRNA	0.47927	MIMAT0003306	hsa-miR-636
hsa-mir-639	0	0	+	19:14529543-14529640	mRNA	0.179726	MIMAT0003309	hsa-miR-639
hsa-mir-641	0	0	-	19:40282543-40282641	mRNA	211.118	MIMAT0003311	hsa-miR-641
hsa-mir-642b	0	0	-	19:45674932-45675008	antisense	0.119817	MIMAT0018444	hsa-miR-642b-3p
hsa-mir-643	0	0	+	19:52281797-52281893	mRNA	8.74668	MIMAT0003313	hsa-miR-643
hsa-mir-6500	0	0	+	1:51060018-51060103	intergenic	0.0599087	MIMAT0025455	hsa-miR-6500-3p
hsa-mir-6501	0	0	+	21:33550662-33550728	mRNA	0.119817	MIMAT0025458	hsa-miR-6501-5p
hsa-mir-6503	0	0	-	11:60209071-60209156	mRNA	3.23507	MIMAT0025463	hsa-miR-6503-3p
hsa-mir-6505	0	0	+	12:48132797-48132867	mRNA	0.119817	MIMAT0025467	hsa-miR-6505-3p
hsa-mir-6508	0	0	+	21:39447010-39447069	mRNA	0.419361	MIMAT0025473	hsa-miR-6508-3p
hsa-mir-6509	0	0	-	7:135206994-135207078	mRNA	1.3779	MIMAT0025474	hsa-miR-6509-5p
hsa-mir-6511a-1	0	0	+	16:14925937-14926003	mRNA	0.419361	MIMAT0025479	hsa-miR-6511a-3p
hsa-mir-6511a-2	0	0	+	16:16324588-16324654	mRNA	0.179726	MIMAT0025479_1	hsa-miR-6511a-3p
hsa-mir-6511a-3	0	0	+	16:16368876-16368942	ncRNA	0.179726	MIMAT0025478_2	hsa-miR-6511a-5p
hsa-mir-6511b-1	0	0	-	16:2106669-2106753	mRNA	0.778814	MIMAT0025848	hsa-miR-6511b-3p
hsa-mir-6513	0	0	-	2:218280125-218280188	mRNA	5.21206	MIMAT0025483	hsa-miR-6513-3p
hsa-mir-6514	0	0	-	11:62792702-62792771	mRNA	0.838722	MIMAT0025484	hsa-miR-6514-5p
hsa-mir-6515	0	0	+	19:12940484-12940540	mRNA	1.01845	MIMAT0025486	hsa-miR-6515-5p
hsa-mir-652	0	0	+	X:110055329-110055426	mRNA	505.27	MIMAT0003322	hsa-miR-652-3p
hsa-mir-653	0	0	-	7:93482760-93482855	mRNA	2.81571	MIMAT0003328	hsa-miR-653-5p
hsa-mir-659	0	0	-	22:37847678-37847774	mRNA	1.91708	MIMAT0022710	hsa-miR-659-5p
hsa-mir-660	0	0	+	X:50013241-50013337	mRNA	143.541	MIMAT0003338	hsa-miR-660-5p
hsa-mir-663b	0	0	-	2:132256966-132257080	mRNA	0.119817	MIMAT0005867	hsa-miR-663b
hsa-mir-664b	0	0	+	X:154768596-154768656	mRNA	1.19817	MIMAT0022272	hsa-miR-664b-3p
hsa-mir-670	0	0	+	11:43559656-43559753	ncRNA	0.179726	MIMAT0010357	hsa-miR-670-5p
hsa-mir-671	0	0	+	7:151238421-151238538	mRNA	136.532	MIMAT0004819	hsa-miR-671-3p
hsa-mir-6721	0	0	-	6:32170030-32170116	mRNA	0.658996	MIMAT0025852	hsa-miR-6721-5p
hsa-mir-6724-1	0	0	+	21:8205315-8205406	ncRNA	1.49772	MIMAT0025856	hsa-miR-6724-5p
hsa-mir-6724-3	0	0	+	21:8388362-8388453	ncRNA	1.55763	MIMAT0025856_2	hsa-miR-6724-5p
hsa-mir-6726	0	0	-	1:1296110-1296170	mRNA	0.599087	MIMAT0027354	hsa-miR-6726-3p
hsa-mir-6727	0	0	-	1:1312502-1312566	mRNA	0.299544	MIMAT0027356	hsa-miR-6727-3p
hsa-mir-6728	0	0	-	1:8866502-8866590	mRNA	0.47927	MIMAT0027357	hsa-miR-6728-5p
hsa-mir-6729	0	0	+	1:12029158-12029222	mRNA	0.0599087	MIMAT0027359	hsa-miR-6729-5p
hsa-mir-6730	0	0	-	1:12578957-12579023	mRNA	0.359452	MIMAT0027361	hsa-miR-6730-5p
hsa-mir-6732	0	0	+	1:37480230-37480289	mRNA	0.179726	MIMAT0027366	hsa-miR-6732-3p
hsa-mir-6733	0	0	-	1:43171652-43171712	mRNA	1.67744	MIMAT0027367	hsa-miR-6733-5p
hsa-mir-6734	0	0	-	1:43364648-43364715	mRNA	0.838722	MIMAT0027369	hsa-miR-6734-5p
hsa-mir-6735	0	0	+	1:43448539-43448611	mRNA	0.47927	MIMAT0027371	hsa-miR-6735-5p
hsa-mir-6737	0	0	-	1:153962351-153962420	mRNA	0.47927	MIMAT0027376	hsa-miR-6737-3p
hsa-mir-6738	0	0	-	1:155951273-155951336	mRNA	0.299544	MIMAT0027378	hsa-miR-6738-3p
hsa-mir-6740	0	0	+	1:202003124-202003236	mRNA	0.179726	MIMAT0027381	hsa-miR-6740-5p
hsa-mir-6741	0	0	-	1:225922080-225922142	mRNA	1.01845	MIMAT0027384	hsa-miR-6741-3p
hsa-mir-6742	0	0	-	1:228397048-228397109	mRNA	0.419361	MIMAT0027386	hsa-miR-6742-3p
hsa-mir-6743	0	0	+	11:209336-209406	mRNA	0.0599087	MIMAT0027388	hsa-miR-6743-3p
hsa-mir-6746	0	0	-	11:61878216-61878278	mRNA	0.47927	MIMAT0027393	hsa-miR-6746-3p
hsa-mir-6747	0	0	-	11:62567011-62567071	mRNA	10.7836	MIMAT0027395	hsa-miR-6747-3p
hsa-mir-6747	0	0	-	11:62567011-62567071	mRNA	10.7836	MIMAT0027395	hsa-miR-6747-3p
hsa-mir-6748	0	0	+	11:62789815-62789885	mRNA	0.239635	MIMAT0027396	hsa-miR-6748-5p
hsa-mir-6749	0	0	-	11:64902387-64902455	mRNA	0.47927	MIMAT0027399	hsa-miR-6749-3p
hsa-mir-675	0	0	-	11:1996759-1996831	ncRNA	0.359452	MIMAT0004284	hsa-miR-675-5p
hsa-mir-6750	0	0	-	11:64898363-64898437	mRNA	0.239635	MIMAT0027400	hsa-miR-6750-5p
hsa-mir-6751	0	0	-	11:65129916-65129978	mRNA	0.718905	MIMAT0027403	hsa-miR-6751-3p
hsa-mir-6753	0	0	+	11:68044794-68044957	mRNA	0.658996	MIMAT0027407	hsa-miR-6753-3p
hsa-mir-6754	0	0	+	11:71473503-71473568	mRNA	0.0599087	MIMAT0027408	hsa-miR-6754-5p
hsa-mir-6756	0	0	-	11:119312950-119313012	mRNA	0.119817	MIMAT0027413	hsa-miR-6756-3p
hsa-mir-6758	0	0	+	12:57512688-57512750	mRNA	0.119817	MIMAT0027416	hsa-miR-6758-5p
hsa-mir-6759	0	0	-	12:57748618-57748682	mRNA	0.179726	MIMAT0027418	hsa-miR-6759-5p
hsa-mir-6761	0	0	+	12:111799834-111799905	mRNA	0.359452	MIMAT0027422	hsa-miR-6761-5p
hsa-mir-6762	0	0	+	12:113291523-113291608	mRNA	0.359452	MIMAT0027425	hsa-miR-6762-3p
hsa-mir-6763	0	0	+	12:132581997-132582061	mRNA	0.419361	MIMAT0027427	hsa-miR-6763-3p
hsa-mir-6764	0	0	+	14:100277357-100277417	mRNA	0.239635	MIMAT0027428	hsa-miR-6764-5p
hsa-mir-6765	0	0	-	14:105150778-105150864	mRNA	0.119817	MIMAT0027431	hsa-miR-6765-3p
hsa-mir-6766	0	0	-	15:89326739-89326810	mRNA	0.718905	MIMAT0027433	hsa-miR-6766-3p
hsa-mir-6768	0	0	+	16:2463967-2464038	mRNA	0.179726	MIMAT0027436	hsa-miR-6768-5p
hsa-mir-6769b	0	0	+	1:206474803-206474864	mRNA	0.119817	MIMAT0027621	hsa-miR-6769b-3p
hsa-mir-6770-3	0	0	-	16:18379351-18379410	ncRNA	0.239635	MIMAT0027441_2	hsa-miR-6770-3p
hsa-mir-6771	0	0	+	16:50292616-50292675	mRNA	0.239635	MIMAT0027442	hsa-miR-6771-5p
hsa-mir-6775	0	0	-	16:87834592-87834660	mRNA	1.79726	MIMAT0027451	hsa-miR-6775-3p
hsa-mir-6776	0	0	-	17:2692861-2692919	mRNA	0.119817	MIMAT0027453	hsa-miR-6776-3p
hsa-mir-6779	0	0	+	17:38914979-38915042	mRNA	0.179726	MIMAT0027459	hsa-miR-6779-3p
hsa-mir-6780a	0	0	-	17:42708084-42708151	mRNA	0.239635	MIMAT0027460	hsa-miR-6780a-5p
hsa-mir-6780b	0	0	+	6:43434542-43434620	mRNA	0.0599087	MIMAT0027572	hsa-miR-6780b-5p
hsa-mir-6781	0	0	-	17:42823880-42823943	mRNA	0.239635	MIMAT0027463	hsa-miR-6781-3p
hsa-mir-6782	0	0	-	17:44207771-44207839	mRNA	0.179726	MIMAT0027465	hsa-miR-6782-3p
hsa-mir-6783	0	0	-	17:44934618-44934681	mRNA	1.01845	MIMAT0027467	hsa-miR-6783-3p
hsa-mir-6784	0	0	-	17:45114367-45114433	mRNA	0.0599087	MIMAT0027469	hsa-miR-6784-3p
hsa-mir-6785	0	0	+	17:75498548-75498628	mRNA	0.179726	MIMAT0027471	hsa-miR-6785-3p
hsa-mir-6786	0	0	+	17:81693757-81693869	mRNA	0.239635	MIMAT0027473	hsa-miR-6786-3p
hsa-mir-6789	0	0	-	19:2235829-2235926	mRNA	0.47927	MIMAT0027479	hsa-miR-6789-3p
hsa-mir-6790	0	0	-	19:6392921-6392983	mRNA	0.359452	MIMAT0027481	hsa-miR-6790-3p
hsa-mir-6791	0	0	-	19:6736712-6736778	mRNA	0.119817	MIMAT0027483	hsa-miR-6791-3p
hsa-mir-6793	0	0	+	19:10828973-10829035	mRNA	1.31799	MIMAT0027487	hsa-miR-6793-3p
hsa-mir-6794	0	0	+	19:12852260-12852327	mRNA	0.718905	MIMAT0027489	hsa-miR-6794-3p
hsa-mir-6797	0	0	+	19:41869627-41869698	mRNA	0.95854	MIMAT0027495	hsa-miR-6797-3p
hsa-mir-6798	0	0	+	19:49009906-49009972	mRNA	0.47927	MIMAT0027497	hsa-miR-6798-3p
hsa-mir-6799	0	0	+	19:49791866-49791934	mRNA	0.419361	MIMAT0027499	hsa-miR-6799-3p
hsa-mir-6800	0	0	+	19:49832018-49832099	mRNA	0.239635	MIMAT0027500	hsa-miR-6800-5p
hsa-mir-6801	0	0	+	19:52222020-52222098	mRNA	0.239635	MIMAT0027503	hsa-miR-6801-3p
hsa-mir-6802	0	0	-	19:55239912-55239976	mRNA	0.299544	MIMAT0027504	hsa-miR-6802-5p
hsa-mir-6803	0	0	-	19:55245186-55245250	mRNA	3.23507	MIMAT0027507	hsa-miR-6803-3p
hsa-mir-6804	0	0	-	19:55230885-55230952	mRNA	0.359452	MIMAT0027508	hsa-miR-6804-5p
hsa-mir-6805	0	0	+	19:55388181-55388242	mRNA	0.359452	MIMAT0027511	hsa-miR-6805-3p
hsa-mir-6806	0	0	+	19:58334688-58334751	mRNA	0.419361	MIMAT0027513	hsa-miR-6806-3p
hsa-mir-6810	0	0	+	2:218341911-218341980	mRNA	1.01845	MIMAT0027521	hsa-miR-6810-3p
hsa-mir-6812	0	0	+	20:45425510-45425573	mRNA	0.299544	MIMAT0027524	hsa-miR-6812-5p
hsa-mir-6813	0	0	-	20:64076955-64077010	mRNA	0.179726	MIMAT0027527	hsa-miR-6813-3p
hsa-mir-6815	0	0	+	21:45478266-45478326	mRNA	0.599087	MIMAT0027530	hsa-miR-6815-5p
hsa-mir-6816	0	0	-	22:20114686-20114751	mRNA	1.55763	MIMAT0027533	hsa-miR-6816-3p
hsa-mir-6818	0	0	+	22:30007049-30007113	mRNA	0.299544	MIMAT0027536	hsa-miR-6818-5p
hsa-mir-6819	0	0	-	22:36286847-36286907	mRNA	0.119817	MIMAT0027538	hsa-miR-6819-5p
hsa-mir-6820	0	0	+	22:37967563-37967624	mRNA	1.67744	MIMAT0027540	hsa-miR-6820-5p
hsa-mir-6826	0	0	+	3:129272146-129272243	mRNA	0.179726	MIMAT0027552	hsa-miR-6826-5p
hsa-mir-6831	0	0	-	5:140563671-140563751	mRNA	0.119817	MIMAT0027563	hsa-miR-6831-3p
hsa-mir-6832	0	0	+	6:31633787-31633858	mRNA	0.0599087	MIMAT0027564	hsa-miR-6832-5p
hsa-mir-6833	0	0	+	6:32179816-32179876	mRNA	0.119817	MIMAT0027567	hsa-miR-6833-3p
hsa-mir-6834	0	0	+	6:33290245-33290325	mRNA	0.0599087	MIMAT0027569	hsa-miR-6834-3p
hsa-mir-6836	0	0	-	7:2257515-2257577	mRNA	0.239635	MIMAT0027574	hsa-miR-6836-5p
hsa-mir-6838	0	0	-	7:44073378-44073433	mRNA	0.658996	MIMAT0027578	hsa-miR-6838-5p
hsa-mir-6839	0	0	+	7:64679064-64679176	mRNA	0.419361	MIMAT0027580	hsa-miR-6839-5p
hsa-mir-6842	0	0	+	8:27433370-27433434	mRNA	7.96786	MIMAT0027587	hsa-miR-6842-3p
hsa-mir-6844	0	0	-	8:124508515-124508576	mRNA	0.778814	MIMAT0027589	hsa-miR-6844
hsa-mir-6845	0	0	-	8:143837756-143837816	mRNA	0.0599087	MIMAT0027591	hsa-miR-6845-3p
hsa-mir-6846	0	0	-	8:144057321-144057380	mRNA	0.299544	MIMAT0027593	hsa-miR-6846-3p
hsa-mir-6847	0	0	+	8:144079874-144079942	mRNA	0.179726	MIMAT0027594	hsa-miR-6847-5p
hsa-mir-6849	0	0	-	8:144400277-144400345	mRNA	0.299544	MIMAT0027599	hsa-miR-6849-3p
hsa-mir-6850	0	0	-	8:144791931-144791991	mRNA	1.43781	MIMAT0027601	hsa-miR-6850-3p
hsa-mir-6851	0	0	-	9:33467869-33467935	mRNA	0.299544	MIMAT0027603	hsa-miR-6851-3p
hsa-mir-6852	0	0	-	9:35710676-35710741	mRNA	0.47927	MIMAT0027604	hsa-miR-6852-5p
hsa-mir-6853	0	0	+	9:35732922-35732995	mRNA	0.658996	MIMAT0027607	hsa-miR-6853-3p
hsa-mir-6854	0	0	-	9:98229149-98229217	mRNA	0.119817	MIMAT0027609	hsa-miR-6854-3p
hsa-mir-6855	0	0	+	9:129869605-129869671	mRNA	1.25808	MIMAT0027611	hsa-miR-6855-3p
hsa-mir-6857	0	0	-	X:53405673-53405765	mRNA	0.359452	MIMAT0027615	hsa-miR-6857-3p
hsa-mir-6858	0	0	+	X:154450320-154450386	mRNA	0.119817	MIMAT0027617	hsa-miR-6858-3p
hsa-mir-6861	0	0	-	12:112163258-112163321	mRNA	0.119817	MIMAT0027623	hsa-miR-6861-5p
hsa-mir-6862-2	0	0	+	16:28724252-28724321	mRNA	0.47927	MIMAT0027626_1	hsa-miR-6862-3p
hsa-mir-6864	0	0	-	17:4969702-4969771	mRNA	0.119817	MIMAT0027628	hsa-miR-6864-5p
hsa-mir-6865	0	0	-	17:4970086-4970150	mRNA	0.0599087	MIMAT0027630	hsa-miR-6865-5p
hsa-mir-6868	0	0	-	17:76098019-76098076	mRNA	1.79726	MIMAT0027637	hsa-miR-6868-3p
hsa-mir-6869	0	0	-	20:1392900-1392961	mRNA	0.419361	MIMAT0027639	hsa-miR-6869-3p
hsa-mir-6871	0	0	+	20:41169023-41169078	mRNA	0.47927	MIMAT0027643	hsa-miR-6871-3p
hsa-mir-6873	0	0	-	6:33287227-33287289	mRNA	0.539179	MIMAT0027647	hsa-miR-6873-3p
hsa-mir-6874	0	0	-	7:5711840-5711910	mRNA	0.239635	MIMAT0027649	hsa-miR-6874-3p
hsa-mir-6875	0	0	+	7:100868036-100868107	mRNA	0.299544	MIMAT0027651	hsa-miR-6875-3p
hsa-mir-6877	0	0	+	9:133051996-133052059	mRNA	5.21206	MIMAT0027654	hsa-miR-6877-5p
hsa-mir-6878	0	0	+	1:150492345-150492410	mRNA	0.119817	MIMAT0027656	hsa-miR-6878-5p
hsa-mir-6879	0	0	+	11:65018505-65018570	mRNA	0.419361	MIMAT0027659	hsa-miR-6879-3p
hsa-mir-6879	0	0	+	11:65018505-65018570	mRNA	0.419361	MIMAT0027659	hsa-miR-6879-3p
hsa-mir-6880	0	0	-	12:124337181-124337242	mRNA	0.0599087	MIMAT0027660	hsa-miR-6880-5p
hsa-mir-6882	0	0	-	15:74840642-74840707	mRNA	0.778814	MIMAT0027664	hsa-miR-6882-5p
hsa-mir-6884	0	0	-	17:40026332-40026409	mRNA	0.239635	MIMAT0027668	hsa-miR-6884-5p
hsa-mir-6885	0	0	-	19:6389638-6389703	mRNA	0.539179	MIMAT0027671	hsa-miR-6885-3p
hsa-mir-6886	0	0	+	19:11113474-11113534	mRNA	0.419361	MIMAT0027673	hsa-miR-6886-3p
hsa-mir-6889	0	0	-	22:41252992-41253050	mRNA	0.119817	MIMAT0027679	hsa-miR-6889-3p
hsa-mir-6893	0	0	-	8:144435551-144435619	mRNA	0.119817	MIMAT0027687	hsa-miR-6893-3p
hsa-mir-6894	0	0	-	X:53198889-53198945	mRNA	1.19817	MIMAT0027689	hsa-miR-6894-3p
hsa-mir-6895	0	0	-	X:53195411-53195488	mRNA	0.539179	MIMAT0027691	hsa-miR-6895-3p
hsa-mir-708	0	0	-	11:79402022-79402109	mRNA	0.0599087	MIMAT0004927	hsa-miR-708-3p
hsa-mir-7-1	0	0	-	9:83969748-83969857	mRNA	1022.46	MIMAT0000252_2	hsa-miR-7-5p
hsa-mir-7106	0	0	-	12:113159113-113159177	mRNA	0.119817	MIMAT0028110	hsa-miR-7106-3p
hsa-mir-7107	0	0	-	12:121444273-121444352	mRNA	0.0599087	MIMAT0028112	hsa-miR-7107-3p
hsa-mir-7108	0	0	-	19:2434914-2435000	mRNA	0.599087	MIMAT0028114	hsa-miR-7108-3p
hsa-mir-7110	0	0	+	3:123161794-123161879	mRNA	0.239635	MIMAT0028118	hsa-miR-7110-3p
hsa-mir-7112	0	0	-	8:144262673-144262737	mRNA	0.778814	MIMAT0028122	hsa-miR-7112-3p
hsa-mir-7113	0	0	+	11:68032864-68032922	mRNA	0.179726	MIMAT0028124	hsa-miR-7113-3p
hsa-mir-7114	0	0	-	9:137450026-137450086	mRNA	0.47927	MIMAT0028126	hsa-miR-7114-3p
hsa-mir-7155	0	0	-	11:64341849-64341904	antisense	0.539179	MIMAT0028221	hsa-miR-7155-3p
hsa-mir-7-3	0	0	+	19:4770670-4770779	ncRNA	6677.31	MIMAT0000252_1	hsa-miR-7-5p
hsa-mir-744	0	0	+	17:12081899-12081996	mRNA	168.583	MIMAT0004945	hsa-miR-744-5p
hsa-mir-760	0	0	+	1:93846832-93846911	antisense	2.87562	MIMAT0004957	hsa-miR-760
hsa-mir-762	0	0	+	16:30893903-30893985	ncRNA	0.0599087	MIMAT0010313	hsa-miR-762
hsa-mir-7641-2	0	0	+	14:75604209-75604261	ncRNA	0.599087	MIMAT0029782_1	hsa-miR-7641
hsa-mir-765	0	0	-	1:156936131-156936244	mRNA	0.0599087	MIMAT0003945	hsa-miR-765
hsa-mir-766	0	0	-	X:119646738-119646848	mRNA	66.319	MIMAT0003888	hsa-miR-766-3p
hsa-mir-767	0	0	-	X:152393421-152393529	mRNA	194.224	MIMAT0003882	hsa-miR-767-5p
hsa-mir-769	0	0	+	19:46018932-46019049	mRNA	585.308	MIMAT0003886	hsa-miR-769-5p
hsa-mir-7705	0	0	-	8:100702968-100703024	mRNA	0.539179	MIMAT0030020	hsa-miR-7705
hsa-mir-7706	0	0	+	15:85380596-85380662	mRNA	13.4196	MIMAT0030021	hsa-miR-7706
hsa-mir-7846	0	0	+	1:12166943-12167038	mRNA	0.359452	MIMAT0030421	hsa-miR-7846-3p
hsa-mir-7851	0	0	-	12:42323700-42323859	mRNA	13.8988	MIMAT0030426	hsa-miR-7851-3p
hsa-mir-7974	0	0	-	19:11495544-11495622	mRNA	306.972	MIMAT0031177	hsa-miR-7974
hsa-mir-7974	0	0	-	19:11495544-11495622	mRNA	306.972	MIMAT0031177	hsa-miR-7974
hsa-mir-7976	0	0	-	3:127587111-127587176	mRNA	81.2363	MIMAT0031179	hsa-miR-7976
hsa-mir-7977	0	0	+	3:176515103-176515151	intergenic	1.43781	MIMAT0031180	hsa-miR-7977
hsa-mir-8062	0	0	+	20:7371608-7371692	intergenic	1.85717	MIMAT0030989	hsa-miR-8062
hsa-mir-8072	0	0	-	12:123364764-123364843	mRNA	0.419361	MIMAT0030999	hsa-miR-8072
hsa-mir-873	0	0	-	9:28888879-28888955	intergenic	0.539179	MIMAT0004953	hsa-miR-873-5p
hsa-mir-874	0	0	-	5:137647572-137647649	mRNA	32.7701	MIMAT0004911	hsa-miR-874-3p
hsa-mir-877	0	0	+	6:30584332-30584417	mRNA	30.7332	MIMAT0004949	hsa-miR-877-5p
hsa-mir-891a	0	0	-	X:146027794-146027872	intergenic	0.179726	MIMAT0004902	hsa-miR-891a-5p
hsa-mir-9-1	0	0	-	1:156420341-156420429	mRNA	77.462	MIMAT0000441	hsa-miR-9-5p
hsa-mir-9-2	0	0	-	5:88666853-88666939	ncRNA	75.0657	MIMAT0000441_2	hsa-miR-9-5p
hsa-mir-92a-2	0	0	-	X:134169538-134169612	ncRNA	37797.7	MIMAT0000092_1	hsa-miR-92a-3p
hsa-mir-93	0	0	-	7:100093768-100093847	mRNA	5222.78	MIMAT0000093	hsa-miR-93-5p
hsa-mir-9-3	0	0	+	15:89368017-89368106	ncRNA	1907.25	MIMAT0000441_1	hsa-miR-9-5p
hsa-mir-933	0	0	-	2:175167633-175167709	mRNA	8.68677	MIMAT0004976	hsa-miR-933
hsa-mir-935	0	0	+	19:53982307-53982397	mRNA	0.838722	MIMAT0004978	hsa-miR-935
hsa-mir-937	0	0	-	8:143812957-143813042	mRNA	9.04622	MIMAT0004980	hsa-miR-937-3p
hsa-mir-939	0	0	-	8:144394149-144394230	mRNA	1.97699	MIMAT0004982	hsa-miR-939-5p
hsa-mir-940	0	0	+	16:2271747-2271840	ncRNA	13.2997	MIMAT0004983	hsa-miR-940
hsa-mir-941-1	0	0	+	20:63919449-63919520	mRNA	110.651	MIMAT0004984	hsa-miR-941
hsa-mir-941-2	0	0	+	20:63919505-63919576	mRNA	117.361	MIMAT0004984_1	hsa-miR-941
hsa-mir-941-3	0	0	+	20:63919561-63919632	mRNA	112.389	MIMAT0004984_2	hsa-miR-941
hsa-mir-941-4	0	0	+	20:63919756-63919827	mRNA	117.122	MIMAT0004984_3	hsa-miR-941
hsa-mir-941-5	0	0	+	20:63919868-63919939	mRNA	112.808	MIMAT0004984_4	hsa-miR-941
hsa-mir-942	0	0	+	1:117094643-117094728	mRNA	182.782	MIMAT0004985	hsa-miR-942-5p
hsa-mir-943	0	0	-	4:1986384-1986477	mRNA	1.73735	MIMAT0004986	hsa-miR-943
hsa-mir-95	0	0	-	4:8005301-8005381	mRNA	0.179726	MIMAT0000094	hsa-miR-95-3p
hsa-mir-96	0	0	-	7:129774692-129774769	intergenic	874.847	MIMAT0000095	hsa-miR-96-5p
hsa-mir-98	0	0	-	X:53556223-53556341	mRNA	7.42868	MIMAT0000096	hsa-miR-98-5p
hsa-mir-99a	0	0	+	21:16539089-16539169	ncRNA	40.1389	MIMAT0000097	hsa-miR-99a-5p
hsa-mir-99b	0	0	+	19:51692612-51692681	mRNA	8534	MIMAT0000689	hsa-miR-99b-5p
hsa-mir-103a-1	0	0	-	5:168560896-168560973	mRNA	0
hsa-mir-103b-1	0	0	+	5:168560904-168560965	antisense	0
hsa-mir-1-1	0	0	+	20:62554306-62554376	ncRNA	0
hsa-mir-1178	0	0	-	12:119713634-119713724	mRNA	0
hsa-mir-1182	0	0	-	1:231019828-231019924	mRNA	0
hsa-mir-1184-1	0	0	-	X:154887360-154887458	mRNA	0
hsa-mir-1184-2	0	0	-	X:155383100-155383198	antisense	0
hsa-mir-1184-3	0	0	+	X:155457517-155457615	antisense	0
hsa-mir-1199	0	0	+	19:14073361-14073479	mRNA	0
hsa-mir-1-2	0	0	-	18:21829004-21829088	ncRNA	0
hsa-mir-1200	0	0	-	7:36919357-36919432	mRNA	0
hsa-mir-1202	0	0	+	6:155946797-155946879	intergenic	0
hsa-mir-1203	0	0	-	17:48156427-48156511	mRNA	0
hsa-mir-1208	0	0	+	8:128150116-128150188	intergenic	0
hsa-mir-122	0	0	+	18:58451074-58451158	ncRNA	0
hsa-mir-1225	0	0	-	16:2090195-2090284	mRNA	0
hsa-mir-1228	0	0	+	12:57194504-57194576	mRNA	0
hsa-mir-1231	0	0	+	1:201808611-201808702	mRNA	0
hsa-mir-1233-1	0	0	-	15:34382069-34382150	mRNA	0
hsa-mir-124-1	0	0	-	8:9903388-9903472	ncRNA	0
hsa-mir-124-2	0	0	+	8:64379149-64379257	ncRNA	0
hsa-mir-1243	0	0	+	4:113106863-113106955	mRNA	0
hsa-mir-124-3	0	0	+	20:63178500-63178586	antisense	0
hsa-mir-1244-1	0	0	+	2:231713314-231713398	mRNA	0
hsa-mir-1244-3	0	0	-	12:9239467-9239551	ncRNA	0
hsa-mir-1244-4	0	0	+	12:12111952-12112036	mRNA	0
hsa-mir-1245a	0	0	+	2:188978092-188978161	mRNA	0
hsa-mir-1245b	0	0	-	2:188978093-188978161	antisense	0
hsa-mir-1250	0	0	-	17:81133196-81133308	mRNA	0
hsa-mir-1251	0	0	+	12:97491909-97491978	ncRNA	0
hsa-mir-1253	0	0	-	17:2748078-2748182	ncRNA	0
hsa-mir-1261	0	0	-	11:90869121-90869202	antisense	0
hsa-mir-1262	0	0	-	1:68183518-68183610	mRNA	0
hsa-mir-1263	0	0	-	3:164171471-164171556	intergenic	0
hsa-mir-1264	0	0	+	X:114652655-114652723	mRNA	0
hsa-mir-1266	0	0	-	15:52277117-52277200	mRNA	0
hsa-mir-1267	0	0	-	13:107531171-107531248	mRNA	0
hsa-mir-1268a	0	0	-	15:22225278-22225329	intergenic	0
hsa-mir-1270	0	0	-	19:20399272-20399354	ncRNA	0
hsa-mir-1273a	0	0	-	8:100023982-100024084	mRNA	0
hsa-mir-1273e	0	0	-	17:64425069-64425170	intergenic	0
hsa-mir-1273g	0	0	+	1:52940314-52940413	mRNA	0
hsa-mir-1279	0	0	-	12:69273157-69273218	antisense	0
hsa-mir-1281	0	0	+	22:41092513-41092566	mRNA	0
hsa-mir-1282	0	0	-	15:43793659-43793759	mRNA	0
hsa-mir-1283-1	0	0	+	19:53688481-53688567	intergenic	0
hsa-mir-1289-1	0	0	-	20:35453954-35454097	mRNA	0
hsa-mir-1289-2	0	0	-	5:133427596-133427706	mRNA	0
hsa-mir-1295a	0	0	-	1:171101728-171101806	antisense	0
hsa-mir-1302-1	0	0	-	12:112695034-112695176	antisense	0
hsa-mir-1302-11	0	0	+	19:71973-72110	ncRNA	0
hsa-mir-1302-3	0	0	-	2:113582959-113583096	intergenic	0
hsa-mir-1302-5	0	0	-	20:50614636-50614785	mRNA	0
hsa-mir-1302-7	0	0	-	8:141786242-141786313	intergenic	0
hsa-mir-1302-8	0	0	-	9:97363554-97363681	antisense	0
hsa-mir-1302-8	0	0	-	9:97363554-97363681	antisense	0
hsa-mir-1305	0	0	+	4:182169293-182169378	mRNA	0
hsa-mir-1321	0	0	+	X:85835780-85835858	intergenic	0
hsa-mir-1322	0	0	-	8:10825373-10825443	mRNA	0
hsa-mir-1322	0	0	-	8:10825373-10825443	mRNA	0
hsa-mir-1324	0	0	+	3:75630763-75630858	ncRNA	0
hsa-mir-133b	0	0	+	6:52148923-52149041	antisense	0
hsa-mir-137	0	0	-	1:98046070-98046171	ncRNA	0
hsa-mir-1469	0	0	+	15:96333261-96333307	mRNA	0
hsa-mir-1470	0	0	+	19:15449548-15449608	antisense	0
hsa-mir-1471	0	0	-	2:231892242-231892298	intergenic	0
hsa-mir-155	0	0	+	21:25573980-25574044	ncRNA	0
hsa-mir-1587	0	0	+	X:39837561-39837613	antisense	0
hsa-mir-1825	0	0	+	20:32237795-32237847	mRNA	0
hsa-mir-1827	0	0	+	12:100189884-100189949	antisense	0
hsa-mir-1910	0	0	-	16:85741621-85741700	mRNA	0
hsa-mir-1911	0	0	+	X:114763184-114763263	mRNA	0
hsa-mir-1912	0	0	+	X:114651544-114651623	mRNA	0
hsa-mir-1913	0	0	-	6:166509354-166509433	mRNA	0
hsa-mir-1972-2	0	0	+	16:70030346-70030422	antisense	0
hsa-mir-1972-2	0	0	+	16:70030346-70030422	antisense	0
hsa-mir-198	0	0	-	3:120395668-120395729	mRNA	0
hsa-mir-203a	0	0	+	14:104117405-104117514	intergenic	0
hsa-mir-203b	0	0	-	14:104117418-104117503	intergenic	0
hsa-mir-2053	0	0	+	8:112643493-112643583	antisense	0
hsa-mir-2054	0	0	+	4:125507259-125507307	intergenic	0
hsa-mir-206	0	0	+	6:52144349-52144434	intergenic	0
hsa-mir-208a	0	0	-	14:23388596-23388666	mRNA	0
hsa-mir-208b	0	0	-	14:23417987-23418063	mRNA	0
hsa-mir-211	0	0	-	15:31065032-31065141	mRNA	0
hsa-mir-2113	0	0	+	6:98024531-98024621	ncRNA	0
hsa-mir-2114	0	0	+	X:150228004-150228083	intergenic	0
hsa-mir-2116	0	0	-	15:59171183-59171262	mRNA	0
hsa-mir-2117	0	0	+	17:43444806-43444885	ncRNA	0
hsa-mir-214	0	0	-	1:172138798-172138907	ncRNA	0
hsa-mir-216a	0	0	-	2:55988950-55989059	ncRNA	0
hsa-mir-216b	0	0	-	2:56000714-56000795	ncRNA	0
hsa-mir-217	0	0	-	2:55982967-55983076	ncRNA	0
hsa-mir-219b	0	0	+	9:128392621-128392708	antisense	0
hsa-mir-2276	0	0	+	13:24162416-24162504	mRNA	0
hsa-mir-2276	0	0	+	13:24162416-24162504	mRNA	0
hsa-mir-2681	0	0	-	13:101967642-101967746	mRNA	0
hsa-mir-2682	0	0	-	1:98045242-98045351	ncRNA	0
hsa-mir-2861	0	0	+	9:127785918-127786007	mRNA	0
hsa-mir-2909	0	0	+	17:37033745-37033813	mRNA	0
hsa-mir-297	0	0	-	4:110860582-110860647	intergenic	0
hsa-mir-298	0	0	-	20:58818226-58818313	intergenic	0
hsa-mir-302a	0	0	-	4:112648183-112648251	ncRNA	0
hsa-mir-302b	0	0	-	4:112648485-112648557	ncRNA	0
hsa-mir-302c	0	0	-	4:112648363-112648430	ncRNA	0
hsa-mir-302d	0	0	-	4:112648004-112648071	ncRNA	0
hsa-mir-302e	0	0	+	11:7234766-7234837	intergenic	0
hsa-mir-302f	0	0	+	18:30298910-30298960	intergenic	0
hsa-mir-3065	0	0	+	17:81125877-81125955	antisense	0
hsa-mir-3116-1	0	0	+	1:62078786-62078859	mRNA	0
hsa-mir-3116-2	0	0	-	1:62078789-62078856	antisense	0
hsa-mir-3117	0	0	+	1:66628440-66628517	mRNA	0
hsa-mir-3118-1	0	0	-	21:13644775-13644850	intergenic	0
hsa-mir-3119-1	0	0	-	1:170151378-170151462	antisense	0
hsa-mir-3119-2	0	0	+	1:170151378-170151462	mRNA	0
hsa-mir-3120	0	0	+	1:172138808-172138888	mRNA	0
hsa-mir-3123	0	0	+	1:241132272-241132346	antisense	0
hsa-mir-3130-1	0	0	-	2:206783234-206783308	antisense	0
hsa-mir-3130-2	0	0	+	2:206783234-206783308	mRNA	0
hsa-mir-3132	0	0	-	2:219549073-219549147	antisense	0
hsa-mir-3135b	0	0	-	6:32749912-32749979	intergenic	0
hsa-mir-3141	0	0	-	5:154596012-154596072	intergenic	0
hsa-mir-3142	0	0	+	5:160474402-160474483	ncRNA	0
hsa-mir-3145	0	0	-	6:138435213-138435294	mRNA	0
hsa-mir-3147	0	0	+	7:57405025-57405090	ncRNA	0
hsa-mir-3148	0	0	-	8:29957272-29957348	intergenic	0
hsa-mir-3150a	0	0	+	8:95072914-95072993	mRNA	0
hsa-mir-3150b	0	0	-	8:95072911-95072996	ncRNA	0
hsa-mir-3151	0	0	+	8:103154614-103154689	mRNA	0
hsa-mir-3152	0	0	+	9:18573306-18573379	mRNA	0
hsa-mir-3156-1	0	0	+	10:45164014-45164088	ncRNA	0
hsa-mir-3156-1	0	0	+	10:45164014-45164088	ncRNA	0
hsa-mir-3156-2	0	0	+	18:14830166-14830242	mRNA	0
hsa-mir-3156-3	0	0	-	21:13406384-13406460	ncRNA	0
hsa-mir-3158-1	0	0	+	10:101601417-101601497	mRNA	0
hsa-mir-3158-2	0	0	-	10:101601417-101601497	antisense	0
hsa-mir-3160-1	0	0	-	11:46451805-46451889	mRNA	0
hsa-mir-3160-2	0	0	+	11:46451807-46451887	antisense	0
hsa-mir-3166	0	0	+	11:88176502-88176593	intergenic	0
hsa-mir-3167	0	0	-	11:126988458-126988542	mRNA	0
hsa-mir-3169	0	0	-	13:61199798-61199880	intergenic	0
hsa-mir-3170	0	0	+	13:98208524-98208600	mRNA	0
hsa-mir-3178	0	0	-	16:2531922-2532005	intergenic	0
hsa-mir-3179-4	0	0	-	16:18494493-18494576	mRNA	0
hsa-mir-3181	0	0	+	16:50742305-50742377	mRNA	0
hsa-mir-3182	0	0	+	16:83508346-83508408	mRNA	0
hsa-mir-3183	0	0	-	17:1022476-1022559	mRNA	0
hsa-mir-3184	0	0	-	17:30117086-30117160	ncRNA	0
hsa-mir-3185	0	0	-	17:48724408-48724475	antisense	0
hsa-mir-3190	0	0	+	19:47226942-47227021	antisense	0
hsa-mir-3191	0	0	-	19:47226944-47227019	mRNA	0
hsa-mir-3195	0	0	+	20:62064802-62064885	antisense	0
hsa-mir-3196	0	0	+	20:63238779-63238842	mRNA	0
hsa-mir-3197	0	0	+	21:41167557-41167629	intergenic	0
hsa-mir-3198-2	0	0	-	12:54231397-54231476	mRNA	0
hsa-mir-3201	0	0	+	22:48274364-48274415	intergenic	0
hsa-mir-325	0	0	-	X:77005404-77005501	ncRNA	0
hsa-mir-338	0	0	-	17:81125883-81125949	mRNA	0
hsa-mir-346	0	0	-	10:86264694-86264788	mRNA	0
hsa-mir-3529	0	0	-	15:88611847-88611924	intergenic	0
hsa-mir-3591	0	0	-	18:58451080-58451152	antisense	0
hsa-mir-3606	0	0	+	2:188995630-188995692	mRNA	0
hsa-mir-3612	0	0	+	12:128294092-128294178	mRNA	0
hsa-mir-3614	0	0	-	17:56891270-56891355	mRNA	0
hsa-mir-3616	0	0	+	20:47166967-47167058	mRNA	0
hsa-mir-3621	0	0	-	9:137169186-137169270	mRNA	0
hsa-mir-3621	0	0	-	9:137169186-137169270	mRNA	0
hsa-mir-3622a	0	0	+	8:27701677-27701759	ncRNA	0
hsa-mir-3622b	0	0	-	8:27701673-27701767	antisense	0
hsa-mir-3646	0	0	+	20:44408120-44408203	mRNA	0
hsa-mir-3649	0	0	-	12:1660315-1660380	intergenic	0
hsa-mir-3650	0	0	-	5:38557502-38557561	mRNA	0
hsa-mir-3652	0	0	+	12:103930425-103930555	mRNA	0
hsa-mir-3654	0	0	-	7:133034860-133034915	ncRNA	0
hsa-mir-3656	0	0	+	11:119018944-119019012	mRNA	0
hsa-mir-3663	0	0	-	10:117167678-117167774	ncRNA	0
hsa-mir-3664	0	0	-	11:70872270-70872368	mRNA	0
hsa-mir-3665	0	0	-	13:77698012-77698116	antisense	0
hsa-mir-3666	0	0	+	7:114653345-114653455	mRNA	0
hsa-mir-367	0	0	-	4:112647874-112647941	ncRNA	0
hsa-mir-3670-1	0	0	+	16:14907717-14907781	intergenic	0
hsa-mir-3670-2	0	0	+	16:16306370-16306434	intergenic	0
hsa-mir-3670-3	0	0	-	16:18405698-18405762	intergenic	0
hsa-mir-3670-4	0	0	-	16:18488301-18488365	mRNA	0
hsa-mir-3671	0	0	-	1:65057755-65057842	intergenic	0
hsa-mir-3674	0	0	+	8:1801125-1801192	mRNA	0
hsa-mir-3678	0	0	+	17:75406069-75406162	intergenic	0
hsa-mir-3688-1	0	0	-	4:159128802-159128894	antisense	0
hsa-mir-3689c	0	0	-	9:134849298-134849369	intergenic	0
hsa-mir-3689d-1	0	0	-	9:134849609-134849682	intergenic	0
hsa-mir-3689d-2	0	0	-	9:134850277-134850356	intergenic	0
hsa-mir-3689f	0	0	-	9:134850742-134850807	intergenic	0
hsa-mir-3690-1	0	0	+	X:1293918-1293992	mRNA	0
hsa-mir-3690-2	0	0	+	Y:1293918-1293992	intergenic	0
hsa-mir-3713	0	0	+	15:76586647-76586691	antisense	0
hsa-mir-3714	0	0	+	3:16933196-16933260	mRNA	0
hsa-mir-371a	0	0	+	19:53787675-53787741	antisense	0
hsa-mir-371b	0	0	-	19:53787677-53787742	ncRNA	0
hsa-mir-374c	0	0	+	X:74218549-74218618	antisense	0
hsa-mir-378b	0	0	+	3:10330229-10330285	antisense	0
hsa-mir-378e	0	0	+	5:170028488-170028566	mRNA	0
hsa-mir-378j	0	0	-	17:37614931-37615039	mRNA	0
hsa-mir-383	0	0	-	8:14853438-14853510	mRNA	0
hsa-mir-384	0	0	-	X:76919273-76919360	ncRNA	0
hsa-mir-3913-1	0	0	-	12:69584722-69584823	intergenic	0
hsa-mir-3913-2	0	0	+	12:69584723-69584822	intergenic	0
hsa-mir-3914-1	0	0	-	7:71307672-71307770	antisense	0
hsa-mir-3914-2	0	0	+	7:71307674-71307768	mRNA	0
hsa-mir-3915	0	0	-	X:32583656-32583752	mRNA	0
hsa-mir-3919	0	0	+	3:159282646-159282734	mRNA	0
hsa-mir-3920	0	0	-	11:101519820-101519905	mRNA	0
hsa-mir-3921	0	0	-	3:99964314-99964398	mRNA	0
hsa-mir-3924	0	0	-	10:57304479-57304559	intergenic	0
hsa-mir-3926-1	0	0	-	8:12727232-12727304	mRNA	0
hsa-mir-3926-2	0	0	+	8:12727237-12727299	antisense	0
hsa-mir-3927	0	0	-	9:109511475-109511545	intergenic	0
hsa-mir-3935	0	0	+	16:56245520-56245623	mRNA	0
hsa-mir-3938	0	0	-	3:55852492-55852594	mRNA	0
hsa-mir-3960	0	0	+	9:127785833-127785923	mRNA	0
hsa-mir-3972	0	0	+	1:17277889-17277975	mRNA	0
hsa-mir-3974	0	0	+	12:17673299-17673394	intergenic	0
hsa-mir-3975	0	0	+	18:35591737-35591806	mRNA	0
hsa-mir-3976	0	0	+	18:5840695-5840833	ncRNA	0
hsa-mir-3978	0	0	+	X:110082118-110082218	mRNA	0
hsa-mir-423	0	0	+	17:30117079-30117172	mRNA	0
hsa-mir-4251	0	0	+	1:3127975-3128035	mRNA	0
hsa-mir-4252	0	0	-	1:6429834-6429896	antisense	0
hsa-mir-4253	0	0	-	1:22863159-22863226	antisense	0
hsa-mir-4254	0	0	-	1:31758660-31758735	mRNA	0
hsa-mir-4255	0	0	+	1:37161563-37161634	intergenic	0
hsa-mir-4257	0	0	+	1:150551929-150552014	mRNA	0
hsa-mir-4258	0	0	+	1:154975693-154975783	mRNA	0
hsa-mir-4259	0	0	-	1:159899979-159900079	mRNA	0
hsa-mir-4260	0	0	-	1:209623444-209623510	mRNA	0
hsa-mir-4262	0	0	-	2:11836933-11836986	intergenic	0
hsa-mir-4264	0	0	-	2:79649294-79649359	antisense	0
hsa-mir-4265	0	0	-	2:109141490-109141588	antisense	0
hsa-mir-4266	0	0	-	2:109313571-109313625	antisense	0
hsa-mir-4267	0	0	-	2:110069961-110070042	intergenic	0
hsa-mir-4268	0	0	-	2:219906502-219906565	intergenic	0
hsa-mir-4269	0	0	+	2:239305462-239305545	antisense	0
hsa-mir-4270	0	0	-	3:15496239-15496308	mRNA	0
hsa-mir-4271	0	0	+	3:49274120-49274186	antisense	0
hsa-mir-4272	0	0	+	3:67225464-67225527	intergenic	0
hsa-mir-4273	0	0	+	3:75738280-75738363	antisense	0
hsa-mir-4274	0	0	+	4:7460028-7460118	mRNA	0
hsa-mir-4275	0	0	+	4:28819582-28819668	intergenic	0
hsa-mir-4276	0	0	+	4:174423795-174423864	intergenic	0
hsa-mir-4277	0	0	-	5:1708785-1708868	intergenic	0
hsa-mir-4278	0	0	-	5:6827853-6827921	intergenic	0
hsa-mir-4279	0	0	-	5:31936102-31936159	antisense	0
hsa-mir-4280	0	0	-	5:87114879-87114954	antisense	0
hsa-mir-4281	0	0	-	5:176629439-176629500	mRNA	0
hsa-mir-4282	0	0	-	6:72967687-72967753	antisense	0
hsa-mir-4283-1	0	0	-	7:56955785-56955864	intergenic	0
hsa-mir-4283-2	0	0	+	7:63621090-63621169	intergenic	0
hsa-mir-4284	0	0	+	7:73711317-73711397	antisense	0
hsa-mir-4285	0	0	+	7:102293103-102293187	mRNA	0
hsa-mir-4287	0	0	-	8:27886039-27886116	mRNA	0
hsa-mir-4288	0	0	-	8:28505116-28505182	antisense	0
hsa-mir-4289	0	0	-	9:88745836-88745905	intergenic	0
hsa-mir-4290	0	0	-	9:90023441-90023535	ncRNA	0
hsa-mir-4291	0	0	+	9:93819357-93819421	intergenic	0
hsa-mir-4292	0	0	+	9:136830957-136831023	mRNA	0
hsa-mir-4293	0	0	-	10:14383200-14383277	mRNA	0
hsa-mir-4294	0	0	-	10:48985512-48985587	ncRNA	0
hsa-mir-4296	0	0	-	10:125032783-125032870	mRNA	0
hsa-mir-4297	0	0	-	10:129843299-129843374	mRNA	0
hsa-mir-4298	0	0	-	11:1859464-1859536	antisense	0
hsa-mir-4299	0	0	-	11:11656651-11656722	intergenic	0
hsa-mir-4300	0	0	-	11:81890741-81890836	ncRNA	0
hsa-mir-4301	0	0	-	11:113450023-113450088	mRNA	0
hsa-mir-4302	0	0	-	12:25874020-25874079	intergenic	0
hsa-mir-4303	0	0	-	12:97995383-97995448	intergenic	0
hsa-mir-4304	0	0	-	12:123010667-123010728	mRNA	0
hsa-mir-4305	0	0	-	13:39664034-39664135	antisense	0
hsa-mir-4307	0	0	+	14:26908642-26908725	ncRNA	0
hsa-mir-4307	0	0	+	14:26908642-26908725	ncRNA	0
hsa-mir-4308	0	0	-	14:54878113-54878193	mRNA	0
hsa-mir-4310	0	0	-	15:41866495-41866551	mRNA	0
hsa-mir-4311	0	0	+	15:66040233-66040332	antisense	0
hsa-mir-4312	0	0	-	15:68801850-68801925	mRNA	0
hsa-mir-4313	0	0	-	15:75762215-75762315	ncRNA	0
hsa-mir-4314	0	0	+	17:8088056-8088147	intergenic	0
hsa-mir-4315-1	0	0	-	17:45475363-45475435	mRNA	0
hsa-mir-4315-2	0	0	-	17:64822030-64822102	ncRNA	0
hsa-mir-4317	0	0	-	18:6374361-6374425	mRNA	0
hsa-mir-4318	0	0	+	18:37657135-37657215	intergenic	0
hsa-mir-4319	0	0	-	18:44970082-44970166	antisense	0
hsa-mir-4320	0	0	-	18:50126499-50126563	mRNA	0
hsa-mir-4321	0	0	+	19:2250639-2250718	mRNA	0
hsa-mir-4322	0	0	+	19:10230413-10230485	antisense	0
hsa-mir-4322	0	0	+	19:10230413-10230485	antisense	0
hsa-mir-4323	0	0	-	19:42133445-42133513	mRNA	0
hsa-mir-4324	0	0	-	19:49308797-49308868	mRNA	0
hsa-mir-4325	0	0	-	20:57321502-57321591	intergenic	0
hsa-mir-4327	0	0	-	21:30375294-30375378	intergenic	0
hsa-mir-4328	0	0	-	X:78901194-78901249	intergenic	0
hsa-mir-4329	0	0	-	X:112780718-112780788	mRNA	0
hsa-mir-4330	0	0	+	X:151168222-151168326	intergenic	0
hsa-mir-4417	0	0	+	1:5564071-5564143	antisense	0
hsa-mir-4418	0	0	+	1:22266239-22266300	intergenic	0
hsa-mir-4419a	0	0	-	1:23057858-23057934	ncRNA	0
hsa-mir-4419b	0	0	+	12:128244506-128244573	intergenic	0
hsa-mir-4423	0	0	+	1:85133794-85133873	intergenic	0
hsa-mir-4425	0	0	+	1:25023503-25023586	intergenic	0
hsa-mir-4426	0	0	+	1:192716328-192716390	mRNA	0
hsa-mir-4427	0	0	+	1:233624152-233624219	mRNA	0
hsa-mir-4429	0	0	-	2:11540605-11540677	antisense	0
hsa-mir-4430	0	0	+	2:33418516-33418564	intergenic	0
hsa-mir-4431	0	0	-	2:52702522-52702615	intergenic	0
hsa-mir-4432	0	0	-	2:60387362-60387445	ncRNA	0
hsa-mir-4433a	0	0	+	2:64340759-64340839	antisense	0
hsa-mir-4433b	0	0	-	2:64340747-64340848	ncRNA	0
hsa-mir-4436a	0	0	+	2:88812370-88812454	antisense	0
hsa-mir-4436a	0	0	+	2:88812370-88812454	antisense	0
hsa-mir-4436b-1	0	0	-	2:110086433-110086523	mRNA	0
hsa-mir-4436b-2	0	0	+	2:110284853-110284943	ncRNA	0
hsa-mir-4436b-2	0	0	+	2:110284853-110284943	ncRNA	0
hsa-mir-4437	0	0	-	2:181305593-181305652	antisense	0
hsa-mir-4438	0	0	+	2:213758067-213758159	mRNA	0
hsa-mir-4439	0	0	-	2:225010461-225010540	mRNA	0
hsa-mir-4441	0	0	-	2:239085827-239085926	mRNA	0
hsa-mir-4442	0	0	-	3:25664873-25664939	mRNA	0
hsa-mir-4445	0	0	+	3:109602828-109602897	intergenic	0
hsa-mir-4446	0	0	+	3:113594876-113594942	mRNA	0
hsa-mir-4447	0	0	-	3:116850277-116850367	mRNA	0
hsa-mir-4448	0	0	+	3:183886800-183886885	ncRNA	0
hsa-mir-4450	0	0	+	4:76573568-76573632	mRNA	0
hsa-mir-4452	0	0	-	4:86542482-86542552	mRNA	0
hsa-mir-4455	0	0	-	4:184938383-184938440	intergenic	0
hsa-mir-4456	0	0	-	5:535840-535882	intergenic	0
hsa-mir-4459	0	0	-	5:54075518-54075583	mRNA	0
hsa-mir-4460	0	0	-	5:129397062-129397147	intergenic	0
hsa-mir-4462	0	0	-	6:37555365-37555422	intergenic	0
hsa-mir-4463	0	0	+	6:75428407-75428473	antisense	0
hsa-mir-4464	0	0	+	6:90312742-90312833	intergenic	0
hsa-mir-4467	0	0	+	7:102471469-102471531	mRNA	0
hsa-mir-4468	0	0	+	7:138123758-138123821	ncRNA	0
hsa-mir-4469	0	0	-	8:42896197-42896275	mRNA	0
hsa-mir-4471	0	0	+	8:100382763-100382845	antisense	0
hsa-mir-4472-1	0	0	+	8:142176339-142176418	intergenic	0
hsa-mir-4472-2	0	0	-	12:116428252-116428318	intergenic	0
hsa-mir-4474	0	0	-	9:20502265-20502342	mRNA	0
hsa-mir-4475	0	0	-	9:36823539-36823599	intergenic	0
hsa-mir-4476	0	0	-	9:36893462-36893531	mRNA	0
hsa-mir-4478	0	0	-	9:122120082-122120167	intergenic	0
hsa-mir-448	0	0	+	X:114823454-114823564	mRNA	0
hsa-mir-4480	0	0	+	10:12578753-12578823	mRNA	0
hsa-mir-4481	0	0	-	10:12653138-12653197	antisense	0
hsa-mir-4486	0	0	+	11:19575310-19575372	mRNA	0
hsa-mir-4488	0	0	+	11:61508596-61508657	intergenic	0
hsa-mir-4490	0	0	-	11:90555774-90555857	antisense	0
hsa-mir-4491	0	0	+	11:111347757-111347824	intergenic	0
hsa-mir-4492	0	0	+	11:118910708-118910787	antisense	0
hsa-mir-4493	0	0	-	11:123381440-123381512	antisense	0
hsa-mir-4494	0	0	-	12:47364186-47364269	antisense	0
hsa-mir-4495	0	0	-	12:97939056-97939121	intergenic	0
hsa-mir-4496	0	0	+	12:108635810-108635870	ncRNA	0
hsa-mir-4499	0	0	-	13:20433778-20433846	mRNA	0
hsa-mir-4501	0	0	+	13:96427229-96427292	mRNA	0
hsa-mir-4505	0	0	+	14:73758747-73758819	antisense	0
hsa-mir-4506	0	0	-	14:93948226-93948302	mRNA	0
hsa-mir-4507	0	0	-	14:105858124-105858175	intergenic	0
hsa-mir-4508	0	0	-	15:23562062-23562131	intergenic	0
hsa-mir-4509-3	0	0	-	15:28490752-28490845	intergenic	0
hsa-mir-4513	0	0	-	15:74788672-74788757	antisense	0
hsa-mir-4514	0	0	-	15:80997417-80997473	intergenic	0
hsa-mir-4516	0	0	+	16:2133119-2133204	antisense	0
hsa-mir-4518	0	0	+	16:30503919-30504001	mRNA	0
hsa-mir-4520-1	0	0	-	17:6655440-6655509	antisense	0
hsa-mir-4520-2	0	0	+	17:6655449-6655502	mRNA	0
hsa-mir-4524a	0	0	-	17:69099564-69099632	mRNA	0
hsa-mir-4524b	0	0	+	17:69099542-69099656	antisense	0
hsa-mir-4525	0	0	-	17:82668233-82668307	mRNA	0
hsa-mir-4526	0	0	+	18:13611114-13611200	mRNA	0
hsa-mir-4527	0	0	+	18:47380496-47380565	ncRNA	0
hsa-mir-4528	0	0	+	18:53237101-53237190	mRNA	0
hsa-mir-4531	0	0	-	19:44653686-44653732	ncRNA	0
hsa-mir-4532	0	0	+	20:57895394-57895444	intergenic	0
hsa-mir-4533	0	0	+	20:60478111-60478181	ncRNA	0
hsa-mir-4534	0	0	+	22:37988794-37988853	mRNA	0
hsa-mir-4535	0	0	+	22:48780295-48780353	mRNA	0
hsa-mir-4536-1	0	0	-	X:55451495-55451582	intergenic	0
hsa-mir-4536-2	0	0	+	X:55451495-55451582	intergenic	0
hsa-mir-4537	0	0	-	14:105859484-105859553	intergenic	0
hsa-mir-4538	0	0	-	14:105858165-105858242	intergenic	0
hsa-mir-4539	0	0	-	14:105857513-105857572	intergenic	0
hsa-mir-4540	0	0	-	9:36864254-36864308	mRNA	0
hsa-mir-4633	0	0	+	5:129097688-129097766	mRNA	0
hsa-mir-4634	0	0	+	5:174751734-174751787	ncRNA	0
hsa-mir-4636	0	0	-	5:9053816-9053895	mRNA	0
hsa-mir-4641	0	0	+	6:41598723-41598788	mRNA	0
hsa-mir-4642	0	0	+	6:44435641-44435722	mRNA	0
hsa-mir-4644	0	0	+	6:170330761-170330844	mRNA	0
hsa-mir-4648	0	0	+	7:2527074-2527145	mRNA	0
hsa-mir-4649	0	0	+	7:44110849-44110912	mRNA	0
hsa-mir-4651	0	0	+	7:75915197-75915269	mRNA	0
hsa-mir-4653	0	0	+	7:101159473-101159555	mRNA	0
hsa-mir-4654	0	0	+	1:162157107-162157182	mRNA	0
hsa-mir-4658	0	0	-	7:100156605-100156669	mRNA	0
hsa-mir-4659a	0	0	+	8:6745164-6745244	mRNA	0
hsa-mir-4659b	0	0	-	8:6745168-6745240	antisense	0
hsa-mir-466	0	0	-	3:31161704-31161787	intergenic	0
hsa-mir-4662b	0	0	-	8:124821978-124822058	ncRNA	0
hsa-mir-4663	0	0	-	8:123215788-123215863	intergenic	0
hsa-mir-4666b	0	0	+	X:29574278-29574358	mRNA	0
hsa-mir-4669	0	0	+	9:134379411-134379472	mRNA	0
hsa-mir-4671	0	0	+	1:234306467-234306539	mRNA	0
hsa-mir-4673	0	0	-	9:136519568-136519626	mRNA	0
hsa-mir-4674	0	0	-	9:136546173-136546259	antisense	0
hsa-mir-4675	0	0	+	10:20551970-20552046	intergenic	0
hsa-mir-4678	0	0	+	10:87503881-87503954	intergenic	0
hsa-mir-4679-1	0	0	+	10:89063336-89063410	intergenic	0
hsa-mir-4679-2	0	0	-	10:89063335-89063411	intergenic	0
hsa-mir-4680	0	0	+	10:110898090-110898155	mRNA	0
hsa-mir-4681	0	0	+	10:119377972-119378043	mRNA	0
hsa-mir-4682	0	0	+	10:119958513-119958592	intergenic	0
hsa-mir-4684	0	0	+	1:22719517-22719598	mRNA	0
hsa-mir-4686	0	0	+	11:2173063-2173138	intergenic	0
hsa-mir-4692	0	0	+	11:72783530-72783592	antisense	0
hsa-mir-4692	0	0	+	11:72783530-72783592	antisense	0
hsa-mir-4693	0	0	+	11:103849906-103849980	antisense	0
hsa-mir-4694	0	0	-	11:19760004-19760083	antisense	0
hsa-mir-4696	0	0	-	11:74720268-74720337	mRNA	0
hsa-mir-4697	0	0	-	11:133898504-133898581	ncRNA	0
hsa-mir-4698	0	0	+	12:47187812-47187891	mRNA	0
hsa-mir-4699	0	0	+	12:81158388-81158461	mRNA	0
hsa-mir-4700	0	0	+	12:120723193-120723266	mRNA	0
hsa-mir-4701	0	0	-	12:48771975-48772037	mRNA	0
hsa-mir-4703	0	0	+	13:51552589-51552667	intergenic	0
hsa-mir-4704	0	0	+	13:66218250-66218324	intergenic	0
hsa-mir-4705	0	0	-	13:102045934-102046004	mRNA	0
hsa-mir-4708	0	0	-	14:65335117-65335183	intergenic	0
hsa-mir-4709	0	0	-	14:74480133-74480204	mRNA	0
hsa-mir-4710	0	0	-	14:104677694-104677749	intergenic	0
hsa-mir-4715	0	0	-	15:25848747-25848825	mRNA	0
hsa-mir-4716	0	0	-	15:49169070-49169153	antisense	0
hsa-mir-4718	0	0	+	16:12720321-12720371	antisense	0
hsa-mir-4721	0	0	-	16:28843919-28844007	mRNA	0
hsa-mir-4724	0	0	+	17:31534883-31534971	mRNA	0
hsa-mir-4725	0	0	+	17:31575269-31575358	ncRNA	0
hsa-mir-4729	0	0	+	17:59366083-59366154	mRNA	0
hsa-mir-4730	0	0	+	17:80419418-80419493	mRNA	0
hsa-mir-4735	0	0	-	1:196582413-196582481	mRNA	0
hsa-mir-4736	0	0	-	17:58335976-58336022	antisense	0
hsa-mir-4739	0	0	-	17:79707176-79707249	intergenic	0
hsa-mir-4750	0	0	+	19:49888175-49888230	mRNA	0
hsa-mir-4752	0	0	+	19:54282109-54282180	intergenic	0
hsa-mir-4756	0	0	-	20:54068408-54068485	mRNA	0
hsa-mir-4760	0	0	-	21:40212352-40212431	mRNA	0
hsa-mir-4764	0	0	-	22:33436582-33436669	mRNA	0
hsa-mir-4768	0	0	+	X:17425881-17425954	mRNA	0
hsa-mir-4770	0	0	-	X:6383906-6383963	intergenic	0
hsa-mir-4773-1	0	0	+	2:151368334-151368411	mRNA	0
hsa-mir-4773-2	0	0	-	2:151368334-151368411	antisense	0
hsa-mir-4776-1	0	0	+	2:212926257-212926336	antisense	0
hsa-mir-4776-2	0	0	-	2:212926257-212926336	ncRNA	0
hsa-mir-4777	0	0	+	2:231362708-231362793	mRNA	0
hsa-mir-4778	0	0	-	2:66358249-66358328	intergenic	0
hsa-mir-4779	0	0	-	2:86193026-86193108	mRNA	0
hsa-mir-4780	0	0	-	2:88082519-88082599	antisense	0
hsa-mir-4785	0	0	-	2:160407810-160407882	mRNA	0
hsa-mir-4788	0	0	+	3:134437827-134437906	ncRNA	0
hsa-mir-4789	0	0	+	3:175369540-175369621	mRNA	0
hsa-mir-4790	0	0	-	3:5250177-5250255	intergenic	0
hsa-mir-4793	0	0	-	3:48644194-48644280	mRNA	0
hsa-mir-4794	0	0	+	1:64579847-64579923	mRNA	0
hsa-mir-4798	0	0	+	4:7310450-7310524	mRNA	0
hsa-mir-4800	0	0	-	4:2250077-2250156	mRNA	0
hsa-mir-4801	0	0	-	4:37241910-37241991	intergenic	0
hsa-mir-486-1	0	0	-	8:41660441-41660508	mRNA	0
hsa-mir-490	0	0	+	7:136903167-136903294	mRNA	0
hsa-mir-498	0	0	+	19:53674197-53674320	intergenic	0
hsa-mir-499a	0	0	+	20:34990376-34990497	mRNA	0
hsa-mir-5003	0	0	+	5:172662165-172662263	mRNA	0
hsa-mir-5008	0	0	-	1:227941590-227941683	mRNA	0
hsa-mir-5011	0	0	+	18:67081584-67081686	intergenic	0
hsa-mir-5047	0	0	-	17:64501214-64501313	mRNA	0
hsa-mir-506	0	0	-	X:147230720-147230843	antisense	0
hsa-mir-507	0	0	-	X:147230984-147231077	antisense	0
hsa-mir-5088	0	0	+	19:49682117-49682195	mRNA	0
hsa-mir-5089	0	0	+	17:46973017-46973100	mRNA	0
hsa-mir-5089	0	0	+	17:46973017-46973100	mRNA	0
hsa-mir-509-1	0	0	-	X:147260532-147260625	antisense	0
hsa-mir-5092	0	0	-	3:125151465-125151552	mRNA	0
hsa-mir-5093	0	0	-	16:85306226-85306325	antisense	0
hsa-mir-509-3	0	0	-	X:147259652-147259726	antisense	0
hsa-mir-510	0	0	-	X:147272335-147272408	intergenic	0
hsa-mir-5100	0	0	+	10:42997563-42997681	intergenic	0
hsa-mir-512-1	0	0	+	19:53666679-53666762	intergenic	0
hsa-mir-513a-1	0	0	-	X:147213463-147213591	antisense	0
hsa-mir-513a-2	0	0	-	X:147225826-147225952	antisense	0
hsa-mir-513b	0	0	-	X:147199044-147199127	antisense	0
hsa-mir-513c	0	0	-	X:147189704-147189787	antisense	0
hsa-mir-514b	0	0	-	X:147250151-147250230	antisense	0
hsa-mir-515-1	0	0	+	19:53679003-53679085	intergenic	0
hsa-mir-515-2	0	0	+	19:53685009-53685091	intergenic	0
hsa-mir-516b-1	0	0	+	19:53736845-53736934	intergenic	0
hsa-mir-516b-2	0	0	+	19:53725442-53725526	intergenic	0
hsa-mir-517c	0	0	+	19:53741313-53741407	intergenic	0
hsa-mir-5186	0	0	-	3:151565876-151565995	intergenic	0
hsa-mir-5187	0	0	+	1:161227186-161227261	mRNA	0
hsa-mir-518a-1	0	0	+	19:53731006-53731090	intergenic	0
hsa-mir-518a-2	0	0	+	19:53739333-53739419	intergenic	0
hsa-mir-518b	0	0	+	19:53702737-53702819	intergenic	0
hsa-mir-518c	0	0	+	19:53708735-53708835	intergenic	0
hsa-mir-518d	0	0	+	19:53734877-53734963	intergenic	0
hsa-mir-518e	0	0	+	19:53729838-53729925	intergenic	0
hsa-mir-518f	0	0	+	19:53700015-53700101	intergenic	0
hsa-mir-5190	0	0	+	18:13459947-13460026	mRNA	0
hsa-mir-5191	0	0	+	1:201719508-201719627	mRNA	0
hsa-mir-5194	0	0	-	8:130008334-130008453	mRNA	0
hsa-mir-5195	0	0	-	14:106850885-106850999	intergenic	0
hsa-mir-5196	0	0	+	19:35345513-35345627	mRNA	0
hsa-mir-5197	0	0	+	5:143679860-143679971	ncRNA	0
hsa-mir-519a-1	0	0	+	19:53752397-53752481	intergenic	0
hsa-mir-519a-2	0	0	+	19:53762344-53762430	ncRNA	0
hsa-mir-519b	0	0	+	19:53695213-53695293	intergenic	0
hsa-mir-519c	0	0	+	19:53686469-53686555	intergenic	0
hsa-mir-519d	0	0	+	19:53713347-53713434	intergenic	0
hsa-mir-519e	0	0	+	19:53679940-53680023	intergenic	0
hsa-mir-520a	0	0	+	19:53690881-53690965	intergenic	0
hsa-mir-520b	0	0	+	19:53701227-53701287	intergenic	0
hsa-mir-520e	0	0	+	19:53675711-53675797	intergenic	0
hsa-mir-520f	0	0	+	19:53682159-53682245	intergenic	0
hsa-mir-520g	0	0	+	19:53722166-53722255	intergenic	0
hsa-mir-520h	0	0	+	19:53742512-53742599	intergenic	0
hsa-mir-521-1	0	0	+	19:53748636-53748722	intergenic	0
hsa-mir-522	0	0	+	19:53751211-53751297	intergenic	0
hsa-mir-523	0	0	+	19:53698385-53698471	intergenic	0
hsa-mir-524	0	0	+	19:53711002-53711088	intergenic	0
hsa-mir-525	0	0	+	19:53697533-53697617	intergenic	0
hsa-mir-526a-1	0	0	+	19:53706252-53706336	intergenic	0
hsa-mir-526a-2	0	0	+	19:53726922-53726986	intergenic	0
hsa-mir-526b	0	0	+	19:53694393-53694475	intergenic	0
hsa-mir-527	0	0	+	19:53754018-53754102	intergenic	0
hsa-mir-544b	0	0	+	3:124732439-124732516	mRNA	0
hsa-mir-548aa-2	0	0	+	17:67471489-67471585	mRNA	0
hsa-mir-548ab	0	0	-	3:103524033-103524116	intergenic	0
hsa-mir-548ag-1	0	0	+	4:60922619-60922684	intergenic	0
hsa-mir-548ag-2	0	0	+	20:60564562-60564625	intergenic	0
hsa-mir-548am	0	0	-	X:16627012-16627085	mRNA	0
hsa-mir-548ao	0	0	-	8:41271048-41271143	mRNA	0
hsa-mir-548as	0	0	+	13:92490163-92490220	mRNA	0
hsa-mir-548aw	0	0	+	9:132945707-132945771	mRNA	0
hsa-mir-548ba	0	0	+	2:49059603-49059658	ncRNA	0
hsa-mir-548bb	0	0	-	3:60617805-60617870	mRNA	0
hsa-mir-548f-2	0	0	-	2:212426263-212426360	mRNA	0
hsa-mir-548f-3	0	0	-	5:110513829-110513915	mRNA	0
hsa-mir-548f-5	0	0	-	X:32641474-32641559	mRNA	0
hsa-mir-548i-1	0	0	-	3:125790404-125790552	antisense	0
hsa-mir-548i-1	0	0	-	3:125790404-125790552	antisense	0
hsa-mir-548i-3	0	0	-	8:8088941-8089089	antisense	0
hsa-mir-548i-4	0	0	-	X:84225752-84225828	intergenic	0
hsa-mir-548m	0	0	-	X:95063141-95063226	intergenic	0
hsa-mir-548p	0	0	-	5:100816482-100816565	mRNA	0
hsa-mir-548v	0	0	-	8:17681578-17681657	mRNA	0
hsa-mir-548y	0	0	-	14:47760995-47761104	intergenic	0
hsa-mir-548z	0	0	-	12:64622509-64622605	antisense	0
hsa-mir-549a	0	0	-	15:80841978-80842073	antisense	0
hsa-mir-550a-1	0	0	+	7:30289794-30289890	mRNA	0
hsa-mir-550b-1	0	0	-	7:30289794-30289890	antisense	0
hsa-mir-551b	0	0	+	3:168551854-168551949	ncRNA	0
hsa-mir-555	0	0	-	1:155346350-155346445	mRNA	0
hsa-mir-557	0	0	+	1:168375524-168375621	ncRNA	0
hsa-mir-5571	0	0	+	22:22886267-22886379	intergenic	0
hsa-mir-5572	0	0	+	15:80581103-80581239	mRNA	0
hsa-mir-5579	0	0	-	11:79422169-79422226	mRNA	0
hsa-mir-5580	0	0	-	14:53948427-53948484	intergenic	0
hsa-mir-5584	0	0	+	1:44545493-44545552	mRNA	0
hsa-mir-5586	0	0	-	14:59646962-59647020	mRNA	0
hsa-mir-5589	0	0	+	19:10038354-10038413	ncRNA	0
hsa-mir-5590	0	0	+	2:134857820-134857873	mRNA	0
hsa-mir-5591	0	0	+	4:39411910-39411974	mRNA	0
hsa-mir-563	0	0	+	3:15873771-15873849	intergenic	0
hsa-mir-564	0	0	+	3:44861888-44861981	mRNA	0
hsa-mir-566	0	0	+	3:50173326-50173419	mRNA	0
hsa-mir-567	0	0	+	3:112112801-112112898	mRNA	0
hsa-mir-5681a	0	0	+	8:74548543-74548617	intergenic	0
hsa-mir-5681b	0	0	-	8:74548550-74548609	intergenic	0
hsa-mir-5682	0	0	+	3:121049640-121049715	mRNA	0
hsa-mir-5683	0	0	+	6:6169334-6169409	antisense	0
hsa-mir-5687	0	0	-	5:55508850-55508926	mRNA	0
hsa-mir-5688	0	0	+	3:85385710-85385792	mRNA	0
hsa-mir-569	0	0	-	3:171106664-171106759	mRNA	0
hsa-mir-5691	0	0	-	11:9090312-9090379	mRNA	0
hsa-mir-5692a-1	0	0	+	7:97963658-97963726	antisense	0
hsa-mir-5692a-2	0	0	+	8:12719132-12719190	intergenic	0
hsa-mir-5692b	0	0	-	21:42950928-42951014	intergenic	0
hsa-mir-5692c-1	0	0	-	5:135802985-135803075	antisense	0
hsa-mir-5693	0	0	-	13:51348567-51348639	antisense	0
hsa-mir-5694	0	0	-	14:67441855-67441930	intergenic	0
hsa-mir-5698	0	0	-	1:154104521-154104592	mRNA	0
hsa-mir-5699	0	0	-	10:641689-641778	mRNA	0
hsa-mir-5700	0	0	+	12:94561789-94561859	intergenic	0
hsa-mir-5702	0	0	-	2:226658710-226658793	intergenic	0
hsa-mir-5704	0	0	-	3:131985855-131985931	mRNA	0
hsa-mir-5705	0	0	-	4:87300495-87300583	intergenic	0
hsa-mir-5708	0	0	+	8:80241389-80241473	intergenic	0
hsa-mir-571	0	0	+	4:350157-350252	mRNA	0
hsa-mir-572	0	0	+	4:11368827-11368921	intergenic	0
hsa-mir-575	0	0	-	4:82753337-82753430	mRNA	0
hsa-mir-578	0	0	+	4:165386242-165386337	mRNA	0
hsa-mir-5787	0	0	+	3:50227436-50227490	mRNA	0
hsa-mir-582	0	0	-	5:59703606-59703703	mRNA	0
hsa-mir-585	0	0	-	5:169263601-169263694	mRNA	0
hsa-mir-587	0	0	+	6:106784125-106784220	antisense	0
hsa-mir-591	0	0	-	7:96219662-96219756	mRNA	0
hsa-mir-593	0	0	+	7:128081861-128081960	mRNA	0
hsa-mir-595	0	0	-	7:158532718-158532813	mRNA	0
hsa-mir-596	0	0	+	8:1817231-1817307	mRNA	0
hsa-mir-599	0	0	-	8:99536636-99536730	antisense	0
hsa-mir-601	0	0	-	9:123402525-123402603	mRNA	0
hsa-mir-603	0	0	+	10:24275685-24275781	mRNA	0
hsa-mir-604	0	0	-	10:29545004-29545097	mRNA	0
hsa-mir-605	0	0	+	10:51299573-51299655	mRNA	0
hsa-mir-606	0	0	+	10:75552458-75552553	mRNA	0
hsa-mir-6068	0	0	-	1:63326925-63326984	intergenic	0
hsa-mir-6069	0	0	-	22:35336721-35336799	antisense	0
hsa-mir-6070	0	0	-	21:43609887-43609989	mRNA	0
hsa-mir-6071	0	0	-	2:85783600-85783677	antisense	0
hsa-mir-6072	0	0	-	10:2076019-2076089	antisense	0
hsa-mir-6073	0	0	-	11:15969533-15969621	mRNA	0
hsa-mir-6074	0	0	-	12:66023620-66023726	intergenic	0
hsa-mir-6075	0	0	-	5:1510762-1510856	mRNA	0
hsa-mir-6078	0	0	+	10:3991160-3991259	intergenic	0
hsa-mir-6079	0	0	+	1:43838622-43838683	mRNA	0
hsa-mir-608	0	0	+	10:100974985-100975084	mRNA	0
hsa-mir-6080	0	0	+	17:64780759-64780824	antisense	0
hsa-mir-6080	0	0	+	17:64780759-64780824	antisense	0
hsa-mir-6081	0	0	+	9:95065350-95065446	mRNA	0
hsa-mir-6082	0	0	+	4:171186184-171186292	intergenic	0
hsa-mir-6083	0	0	+	3:124374332-124374437	mRNA	0
hsa-mir-6084	0	0	+	1:20633679-20633788	mRNA	0
hsa-mir-6085	0	0	+	15:62343029-62343138	intergenic	0
hsa-mir-6086	0	0	+	X:13590292-13590346	mRNA	0
hsa-mir-6088	0	0	+	19:45436654-45436704	antisense	0
hsa-mir-6089-1	0	0	+	X:2609191-2609254	intergenic	0
hsa-mir-6089-2	0	0	+	Y:2609191-2609254	intergenic	0
hsa-mir-6090	0	0	+	11:128522390-128522449	antisense	0
hsa-mir-611	0	0	-	11:61792495-61792561	mRNA	0
hsa-mir-6126	0	0	-	16:3485381-3485469	antisense	0
hsa-mir-6127	0	0	-	1:22633258-22633366	intergenic	0
hsa-mir-6128	0	0	+	11:56743873-56743981	antisense	0
hsa-mir-6129	0	0	-	17:49288346-49288454	intergenic	0
hsa-mir-613	0	0	+	12:12764649-12764743	mRNA	0
hsa-mir-6130	0	0	+	21:23079284-23079392	ncRNA	0
hsa-mir-6131	0	0	+	5:10478037-10478145	intergenic	0
hsa-mir-6133	0	0	+	7:133290881-133290988	mRNA	0
hsa-mir-614	0	0	+	12:12915829-12915918	mRNA	0
hsa-mir-6165	0	0	+	17:49510817-49510900	mRNA	0
hsa-mir-617	0	0	-	12:80832533-80832629	mRNA	0
hsa-mir-618	0	0	-	12:80935736-80935833	mRNA	0
hsa-mir-619	0	0	-	12:108836908-108837006	mRNA	0
hsa-mir-621	0	0	+	13:40810766-40810861	intergenic	0
hsa-mir-622	0	0	+	13:90231182-90231277	ncRNA	0
hsa-mir-623	0	0	+	13:99356131-99356228	mRNA	0
hsa-mir-626	0	0	+	15:41691585-41691678	mRNA	0
hsa-mir-634	0	0	+	17:66787072-66787168	mRNA	0
hsa-mir-635	0	0	-	17:68424451-68424548	mRNA	0
hsa-mir-637	0	0	-	19:3961414-3961512	mRNA	0
hsa-mir-638	0	0	+	19:10718404-10718503	mRNA	0
hsa-mir-640	0	0	+	19:19435063-19435158	mRNA	0
hsa-mir-642a	0	0	+	19:45674928-45675024	mRNA	0
hsa-mir-644a	0	0	+	20:34466325-34466418	mRNA	0
hsa-mir-646	0	0	+	20:60308474-60308567	ncRNA	0
hsa-mir-647	0	0	-	20:63942631-63942726	mRNA	0
hsa-mir-649	0	0	-	22:21034176-21034272	antisense	0
hsa-mir-6499	0	0	-	5:151522087-151522148	mRNA	0
hsa-mir-650	0	0	+	22:22822776-22822871	ncRNA	0
hsa-mir-6502	0	0	+	12:66251082-66251157	mRNA	0
hsa-mir-6504	0	0	+	16:81611348-81611408	mRNA	0
hsa-mir-6507	0	0	-	10:98924499-98924568	mRNA	0
hsa-mir-6510	0	0	-	17:41517164-41517217	mRNA	0
hsa-mir-657	0	0	-	17:81125276-81125373	mRNA	0
hsa-mir-658	0	0	-	22:37844272-37844371	mRNA	0
hsa-mir-661	0	0	-	8:143945191-143945279	mRNA	0
hsa-mir-662	0	0	+	16:770183-770277	antisense	0
hsa-mir-663a	0	0	-	20:26208186-26208278	ncRNA	0
hsa-mir-6715a	0	0	+	10:112299612-112299690	mRNA	0
hsa-mir-6715b	0	0	-	10:112299612-112299688	antisense	0
hsa-mir-6717	0	0	-	14:21023314-21023386	mRNA	0
hsa-mir-6718	0	0	+	18:3885353-3885432	ncRNA	0
hsa-mir-6719	0	0	-	19:39829716-39829802	mRNA	0
hsa-mir-6720	0	0	-	6:1390314-1390411	antisense	0
hsa-mir-6722	0	0	-	9:136746893-136746970	mRNA	0
hsa-mir-6722	0	0	-	9:136746893-136746970	mRNA	0
hsa-mir-6731	0	0	-	1:24919345-24919416	mRNA	0
hsa-mir-6736	0	0	-	1:145850587-145850645	mRNA	0
hsa-mir-6744	0	0	+	11:1256605-1256670	mRNA	0
hsa-mir-6745	0	0	-	11:47179611-47179737	mRNA	0
hsa-mir-6752	0	0	+	11:67490245-67490315	mRNA	0
hsa-mir-6757	0	0	+	12:53056944-53057012	mRNA	0
hsa-mir-676	0	0	+	X:70022857-70022923	mRNA	0
hsa-mir-6760	0	0	+	12:111304142-111304209	mRNA	0
hsa-mir-6767	0	0	+	16:2445392-2445457	mRNA	0
hsa-mir-6770-2	0	0	+	16:16329305-16329364	mRNA	0
hsa-mir-6773	0	0	-	16:68233426-68233499	mRNA	0
hsa-mir-6774	0	0	+	16:85918347-85918416	mRNA	0
hsa-mir-6778	0	0	-	17:18340814-18340886	mRNA	0
hsa-mir-6787	0	0	+	17:82236668-82236728	mRNA	0
hsa-mir-6788	0	0	-	18:10759584-10759649	mRNA	0
hsa-mir-6792	0	0	+	19:7617439-7617505	mRNA	0
hsa-mir-6795	0	0	-	19:15179283-15179350	mRNA	0
hsa-mir-6796	0	0	+	19:40369846-40369907	mRNA	0
hsa-mir-6807	0	0	+	19:58550285-58550376	mRNA	0
hsa-mir-6808	0	0	-	1:1339650-1339708	mRNA	0
hsa-mir-6809	0	0	-	2:217900513-217900628	mRNA	0
hsa-mir-6811	0	0	+	2:237510931-237510988	mRNA	0
hsa-mir-6814	0	0	-	21:41746772-41746841	mRNA	0
hsa-mir-6821	0	0	+	22:49962866-49962939	mRNA	0
hsa-mir-6822	0	0	+	3:39138206-39138266	mRNA	0
hsa-mir-6823	0	0	-	3:48549961-48550021	mRNA	0
hsa-mir-6824	0	0	-	3:48633636-48633698	mRNA	0
hsa-mir-6825	0	0	-	3:127575266-127575331	mRNA	0
hsa-mir-6827	0	0	-	3:134367804-134367862	mRNA	0
hsa-mir-6828	0	0	+	3:170423103-170423162	mRNA	0
hsa-mir-6828	0	0	+	3:170423103-170423162	mRNA	0
hsa-mir-6829	0	0	-	3:195882329-195882395	mRNA	0
hsa-mir-6830	0	0	-	5:132217849-132217918	mRNA	0
hsa-mir-6835	0	0	+	6:34240673-34240736	mRNA	0
hsa-mir-6841	0	0	-	8:24953796-24953867	mRNA	0
hsa-mir-6843	0	0	-	8:27610601-27610751	mRNA	0
hsa-mir-6848	0	0	-	8:144317246-144317315	mRNA	0
hsa-mir-6856	0	0	+	9:130626297-130626363	mRNA	0
hsa-mir-6860	0	0	+	11:67045643-67045708	mRNA	0
hsa-mir-6863	0	0	+	16:56904264-56904353	mRNA	0
hsa-mir-6866	0	0	+	17:40161933-40162001	mRNA	0
hsa-mir-6867	0	0	+	17:40193597-40193663	mRNA	0
hsa-mir-6870	0	0	-	20:10649636-10649695	mRNA	0
hsa-mir-6872	0	0	+	3:50273236-50273297	mRNA	0
hsa-mir-6876	0	0	+	8:25345402-25345474	mRNA	0
hsa-mir-6881	0	0	-	15:74411357-74411432	mRNA	0
hsa-mir-6883	0	0	-	17:8144994-8145071	mRNA	0
hsa-mir-6887	0	0	+	19:35122700-35122764	mRNA	0
hsa-mir-6888	0	0	+	2:159186835-159186901	mRNA	0
hsa-mir-6890	0	0	-	3:49099854-49099914	mRNA	0
hsa-mir-6891	0	0	-	6:31355224-31355316	mRNA	0
hsa-mir-6892	0	0	+	7:143382686-143382800	mRNA	0
hsa-mir-711	0	0	-	3:48578902-48578977	mRNA	0
hsa-mir-7150	0	0	-	9:123485529-123485622	mRNA	0
hsa-mir-7151	0	0	-	10:67403351-67403410	mRNA	0
hsa-mir-7152	0	0	+	10:71790747-71790800	mRNA	0
hsa-mir-7153	0	0	-	18:11654885-11654941	intergenic	0
hsa-mir-7154	0	0	-	11:45691704-45691776	intergenic	0
hsa-mir-7156	0	0	+	1:77060143-77060202	mRNA	0
hsa-mir-7157	0	0	-	2:140586626-140586685	mRNA	0
hsa-mir-7158	0	0	+	2:5974662-5974732	ncRNA	0
hsa-mir-7159	0	0	+	6:33899135-33899200	ncRNA	0
hsa-mir-7160	0	0	+	8:2076589-2076640	mRNA	0
hsa-mir-7161	0	0	+	6:158609707-158609790	mRNA	0
hsa-mir-7162	0	0	-	10:30368597-30368665	mRNA	0
hsa-mir-718	0	0	-	X:154019920-154019989	mRNA	0
hsa-mir-7-2	0	0	+	15:88611825-88611934	intergenic	0
hsa-mir-7515	0	0	+	2:6650373-6650439	antisense	0
hsa-mir-759	0	0	+	13:52810050-52810140	intergenic	0
hsa-mir-761	0	0	-	1:51836344-51836402	mRNA	0
hsa-mir-764	0	0	+	X:114639435-114639519	mRNA	0
hsa-mir-7641-1	0	0	+	11:104252591-104252651	intergenic	0
hsa-mir-7702	0	0	-	9:111271156-111271214	ncRNA	0
hsa-mir-7704	0	0	+	2:176188843-176188901	mRNA	0
hsa-mir-7843	0	0	+	14:72516820-72516898	mRNA	0
hsa-mir-7844	0	0	-	12:94571231-94571352	mRNA	0
hsa-mir-7845	0	0	+	2:207166400-207166498	antisense	0
hsa-mir-7847	0	0	+	11:1880045-1880147	mRNA	0
hsa-mir-7848	0	0	-	8:133046481-133046581	mRNA	0
hsa-mir-7849	0	0	+	4:146408583-146408688	antisense	0
hsa-mir-7850	0	0	+	19:2630715-2630793	antisense	0
hsa-mir-7852	0	0	+	1:107897223-107897304	antisense	0
hsa-mir-7853	0	0	-	6:6169304-6169435	mRNA	0
hsa-mir-7855	0	0	-	14:64785626-64785686	mRNA	0
hsa-mir-7856	0	0	-	1:86357632-86357687	mRNA	0
hsa-mir-7973-1	0	0	+	15:51314034-51314109	antisense	0
hsa-mir-7973-2	0	0	-	15:51314032-51314107	mRNA	0
hsa-mir-7975	0	0	-	19:55123225-55123292	intergenic	0
hsa-mir-7978	0	0	-	4:21464700-21464758	mRNA	0
hsa-mir-802	0	0	+	21:35720715-35720808	antisense	0
hsa-mir-802	0	0	+	21:35720715-35720808	antisense	0
hsa-mir-8052	0	0	+	11:130666735-130666803	intergenic	0
hsa-mir-8053	0	0	+	4:47652669-47652743	antisense	0
hsa-mir-8054	0	0	-	11:23419105-23419190	intergenic	0
hsa-mir-8055	0	0	-	8:6622124-6622220	ncRNA	0
hsa-mir-8056	0	0	+	5:173347455-173347536	intergenic	0
hsa-mir-8057	0	0	-	18:26591467-26591535	mRNA	0
hsa-mir-8058	0	0	+	16:82688931-82689019	mRNA	0
hsa-mir-8059	0	0	+	17:50768650-50768730	intergenic	0
hsa-mir-8060	0	0	+	3:96359964-96360039	intergenic	0
hsa-mir-8061	0	0	+	19:54645309-54645383	mRNA	0
hsa-mir-8063	0	0	-	15:36972821-36972901	mRNA	0
hsa-mir-8064	0	0	-	3:52846463-52846552	mRNA	0
hsa-mir-8064	0	0	-	3:52846463-52846552	mRNA	0
hsa-mir-8065	0	0	+	16:5632467-5632566	mRNA	0
hsa-mir-8066	0	0	-	4:101240795-101240872	mRNA	0
hsa-mir-8067	0	0	-	15:62304658-62304734	intergenic	0
hsa-mir-8068	0	0	-	11:28477481-28477548	antisense	0
hsa-mir-8069-1	0	0	+	21:6859171-6859256	ncRNA	0
hsa-mir-8069-2	0	0	+	21:13724189-13724274	intergenic	0
hsa-mir-8071-1	0	0	+	14:105621116-105621180	antisense	0
hsa-mir-8071-2	0	0	+	14:105640168-105640232	antisense	0
hsa-mir-8073	0	0	+	13:110340958-110341029	mRNA	0
hsa-mir-8074	0	0	-	19:51206929-51207009	intergenic	0
hsa-mir-8075	0	0	+	13:113262920-113262999	mRNA	0
hsa-mir-8076	0	0	-	3:113432118-113432200	mRNA	0
hsa-mir-8077	0	0	+	19:42351131-42351205	mRNA	0
hsa-mir-8078	0	0	-	18:112256-112339	antisense	0
hsa-mir-8079	0	0	-	13:44196129-44196200	antisense	0
hsa-mir-8080	0	0	-	2:79866495-79866583	antisense	0
hsa-mir-8081	0	0	+	9:106600928-106601022	ncRNA	0
hsa-mir-8082	0	0	+	4:113152282-113152362	mRNA	0
hsa-mir-8083	0	0	-	1:153689705-153689793	antisense	0
hsa-mir-8084	0	0	+	8:93029751-93029839	intergenic	0
hsa-mir-8085	0	0	+	19:44758657-44758721	mRNA	0
[truncated: 23 more rows]

## Sheet: mRNA information
associated_gene	isoform	chromatin	strand	transcript length	exons	structural_category (From SQANTI2)	gene region	count	associated gene type
AAAS	PB.2376.8	12	-	1823	16	full-splice_match	12:53307457-53321615	50	protein_coding
AAAS	PB.2376.27	12	-	2816	2	incomplete-splice_match	12:53313985-53321582	1	protein_coding
AAAS	PB.2376.17	12	-	2464	15	incomplete-splice_match	12:53307461-53321610	1	protein_coding
AAAS	PB.2376.7	12	-	2129	15	incomplete-splice_match	12:53307457-53321271	8	protein_coding
AAAS	PB.2376.14	12	-	1895	15	novel_in_catalog	12:53307461-53321560	1	protein_coding
AAAS	PB.2376.15	12	-	2858	11	novel_in_catalog	12:53307461-53321257	1	protein_coding
AAAS	PB.2376.12	12	-	2802	13	novel_in_catalog	12:53307461-53321610	1	protein_coding
AAAS	PB.2376.22	12	-	2846	6	novel_in_catalog	12:53307463-53315568	1	protein_coding
AAAS	PB.2376.24	12	-	603	1	novel_in_catalog	12:53307469-53308071	1	protein_coding
AAAS	PB.2376.26	12	-	2354	4	novel_in_catalog	12:53313178-53321549	1	protein_coding
AAAS	PB.2376.3	12	-	1692	16	novel_in_catalog	12:53307455-53321610	6	protein_coding
AAAS	PB.2376.16	12	-	2249	6	novel_in_catalog	12:53307461-53310593	1	protein_coding
AAAS	PB.2376.5	12	-	3157	10	novel_in_catalog	12:53307457-53321562	1	protein_coding
AAAS	PB.2376.6	12	-	2934	13	novel_in_catalog	12:53307457-53321582	1	protein_coding
AAAS	PB.2376.1	12	-	1558	24	novel_not_in_catalog	12:53241243-53320655	1	protein_coding
AAAS	PB.2376.10	12	-	1729	15	novel_not_in_catalog	12:53307459-53321610	1	protein_coding
AAAS	PB.2376.11	12	-	1596	16	novel_not_in_catalog	12:53307460-53321257	1	protein_coding
AAAS	PB.2376.13	12	-	1515	18	novel_not_in_catalog	12:53307461-53321449	1	protein_coding
AAAS	PB.2376.21	12	-	2142	15	novel_not_in_catalog	12:53307463-53321255	1	protein_coding
AAAS	PB.2376.23	12	-	1764	16	novel_not_in_catalog	12:53307464-53321568	1	protein_coding
AAAS	PB.2376.25	12	-	1656	16	novel_not_in_catalog	12:53307498-53321589	1	protein_coding
AAAS	PB.2376.18	12	-	1315	13	novel_not_in_catalog	12:53307461-53315396	1	protein_coding
AAAS	PB.2376.19	12	-	1630	15	novel_not_in_catalog	12:53307462-53321610	1	protein_coding
AAAS	PB.2376.20	12	-	1924	14	novel_not_in_catalog	12:53307462-53321560	1	protein_coding
AAAS	PB.2376.9	12	-	1805	16	novel_not_in_catalog	12:53307457-53321610	2	protein_coding
AAAS	PB.2376.4	12	-	1100	10	novel_not_in_catalog	12:53307457-53314414	1	protein_coding
AACS	PB.2655.47	12	+	3295	18	full-splice_match	12:125065407-125143327	22	protein_coding
AACS	PB.2655.54	12	+	4357	5	incomplete-splice_match	12:125102748-125122640	1	protein_coding
AACS	PB.2655.56	12	+	2233	11	incomplete-splice_match	12:125107226-125143315	1	protein_coding
AACS	PB.2655.57	12	+	4157	2	incomplete-splice_match	12:125114403-125122642	1	protein_coding
AACS	PB.2655.61	12	+	1997	7	incomplete-splice_match	12:125123829-125142320	1	protein_coding
AACS	PB.2655.63	12	+	1422	2	incomplete-splice_match	12:125136677-125143325	1	protein_coding
AACS	PB.2655.51	12	+	5156	10	incomplete-splice_match	12:125065427-125122642	1	protein_coding
AACS	PB.2655.45	12	+	2992	15	novel_in_catalog	12:125065398-125143328	1	protein_coding
AACS	PB.2655.59	12	+	4215	1	novel_in_catalog	12:125118257-125122471	1	protein_coding
AACS	PB.2655.44	12	+	2786	13	novel_not_in_catalog	12:125065368-125143315	1	protein_coding
AACS	PB.2655.46	12	+	2536	12	novel_not_in_catalog	12:125065398-125143315	1	protein_coding
AACS	PB.2655.48	12	+	2721	14	novel_not_in_catalog	12:125065408-125143315	1	protein_coding
AACS	PB.2655.53	12	+	3377	17	novel_not_in_catalog	12:125065443-125143314	1	protein_coding
AACS	PB.2655.55	12	+	3056	2	novel_not_in_catalog	12:125107117-125117413	1	protein_coding
AACS	PB.2655.49	12	+	3161	19	novel_not_in_catalog	12:125065412-125143243	1	protein_coding
AACS	PB.2655.52	12	+	2329	17	novel_not_in_catalog	12:125065439-125137169	1	protein_coding
AACS	PB.2655.50	12	+	1675	8	novel_not_in_catalog	12:125065425-125103830	1	protein_coding
AADAT	PB.8347.2	4	-	1068	2	incomplete-splice_match	4:170060671-170062660	1	protein_coding
AADAT	PB.8347.1	4	-	6782	10	novel_not_in_catalog	4:170060229-170089956	1	protein_coding
AAED1	PB.11314.31	9	-	2916	6	full-splice_match	9:96639580-96655337	1	protein_coding
AAED1	PB.11314.33	9	-	1216	6	full-splice_match	9:96641252-96655309	5	protein_coding
AAED1	PB.11314.35	9	-	1915	1	novel_in_catalog	9:96641259-96643173	1	protein_coding
AAED1	PB.11314.34	9	-	1099	5	novel_in_catalog	9:96641252-96655324	3	protein_coding
AAED1	PB.11314.32	9	-	2619	5	novel_in_catalog	9:96639587-96655341	1	protein_coding
AAED1	PB.11314.30	9	-	2697	7	novel_not_in_catalog	9:96639580-96655317	1	protein_coding
AAGAB	PB.3778.870	15	-	2153	10	full-splice_match	15:67201661-67254676	85	protein_coding
AAGAB	PB.3778.883	15	-	2183	10	full-splice_match	15:67201676-67254576	1	protein_coding
AAGAB	PB.3778.887	15	-	2226	10	full-splice_match	15:67201692-67254635	1	protein_coding
AAGAB	PB.3778.889	15	-	1624	10	full-splice_match	15:67202171-67254657	1	protein_coding
AAGAB	PB.3778.872	15	-	2287	10	full-splice_match	15:67201672-67254676	9	protein_coding
AAGAB	PB.3778.862	15	-	3351	10	full-splice_match	15:67200464-67254677	1	protein_coding
AAGAB	PB.3778.863	15	-	2805	10	full-splice_match	15:67201014-67254681	21	protein_coding
AAGAB	PB.3778.865	15	-	2905	10	full-splice_match	15:67201032-67254654	3	protein_coding
AAGAB	PB.3778.869	15	-	1077	1	incomplete-splice_match	15:67201192-67202268	1	protein_coding
AAGAB	PB.3778.878	15	-	5611	3	incomplete-splice_match	15:67201674-67208379	1	protein_coding
AAGAB	PB.3778.886	15	-	1268	2	incomplete-splice_match	15:67201679-67203595	1	protein_coding
AAGAB	PB.3778.897	15	-	6248	5	incomplete-splice_match	15:67226146-67254676	1	protein_coding
AAGAB	PB.3778.902	15	-	2511	5	incomplete-splice_match	15:67229866-67254659	1	protein_coding
AAGAB	PB.3778.903	15	-	2360	5	incomplete-splice_match	15:67230034-67254676	2	protein_coding
AAGAB	PB.3778.885	15	-	1876	9	incomplete-splice_match	15:67201676-67236676	2	protein_coding
AAGAB	PB.3778.864	15	-	2822	3	incomplete-splice_match	15:67201025-67204941	1	protein_coding
AAGAB	PB.3778.879	15	-	2262	9	novel_in_catalog	15:67201675-67254519	1	protein_coding
AAGAB	PB.3778.900	15	-	2474	1	novel_in_catalog	15:67226707-67229180	1	protein_coding
AAGAB	PB.3778.905	15	-	4457	1	novel_in_catalog	15:67250185-67254641	2	protein_coding
AAGAB	PB.3778.890	15	-	6186	6	novel_in_catalog	15:67203898-67254635	1	protein_coding
AAGAB	PB.3778.906	15	-	4469	1	novel_in_catalog	15:67250186-67254654	1	protein_coding
AAGAB	PB.3778.861	15	-	3364	10	novel_not_in_catalog	15:67200462-67254354	1	protein_coding
AAGAB	PB.3778.875	15	-	2062	6	novel_not_in_catalog	15:67201673-67223449	1	protein_coding
AAGAB	PB.3778.874	15	-	7318	9	novel_not_in_catalog	15:67201673-67254640	1	protein_coding
AAGAB	PB.3778.868	15	-	2913	9	novel_not_in_catalog	15:67201092-67254640	1	protein_coding
AAGAB	PB.3778.873	15	-	2429	13	novel_not_in_catalog	15:67201673-67254657	1	protein_coding
AAGAB	PB.3778.884	15	-	6244	17	novel_not_in_catalog	15:67201676-67236733	1	protein_coding
AAGAB	PB.3778.881	15	-	2193	11	novel_not_in_catalog	15:67201675-67254354	1	protein_coding
AAGAB	PB.3778.882	15	-	2467	11	novel_not_in_catalog	15:67201675-67254641	1	protein_coding
AAGAB	PB.3778.888	15	-	2034	11	novel_not_in_catalog	15:67201766-67254673	1	protein_coding
AAGAB	PB.3778.895	15	-	2235	6	novel_not_in_catalog	15:67225405-67254641	1	protein_coding
AAGAB	PB.3778.880	15	-	2077	9	novel_not_in_catalog	15:67201675-67254376	1	protein_coding
AAGAB	PB.3778.871	15	-	2156	10	novel_not_in_catalog	15:67201671-67254354	5	protein_coding
AAGAB	PB.3778.866	15	-	2795	10	novel_not_in_catalog	15:67201033-67254355	1	protein_coding
AAGAB	PB.3778.867	15	-	3016	10	novel_not_in_catalog	15:67201033-67254576	1	protein_coding
AAGAB	PB.3778.876	15	-	2239	11	novel_not_in_catalog	15:67201673-67254671	2	protein_coding
AAGAB	PB.3778.877	15	-	2165	11	novel_not_in_catalog	15:67201674-67254528	1	protein_coding
AAK1	PB.5293.204	2	-	224	2	full-splice_match	2:69643110-69643633	1	protein_coding
AAK1	PB.5293.190	2	-	3042	2	incomplete-splice_match	2:69463537-69505595	1	protein_coding
AAK1	PB.5293.187	2	-	1717	1	incomplete-splice_match	2:69457998-69459714	1	protein_coding
AAK1	PB.5293.188	2	-	1518	1	incomplete-splice_match	2:69457998-69459515	1	protein_coding
AAK1	PB.5293.195	2	-	3022	3	incomplete-splice_match	2:69513505-69522323	1	protein_coding
AAK1	PB.5293.189	2	-	726	1	incomplete-splice_match	2:69461614-69462339	1	protein_coding
AAK1	PB.5293.191	2	-	3939	18	novel_in_catalog	2:69465318-69643680	1	protein_coding
AAMDC	PB.1837.4	11	+	566	5	full-splice_match	11:77821144-77872354	4	protein_coding
AAMDC	PB.1837.3	11	+	522	4	full-splice_match	11:77821142-77872350	1	protein_coding
AAMDC	PB.1837.7	11	+	343	3	incomplete-splice_match	11:77842558-77872350	1	protein_coding
AAMDC	PB.1837.9	11	+	2613	2	incomplete-splice_match	11:77867388-77872357	1	protein_coding
AAMDC	PB.1837.10	11	+	2468	1	novel_in_catalog	11:77875892-77878359	1	protein_coding
AAMDC	PB.1837.5	11	+	2064	1	novel_in_catalog	11:77821151-77823214	1	protein_coding
AAMP	PB.5918.9	2	-	1783	10	full-splice_match	2:218264126-218269726	2	protein_coding
AAMP	PB.5918.13	2	-	1781	11	full-splice_match	2:218264128-218270157	212	protein_coding
AAMP	PB.5918.18	2	-	1769	11	full-splice_match	2:218264130-218270147	1	protein_coding
AAMP	PB.5918.34	2	-	1654	10	full-splice_match	2:218264133-218269604	3	protein_coding
AAMP	PB.5918.24	2	-	1533	10	full-splice_match	2:218264131-218269481	1	protein_coding
AAMP	PB.5918.8	2	-	1921	10	full-splice_match	2:218264126-218270147	2	protein_coding
AAMP	PB.5918.21	2	-	322	1	incomplete-splice_match	2:218264130-218264451	1	protein_coding
AAMP	PB.5918.14	2	-	1220	8	incomplete-splice_match	2:218264129-218266891	2	protein_coding
AAMP	PB.5918.30	2	-	1389	9	incomplete-splice_match	2:218264132-218267570	1	protein_coding
AAMP	PB.5918.42	2	-	960	2	incomplete-splice_match	2:218268716-218270106	1	protein_coding
AAMP	PB.5918.31	2	-	4215	2	incomplete-splice_match	2:218264132-218270114	1	protein_coding
AAMP	PB.5918.27	2	-	2047	9	novel_in_catalog	2:218264132-218270162	1	protein_coding
AAMP	PB.5918.29	2	-	2487	7	novel_in_catalog	2:218264132-218270111	1	protein_coding
AAMP	PB.5918.32	2	-	2022	9	novel_in_catalog	2:218264132-218270137	3	protein_coding
AAMP	PB.5918.23	2	-	2923	5	novel_in_catalog	2:218264130-218270169	4	protein_coding
AAMP	PB.5918.43	2	-	1430	1	novel_in_catalog	2:218268716-218270145	6	protein_coding
AAMP	PB.5918.37	2	-	1853	10	novel_in_catalog	2:218264141-218270122	1	protein_coding
AAMP	PB.5918.19	2	-	1684	10	novel_in_catalog	2:218264130-218270153	1	protein_coding
AAMP	PB.5918.25	2	-	2630	6	novel_in_catalog	2:218264132-218270137	1	protein_coding
AAMP	PB.5918.33	2	-	1627	11	novel_not_in_catalog	2:218264133-218269725	1	protein_coding
AAMP	PB.5918.38	2	-	1779	11	novel_not_in_catalog	2:218264143-218270169	4	protein_coding
AAMP	PB.5918.15	2	-	1731	11	novel_not_in_catalog	2:218264130-218270137	1	protein_coding
AAMP	PB.5918.11	2	-	1758	11	novel_not_in_catalog	2:218264128-218270137	1	protein_coding
AAMP	PB.5918.22	2	-	2698	6	novel_not_in_catalog	2:218264130-218270138	1	protein_coding
AAMP	PB.5918.16	2	-	2204	9	novel_not_in_catalog	2:218264130-218270137	1	protein_coding
AAMP	PB.5918.39	2	-	2712	6	novel_not_in_catalog	2:218264187-218270143	1	protein_coding
AAMP	PB.5918.36	2	-	2219	9	novel_not_in_catalog	2:218264138-218270137	1	protein_coding
AAMP	PB.5918.17	2	-	2110	9	novel_not_in_catalog	2:218264130-218270143	1	protein_coding
AAMP	PB.5918.28	2	-	1619	12	novel_not_in_catalog	2:218264132-218270147	1	protein_coding
AAMP	PB.5918.41	2	-	1531	11	novel_not_in_catalog	2:218264234-218270106	1	protein_coding
AAMP	PB.5918.12	2	-	1685	13	novel_not_in_catalog	2:218264128-218270116	1	protein_coding
AAMP	PB.5918.26	2	-	2316	8	novel_not_in_catalog	2:218264132-218270137	1	protein_coding
AAMP	PB.5918.40	2	-	1433	10	novel_not_in_catalog	2:218264206-218269514	1	protein_coding
AAMP	PB.5918.20	2	-	1322	8	novel_not_in_catalog	2:218264130-218270153	1	protein_coding
AAMP	PB.5918.35	2	-	1737	11	novel_not_in_catalog	2:218264136-218270162	1	protein_coding
AAMP	PB.5918.10	2	-	2344	8	novel_not_in_catalog	2:218264127-218270157	1	protein_coding
AAR2	PB.6167.387	20	+	2436	4	full-splice_match	20:36236457-36256931	70	protein_coding
AAR2	PB.6167.391	20	+	2425	4	full-splice_match	20:36236467-36256930	2	protein_coding
AAR2	PB.6167.388	20	+	2709	4	full-splice_match	20:36236466-36256934	10	protein_coding
AAR2	PB.6167.394	20	+	3010	4	full-splice_match	20:36236478-36257526	1	protein_coding
AAR2	PB.6167.389	20	+	1426	4	full-splice_match	20:36236466-36255930	2	protein_coding
AAR2	PB.6167.403	20	+	1456	2	incomplete-splice_match	20:36239820-36245346	1	protein_coding
AAR2	PB.6167.412	20	+	1039	1	incomplete-splice_match	20:36255869-36256907	1	protein_coding
AAR2	PB.6167.395	20	+	2994	3	incomplete-splice_match	20:36236478-36246859	1	protein_coding
AAR2	PB.6167.410	20	+	1376	2	incomplete-splice_match	20:36244905-36256931	1	protein_coding
AAR2	PB.6167.408	20	+	1890	3	incomplete-splice_match	20:36240320-36256931	1	protein_coding
AAR2	PB.6167.405	20	+	6993	2	incomplete-splice_match	20:36239825-36250888	1	protein_coding
AAR2	PB.6167.396	20	+	1982	1	novel_in_catalog	20:36236478-36238459	1	protein_coding
AAR2	PB.6167.386	20	+	2478	6	novel_not_in_catalog	20:36236443-36256931	1	protein_coding
AAR2	PB.6167.401	20	+	2728	5	novel_not_in_catalog	20:36236523-36256925	1	protein_coding
AAR2	PB.6167.399	20	+	2493	5	novel_not_in_catalog	20:36236483-36256929	1	protein_coding
AAR2	PB.6167.393	20	+	1125	3	novel_not_in_catalog	20:36236478-36256933	1	protein_coding
AAR2	PB.6167.390	20	+	4637	5	novel_not_in_catalog	20:36236467-36250225	1	protein_coding
AAR2	PB.6167.400	20	+	2917	4	novel_not_in_catalog	20:36236491-36256912	1	protein_coding
AAR2	PB.6167.397	20	+	2570	5	novel_not_in_catalog	20:36236478-36256930	2	protein_coding
AAR2	PB.6167.398	20	+	2720	5	novel_not_in_catalog	20:36236481-36247706	1	protein_coding
AAR2	PB.6167.392	20	+	2395	5	novel_not_in_catalog	20:36236476-36256922	1	protein_coding
AAR2	PB.6167.402	20	+	2803	5	novel_not_in_catalog	20:36236523-36256929	1	protein_coding
AAR2	PB.6167.407	20	+	1999	3	novel_not_in_catalog	20:36240212-36256931	1	protein_coding
AAR2	PB.6167.404	20	+	7332	3	novel_not_in_catalog	20:36239820-36251276	1	protein_coding
AAR2	PB.6167.406	20	+	2023	4	novel_not_in_catalog	20:36239968-36256930	1	protein_coding
AARS	PB.4194.497	16	-	3387	21	full-splice_match	16:70252388-70289546	239	protein_coding
AARS	PB.4194.442	16	-	3481	21	full-splice_match	16:70252295-70289547	172	protein_coding
AARS	PB.4194.481	16	-	2736	6	incomplete-splice_match	16:70252387-70257508	1	protein_coding
AARS	PB.4194.495	16	-	1521	6	incomplete-splice_match	16:70252388-70256294	1	protein_coding
AARS	PB.4194.498	16	-	982	6	incomplete-splice_match	16:70252388-70255755	2	protein_coding
AARS	PB.4194.506	16	-	3030	19	incomplete-splice_match	16:70252389-70277089	3	protein_coding
AARS	PB.4194.507	16	-	2761	17	incomplete-splice_match	16:70252389-70271973	3	protein_coding
AARS	PB.4194.509	16	-	1539	9	incomplete-splice_match	16:70252389-70261128	2	protein_coding
AARS	PB.4194.517	16	-	1693	10	incomplete-splice_match	16:70252394-70262475	1	protein_coding
AARS	PB.4194.526	16	-	2461	16	incomplete-splice_match	16:70252394-70270238	1	protein_coding
AARS	PB.4194.494	16	-	1911	12	incomplete-splice_match	16:70252388-70265555	1	protein_coding
AARS	PB.4194.537	16	-	2882	16	incomplete-splice_match	16:70255217-70289484	1	protein_coding
AARS	PB.4194.546	16	-	2544	14	incomplete-splice_match	16:70258584-70289555	2	protein_coding
AARS	PB.4194.547	16	-	2331	14	incomplete-splice_match	16:70258748-70289506	1	protein_coding
AARS	PB.4194.439	16	-	188	1	incomplete-splice_match	16:70252295-70252482	1	protein_coding
AARS	PB.4194.445	16	-	2586	16	incomplete-splice_match	16:70252295-70270264	2	protein_coding
AARS	PB.4194.449	16	-	2879	18	incomplete-splice_match	16:70252297-70276512	1	protein_coding
AARS	PB.4194.464	16	-	1997	12	incomplete-splice_match	16:70252298-70265551	2	protein_coding
AARS	PB.4194.527	16	-	2367	15	incomplete-splice_match	16:70252394-70269712	2	protein_coding
AARS	PB.4194.460	16	-	2713	17	incomplete-splice_match	16:70252298-70271834	1	protein_coding
AARS	PB.4194.462	16	-	1293	6	incomplete-splice_match	16:70252298-70255976	1	protein_coding
AARS	PB.4194.508	16	-	2169	13	incomplete-splice_match	16:70252389-70267810	2	protein_coding
AARS	PB.4194.456	16	-	932	4	incomplete-splice_match	16:70252298-70254040	1	protein_coding
AARS	PB.4194.550	16	-	1081	6	incomplete-splice_match	16:70269994-70289462	1	protein_coding
AARS	PB.4194.549	16	-	3253	13	incomplete-splice_match	16:70259666-70289489	1	protein_coding
AARS	PB.4194.453	16	-	1408	8	incomplete-splice_match	16:70252297-70259048	1	protein_coding
AARS	PB.4194.485	16	-	3720	20	novel_in_catalog	16:70252387-70289546	6	protein_coding
AARS	PB.4194.487	16	-	3163	20	novel_in_catalog	16:70252387-70289506	3	protein_coding
AARS	PB.4194.484	16	-	2484	4	novel_in_catalog	16:70252387-70256806	1	protein_coding
AARS	PB.4194.479	16	-	2941	19	novel_in_catalog	16:70252387-70289463	1	protein_coding
AARS	PB.4194.470	16	-	3246	20	novel_in_catalog	16:70252300-70289506	1	protein_coding
AARS	PB.4194.496	16	-	1745	5	novel_in_catalog	16:70252388-70256186	1	protein_coding
AARS	PB.4194.488	16	-	4349	19	novel_in_catalog	16:70252388-70289454	1	protein_coding
AARS	PB.4194.504	16	-	3347	21	novel_in_catalog	16:70252389-70289547	2	protein_coding
AARS	PB.4194.505	16	-	5542	20	novel_in_catalog	16:70252389-70289506	2	protein_coding
AARS	PB.4194.522	16	-	772	1	novel_in_catalog	16:70252394-70253165	1	protein_coding
AARS	PB.4194.523	16	-	2598	1	novel_in_catalog	16:70252394-70254991	1	protein_coding
AARS	PB.4194.524	16	-	1754	7	novel_in_catalog	16:70252394-70259159	1	protein_coding
AARS	PB.4194.491	16	-	2521	5	novel_in_catalog	16:70252388-70256712	1	protein_coding
AARS	PB.4194.539	16	-	4955	1	novel_in_catalog	16:70255217-70260171	1	protein_coding
AARS	PB.4194.540	16	-	2719	15	novel_in_catalog	16:70255217-70289506	1	protein_coding
AARS	PB.4194.541	16	-	1780	1	novel_in_catalog	16:70255217-70256996	1	protein_coding
AARS	PB.4194.543	16	-	2534	14	novel_in_catalog	16:70255217-70289500	2	protein_coding
AARS	PB.4194.436	16	-	6083	20	novel_in_catalog	16:70252293-70289506	1	protein_coding
AARS	PB.4194.551	16	-	441	1	novel_in_catalog	16:70269994-70270434	1	protein_coding
AARS	PB.4194.440	16	-	2490	9	novel_in_catalog	16:70252295-70262411	1	protein_coding
AARS	PB.4194.441	16	-	1651	3	novel_in_catalog	16:70252295-70254424	1	protein_coding
AARS	PB.4194.556	16	-	1320	1	novel_in_catalog	16:70288123-70289442	1	protein_coding
AARS	PB.4194.444	16	-	2648	5	novel_in_catalog	16:70252295-70256996	2	protein_coding
AARS	PB.4194.461	16	-	2092	4	novel_in_catalog	16:70252298-70255450	1	protein_coding
AARS	PB.4194.450	16	-	3554	19	novel_in_catalog	16:70252297-70289475	1	protein_coding
AARS	PB.4194.451	16	-	2947	14	novel_in_catalog	16:70252297-70289506	1	protein_coding
AARS	PB.4194.559	16	-	703	1	novel_in_catalog	16:70288750-70289452	1	protein_coding
AARS	PB.4194.474	16	-	1997	14	novel_not_in_catalog	16:70252387-70289506	1	protein_coding
AARS	PB.4194.483	16	-	3586	19	novel_not_in_catalog	16:70252387-70289509	1	protein_coding
AARS	PB.4194.473	16	-	3342	21	novel_not_in_catalog	16:70252387-70289501	1	protein_coding
AARS	PB.4194.475	16	-	2190	14	novel_not_in_catalog	16:70252387-70289475	1	protein_coding
AARS	PB.4194.477	16	-	3173	20	novel_not_in_catalog	16:70252387-70282783	1	protein_coding
AARS	PB.4194.486	16	-	3441	22	novel_not_in_catalog	16:70252387-70289506	9	protein_coding
AARS	PB.4194.516	16	-	2486	16	novel_not_in_catalog	16:70252394-70289461	1	protein_coding
AARS	PB.4194.480	16	-	2796	18	novel_not_in_catalog	16:70252387-70289506	1	protein_coding
AARS	PB.4194.499	16	-	3327	23	novel_not_in_catalog	16:70252389-70289506	1	protein_coding
AARS	PB.4194.489	16	-	3480	10	novel_not_in_catalog	16:70252388-70262447	1	protein_coding
AARS	PB.4194.478	16	-	3980	18	novel_not_in_catalog	16:70252387-70289500	1	protein_coding
AARS	PB.4194.501	16	-	2247	15	novel_not_in_catalog	16:70252389-70289525	1	protein_coding
AARS	PB.4194.502	16	-	751	4	novel_not_in_catalog	16:70252389-70289490	1	protein_coding
AARS	PB.4194.503	16	-	5021	21	novel_not_in_catalog	16:70252389-70289490	1	protein_coding
AARS	PB.4194.482	16	-	2196	14	novel_not_in_catalog	16:70252387-70289532	1	protein_coding
AARS	PB.4194.472	16	-	3521	19	novel_not_in_catalog	16:70252386-70289547	1	protein_coding
AARS	PB.4194.437	16	-	1938	13	novel_not_in_catalog	16:70252295-70289500	1	protein_coding
AARS	PB.4194.510	16	-	2822	21	novel_not_in_catalog	16:70252391-70289555	1	protein_coding
AARS	PB.4194.511	16	-	2804	19	novel_not_in_catalog	16:70252393-70289484	1	protein_coding
AARS	PB.4194.512	16	-	4653	21	novel_not_in_catalog	16:70252394-70289490	1	protein_coding
AARS	PB.4194.513	16	-	3324	21	novel_not_in_catalog	16:70252394-70289506	1	protein_coding
AARS	PB.4194.514	16	-	3376	21	novel_not_in_catalog	16:70252394-70289500	1	protein_coding
AARS	PB.4194.519	16	-	3142	20	novel_not_in_catalog	16:70252394-70282673	1	protein_coding
AARS	PB.4194.446	16	-	2105	12	novel_not_in_catalog	16:70252295-70265663	2	protein_coding
AARS	PB.4194.520	16	-	3605	4	novel_not_in_catalog	16:70252394-70257683	1	protein_coding
AARS	PB.4194.521	16	-	2232	14	novel_not_in_catalog	16:70252394-70268360	1	protein_coding
AARS	PB.4194.525	16	-	1878	12	novel_not_in_catalog	16:70252394-70265637	1	protein_coding
AARS	PB.4194.490	16	-	5184	20	novel_not_in_catalog	16:70252388-70289452	1	protein_coding
AARS	PB.4194.492	16	-	4658	21	novel_not_in_catalog	16:70252388-70289490	1	protein_coding
AARS	PB.4194.518	16	-	4167	10	novel_not_in_catalog	16:70252394-70282770	1	protein_coding
AARS	PB.4194.531	16	-	3092	21	novel_not_in_catalog	16:70252421-70289498	1	protein_coding
AARS	PB.4194.532	16	-	3215	22	novel_not_in_catalog	16:70252465-70289472	1	protein_coding
AARS	PB.4194.533	16	-	3013	19	novel_not_in_catalog	16:70252474-70277151	1	protein_coding
AARS	PB.4194.534	16	-	3163	21	novel_not_in_catalog	16:70252496-70282784	1	protein_coding
AARS	PB.4194.535	16	-	3129	23	novel_not_in_catalog	16:70252525-70282786	1	protein_coding
AARS	PB.4194.536	16	-	4196	21	novel_not_in_catalog	16:70252532-70289474	1	protein_coding
AARS	PB.4194.538	16	-	2262	12	novel_not_in_catalog	16:70255217-70271918	1	protein_coding
AARS	PB.4194.466	16	-	3274	22	novel_not_in_catalog	16:70252299-70289500	1	protein_coding
AARS	PB.4194.544	16	-	4526	7	novel_not_in_catalog	16:70255218-70289488	1	protein_coding
AARS	PB.4194.545	16	-	4684	16	novel_not_in_catalog	16:70256320-70289482	1	protein_coding
AARS	PB.4194.438	16	-	812	3	novel_not_in_catalog	16:70252295-70253800	1	protein_coding
AARS	PB.4194.443	16	-	3533	22	novel_not_in_catalog	16:70252295-70289506	2	protein_coding
AARS	PB.4194.458	16	-	6390	18	novel_not_in_catalog	16:70252298-70289498	1	protein_coding
AARS	PB.4194.447	16	-	3387	20	novel_not_in_catalog	16:70252296-70282777	1	protein_coding
AARS	PB.4194.448	16	-	5550	20	novel_not_in_catalog	16:70252297-70289461	1	protein_coding
AARS	PB.4194.528	16	-	3247	21	novel_not_in_catalog	16:70252401-70289465	1	protein_coding
AARS	PB.4194.529	16	-	1803	11	novel_not_in_catalog	16:70252404-70265008	1	protein_coding
AARS	PB.4194.493	16	-	2656	17	novel_not_in_catalog	16:70252388-70271870	1	protein_coding
AARS	PB.4194.457	16	-	3283	22	novel_not_in_catalog	16:70252298-70289500	1	protein_coding
AARS	PB.4194.167	16	-	3396	30	novel_not_in_catalog	16:68273777-70289532	1	protein_coding
AARS	PB.4194.459	16	-	3075	18	novel_not_in_catalog	16:70252298-70289532	1	protein_coding
AARS	PB.4194.471	16	-	3125	19	novel_not_in_catalog	16:70252312-70289508	1	protein_coding
AARS	PB.4194.465	16	-	1816	11	novel_not_in_catalog	16:70252298-70289547	2	protein_coding
AARS	PB.4194.463	16	-	2422	15	novel_not_in_catalog	16:70252298-70269672	1	protein_coding
AARS	PB.4194.476	16	-	3191	23	novel_not_in_catalog	16:70252387-70282786	1	protein_coding
AARS	PB.4194.469	16	-	1691	10	novel_not_in_catalog	16:70252300-70262381	1	protein_coding
AARS	PB.4194.553	16	-	1454	3	novel_not_in_catalog	16:70280857-70289500	1	protein_coding
AARS	PB.4194.467	16	-	2685	19	novel_not_in_catalog	16:70252299-70289506	1	protein_coding
AARS	PB.4194.468	16	-	3235	21	novel_not_in_catalog	16:70252300-70289498	1	protein_coding
AARS	PB.4194.404	16	-	3244	17	novel_not_in_catalog	16:70156783-70289475	1	protein_coding
AARS	PB.4194.530	16	-	3218	21	novel_not_in_catalog	16:70252411-70289463	1	protein_coding
AARS	PB.4194.455	16	-	1943	13	novel_not_in_catalog	16:70252298-70289547	1	protein_coding
AARS	PB.4194.452	16	-	4144	20	novel_not_in_catalog	16:70252297-70289515	1	protein_coding
AARS	PB.4194.500	16	-	4951	20	novel_not_in_catalog	16:70252389-70289506	1	protein_coding
AARS	PB.4194.454	16	-	3390	21	novel_not_in_catalog	16:70252298-70289460	1	protein_coding
AARS2	PB.9305.723	6	-	3856	22	full-splice_match	6:44299686-44313360	5	protein_coding
AARS2	PB.9305.708	6	-	3978	22	full-splice_match	6:44299557-44313353	9	protein_coding
AARS2	PB.9305.707	6	-	4069	22	full-splice_match	6:44299449-44313336	5	protein_coding
AARS2	PB.9305.727	6	-	3542	22	full-splice_match	6:44299979-44313339	7	protein_coding
AARS2	PB.9305.709	6	-	3511	20	incomplete-splice_match	6:44299561-44311537	1	protein_coding
AARS2	PB.9305.725	6	-	2587	14	incomplete-splice_match	6:44299692-44306353	1	protein_coding
AARS2	PB.9305.729	6	-	439	1	incomplete-splice_match	6:44299992-44300430	1	protein_coding
AARS2	PB.9305.726	6	-	2375	12	incomplete-splice_match	6:44299692-44305194	1	protein_coding
AARS2	PB.9305.722	6	-	3153	19	incomplete-splice_match	6:44299686-44311076	1	protein_coding
AARS2	PB.9305.701	6	-	2684	4	incomplete-splice_match	6:44299449-44303285	1	protein_coding
AARS2	PB.9305.703	6	-	1879	7	incomplete-splice_match	6:44299449-44303143	1	protein_coding
AARS2	PB.9305.714	6	-	1276	3	incomplete-splice_match	6:44299575-44301408	1	protein_coding
AARS2	PB.9305.730	6	-	2765	18	incomplete-splice_match	6:44299992-44310444	1	protein_coding
AARS2	PB.9305.717	6	-	4336	20	novel_in_catalog	6:44299584-44313347	1	protein_coding
AARS2	PB.9305.712	6	-	2657	11	novel_in_catalog	6:44299564-44305193	1	protein_coding
AARS2	PB.9305.733	6	-	2974	4	novel_in_catalog	6:44308782-44313336	1	protein_coding
AARS2	PB.9305.713	6	-	5827	12	novel_not_in_catalog	6:44299564-44313360	1	protein_coding
AARS2	PB.9305.697	6	-	1578	6	novel_not_in_catalog	6:44298734-44302417	1	protein_coding
AARS2	PB.9305.700	6	-	4014	22	novel_not_in_catalog	6:44299449-44313339	1	protein_coding
AARS2	PB.9305.724	6	-	2055	11	novel_not_in_catalog	6:44299692-44304672	1	protein_coding
AARS2	PB.9305.698	6	-	3848	23	novel_not_in_catalog	6:44298963-44313363	1	protein_coding
AARS2	PB.9305.716	6	-	8355	17	novel_not_in_catalog	6:44299584-44313339	1	protein_coding
AARS2	PB.9305.728	6	-	3679	21	novel_not_in_catalog	6:44299989-44313332	1	protein_coding
AARS2	PB.9305.711	6	-	2791	6	novel_not_in_catalog	6:44299563-44313360	1	protein_coding
AARS2	PB.9305.720	6	-	2689	16	novel_not_in_catalog	6:44299686-44306974	1	protein_coding
AARS2	PB.9305.695	6	-	2520	9	novel_not_in_catalog	6:44298730-44303328	1	protein_coding
AARS2	PB.9305.715	6	-	3848	22	novel_not_in_catalog	6:44299578-44313336	1	protein_coding
AARS2	PB.9305.706	6	-	4433	22	novel_not_in_catalog	6:44299449-44313333	1	protein_coding
AARS2	PB.9305.704	6	-	4298	22	novel_not_in_catalog	6:44299449-44313278	1	protein_coding
AARS2	PB.9305.710	6	-	3984	20	novel_not_in_catalog	6:44299561-44313353	1	protein_coding
AARS2	PB.9305.732	6	-	3265	22	novel_not_in_catalog	6:44300025-44313116	1	protein_coding
AARS2	PB.9305.693	6	-	4642	23	novel_not_in_catalog	6:44298726-44313339	5	protein_coding
AARS2	PB.9305.718	6	-	3836	20	novel_not_in_catalog	6:44299589-44313339	1	protein_coding
AARS2	PB.9305.719	6	-	2415	8	novel_not_in_catalog	6:44299591-44304322	1	protein_coding
AARS2	PB.9305.731	6	-	3794	20	novel_not_in_catalog	6:44299996-44313336	1	protein_coding
AARS2	PB.9305.721	6	-	3689	21	novel_not_in_catalog	6:44299686-44313339	1	protein_coding
AARSD1	PB.4437.1789	17	-	1425	6	full-splice_match	17:42955457-42964455	5	protein_coding
AARSD1	PB.4437.1773	17	-	1319	12	full-splice_match	17:42950528-42964455	27	protein_coding
AARSD1	PB.4437.1793	17	-	1258	6	full-splice_match	17:42955623-42964454	2	protein_coding
AASDH	PB.7891.143	4	-	3272	14	full-splice_match	4:56338297-56387461	1	protein_coding
AASDH	PB.7891.137	4	-	3578	15	full-splice_match	4:56338293-56387491	7	protein_coding
AASDH	PB.7891.140	4	-	2590	11	incomplete-splice_match	4:56338296-56371498	1	protein_coding
AASDH	PB.7891.138	4	-	1951	3	incomplete-splice_match	4:56338295-56344883	1	protein_coding
AASDH	PB.7891.151	4	-	2492	3	incomplete-splice_match	4:56338379-56345508	1	protein_coding
AASDH	PB.7891.158	4	-	627	4	incomplete-splice_match	4:56378331-56387461	3	protein_coding
AASDH	PB.7891.146	4	-	923	2	incomplete-splice_match	4:56338298-56343263	1	protein_coding
AASDH	PB.7891.154	4	-	4140	1	novel_in_catalog	4:56344960-56349099	1	protein_coding
AASDH	PB.7891.145	4	-	4479	13	novel_in_catalog	4:56338297-56387461	2	protein_coding
AASDH	PB.7891.156	4	-	2589	1	novel_in_catalog	4:56353023-56355611	1	protein_coding
AASDH	PB.7891.147	4	-	3429	14	novel_in_catalog	4:56338310-56387482	1	protein_coding
AASDH	PB.7891.135	4	-	3399	14	novel_in_catalog	4:56338287-56387470	3	protein_coding
AASDH	PB.7891.159	4	-	2102	3	novel_in_catalog	4:56378344-56387477	1	protein_coding
AASDH	PB.7891.157	4	-	1779	5	novel_in_catalog	4:56354385-56387470	1	protein_coding
AASDH	PB.7891.142	4	-	2845	12	novel_in_catalog	4:56338296-56387471	1	protein_coding
AASDH	PB.7891.139	4	-	2218	8	novel_not_in_catalog	4:56338296-56354213	1	protein_coding
AASDH	PB.7891.153	4	-	2626	16	novel_not_in_catalog	4:56338513-56378296	1	protein_coding
AASDH	PB.7891.152	4	-	3281	14	novel_not_in_catalog	4:56338396-56387468	1	protein_coding
AASDH	PB.7891.148	4	-	3647	16	novel_not_in_catalog	4:56338311-56387461	1	protein_coding
AASDH	PB.7891.149	4	-	3501	15	novel_not_in_catalog	4:56338328-56387496	1	protein_coding
AASDH	PB.7891.136	4	-	2694	10	novel_not_in_catalog	4:56338288-56387461	1	protein_coding
AASDH	PB.7891.141	4	-	3482	15	novel_not_in_catalog	4:56338296-56387482	1	protein_coding
AASDH	PB.7891.160	4	-	2744	4	novel_not_in_catalog	4:56378825-56387461	1	protein_coding
AASDHPPT	PB.1936.1	11	+	2904	6	full-splice_match	11:106077539-106098709	5	protein_coding
AASDHPPT	PB.1936.10	11	+	2781	6	full-splice_match	11:106077662-106098709	195	protein_coding
AASDHPPT	PB.1936.12	11	+	2496	6	full-splice_match	11:106077668-106098430	1	protein_coding
AASDHPPT	PB.1936.11	11	+	3080	6	full-splice_match	11:106077667-106099013	1	protein_coding
AASDHPPT	PB.1936.21	11	+	5805	2	full-splice_match	11:106090611-106098503	1	protein_coding
AASDHPPT	PB.1936.4	11	+	2596	6	full-splice_match	11:106077644-106098506	8	protein_coding
AASDHPPT	PB.1936.7	11	+	2272	6	full-splice_match	11:106077650-106098188	1	protein_coding
AASDHPPT	PB.1936.8	11	+	1065	6	full-splice_match	11:106077658-106096989	4	protein_coding
AASDHPPT	PB.1936.16	11	+	1083	6	full-splice_match	11:106077684-106097033	1	protein_coding
AASDHPPT	PB.1936.14	11	+	2760	2	incomplete-splice_match	11:106077670-106082002	2	protein_coding
AASDHPPT	PB.1936.22	11	+	1779	1	incomplete-splice_match	11:106096925-106098703	1	protein_coding
AASDHPPT	PB.1936.19	11	+	4210	3	incomplete-splice_match	11:106089297-106098699	1	protein_coding
AASDHPPT	PB.1936.2	11	+	3441	5	novel_in_catalog	11:106077630-106098700	3	protein_coding
AASDHPPT	PB.1936.13	11	+	2025	7	novel_not_in_catalog	11:106077668-106097993	1	protein_coding
AASDHPPT	PB.1936.20	11	+	2270	5	novel_not_in_catalog	11:106090554-106098691	1	protein_coding
AASDHPPT	PB.1936.3	11	+	2690	8	novel_not_in_catalog	11:106077639-106098677	1	protein_coding
AASDHPPT	PB.1936.5	11	+	2733	8	novel_not_in_catalog	11:106077646-106098640	1	protein_coding
AASDHPPT	PB.1936.6	11	+	2725	6	novel_not_in_catalog	11:106077650-106098654	1	protein_coding
AASDHPPT	PB.1936.9	11	+	2652	8	novel_not_in_catalog	11:106077662-106098686	1	protein_coding
AASDHPPT	PB.1936.17	11	+	2215	22	novel_not_in_catalog	11:106077700-106098605	1	protein_coding
AASDHPPT	PB.1936.18	11	+	2500	6	novel_not_in_catalog	11:106077706-106098466	1	protein_coding
AASDHPPT	PB.1936.15	11	+	2573	5	novel_not_in_catalog	11:106077681-106098645	1	protein_coding
AATF	PB.4413.245	17	+	2058	12	full-splice_match	17:36948958-37056871	194	protein_coding
AATF	PB.4413.265	17	+	1569	10	incomplete-splice_match	17:36952924-37056871	2	protein_coding
AATF	PB.4413.248	17	+	2711	4	incomplete-splice_match	17:36948963-36955623	1	protein_coding
AATF	PB.4413.243	17	+	2332	10	incomplete-splice_match	17:36948954-37021627	3	protein_coding
AATF	PB.4413.241	17	+	4368	9	incomplete-splice_match	17:36948954-37021802	1	protein_coding
AATF	PB.4413.244	17	+	3904	4	incomplete-splice_match	17:36948958-36956811	1	protein_coding
AATF	PB.4413.274	17	+	386	3	incomplete-splice_match	17:37020971-37056870	1	protein_coding
AATF	PB.4413.263	17	+	2683	11	incomplete-splice_match	17:36949329-37056870	2	protein_coding
AATF	PB.4413.250	17	+	2498	10	incomplete-splice_match	17:36948963-37021802	3	protein_coding
AATF	PB.4413.271	17	+	9053	1	novel_in_catalog	17:37012750-37021802	1	protein_coding
AATF	PB.4413.272	17	+	3509	1	novel_in_catalog	17:37018119-37021627	1	protein_coding
AATF	PB.4413.254	17	+	1965	11	novel_in_catalog	17:36948978-37056870	1	protein_coding
AATF	PB.4413.242	17	+	1982	11	novel_in_catalog	17:36948954-37056872	1	protein_coding
AATF	PB.4413.273	17	+	3297	1	novel_in_catalog	17:37018331-37021627	1	protein_coding
AATF	PB.4413.247	17	+	2011	13	novel_not_in_catalog	17:36948959-37056869	1	protein_coding
AATF	PB.4413.256	17	+	2006	12	novel_not_in_catalog	17:36949008-37056871	1	protein_coding
AATF	PB.4413.255	17	+	2340	11	novel_not_in_catalog	17:36948992-37021804	1	protein_coding
AATF	PB.4413.246	17	+	2180	13	novel_not_in_catalog	17:36948959-37056870	1	protein_coding
AATF	PB.4413.258	17	+	1956	12	novel_not_in_catalog	17:36949015-37056870	1	protein_coding
AATF	PB.4413.262	17	+	1633	16	novel_not_in_catalog	17:36949164-37056694	1	protein_coding
AATF	PB.4413.253	17	+	1844	11	novel_not_in_catalog	17:36948978-37056870	1	protein_coding
AATF	PB.4413.259	17	+	3335	10	novel_not_in_catalog	17:36949035-37020850	1	protein_coding
AATF	PB.4413.249	17	+	2384	10	novel_not_in_catalog	17:36948963-37021804	1	protein_coding
AATF	PB.4413.261	17	+	2287	12	novel_not_in_catalog	17:36949076-37021804	1	protein_coding
AATF	PB.4413.264	17	+	2531	10	novel_not_in_catalog	17:36949334-37056839	1	protein_coding
AATF	PB.4413.266	17	+	1189	9	novel_not_in_catalog	17:36953784-37056870	1	protein_coding
AATF	PB.4413.252	17	+	1936	13	novel_not_in_catalog	17:36948976-37056870	2	protein_coding
AATF	PB.4413.251	17	+	1271	6	novel_not_in_catalog	17:36948973-37021152	1	protein_coding
AATF	PB.4413.257	17	+	2892	6	novel_not_in_catalog	17:36949012-37021256	1	protein_coding
AATF	PB.4413.240	17	+	2040	12	novel_not_in_catalog	17:36948942-37056870	1	protein_coding
AATF	PB.4413.260	17	+	1928	12	novel_not_in_catalog	17:36949063-37056870	1	protein_coding
ABAT	PB.3970.25	16	+	1987	17	novel_not_in_catalog	16:8720767-8781748	1	protein_coding
ABCA1	PB.11338.1	9	-	1816	3	novel_not_in_catalog	9:104887745-104903903	1	protein_coding
ABCA2	PB.11496.542	9	-	3402	19	novel_in_catalog	9:137007254-137013216	1	protein_coding
ABCA2	PB.11496.541	9	-	2257	11	novel_in_catalog	9:137007254-137011311	1	protein_coding
ABCA2	PB.11496.540	9	-	1971	9	novel_in_catalog	9:137007254-137010710	1	protein_coding
ABCA2	PB.11496.535	9	-	8176	48	novel_in_catalog	9:137007230-137028238	4	protein_coding
ABCA2	PB.11496.534	9	-	4016	22	novel_not_in_catalog	9:137007228-137014345	1	protein_coding
ABCA2	PB.11496.538	9	-	8401	46	novel_not_in_catalog	9:137007234-137028252	1	protein_coding
ABCA2	PB.11496.536	9	-	6139	30	novel_not_in_catalog	9:137007234-137017675	1	protein_coding
ABCA2	PB.11496.546	9	-	8014	46	novel_not_in_catalog	9:137007294-137022992	1	protein_coding
ABCA2	PB.11496.543	9	-	6705	40	novel_not_in_catalog	9:137007255-137020841	1	protein_coding
ABCA2	PB.11496.545	9	-	5184	29	novel_not_in_catalog	9:137007266-137016639	1	protein_coding
ABCA2	PB.11496.539	9	-	8532	48	novel_not_in_catalog	9:137007238-137028229	1	protein_coding
ABCA2	PB.11496.544	9	-	3326	19	novel_not_in_catalog	9:137007255-137013120	1	protein_coding
ABCA2	PB.11496.537	9	-	7788	43	novel_not_in_catalog	9:137007234-137022868	1	protein_coding
ABCA3	PB.3976.823	16	-	6616	33	full-splice_match	16:2275876-2340737	6	protein_coding
ABCA3	PB.3976.840	16	-	1657	6	incomplete-splice_match	16:2275882-2281135	1	protein_coding
ABCA3	PB.3976.842	16	-	2929	13	incomplete-splice_match	16:2275882-2288051	4	protein_coding
ABCA3	PB.3976.841	16	-	2151	4	incomplete-splice_match	16:2275882-2279249	1	protein_coding
ABCA3	PB.3976.837	16	-	3412	15	incomplete-splice_match	16:2275882-2292157	1	protein_coding
ABCA3	PB.3976.827	16	-	2850	8	incomplete-splice_match	16:2275879-2284160	3	protein_coding
ABCA3	PB.3976.828	16	-	2292	8	incomplete-splice_match	16:2275880-2283603	1	protein_coding
ABCA3	PB.3976.825	16	-	4579	22	incomplete-splice_match	16:2275878-2304103	1	protein_coding
ABCA3	PB.3976.826	16	-	4216	20	incomplete-splice_match	16:2275878-2299448	3	protein_coding
ABCA3	PB.3976.857	16	-	2446	7	incomplete-splice_match	16:2322391-2340735	1	protein_coding
ABCA3	PB.3976.859	16	-	1488	7	incomplete-splice_match	16:2323342-2340728	2	protein_coding
ABCA3	PB.3976.830	16	-	1458	5	incomplete-splice_match	16:2275880-2279038	1	protein_coding
ABCA3	PB.3976.831	16	-	1783	7	incomplete-splice_match	16:2275880-2281418	1	protein_coding
ABCA3	PB.3976.833	16	-	1357	4	incomplete-splice_match	16:2275880-2278453	2	protein_coding
ABCA3	PB.3976.835	16	-	4764	23	incomplete-splice_match	16:2275882-2308591	1	protein_coding
ABCA3	PB.3976.844	16	-	2096	9	incomplete-splice_match	16:2275882-2284329	3	protein_coding
ABCA3	PB.3976.843	16	-	2529	11	incomplete-splice_match	16:2275882-2285546	2	protein_coding
ABCA3	PB.3976.832	16	-	4421	21	incomplete-splice_match	16:2275880-2300127	2	protein_coding
ABCA3	PB.3976.850	16	-	2018	1	novel_in_catalog	16:2281970-2283987	1	protein_coding
ABCA3	PB.3976.858	16	-	1653	1	novel_in_catalog	16:2323340-2324992	1	protein_coding
ABCA3	PB.3976.853	16	-	1652	1	novel_in_catalog	16:2303462-2305113	1	protein_coding
ABCA3	PB.3976.868	16	-	1847	1	novel_in_catalog	16:2338773-2340619	1	protein_coding
ABCA3	PB.3976.860	16	-	1164	1	novel_in_catalog	16:2329011-2330174	1	protein_coding
ABCA3	PB.3976.847	16	-	3695	8	novel_in_catalog	16:2275886-2284869	1	protein_coding
ABCA3	PB.3976.838	16	-	2144	9	novel_not_in_catalog	16:2275882-2284425	1	protein_coding
ABCA3	PB.3976.839	16	-	3206	13	novel_not_in_catalog	16:2275882-2288330	1	protein_coding
ABCA3	PB.3976.822	16	-	6765	26	novel_not_in_catalog	16:2275862-2340722	1	protein_coding
ABCA3	PB.3976.851	16	-	3402	4	novel_not_in_catalog	16:2293071-2300044	1	protein_coding
ABCA3	PB.3976.836	16	-	6474	34	novel_not_in_catalog	16:2275882-2340728	1	protein_coding
ABCA3	PB.3976.848	16	-	2730	12	novel_not_in_catalog	16:2275887-2286800	1	protein_coding
ABCA3	PB.3976.849	16	-	6539	34	novel_not_in_catalog	16:2275929-2340769	1	protein_coding
ABCA3	PB.3976.845	16	-	4917	24	novel_not_in_catalog	16:2275884-2317405	1	protein_coding
ABCA3	PB.3976.846	16	-	2133	9	novel_not_in_catalog	16:2275884-2340697	1	protein_coding
ABCA3	PB.3976.824	16	-	8479	30	novel_not_in_catalog	16:2275878-2340770	1	protein_coding
ABCA3	PB.3976.829	16	-	6623	35	novel_not_in_catalog	16:2275880-2340749	1	protein_coding
ABCA3	PB.3976.834	16	-	6839	34	novel_not_in_catalog	16:2275882-2340737	1	protein_coding
ABCA6	PB.4476.35	17	-	1807	7	incomplete-splice_match	17:69077815-69084486	1	protein_coding
ABCA7	PB.4817.188	19	+	6812	47	full-splice_match	19:1040107-1065569	2	protein_coding
ABCA7	PB.4817.204	19	+	1174	3	incomplete-splice_match	19:1056072-1057738	1	protein_coding
ABCA7	PB.4817.200	19	+	2803	6	incomplete-splice_match	19:1043065-1048190	1	protein_coding
ABCA7	PB.4817.187	19	+	7131	44	novel_in_catalog	19:1040095-1065569	1	protein_coding
ABCA7	PB.4817.197	19	+	3685	11	novel_in_catalog	19:1041223-1048191	1	protein_coding
ABCA7	PB.4817.203	19	+	1791	1	novel_in_catalog	19:1055948-1057738	2	protein_coding
ABCA7	PB.4817.195	19	+	6625	48	novel_not_in_catalog	19:1040155-1065568	1	protein_coding
ABCA7	PB.4817.190	19	+	6702	48	novel_not_in_catalog	19:1040116-1065569	1	protein_coding
ABCA7	PB.4817.198	19	+	6401	43	novel_not_in_catalog	19:1041223-1065569	1	protein_coding
ABCA7	PB.4817.189	19	+	3533	14	novel_not_in_catalog	19:1040116-1048495	1	protein_coding
ABCA7	PB.4817.202	19	+	3568	26	novel_not_in_catalog	19:1051992-1065566	1	protein_coding
ABCA7	PB.4817.196	19	+	6904	42	novel_not_in_catalog	19:1041223-1065569	1	protein_coding
ABCA7	PB.4817.192	19	+	6156	31	novel_not_in_catalog	19:1040134-1057737	1	protein_coding
ABCA7	PB.4817.194	19	+	5748	40	novel_not_in_catalog	19:1040150-1059260	1	protein_coding
ABCA7	PB.4817.199	19	+	6351	41	novel_not_in_catalog	19:1042481-1065569	1	protein_coding
ABCA7	PB.4817.193	19	+	3056	19	novel_not_in_catalog	19:1040137-1050411	1	protein_coding
ABCA7	PB.4817.191	19	+	6610	47	novel_not_in_catalog	19:1040122-1065567	1	protein_coding
ABCA7	PB.4817.201	19	+	4252	31	novel_not_in_catalog	19:1048951-1065567	1	protein_coding
ABCA8	PB.4476.34	17	-	1624	7	full-splice_match	17:68931787-68955378	1	protein_coding
ABCB1	PB.10175.313	7	-	3929	10	incomplete-splice_match	7:87503866-87541373	1	protein_coding
ABCB1	PB.10175.314	7	-	1473	1	novel_in_catalog	7:87553343-87554815	1	protein_coding
ABCB1	PB.10175.148	7	-	4322	35	novel_not_in_catalog	7:85563345-87600880	1	protein_coding
ABCB1	PB.10175.312	7	-	2424	9	novel_not_in_catalog	7:87503860-87540004	1	protein_coding
ABCB10	PB.869.16	1	-	3573	13	full-splice_match	1:229516844-229558673	1	protein_coding
ABCB10	PB.869.11	1	-	3900	13	full-splice_match	1:229516583-229558739	20	protein_coding
ABCB10	PB.869.1	1	-	2240	4	incomplete-splice_match	1:229516433-229526118	1	protein_coding
ABCB10	PB.869.18	1	-	3016	12	incomplete-splice_match	1:229516844-229549415	2	protein_coding
ABCB10	PB.869.19	1	-	3035	12	incomplete-splice_match	1:229516846-229549436	1	protein_coding
ABCB10	PB.869.4	1	-	1020	1	incomplete-splice_match	1:229516583-229517602	1	protein_coding
ABCB10	PB.869.8	1	-	3298	12	incomplete-splice_match	1:229516583-229549436	1	protein_coding
ABCB10	PB.869.9	1	-	3194	12	incomplete-splice_match	1:229516583-229549332	3	protein_coding
ABCB10	PB.869.13	1	-	2742	9	incomplete-splice_match	1:229516585-229540739	1	protein_coding
ABCB10	PB.869.10	1	-	2450	7	incomplete-splice_match	1:229516583-229531707	6	protein_coding
ABCB10	PB.869.7	1	-	3383	6	incomplete-splice_match	1:229516583-229531413	1	protein_coding
ABCB10	PB.869.14	1	-	648	1	incomplete-splice_match	1:229516585-229517232	1	protein_coding
ABCB10	PB.869.6	1	-	2107	5	incomplete-splice_match	1:229516583-229527247	1	protein_coding
ABCB10	PB.869.17	1	-	3404	12	novel_in_catalog	1:229516844-229558707	1	protein_coding
ABCB10	PB.869.22	1	-	2668	1	novel_in_catalog	1:229548019-229550686	1	protein_coding
ABCB10	PB.869.3	1	-	3851	12	novel_in_catalog	1:229516583-229558734	1	protein_coding
ABCB10	PB.869.15	1	-	3645	13	novel_not_in_catalog	1:229516795-229558700	1	protein_coding
ABCB10	PB.869.2	1	-	3749	13	novel_not_in_catalog	1:229516583-229558718	1	protein_coding
ABCB10	PB.869.20	1	-	2659	13	novel_not_in_catalog	1:229517791-229558707	1	protein_coding
ABCB10	PB.869.5	1	-	3143	13	novel_not_in_catalog	1:229516583-229549422	1	protein_coding
ABCB10	PB.869.12	1	-	3757	14	novel_not_in_catalog	1:229516585-229558759	1	protein_coding
ABCB11	PB.5675.44	2	-	6082	29	novel_not_in_catalog	2:168921881-169035154	1	protein_coding
ABCB4	PB.10175.311	7	-	3925	27	novel_not_in_catalog	7:87402045-87501318	1	protein_coding
ABCB6	PB.5918.270	2	-	2982	19	full-splice_match	2:219209770-219218958	27	protein_coding
ABCB6	PB.5918.269	2	-	2808	19	full-splice_match	2:219209768-219218782	2	protein_coding
ABCB6	PB.5918.279	2	-	1946	12	full-splice_match	2:219209772-219214823	1	protein_coding
ABCB6	PB.5918.273	2	-	2194	19	full-splice_match	2:219209771-219218171	2	protein_coding
ABCB6	PB.5918.275	2	-	2874	19	full-splice_match	2:219209772-219218852	1	protein_coding
ABCB6	PB.5918.282	2	-	2456	19	full-splice_match	2:219209773-219218435	3	protein_coding
ABCB6	PB.5918.288	2	-	2879	18	full-splice_match	2:219209774-219218997	2	protein_coding
ABCB6	PB.5918.272	2	-	2913	19	full-splice_match	2:219209771-219218890	3	protein_coding
ABCB6	PB.5918.283	2	-	2576	19	full-splice_match	2:219209774-219218556	1	protein_coding
ABCB6	PB.5918.278	2	-	1535	14	incomplete-splice_match	2:219209772-219215076	1	protein_coding
ABCB7	PB.11957.111	X	-	4098	16	full-splice_match	X:75051558-75156299	3	protein_coding
ABCB7	PB.11957.109	X	-	4588	16	full-splice_match	X:75051051-75156279	1	protein_coding
ABCB7	PB.11957.120	X	-	2361	16	full-splice_match	X:75053281-75156282	57	protein_coding
ABCB7	PB.11957.121	X	-	2280	15	full-splice_match	X:75053281-75156282	2	protein_coding
ABCB7	PB.11957.129	X	-	2194	16	full-splice_match	X:75053445-75156282	5	protein_coding
ABCB7	PB.11957.144	X	-	1805	8	incomplete-splice_match	X:75072948-75156304	7	protein_coding
ABCB7	PB.11957.148	X	-	2635	4	incomplete-splice_match	X:75096775-75156284	1	protein_coding
ABCB7	PB.11957.108	X	-	3880	4	incomplete-splice_match	X:75051033-75066184	1	protein_coding
ABCB7	PB.11957.141	X	-	4088	6	novel_in_catalog	X:75072948-75156291	1	protein_coding
ABCB7	PB.11957.142	X	-	3327	1	novel_in_catalog	X:75072948-75076274	2	protein_coding
ABCB7	PB.11957.143	X	-	3282	6	novel_in_catalog	X:75072948-75156282	2	protein_coding
ABCB7	PB.11957.145	X	-	4952	1	novel_in_catalog	X:75072962-75077913	1	protein_coding
ABCB7	PB.11957.150	X	-	3619	1	novel_in_catalog	X:75152680-75156298	7	protein_coding
ABCB7	PB.11957.119	X	-	2516	15	novel_in_catalog	X:75053281-75156283	3	protein_coding
ABCB7	PB.11957.116	X	-	2067	14	novel_in_catalog	X:75053281-75156282	1	protein_coding
ABCB7	PB.11957.117	X	-	3425	14	novel_in_catalog	X:75053281-75156282	1	protein_coding
ABCB7	PB.11957.140	X	-	2887	10	novel_in_catalog	X:75068853-75156282	1	protein_coding
ABCB7	PB.11957.130	X	-	4468	1	novel_in_catalog	X:75057405-75061872	1	protein_coding
ABCB7	PB.11957.137	X	-	2888	1	novel_in_catalog	X:75067503-75070390	1	protein_coding
ABCB7	PB.11957.135	X	-	2269	1	novel_in_catalog	X:75067503-75069771	1	protein_coding
ABCB7	PB.11957.112	X	-	4000	15	novel_not_in_catalog	X:75051560-75156282	1	protein_coding
ABCB7	PB.11957.113	X	-	4835	18	novel_not_in_catalog	X:75051564-75156282	1	protein_coding
ABCB7	PB.11957.114	X	-	3045	16	novel_not_in_catalog	X:75053281-75156282	1	protein_coding
ABCB7	PB.11957.115	X	-	1382	9	novel_not_in_catalog	X:75053281-75073755	1	protein_coding
ABCB7	PB.11957.146	X	-	3168	7	novel_not_in_catalog	X:75072969-75156282	1	protein_coding
ABCB7	PB.11957.110	X	-	4304	16	novel_not_in_catalog	X:75051557-75156737	1	protein_coding
ABCB7	PB.11957.123	X	-	3234	15	novel_not_in_catalog	X:75053282-75156282	1	protein_coding
ABCB7	PB.11957.124	X	-	2384	18	novel_not_in_catalog	X:75053283-75156282	1	protein_coding
ABCB7	PB.11957.125	X	-	3088	16	novel_not_in_catalog	X:75053283-75156283	2	protein_coding
ABCB7	PB.11957.126	X	-	2410	16	novel_not_in_catalog	X:75053284-75156282	1	protein_coding
ABCB7	PB.11957.127	X	-	2361	19	novel_not_in_catalog	X:75053285-75156282	1	protein_coding
ABCB7	PB.11957.128	X	-	2331	24	novel_not_in_catalog	X:75053338-75156283	1	protein_coding
ABCB7	PB.11957.118	X	-	2476	17	novel_not_in_catalog	X:75053281-75156284	1	protein_coding
ABCB7	PB.11957.134	X	-	2091	14	novel_not_in_catalog	X:75062913-75156282	1	protein_coding
ABCB7	PB.11957.122	X	-	2338	17	novel_not_in_catalog	X:75053282-75156271	1	protein_coding
ABCB7	PB.11957.139	X	-	7566	9	novel_not_in_catalog	X:75067665-75156281	1	protein_coding
ABCB7	PB.11957.133	X	-	3254	14	novel_not_in_catalog	X:75058864-75156269	1	protein_coding
ABCB7	PB.11957.136	X	-	6219	9	novel_not_in_catalog	X:75067503-75156277	1	protein_coding
ABCB8	PB.10400.113	7	+	1631	10	full-splice_match	7:151028450-151037588	5	protein_coding
ABCB8	PB.10400.118	7	+	2359	16	full-splice_match	7:151028452-151045562	1	protein_coding
ABCB8	PB.10400.110	7	+	2130	15	full-splice_match	7:151028442-151045561	2	protein_coding
ABCB8	PB.10400.108	7	+	4675	16	full-splice_match	7:151028429-151047780	2	protein_coding
ABCB8	PB.10400.119	7	+	2437	16	full-splice_match	7:151028452-151045565	46	protein_coding
ABCB8	PB.10400.139	7	+	1075	1	incomplete-splice_match	7:151046706-151047780	1	protein_coding
ABCB8	PB.10400.136	7	+	1076	6	incomplete-splice_match	7:151040544-151045565	1	protein_coding
ABCB8	PB.10400.138	7	+	415	2	incomplete-splice_match	7:151044164-151045565	1	protein_coding
ABCB8	PB.10400.129	7	+	2144	15	incomplete-splice_match	7:151033735-151045561	1	protein_coding
ABCB8	PB.10400.137	7	+	524	2	incomplete-splice_match	7:151044054-151045564	1	protein_coding
ABCB8	PB.10400.131	7	+	1888	14	incomplete-splice_match	7:151034350-151045565	2	protein_coding
ABCB8	PB.10400.123	7	+	1526	10	novel_in_catalog	7:151028476-151037552	1	protein_coding
ABCB8	PB.10400.114	7	+	1590	10	novel_in_catalog	7:151028450-151037590	8	protein_coding
ABCB8	PB.10400.135	7	+	3305	5	novel_in_catalog	7:151038499-151045563	1	protein_coding
ABCB8	PB.10400.133	7	+	1433	1	novel_in_catalog	7:151036122-151037554	1	protein_coding
ABCB8	PB.10400.128	7	+	2630	5	novel_in_catalog	7:151033001-151036983	1	protein_coding
ABCB8	PB.10400.125	7	+	1585	9	novel_in_catalog	7:151028770-151037587	1	protein_coding
ABCB8	PB.10400.120	7	+	2281	15	novel_in_catalog	7:151028452-151045565	2	protein_coding
ABCB8	PB.10400.130	7	+	2286	13	novel_in_catalog	7:151033811-151045564	1	protein_coding
ABCB8	PB.10400.109	7	+	2517	17	novel_not_in_catalog	7:151028442-151045562	1	protein_coding
ABCB8	PB.10400.112	7	+	2574	15	novel_not_in_catalog	7:151028450-151045562	1	protein_coding
ABCB8	PB.10400.122	7	+	3468	2	novel_not_in_catalog	7:151028472-151032693	1	protein_coding
ABCB8	PB.10400.127	7	+	2510	10	novel_not_in_catalog	7:151032902-151045561	1	protein_coding
ABCB8	PB.10400.111	7	+	2373	17	novel_not_in_catalog	7:151028450-151045549	1	protein_coding
ABCB8	PB.10400.117	7	+	867	2	novel_not_in_catalog	7:151028452-151030510	1	protein_coding
ABCB8	PB.10400.124	7	+	2741	16	novel_not_in_catalog	7:151028484-151045567	1	protein_coding
ABCB8	PB.10400.121	7	+	1764	9	novel_not_in_catalog	7:151028453-151037585	1	protein_coding
ABCB8	PB.10400.116	7	+	1484	10	novel_not_in_catalog	7:151028452-151045567	1	protein_coding
ABCB8	PB.10400.134	7	+	1300	9	novel_not_in_catalog	7:151036124-151045557	1	protein_coding
ABCB8	PB.10400.115	7	+	2548	15	novel_not_in_catalog	7:151028452-151045562	1	protein_coding
ABCB8	PB.10400.126	7	+	3354	9	novel_not_in_catalog	7:151031569-151036972	1	protein_coding
ABCB9	PB.2650.1557	12	-	3456	12	full-splice_match	12:122928994-122966437	11	protein_coding
ABCB9	PB.2650.1560	12	-	4397	10	novel_not_in_catalog	12:122936417-122966401	1	protein_coding
ABCB9	PB.2650.1564	12	-	1194	3	novel_not_in_catalog	12:122958696-122966437	1	protein_coding
ABCB9	PB.2650.1561	12	-	2892	10	novel_not_in_catalog	12:122936452-122966445	1	protein_coding
ABCB9	PB.2650.1559	12	-	3278	12	novel_not_in_catalog	12:122929001-122966454	2	protein_coding
ABCB9	PB.2650.1562	12	-	2162	3	novel_not_in_catalog	12:122951258-122966419	1	protein_coding
ABCB9	PB.2650.1558	12	-	3385	12	novel_not_in_catalog	12:122929000-122966426	1	protein_coding
ABCC1	PB.4015.352	16	+	3013	13	incomplete-splice_match	16:16007816-16072878	1	protein_coding
ABCC1	PB.4015.353	16	+	2514	11	incomplete-splice_match	16:16007816-16057180	3	protein_coding
ABCC1	PB.4015.354	16	+	6318	30	incomplete-splice_match	16:16007816-16143051	5	protein_coding
ABCC1	PB.4015.351	16	+	5682	30	incomplete-splice_match	16:16007816-16142415	1	protein_coding
ABCC1	PB.4015.360	16	+	3004	3	incomplete-splice_match	16:16042698-16048984	1	protein_coding
ABCC1	PB.4015.395	16	+	3490	5	incomplete-splice_match	16:16130823-16143028	1	protein_coding
ABCC1	PB.4015.397	16	+	2354	4	incomplete-splice_match	16:16134377-16143032	1	protein_coding
ABCC1	PB.4015.401	16	+	1949	2	incomplete-splice_match	16:16138490-16143052	1	protein_coding
ABCC1	PB.4015.404	16	+	1590	1	incomplete-splice_match	16:16141463-16143052	2	protein_coding
ABCC1	PB.4015.405	16	+	1374	1	incomplete-splice_match	16:16141679-16143052	2	protein_coding
ABCC1	PB.4015.393	16	+	2752	7	incomplete-splice_match	16:16124816-16143054	2	protein_coding
ABCC1	PB.4015.372	16	+	2270	2	incomplete-splice_match	16:16067432-16073040	1	protein_coding
ABCC1	PB.4015.373	16	+	4503	18	incomplete-splice_match	16:16071692-16143062	1	protein_coding
ABCC1	PB.4015.374	16	+	4400	17	incomplete-splice_match	16:16076361-16143032	1	protein_coding
ABCC1	PB.4015.406	16	+	1212	1	incomplete-splice_match	16:16141840-16143051	1	protein_coding
ABCC1	PB.4015.394	16	+	2644	6	incomplete-splice_match	16:16125818-16143054	1	protein_coding
ABCC1	PB.4015.381	16	+	3397	10	incomplete-splice_match	16:16106146-16139611	1	protein_coding
ABCC1	PB.4015.382	16	+	1186	2	incomplete-splice_match	16:16106677-16112363	1	protein_coding
ABCC1	PB.4015.387	16	+	3096	9	incomplete-splice_match	16:16114971-16143065	1	protein_coding
ABCC1	PB.4015.408	16	+	820	1	incomplete-splice_match	16:16142168-16142987	1	protein_coding
ABCC1	PB.4015.407	16	+	1050	1	incomplete-splice_match	16:16142021-16143070	1	protein_coding
ABCC1	PB.4015.396	16	+	2663	5	incomplete-splice_match	16:16131608-16142986	1	protein_coding
ABCC1	PB.4015.345	16	+	2893	1	novel_in_catalog	16:16005950-16008842	1	protein_coding
ABCC1	PB.4015.324	16	+	3102	1	novel_in_catalog	16:15949613-15952714	1	protein_coding
ABCC1	PB.4015.398	16	+	2542	1	novel_in_catalog	16:16137069-16139610	1	protein_coding
ABCC1	PB.4015.350	16	+	3064	11	novel_in_catalog	16:16007816-16069716	1	protein_coding
ABCC1	PB.4015.400	16	+	1662	1	novel_in_catalog	16:16137948-16139609	2	protein_coding
ABCC1	PB.4015.403	16	+	2485	1	novel_in_catalog	16:16140554-16143038	1	protein_coding
ABCC1	PB.4015.392	16	+	1624	1	novel_in_catalog	16:16121087-16122710	1	protein_coding
ABCC1	PB.4015.364	16	+	2897	1	novel_in_catalog	16:16050878-16053774	1	protein_coding
ABCC1	PB.4015.367	16	+	1281	1	novel_in_catalog	16:16052494-16053774	1	protein_coding
ABCC1	PB.4015.369	16	+	1637	1	novel_in_catalog	16:16055542-16057178	1	protein_coding
ABCC1	PB.4015.375	16	+	2984	2	novel_in_catalog	16:16079219-16089547	1	protein_coding
ABCC1	PB.4015.383	16	+	1770	1	novel_in_catalog	16:16110599-16112368	1	protein_coding
ABCC1	PB.4015.386	16	+	5895	1	novel_in_catalog	16:16112987-16118881	1	protein_coding
ABCC1	PB.4015.388	16	+	4140	1	novel_in_catalog	16:16118570-16122709	1	protein_coding
ABCC1	PB.4015.389	16	+	2482	1	novel_in_catalog	16:16120230-16122711	1	protein_coding
ABCC1	PB.4015.390	16	+	2134	1	novel_in_catalog	16:16120577-16122710	1	protein_coding
ABCC1	PB.4015.391	16	+	1875	1	novel_in_catalog	16:16120837-16122711	1	protein_coding
ABCC1	PB.4015.348	16	+	6228	33	novel_not_in_catalog	16:16007815-16143032	1	protein_coding
ABCC1	PB.4015.349	16	+	6164	29	novel_not_in_catalog	16:16007815-16143045	1	protein_coding
ABCC1	PB.4015.362	16	+	2122	15	novel_not_in_catalog	16:16045866-16128426	1	protein_coding
ABCC1	PB.4015.355	16	+	5787	30	novel_not_in_catalog	16:16014523-16142982	1	protein_coding
ABCC1	PB.4015.347	16	+	5948	30	novel_not_in_catalog	16:16007815-16143032	1	protein_coding
ABCC1	PB.4015.346	16	+	6176	29	novel_not_in_catalog	16:16007812-16143032	1	protein_coding
ABCC1	PB.4015.365	16	+	1883	3	novel_not_in_catalog	16:16052005-16057535	1	protein_coding
ABCC1	PB.4015.376	16	+	2581	16	novel_not_in_catalog	16:16083364-16141382	1	protein_coding
ABCC1	PB.4015.378	16	+	3637	13	novel_not_in_catalog	16:16090462-16143032	1	protein_coding
ABCC1	PB.4015.361	16	+	3907	3	novel_not_in_catalog	16:16043670-16048984	1	protein_coding
ABCC1	PB.4015.384	16	+	3497	10	novel_not_in_catalog	16:16111372-16143051	1	protein_coding
ABCC1	PB.4015.385	16	+	1894	3	novel_not_in_catalog	16:16112814-16122709	1	protein_coding
ABCC1	PB.4015.380	16	+	1552	3	novel_not_in_catalog	16:16105814-16112361	1	protein_coding
ABCC1	PB.4015.379	16	+	1532	3	novel_not_in_catalog	16:16102718-16112363	1	protein_coding
ABCC10	PB.9304.633	6	+	4351	20	incomplete-splice_match	6:43432438-43450420	1	protein_coding
ABCC10	PB.9304.630	6	+	2595	2	incomplete-splice_match	6:43431497-43435351	1	protein_coding
ABCC10	PB.9304.629	6	+	2424	2	incomplete-splice_match	6:43431449-43435132	1	protein_coding
ABCC10	PB.9304.609	6	+	2109	4	incomplete-splice_match	6:43427552-43435132	1	protein_coding
ABCC10	PB.9304.642	6	+	2039	6	incomplete-splice_match	6:43446479-43450426	1	protein_coding
ABCC10	PB.9304.621	6	+	4911	21	incomplete-splice_match	6:43427877-43450421	4	protein_coding
ABCC10	PB.9304.617	6	+	2227	3	novel_in_catalog	6:43427869-43435529	3	protein_coding
ABCC10	PB.9304.608	6	+	4980	22	novel_in_catalog	6:43427544-43450425	2	protein_coding
ABCC10	PB.9304.620	6	+	4746	21	novel_in_catalog	6:43427875-43450426	8	protein_coding
ABCC10	PB.9304.610	6	+	2388	1	novel_in_catalog	6:43427552-43429939	1	protein_coding
ABCC10	PB.9304.625	6	+	2920	8	novel_in_catalog	6:43427883-43442730	1	protein_coding
ABCC10	PB.9304.614	6	+	6341	17	novel_in_catalog	6:43427866-43450421	1	protein_coding
ABCC10	PB.9304.628	6	+	5476	20	novel_in_catalog	6:43427913-43450421	1	protein_coding
ABCC10	PB.9304.626	6	+	1970	3	novel_in_catalog	6:43427895-43435298	1	protein_coding
ABCC10	PB.9304.624	6	+	3645	21	novel_in_catalog	6:43427882-43450425	1	protein_coding
ABCC10	PB.9304.636	6	+	2425	13	novel_in_catalog	6:43441932-43450424	2	protein_coding
ABCC10	PB.9304.615	6	+	4714	22	novel_not_in_catalog	6:43427867-43450421	1	protein_coding
ABCC10	PB.9304.616	6	+	5227	22	novel_not_in_catalog	6:43427868-43450215	1	protein_coding
ABCC10	PB.9304.618	6	+	4830	22	novel_not_in_catalog	6:43427871-43450422	1	protein_coding
ABCC10	PB.9304.631	6	+	2836	6	novel_not_in_catalog	6:43432136-43450420	1	protein_coding
ABCC10	PB.9304.634	6	+	2818	16	novel_not_in_catalog	6:43438641-43450403	1	protein_coding
ABCC10	PB.9304.635	6	+	2599	14	novel_not_in_catalog	6:43441903-43450388	1	protein_coding
ABCC10	PB.9304.632	6	+	2521	7	novel_not_in_catalog	6:43432180-43450422	1	protein_coding
ABCC10	PB.9304.637	6	+	2611	16	novel_not_in_catalog	6:43443620-43536428	1	protein_coding
ABCC10	PB.9304.627	6	+	2353	3	novel_not_in_catalog	6:43427913-43435529	1	protein_coding
ABCC10	PB.9304.640	6	+	2041	10	novel_not_in_catalog	6:43444858-43450420	1	protein_coding
ABCC10	PB.9304.641	6	+	1488	8	novel_not_in_catalog	6:43445894-43450424	1	protein_coding
ABCC10	PB.9304.619	6	+	4862	23	novel_not_in_catalog	6:43427871-43450424	1	protein_coding
ABCC10	PB.9304.623	6	+	2983	11	novel_not_in_catalog	6:43427882-43450419	1	protein_coding
ABCC10	PB.9304.612	6	+	4888	22	novel_not_in_catalog	6:43427559-43450427	1	protein_coding
ABCC10	PB.9304.613	6	+	4971	23	novel_not_in_catalog	6:43427561-43450425	1	protein_coding
ABCC10	PB.9304.639	6	+	2220	11	novel_not_in_catalog	6:43444256-43450423	1	protein_coding
ABCC10	PB.9304.638	6	+	2554	11	novel_not_in_catalog	6:43444168-43450418	1	protein_coding
ABCC10	PB.9304.611	6	+	3810	5	novel_not_in_catalog	6:43427552-43437433	1	protein_coding
ABCC10	PB.9304.622	6	+	3419	9	novel_not_in_catalog	6:43427880-43442730	1	protein_coding
ABCC11	PB.4099.1	16	-	3525	23	novel_not_in_catalog	16:48166911-48216203	1	protein_coding
ABCC3	PB.4419.704	17	+	2186	2	incomplete-splice_match	17:50658896-50662635	1	protein_coding
ABCC3	PB.4419.703	17	+	4588	22	novel_not_in_catalog	17:50658845-50691701	1	protein_coding
ABCC4	PB.3057.65	13	-	3419	22	full-splice_match	13:95095946-95301811	1	protein_coding
ABCC4	PB.3057.66	13	-	3239	21	full-splice_match	13:95095946-95301784	1	protein_coding
ABCC4	PB.3057.107	13	-	4537	2	incomplete-splice_match	13:95202674-95208228	1	protein_coding
ABCC4	PB.3057.111	13	-	1987	8	incomplete-splice_match	13:95208639-95301455	1	protein_coding
ABCC4	PB.3057.12	13	-	2798	8	incomplete-splice_match	13:95019834-95073300	2	protein_coding
ABCC4	PB.3057.13	13	-	5644	30	incomplete-splice_match	13:95019835-95247753	10	protein_coding
ABCC4	PB.3057.134	13	-	3919	3	incomplete-splice_match	13:95262650-95301431	1	protein_coding
ABCC4	PB.3057.112	13	-	3462	2	incomplete-splice_match	13:95208639-95213194	1	protein_coding
ABCC4	PB.3057.115	13	-	2064	6	incomplete-splice_match	13:95208639-95301798	2	protein_coding
ABCC4	PB.3057.116	13	-	1710	6	incomplete-splice_match	13:95208639-95301444	5	protein_coding
ABCC4	PB.3057.18	13	-	3410	13	incomplete-splice_match	13:95019836-95161336	1	protein_coding
ABCC4	PB.3057.19	13	-	3658	11	incomplete-splice_match	13:95019836-95083766	1	protein_coding
ABCC4	PB.3057.20	13	-	1758	1	incomplete-splice_match	13:95019836-95021593	1	protein_coding
ABCC4	PB.3057.27	13	-	1924	2	incomplete-splice_match	13:95019836-95034681	2	protein_coding
ABCC4	PB.3057.29	13	-	1303	1	incomplete-splice_match	13:95019837-95021139	1	protein_coding
ABCC4	PB.3057.30	13	-	5500	29	incomplete-splice_match	13:95019838-95247753	1	protein_coding
ABCC4	PB.3057.36	13	-	2499	7	incomplete-splice_match	13:95032990-95073235	1	protein_coding
ABCC4	PB.3057.37	13	-	5391	29	incomplete-splice_match	13:95033011-95247754	1	protein_coding
ABCC4	PB.3057.41	13	-	3572	28	incomplete-splice_match	13:95043771-95247753	3	protein_coding
ABCC4	PB.3057.50	13	-	3155	21	incomplete-splice_match	13:95075010-95247754	1	protein_coding
ABCC4	PB.3057.51	13	-	1971	14	incomplete-splice_match	13:95075010-95206576	1	protein_coding
ABCC4	PB.3057.6	13	-	5649	30	incomplete-splice_match	13:95019830-95247753	4	protein_coding
ABCC4	PB.3057.60	13	-	2870	20	incomplete-splice_match	13:95095771-95247753	2	protein_coding
ABCC4	PB.3057.63	13	-	1555	13	incomplete-splice_match	13:95095945-95194883	1	protein_coding
ABCC4	PB.3057.64	13	-	2696	20	incomplete-splice_match	13:95095945-95247753	11	protein_coding
ABCC4	PB.3057.7	13	-	2225	4	incomplete-splice_match	13:95019830-95044396	4	protein_coding
ABCC4	PB.3057.77	13	-	2456	18	incomplete-splice_match	13:95115786-95247753	1	protein_coding
ABCC4	PB.3057.22	13	-	3708	17	incomplete-splice_match	13:95019836-95166182	1	protein_coding
ABCC4	PB.3057.23	13	-	2494	6	incomplete-splice_match	13:95019836-95062846	1	protein_coding
ABCC4	PB.3057.24	13	-	2614	7	incomplete-splice_match	13:95019836-95071768	1	protein_coding
ABCC4	PB.3057.26	13	-	2333	5	incomplete-splice_match	13:95019836-95053166	2	protein_coding
ABCC4	PB.3057.97	13	-	4530	16	incomplete-splice_match	13:95168596-95301818	1	protein_coding
ABCC4	PB.3057.96	13	-	2050	15	incomplete-splice_match	13:95166283-95301455	1	protein_coding
ABCC4	PB.3057.8	13	-	623	1	incomplete-splice_match	13:95019832-95020454	1	protein_coding
ABCC4	PB.3057.9	13	-	2064	3	incomplete-splice_match	13:95019832-95043759	2	protein_coding
ABCC4	PB.3057.95	13	-	2146	5	incomplete-splice_match	13:95164714-95186913	1	protein_coding
ABCC4	PB.3057.11	13	-	6132	33	novel_in_catalog	13:95019834-95301461	5	protein_coding
ABCC4	PB.3057.109	13	-	3972	1	novel_in_catalog	13:95203354-95207325	1	protein_coding
ABCC4	PB.3057.136	13	-	3057	1	novel_in_catalog	13:95264888-95267944	1	protein_coding
ABCC4	PB.3057.137	13	-	2386	1	novel_in_catalog	13:95264889-95267274	3	protein_coding
ABCC4	PB.3057.138	13	-	2266	1	novel_in_catalog	13:95264903-95267168	1	protein_coding
ABCC4	PB.3057.114	13	-	1758	1	novel_in_catalog	13:95208639-95210396	1	protein_coding
ABCC4	PB.3057.140	13	-	2480	1	novel_in_catalog	13:95266896-95269375	1	protein_coding
ABCC4	PB.3057.141	13	-	3755	1	novel_in_catalog	13:95266898-95270652	1	protein_coding
ABCC4	PB.3057.144	13	-	1856	1	novel_in_catalog	13:95299575-95301430	1	protein_coding
ABCC4	PB.3057.35	13	-	1747	1	novel_in_catalog	13:95032988-95034734	1	protein_coding
ABCC4	PB.3057.38	13	-	3681	1	novel_in_catalog	13:95033150-95036830	1	protein_coding
ABCC4	PB.3057.47	13	-	2782	1	novel_in_catalog	13:95051558-95054339	1	protein_coding
ABCC4	PB.3057.49	13	-	3679	24	novel_in_catalog	13:95075010-95301499	1	protein_coding
ABCC4	PB.3057.55	13	-	3346	1	novel_in_catalog	13:95080421-95083766	1	protein_coding
ABCC4	PB.3057.56	13	-	5228	1	novel_in_catalog	13:95082214-95087441	1	protein_coding
ABCC4	PB.3057.10	13	-	5624	32	novel_not_in_catalog	13:95019834-95247757	1	protein_coding
ABCC4	PB.3057.110	13	-	1573	7	novel_not_in_catalog	13:95208639-95301429	1	protein_coding
ABCC4	PB.3057.117	13	-	1971	7	novel_not_in_catalog	13:95208641-95301829	1	protein_coding
ABCC4	PB.3057.118	13	-	1639	6	novel_not_in_catalog	13:95208641-95248010	1	protein_coding
ABCC4	PB.3057.113	13	-	3369	3	novel_not_in_catalog	13:95208639-95224554	1	protein_coding
ABCC4	PB.3057.15	13	-	5501	29	novel_not_in_catalog	13:95019836-95247754	1	protein_coding
ABCC4	PB.3057.16	13	-	5487	29	novel_not_in_catalog	13:95019836-95247754	1	protein_coding
ABCC4	PB.3057.17	13	-	5564	31	novel_not_in_catalog	13:95019836-95247754	1	protein_coding
ABCC4	PB.3057.2	13	-	8777	31	novel_not_in_catalog	13:95014932-95247754	1	protein_coding
ABCC4	PB.3057.21	13	-	3067	11	novel_not_in_catalog	13:95019836-95083176	1	protein_coding
ABCC4	PB.3057.139	13	-	2962	3	novel_not_in_catalog	13:95266896-95301764	1	protein_coding
ABCC4	PB.3057.14	13	-	5643	31	novel_not_in_catalog	13:95019836-95247754	1	protein_coding
ABCC4	PB.3057.28	13	-	6313	34	novel_not_in_catalog	13:95019837-95301429	1	protein_coding
ABCC4	PB.3057.31	13	-	4179	21	novel_not_in_catalog	13:95019843-95177795	1	protein_coding
ABCC4	PB.3057.34	13	-	5676	4	novel_not_in_catalog	13:95032988-95054001	1	protein_coding
ABCC4	PB.3057.39	13	-	5019	30	novel_not_in_catalog	13:95033682-95301764	1	protein_coding
ABCC4	PB.3057.40	13	-	3482	27	novel_not_in_catalog	13:95043771-95247754	1	protein_coding
ABCC4	PB.3057.42	13	-	3928	33	novel_not_in_catalog	13:95044266-95301353	1	protein_coding
ABCC4	PB.3057.43	13	-	5929	21	novel_not_in_catalog	13:95047498-95206741	1	protein_coding
ABCC4	PB.3057.46	13	-	4924	26	novel_not_in_catalog	13:95051558-95247754	1	protein_coding
ABCC4	PB.3057.48	13	-	3529	19	novel_not_in_catalog	13:95060384-95206587	1	protein_coding
ABCC4	PB.3057.59	13	-	3393	21	novel_not_in_catalog	13:95095771-95301764	1	protein_coding
ABCC4	PB.3057.61	13	-	1081	7	novel_not_in_catalog	13:95095778-95166337	1	protein_coding
ABCC4	PB.3057.62	13	-	2804	23	novel_not_in_catalog	13:95095945-95247978	1	protein_coding
ABCC4	PB.3057.67	13	-	3214	24	novel_not_in_catalog	13:95095947-95301437	1	protein_coding
ABCC4	PB.3057.25	13	-	5602	30	novel_not_in_catalog	13:95019836-95247753	2	protein_coding
ABCC4	PB.3057.98	13	-	1744	12	novel_not_in_catalog	13:95186759-95301444	1	protein_coding
ABCC4	PB.3057.99	13	-	1904	15	novel_not_in_catalog	13:95186760-95301758	1	protein_coding
ABCC4	PB.3057.94	13	-	2876	7	novel_not_in_catalog	13:95164712-95188950	1	protein_coding
ABCC5	PB.7576.103	3	-	1916	6	full-splice_match	3:183983756-184017960	1	protein_coding
ABCC5	PB.7576.100	3	-	1993	7	full-splice_match	3:183983754-184017960	11	protein_coding
ABCC5	PB.7576.64	3	-	5838	30	full-splice_match	3:183919938-184017936	4	protein_coding
ABCC5	PB.7576.97	3	-	4804	5	full-splice_match	3:183983754-184017971	14	protein_coding
ABCC5	PB.7576.99	3	-	2044	7	full-splice_match	3:183983754-184017934	2	protein_coding
ABCC5	PB.7576.93	3	-	5105	5	full-splice_match	3:183983754-184018272	1	protein_coding
ABCC5	PB.7576.104	3	-	2712	1	incomplete-splice_match	3:183983756-183986467	1	protein_coding
ABCC5	PB.7576.101	3	-	1429	1	incomplete-splice_match	3:183983755-183985183	1	protein_coding
ABCC5	PB.7576.57	3	-	4958	25	incomplete-splice_match	3:183919938-183982880	1	protein_coding
ABCC5	PB.7576.60	3	-	2712	10	incomplete-splice_match	3:183919938-183950105	1	protein_coding
ABCC5	PB.7576.62	3	-	1857	5	incomplete-splice_match	3:183919938-183937935	1	protein_coding
ABCC5	PB.7576.65	3	-	680	1	incomplete-splice_match	3:183919938-183920617	2	protein_coding
ABCC5	PB.7576.109	3	-	2401	1	incomplete-splice_match	3:183985137-183987537	1	protein_coding
ABCC5	PB.7576.68	3	-	4712	24	incomplete-splice_match	3:183919939-183982486	1	protein_coding
ABCC5	PB.7576.81	3	-	5139	2	incomplete-splice_match	3:183973071-183979087	1	protein_coding
ABCC5	PB.7576.91	3	-	2849	1	incomplete-splice_match	3:183983754-183986602	1	protein_coding
ABCC5	PB.7576.92	3	-	1851	1	incomplete-splice_match	3:183983754-183985604	1	protein_coding
ABCC5	PB.7576.95	3	-	3601	1	incomplete-splice_match	3:183983754-183987354	3	protein_coding
ABCC5	PB.7576.96	3	-	3358	1	incomplete-splice_match	3:183983754-183987111	2	protein_coding
ABCC5	PB.7576.94	3	-	2099	1	incomplete-splice_match	3:183983754-183985852	1	protein_coding
ABCC5	PB.7576.66	3	-	4246	20	incomplete-splice_match	3:183919938-183971893	2	protein_coding
ABCC5	PB.7576.86	3	-	4304	6	novel_in_catalog	3:183983754-184017880	1	protein_coding
ABCC5	PB.7576.89	3	-	2002	7	novel_in_catalog	3:183983754-184017490	1	protein_coding
ABCC5	PB.7576.105	3	-	2374	6	novel_in_catalog	3:183983756-184017934	3	protein_coding
ABCC5	PB.7576.85	3	-	4255	1	novel_in_catalog	3:183980736-183984990	1	protein_coding
ABCC5	PB.7576.87	3	-	2266	5	novel_in_catalog	3:183983754-184014442	1	protein_coding
ABCC5	PB.7576.63	3	-	5880	30	novel_in_catalog	3:183919938-184017499	2	protein_coding
ABCC5	PB.7576.73	3	-	2304	1	novel_in_catalog	3:183952167-183954470	2	protein_coding
ABCC5	PB.7576.74	3	-	1805	1	novel_in_catalog	3:183958668-183960472	1	protein_coding
ABCC5	PB.7576.75	3	-	1867	1	novel_in_catalog	3:183962549-183964415	1	protein_coding
ABCC5	PB.7576.77	3	-	960	1	novel_in_catalog	3:183962549-183963508	1	protein_coding
ABCC5	PB.7576.78	3	-	2078	1	novel_in_catalog	3:183962551-183964628	1	protein_coding
ABCC5	PB.7576.80	3	-	4520	1	novel_in_catalog	3:183973070-183977589	1	protein_coding
ABCC5	PB.7576.83	3	-	5354	1	novel_in_catalog	3:183979893-183985246	1	protein_coding
ABCC5	PB.7576.84	3	-	2820	1	novel_in_catalog	3:183980733-183983552	1	protein_coding
ABCC5	PB.7576.67	3	-	5671	29	novel_in_catalog	3:183919939-184017884	1	protein_coding
ABCC5	PB.7576.88	3	-	1852	20	novel_not_in_catalog	3:183983754-184017947	1	protein_coding
ABCC5	PB.7576.102	3	-	2087	7	novel_not_in_catalog	3:183983756-184017428	1	protein_coding
ABCC5	PB.7576.107	3	-	4605	5	novel_not_in_catalog	3:183983838-184017882	1	protein_coding
ABCC5	PB.7576.106	3	-	4685	7	novel_not_in_catalog	3:183983766-184017919	1	protein_coding
ABCC5	PB.7576.56	3	-	3001	12	novel_not_in_catalog	3:183919938-183951997	1	protein_coding
ABCC5	PB.7576.59	3	-	2334	8	novel_not_in_catalog	3:183919938-183947397	1	protein_coding
ABCC5	PB.7576.61	3	-	5864	30	novel_not_in_catalog	3:183919938-184017443	1	protein_coding
ABCC5	PB.7576.114	3	-	3834	3	novel_not_in_catalog	3:184007043-184017882	1	protein_coding
ABCC5	PB.7576.69	3	-	5556	27	novel_not_in_catalog	3:183919940-183983552	1	protein_coding
ABCC5	PB.7576.58	3	-	5329	23	novel_not_in_catalog	3:183919938-183983552	1	protein_coding
ABCC5	PB.7576.70	3	-	4844	28	novel_not_in_catalog	3:183920020-183982889	1	protein_coding
ABCC5	PB.7576.71	3	-	4645	25	novel_not_in_catalog	3:183920911-183983552	1	protein_coding
ABCC5	PB.7576.76	3	-	3255	4	novel_not_in_catalog	3:183962549-183971910	1	protein_coding
ABCC5	PB.7576.108	3	-	4491	5	novel_not_in_catalog	3:183983844-184014411	1	protein_coding
ABCC5	PB.7576.98	3	-	2129	7	novel_not_in_catalog	3:183983754-184017947	5	protein_coding
ABCC5	PB.7576.90	3	-	4650	4	novel_not_in_catalog	3:183983754-184014450	1	protein_coding
ABCC5	PB.7576.55	3	-	6061	20	novel_not_in_catalog	3:183919938-183973717	1	protein_coding
ABCC5	PB.7576.54	3	-	5489	31	novel_not_in_catalog	3:183919933-184017884	1	protein_coding
ABCC5	PB.7576.53	3	-	7995	25	novel_not_in_catalog	3:183919931-183985912	1	protein_coding
ABCD1	PB.12228.100	X	+	2008	2	full-splice_match	X:153724824-153729896	1	protein_coding
ABCD1	PB.12228.101	X	+	3691	10	full-splice_match	X:153724834-153744755	7	protein_coding
ABCD1	PB.12228.107	X	+	2777	8	incomplete-splice_match	X:153735497-153744740	1	protein_coding
ABCD1	PB.12228.108	X	+	1090	1	incomplete-splice_match	X:153743656-153744745	1	protein_coding
ABCD1	PB.12228.106	X	+	2265	9	incomplete-splice_match	X:153729324-153744754	1	protein_coding
ABCD1	PB.12228.102	X	+	3670	11	novel_not_in_catalog	X:153724841-153744746	1	protein_coding
ABCD1	PB.12228.103	X	+	3937	11	novel_not_in_catalog	X:153724856-153744754	1	protein_coding
ABCD1	PB.12228.104	X	+	2980	9	novel_not_in_catalog	X:153724856-153744751	1	protein_coding
ABCD3	PB.368.6	1	+	3415	23	full-splice_match	1:94418411-94518496	2	protein_coding
ABCD3	PB.368.1	1	+	3559	23	full-splice_match	1:94418267-94518496	1	protein_coding
ABCD3	PB.368.11	1	+	1985	8	incomplete-splice_match	1:94491205-94518477	1	protein_coding
ABCD3	PB.368.8	1	+	4363	21	incomplete-splice_match	1:94463612-94518496	1	protein_coding
ABCD3	PB.368.9	1	+	2486	2	incomplete-splice_match	1:94473435-94477227	1	protein_coding
ABCD3	PB.368.13	1	+	113	1	incomplete-splice_match	1:94518384-94518496	1	protein_coding
ABCD3	PB.368.12	1	+	1870	5	incomplete-splice_match	1:94499018-94518622	1	protein_coding
ABCD3	PB.368.10	1	+	3257	1	novel_in_catalog	1:94485142-94488398	1	protein_coding
ABCD3	PB.368.5	1	+	3543	22	novel_in_catalog	1:94418411-94518661	1	protein_coding
ABCD3	PB.368.2	1	+	3565	23	novel_not_in_catalog	1:94418392-94518629	1	protein_coding
ABCD3	PB.368.3	1	+	3593	23	novel_not_in_catalog	1:94418398-94518662	1	protein_coding
ABCD3	PB.368.4	1	+	2545	9	novel_not_in_catalog	1:94418404-94480313	1	protein_coding
ABCD4	PB.3467.247	14	-	2446	19	full-splice_match	14:74285972-74303048	5	protein_coding
ABCD4	PB.3467.241	14	-	2348	19	full-splice_match	14:74285971-74302949	4	protein_coding
ABCD4	PB.3467.242	14	-	2261	18	full-splice_match	14:74285971-74302990	7	protein_coding
ABCD4	PB.3467.246	14	-	1537	12	incomplete-splice_match	14:74285972-74293194	1	protein_coding
ABCD4	PB.3467.266	14	-	775	5	incomplete-splice_match	14:74286054-74288768	1	protein_coding
ABCD4	PB.3467.279	14	-	1688	6	incomplete-splice_match	14:74294073-74302934	2	protein_coding
ABCD4	PB.3467.268	14	-	3871	3	incomplete-splice_match	14:74290705-74294854	1	protein_coding
ABCD4	PB.3467.277	14	-	1818	7	incomplete-splice_match	14:74294071-74302934	2	protein_coding
ABCD4	PB.3467.280	14	-	1536	6	incomplete-splice_match	14:74294234-74302934	1	protein_coding
ABCD4	PB.3467.250	14	-	2550	18	novel_in_catalog	14:74285974-74302983	5	protein_coding
ABCD4	PB.3467.254	14	-	2083	17	novel_in_catalog	14:74285982-74302954	1	protein_coding
ABCD4	PB.3467.256	14	-	4185	18	novel_in_catalog	14:74285982-74302959	1	protein_coding
ABCD4	PB.3467.249	14	-	3538	16	novel_in_catalog	14:74285974-74302970	1	protein_coding
ABCD4	PB.3467.262	14	-	2247	18	novel_in_catalog	14:74286001-74302973	1	protein_coding
ABCD4	PB.3467.253	14	-	2878	17	novel_in_catalog	14:74285982-74302927	1	protein_coding
ABCD4	PB.3467.243	14	-	3837	18	novel_in_catalog	14:74285972-74302959	1	protein_coding
ABCD4	PB.3467.271	14	-	3532	4	novel_in_catalog	14:74294071-74302934	1	protein_coding
ABCD4	PB.3467.261	14	-	2697	18	novel_in_catalog	14:74285986-74302973	1	protein_coding
ABCD4	PB.3467.260	14	-	2372	17	novel_in_catalog	14:74285984-74302934	1	protein_coding
ABCD4	PB.3467.269	14	-	1799	1	novel_in_catalog	14:74290706-74292504	1	protein_coding
ABCD4	PB.3467.270	14	-	4618	5	novel_in_catalog	14:74290707-74302934	1	protein_coding
ABCD4	PB.3467.274	14	-	3298	6	novel_in_catalog	14:74294071-74302934	1	protein_coding
ABCD4	PB.3467.276	14	-	1530	1	novel_in_catalog	14:74294071-74295600	1	protein_coding
ABCD4	PB.3467.255	14	-	2140	18	novel_not_in_catalog	14:74285982-74302956	1	protein_coding
ABCD4	PB.3467.245	14	-	1988	15	novel_not_in_catalog	14:74285972-74302959	1	protein_coding
ABCD4	PB.3467.258	14	-	2580	19	novel_not_in_catalog	14:74285982-74302967	1	protein_coding
ABCD4	PB.3467.248	14	-	3479	11	novel_not_in_catalog	14:74285973-74302934	1	protein_coding
ABCD4	PB.3467.251	14	-	1967	16	novel_not_in_catalog	14:74285975-74298034	1	protein_coding
ABCD4	PB.3467.252	14	-	2096	17	novel_not_in_catalog	14:74285981-74302959	1	protein_coding
ABCD4	PB.3467.240	14	-	2118	17	novel_not_in_catalog	14:74285971-74302934	1	protein_coding
ABCD4	PB.3467.244	14	-	2085	17	novel_not_in_catalog	14:74285972-74302917	1	protein_coding
ABCD4	PB.3467.259	14	-	2512	17	novel_not_in_catalog	14:74285982-74302973	1	protein_coding
ABCD4	PB.3467.263	14	-	2276	17	novel_not_in_catalog	14:74286002-74302956	1	protein_coding
ABCD4	PB.3467.264	14	-	2620	16	novel_not_in_catalog	14:74286002-74302934	1	protein_coding
ABCD4	PB.3467.265	14	-	3611	17	novel_not_in_catalog	14:74286034-74302946	1	protein_coding
ABCD4	PB.3467.257	14	-	2468	17	novel_not_in_catalog	14:74285982-74302973	1	protein_coding
ABCD4	PB.3467.267	14	-	4820	16	novel_not_in_catalog	14:74286081-74302968	1	protein_coding
ABCD4	PB.3467.31	14	-	3177	16	novel_not_in_catalog	14:73075182-74302934	1	protein_coding
ABCD4	PB.3467.281	14	-	3011	5	novel_not_in_catalog	14:74294237-74302937	1	protein_coding
ABCE1	PB.8260.23	4	+	2743	18	full-splice_match	4:145098311-145128380	1	protein_coding
ABCE1	PB.8260.31	4	+	3884	18	full-splice_match	4:145098311-145129521	27	protein_coding
ABCE1	PB.8260.32	4	+	3536	18	full-splice_match	4:145098311-145129173	163	protein_coding
ABCE1	PB.8260.33	4	+	3634	18	full-splice_match	4:145098311-145129271	10	protein_coding
ABCE1	PB.8260.34	4	+	3532	18	full-splice_match	4:145098311-145129169	2	protein_coding
ABCE1	PB.8260.36	4	+	3295	18	full-splice_match	4:145098311-145128932	9	protein_coding
ABCE1	PB.8260.38	4	+	1987	18	full-splice_match	4:145098311-145127624	4	protein_coding
ABCE1	PB.8260.4	4	+	2116	18	full-splice_match	4:145098285-145127727	4	protein_coding
ABCE1	PB.8260.19	4	+	2249	18	full-splice_match	4:145098311-145127886	1	protein_coding
ABCE1	PB.8260.6	4	+	3349	18	full-splice_match	4:145098287-145128962	46	protein_coding
ABCE1	PB.8260.7	4	+	2436	18	full-splice_match	4:145098287-145128049	71	protein_coding
ABCE1	PB.8260.72	4	+	984	5	full-splice_match	4:145123048-145128047	1	protein_coding
ABCE1	PB.8260.73	4	+	2078	5	full-splice_match	4:145123075-145129168	2	protein_coding
ABCE1	PB.8260.56	4	+	3234	18	full-splice_match	4:145098343-145128903	1	protein_coding
ABCE1	PB.8260.3	4	+	2210	18	full-splice_match	4:145098285-145127821	1	protein_coding
ABCE1	PB.8260.9	4	+	3532	18	full-splice_match	4:145098288-145129146	35	protein_coding
ABCE1	PB.8260.14	4	+	2996	11	incomplete-splice_match	4:145098311-145121869	1	protein_coding
ABCE1	PB.8260.45	4	+	1893	17	incomplete-splice_match	4:145098314-145125109	2	protein_coding
ABCE1	PB.8260.25	4	+	1188	11	incomplete-splice_match	4:145098311-145120061	1	protein_coding
ABCE1	PB.8260.28	4	+	3640	11	incomplete-splice_match	4:145098311-145122513	1	protein_coding
ABCE1	PB.8260.85	4	+	1578	1	incomplete-splice_match	4:145127589-145129166	2	protein_coding
ABCE1	PB.8260.86	4	+	984	1	incomplete-splice_match	4:145128182-145129165	1	protein_coding
ABCE1	PB.8260.62	4	+	2210	17	incomplete-splice_match	4:145104479-145128049	1	protein_coding
ABCE1	PB.8260.65	4	+	3270	16	incomplete-splice_match	4:145105632-145129173	2	protein_coding
ABCE1	PB.8260.67	4	+	2979	13	incomplete-splice_match	4:145110119-145129173	2	protein_coding
ABCE1	PB.8260.68	4	+	2847	12	incomplete-splice_match	4:145110383-145129171	2	protein_coding
ABCE1	PB.8260.71	4	+	2251	7	incomplete-splice_match	4:145121173-145129167	2	protein_coding
ABCE1	PB.8260.74	4	+	1958	4	incomplete-splice_match	4:145123268-145129158	4	protein_coding
ABCE1	PB.8260.75	4	+	1702	2	incomplete-splice_match	4:145125046-145129171	1	protein_coding
ABCE1	PB.8260.87	4	+	242	1	incomplete-splice_match	4:145128918-145129159	1	protein_coding
ABCE1	PB.8260.46	4	+	2028	6	novel_in_catalog	4:145098316-145128960	1	protein_coding
ABCE1	PB.8260.12	4	+	6066	17	novel_in_catalog	4:145098298-145129173	1	protein_coding
ABCE1	PB.8260.24	4	+	3347	16	novel_in_catalog	4:145098311-145129167	1	protein_coding
ABCE1	PB.8260.29	4	+	3202	17	novel_in_catalog	4:145098311-145128962	1	protein_coding
ABCE1	PB.8260.42	4	+	4635	16	novel_in_catalog	4:145098313-145129155	2	protein_coding
ABCE1	PB.8260.78	4	+	1620	1	novel_in_catalog	4:145126430-145128049	1	protein_coding
ABCE1	PB.8260.80	4	+	2529	1	novel_in_catalog	4:145126430-145128958	1	protein_coding
ABCE1	PB.8260.81	4	+	2476	1	novel_in_catalog	4:145126430-145128905	1	protein_coding
ABCE1	PB.8260.82	4	+	2744	1	novel_in_catalog	4:145126430-145129173	13	protein_coding
ABCE1	PB.8260.84	4	+	2563	1	novel_in_catalog	4:145126596-145129158	1	protein_coding
ABCE1	PB.8260.70	4	+	2519	6	novel_in_catalog	4:145120996-145129159	1	protein_coding
ABCE1	PB.8260.76	4	+	2908	1	novel_in_catalog	4:145126055-145128962	1	protein_coding
ABCE1	PB.8260.1	4	+	2612	18	novel_not_in_catalog	4:145098275-145128214	1	protein_coding
ABCE1	PB.8260.10	4	+	7188	15	novel_not_in_catalog	4:145098292-145129171	1	protein_coding
ABCE1	PB.8260.40	4	+	2392	6	novel_not_in_catalog	4:145098312-145122800	1	protein_coding
ABCE1	PB.8260.13	4	+	3503	18	novel_not_in_catalog	4:145098301-145129158	1	protein_coding
ABCE1	PB.8260.47	4	+	3489	22	novel_not_in_catalog	4:145098319-145129089	1	protein_coding
ABCE1	PB.8260.11	4	+	3637	17	novel_not_in_catalog	4:145098298-145129170	1	protein_coding
ABCE1	PB.8260.16	4	+	3510	17	novel_not_in_catalog	4:145098311-145129271	1	protein_coding
ABCE1	PB.8260.41	4	+	3332	19	novel_not_in_catalog	4:145098313-145129050	1	protein_coding
ABCE1	PB.8260.15	4	+	3450	20	novel_not_in_catalog	4:145098311-145129140	1	protein_coding
ABCE1	PB.8260.44	4	+	3438	20	novel_not_in_catalog	4:145098314-145129172	1	protein_coding
ABCE1	PB.8260.21	4	+	4643	19	novel_not_in_catalog	4:145098311-145129266	1	protein_coding
ABCE1	PB.8260.22	4	+	3231	22	novel_not_in_catalog	4:145098311-145128932	1	protein_coding
ABCE1	PB.8260.26	4	+	2866	18	novel_not_in_catalog	4:145098311-145128504	1	protein_coding
ABCE1	PB.8260.27	4	+	4763	14	novel_not_in_catalog	4:145098311-145128048	1	protein_coding
ABCE1	PB.8260.43	4	+	3006	21	novel_not_in_catalog	4:145098314-145128680	1	protein_coding
ABCE1	PB.8260.35	4	+	3486	18	novel_not_in_catalog	4:145098311-145129159	2	protein_coding
ABCE1	PB.8260.37	4	+	2373	18	novel_not_in_catalog	4:145098311-145128049	4	protein_coding
ABCE1	PB.8260.39	4	+	3552	17	novel_not_in_catalog	4:145098312-145129162	1	protein_coding
ABCE1	PB.8260.8	4	+	3532	22	novel_not_in_catalog	4:145098288-145129163	1	protein_coding
ABCE1	PB.8260.48	4	+	3697	23	novel_not_in_catalog	4:145098321-145138671	1	protein_coding
ABCE1	PB.8260.49	4	+	3820	19	novel_not_in_catalog	4:145098323-145129486	1	protein_coding
ABCE1	PB.8260.5	4	+	3863	18	novel_not_in_catalog	4:145098287-145129512	2	protein_coding
ABCE1	PB.8260.50	4	+	3445	18	novel_not_in_catalog	4:145098323-145129098	1	protein_coding
ABCE1	PB.8260.51	4	+	3622	18	novel_not_in_catalog	4:145098325-145129287	1	protein_coding
ABCE1	PB.8260.52	4	+	3443	20	novel_not_in_catalog	4:145098327-145129128	1	protein_coding
ABCE1	PB.8260.17	4	+	3648	19	novel_not_in_catalog	4:145098311-145129265	1	protein_coding
ABCE1	PB.8260.18	4	+	3869	18	novel_not_in_catalog	4:145098311-145129511	1	protein_coding
ABCE1	PB.8260.2	4	+	3706	19	novel_not_in_catalog	4:145098278-145129514	1	protein_coding
ABCE1	PB.8260.20	4	+	3528	22	novel_not_in_catalog	4:145098311-145129173	1	protein_coding
ABCE1	PB.8260.58	4	+	4505	17	novel_not_in_catalog	4:145098346-145129158	1	protein_coding
ABCE1	PB.8260.59	4	+	3401	18	novel_not_in_catalog	4:145098354-145129165	1	protein_coding
ABCE1	PB.8260.60	4	+	3271	20	novel_not_in_catalog	4:145098365-145129138	1	protein_coding
ABCE1	PB.8260.61	4	+	3272	19	novel_not_in_catalog	4:145104384-145129146	1	protein_coding
ABCE1	PB.8260.63	4	+	3085	16	novel_not_in_catalog	4:145105604-145128961	1	protein_coding
ABCE1	PB.8260.64	4	+	3264	16	novel_not_in_catalog	4:145105614-145129126	1	protein_coding
ABCE1	PB.8260.66	4	+	3184	15	novel_not_in_catalog	4:145108028-145129164	1	protein_coding
ABCE1	PB.8260.69	4	+	4100	4	novel_not_in_catalog	4:145119774-145125466	1	protein_coding
ABCE1	PB.8260.53	4	+	1304	20	novel_not_in_catalog	4:145098330-145125056	1	protein_coding
ABCE1	PB.8260.54	4	+	1553	15	novel_not_in_catalog	4:145098330-145125102	1	protein_coding
ABCE1	PB.8260.55	4	+	3492	51	novel_not_in_catalog	4:145098334-146295243	1	protein_coding
ABCE1	PB.8260.57	4	+	3754	19	novel_not_in_catalog	4:145098346-145129480	1	protein_coding
ABCE1	PB.8260.30	4	+	3933	11	novel_not_in_catalog	4:145098311-145122804	1	protein_coding
ABCF1	PB.9260.123	6	+	3424	25	full-splice_match	6:30571430-30591529	9	protein_coding
ABCF1	PB.9260.122	6	+	3248	25	full-splice_match	6:30571426-30591349	3	protein_coding
ABCF1	PB.9260.164	6	+	2278	16	incomplete-splice_match	6:30583176-30591343	1	protein_coding
ABCF1	PB.9260.131	6	+	569	7	incomplete-splice_match	6:30571442-30579964	1	protein_coding
ABCF1	PB.9260.167	6	+	2191	14	incomplete-splice_match	6:30583863-30591428	1	protein_coding
ABCF1	PB.9260.165	6	+	2319	15	incomplete-splice_match	6:30583640-30591429	1	protein_coding
ABCF1	PB.9260.130	6	+	654	8	incomplete-splice_match	6:30571440-30580447	1	protein_coding
ABCF1	PB.9260.132	6	+	808	9	incomplete-splice_match	6:30571442-30582477	2	protein_coding
ABCF1	PB.9260.127	6	+	267	3	incomplete-splice_match	6:30571437-30577913	1	protein_coding
ABCF1	PB.9260.163	6	+	2355	16	incomplete-splice_match	6:30583072-30591316	2	protein_coding
ABCF1	PB.9260.168	6	+	2060	13	incomplete-splice_match	6:30584299-30591432	1	protein_coding
ABCF1	PB.9260.169	6	+	1850	12	incomplete-splice_match	6:30584474-30591311	2	protein_coding
ABCF1	PB.9260.174	6	+	803	1	incomplete-splice_match	6:30590628-30591430	1	protein_coding
ABCF1	PB.9260.171	6	+	1747	11	incomplete-splice_match	6:30585276-30591317	1	protein_coding
ABCF1	PB.9260.166	6	+	2152	15	incomplete-splice_match	6:30583689-30591311	5	protein_coding
ABCF1	PB.9260.172	6	+	1215	7	incomplete-splice_match	6:30586520-30591309	1	protein_coding
ABCF1	PB.9260.159	6	+	2800	20	incomplete-splice_match	6:30578562-30591436	1	protein_coding
ABCF1	PB.9260.126	6	+	3203	25	novel_in_catalog	6:30571436-30591311	110	protein_coding
ABCF1	PB.9260.120	6	+	3393	25	novel_in_catalog	6:30571365-30591430	23	protein_coding
ABCF1	PB.9260.125	6	+	770	8	novel_in_catalog	6:30571436-30582477	1	protein_coding
ABCF1	PB.9260.121	6	+	3296	24	novel_in_catalog	6:30571423-30591310	2	protein_coding
ABCF1	PB.9260.148	6	+	3753	22	novel_in_catalog	6:30571464-30591430	1	protein_coding
ABCF1	PB.9260.140	6	+	3304	25	novel_in_catalog	6:30571458-30591434	10	protein_coding
ABCF1	PB.9260.139	6	+	3394	24	novel_in_catalog	6:30571455-30591310	1	protein_coding
ABCF1	PB.9260.147	6	+	3007	25	novel_in_catalog	6:30571464-30597177	1	protein_coding
ABCF1	PB.9260.152	6	+	3053	24	novel_in_catalog	6:30577435-30591312	4	protein_coding
ABCF1	PB.9260.173	6	+	908	1	novel_in_catalog	6:30590404-30591311	1	protein_coding
ABCF1	PB.9260.143	6	+	3322	23	novel_not_in_catalog	6:30571464-30591299	1	protein_coding
ABCF1	PB.9260.151	6	+	3099	25	novel_not_in_catalog	6:30571533-30591308	1	protein_coding
ABCF1	PB.9260.156	6	+	2862	27	novel_not_in_catalog	6:30578112-30591311	1	protein_coding
ABCF1	PB.9260.144	6	+	2920	25	novel_not_in_catalog	6:30571464-30591311	1	protein_coding
ABCF1	PB.9260.134	6	+	2641	21	novel_not_in_catalog	6:30571451-30591311	1	protein_coding
ABCF1	PB.9260.135	6	+	3180	25	novel_not_in_catalog	6:30571454-30591313	1	protein_coding
ABCF1	PB.9260.133	6	+	3470	24	novel_not_in_catalog	6:30571443-30591430	1	protein_coding
ABCF1	PB.9260.124	6	+	4149	25	novel_not_in_catalog	6:30571436-30592258	1	protein_coding
ABCF1	PB.9260.150	6	+	4756	25	novel_not_in_catalog	6:30571492-30591265	1	protein_coding
ABCF1	PB.9260.154	6	+	3125	25	novel_not_in_catalog	6:30577834-30591303	1	protein_coding
ABCF1	PB.9260.155	6	+	2677	23	novel_not_in_catalog	6:30578107-30591287	1	protein_coding
ABCF1	PB.9260.153	6	+	3236	21	novel_not_in_catalog	6:30577818-30591414	1	protein_coding
ABCF1	PB.9260.149	6	+	3438	23	novel_not_in_catalog	6:30571485-30591351	1	protein_coding
ABCF1	PB.9260.161	6	+	2635	13	novel_not_in_catalog	6:30580177-30589600	1	protein_coding
ABCF1	PB.9260.142	6	+	1680	13	novel_not_in_catalog	6:30571464-30591310	1	protein_coding
ABCF1	PB.9260.158	6	+	2681	20	novel_not_in_catalog	6:30578549-30591310	1	protein_coding
ABCF1	PB.9260.145	6	+	3633	22	novel_not_in_catalog	6:30571464-30591309	1	protein_coding
ABCF1	PB.9260.160	6	+	2589	19	novel_not_in_catalog	6:30579985-30591309	1	protein_coding
ABCF1	PB.9260.138	6	+	3274	19	novel_not_in_catalog	6:30571454-30591311	1	protein_coding
ABCF1	PB.9260.136	6	+	2851	23	novel_not_in_catalog	6:30571454-30591309	1	protein_coding
ABCF1	PB.9260.128	6	+	3200	24	novel_not_in_catalog	6:30571439-30591307	1	protein_coding
ABCF1	PB.9260.162	6	+	2795	18	novel_not_in_catalog	6:30580404-30591522	1	protein_coding
ABCF1	PB.9260.157	6	+	2837	22	novel_not_in_catalog	6:30578157-30591311	1	protein_coding
ABCF1	PB.9260.146	6	+	3165	25	novel_not_in_catalog	6:30571464-30591430	1	protein_coding
ABCF1	PB.9260.141	6	+	3101	24	novel_not_in_catalog	6:30571463-30591310	1	protein_coding
ABCF1	PB.9260.170	6	+	1976	11	novel_not_in_catalog	6:30585259-30591530	1	protein_coding
ABCF1	PB.9260.137	6	+	3216	26	novel_not_in_catalog	6:30571454-30596779	1	protein_coding
ABCF1	PB.9260.129	6	+	3134	26	novel_not_in_catalog	6:30571440-30591310	1	protein_coding
ABCF2	PB.10403.708	7	-	4540	15	full-splice_match	7:151211491-151227225	3	protein_coding
ABCF2	PB.10403.711	7	-	3538	15	full-splice_match	7:151212485-151227217	1	protein_coding
ABCF2	PB.10403.748	7	-	2651	15	full-splice_match	7:151213511-151227356	2	protein_coding
ABCF2	PB.10403.714	7	-	3510	15	full-splice_match	7:151212488-151227192	33	protein_coding
ABCF2	PB.10403.750	7	-	2525	15	full-splice_match	7:151213511-151227230	2	protein_coding
ABCF2	PB.10403.705	7	-	2233	16	full-splice_match	7:151207837-151227214	1	protein_coding
ABCF2	PB.10403.749	7	-	2510	15	full-splice_match	7:151213511-151227215	4	protein_coding
ABCF2	PB.10403.727	7	-	2744	15	full-splice_match	7:151213278-151227216	2	protein_coding
ABCF2	PB.10403.731	7	-	2521	15	full-splice_match	7:151213502-151227217	1	protein_coding
ABCF2	PB.10403.721	7	-	3529	15	full-splice_match	7:151212492-151227215	1	protein_coding
ABCF2	PB.10403.761	7	-	2460	15	full-splice_match	7:151213567-151227221	1	protein_coding
ABCF2	PB.10403.757	7	-	2476	15	full-splice_match	7:151213522-151227192	3	protein_coding
ABCF2	PB.10403.737	7	-	2539	15	full-splice_match	7:151213507-151227240	160	protein_coding
ABCF2	PB.10403.712	7	-	2394	7	incomplete-splice_match	7:151212485-151218843	1	protein_coding
ABCF2	PB.10403.718	7	-	2011	3	incomplete-splice_match	7:151212491-151215709	2	protein_coding
ABCF2	PB.10403.715	7	-	2825	4	incomplete-splice_match	7:151212489-151216755	1	protein_coding
ABCF2	PB.10403.744	7	-	229	1	incomplete-splice_match	7:151213511-151213739	1	protein_coding
ABCF2	PB.10403.745	7	-	532	1	incomplete-splice_match	7:151213511-151214042	1	protein_coding
ABCF2	PB.10403.722	7	-	2270	4	incomplete-splice_match	7:151212493-151216204	1	protein_coding
ABCF2	PB.10403.754	7	-	1898	12	incomplete-splice_match	7:151213513-151223966	1	protein_coding
ABCF2	PB.10403.738	7	-	1429	8	incomplete-splice_match	7:151213508-151219091	2	protein_coding
ABCF2	PB.10403.746	7	-	3149	14	incomplete-splice_match	7:151213511-151227192	1	protein_coding
ABCF2	PB.10403.756	7	-	1948	4	incomplete-splice_match	7:151213513-151216902	1	protein_coding
ABCF2	PB.10403.717	7	-	3303	14	novel_in_catalog	7:151212491-151227192	1	protein_coding
ABCF2	PB.10403.719	7	-	4027	14	novel_in_catalog	7:151212492-151227192	1	protein_coding
ABCF2	PB.10403.729	7	-	5178	13	novel_in_catalog	7:151213288-151227195	1	protein_coding
ABCF2	PB.10403.732	7	-	2418	14	novel_in_catalog	7:151213502-151227225	2	protein_coding
ABCF2	PB.10403.768	7	-	1599	1	novel_in_catalog	7:151224224-151225822	1	protein_coding
ABCF2	PB.10403.758	7	-	2756	15	novel_in_catalog	7:151213529-151227173	1	protein_coding
ABCF2	PB.10403.726	7	-	4318	11	novel_in_catalog	7:151212600-151224991	1	protein_coding
ABCF2	PB.10403.767	7	-	2657	1	novel_in_catalog	7:151221516-151224172	1	protein_coding
ABCF2	PB.10403.707	7	-	4467	15	novel_not_in_catalog	7:151211491-151227175	1	protein_coding
ABCF2	PB.10403.709	7	-	4940	12	novel_not_in_catalog	7:151211492-151224989	1	protein_coding
ABCF2	PB.10403.741	7	-	2019	14	novel_not_in_catalog	7:151213511-151227184	1	protein_coding
ABCF2	PB.10403.725	7	-	3102	23	novel_not_in_catalog	7:151212585-151226396	1	protein_coding
ABCF2	PB.10403.742	7	-	2520	16	novel_not_in_catalog	7:151213511-151227187	1	protein_coding
ABCF2	PB.10403.710	7	-	3076	8	novel_not_in_catalog	7:151211500-151227192	1	protein_coding
ABCF2	PB.10403.723	7	-	3941	14	novel_not_in_catalog	7:151212516-151226496	1	protein_coding
ABCF2	PB.10403.713	7	-	3892	16	novel_not_in_catalog	7:151212488-151227175	1	protein_coding
ABCF2	PB.10403.762	7	-	2196	14	novel_not_in_catalog	7:151213567-151224987	1	protein_coding
ABCF2	PB.10403.752	7	-	2868	16	novel_not_in_catalog	7:151213512-151227230	1	protein_coding
ABCF2	PB.10403.730	7	-	2581	15	novel_not_in_catalog	7:151213438-151227214	1	protein_coding
ABCF2	PB.10403.720	7	-	3711	15	novel_not_in_catalog	7:151212492-151227192	1	protein_coding
ABCF2	PB.10403.759	7	-	2579	15	novel_not_in_catalog	7:151213531-151227353	1	protein_coding
ABCF2	PB.10403.735	7	-	4314	15	novel_not_in_catalog	7:151213504-151227253	4	protein_coding
ABCF2	PB.10403.724	7	-	4541	14	novel_not_in_catalog	7:151212518-151227192	1	protein_coding
ABCF2	PB.10403.739	7	-	2529	15	novel_not_in_catalog	7:151213510-151227230	3	protein_coding
ABCF2	PB.10403.728	7	-	2131	12	novel_not_in_catalog	7:151213288-151223945	1	protein_coding
ABCF2	PB.10403.740	7	-	3700	12	novel_not_in_catalog	7:151213511-151227214	1	protein_coding
ABCF2	PB.10403.753	7	-	3521	15	novel_not_in_catalog	7:151213512-151226496	1	protein_coding
ABCF2	PB.10403.766	7	-	1819	12	novel_not_in_catalog	7:151217384-151227196	1	protein_coding
ABCF2	PB.10403.743	7	-	2349	15	novel_not_in_catalog	7:151213511-151227192	1	protein_coding
ABCF2	PB.10403.734	7	-	3203	16	novel_not_in_catalog	7:151213503-151227192	1	protein_coding
ABCF2	PB.10403.747	7	-	1674	10	novel_not_in_catalog	7:151213511-151222594	1	protein_coding
ABCF2	PB.10403.760	7	-	2397	15	novel_not_in_catalog	7:151213537-151226500	1	protein_coding
ABCF2	PB.10403.736	7	-	2431	14	novel_not_in_catalog	7:151213507-151226499	1	protein_coding
ABCF2	PB.10403.751	7	-	2430	15	novel_not_in_catalog	7:151213511-151227192	2	protein_coding
ABCF2	PB.10403.764	7	-	2534	13	novel_not_in_catalog	7:151216686-151227214	1	protein_coding
ABCF2	PB.10403.765	7	-	2535	12	novel_not_in_catalog	7:151216687-151227215	1	protein_coding
ABCF2	PB.10403.716	7	-	2979	13	novel_not_in_catalog	7:151212491-151227214	1	protein_coding
ABCF2	PB.10403.755	7	-	2978	15	novel_not_in_catalog	7:151213513-151227196	1	protein_coding
ABCF2	PB.10403.706	7	-	2862	15	novel_not_in_catalog	7:151211488-151226500	1	protein_coding
ABCF2	PB.10403.733	7	-	2182	14	novel_not_in_catalog	7:151213503-151227205	1	protein_coding
ABCF2	PB.10403.763	7	-	2036	16	novel_not_in_catalog	7:151213811-151226396	1	protein_coding
ABCF3	PB.7567.322	3	+	2900	21	full-splice_match	3:184186191-184194451	1	protein_coding
ABCF3	PB.7567.312	3	+	2525	21	full-splice_match	3:184186129-184194014	52	protein_coding
ABCF3	PB.7567.331	3	+	2440	21	full-splice_match	3:184186203-184194003	3	protein_coding
ABCF3	PB.7567.337	3	+	1761	15	incomplete-splice_match	3:184188247-184194004	1	protein_coding
ABCF3	PB.7567.311	3	+	3866	14	novel_in_catalog	3:184186110-184194006	1	protein_coding
ABCF3	PB.7567.309	3	+	2650	21	novel_not_in_catalog	3:184185997-184194007	1	protein_coding
ABCF3	PB.7567.325	3	+	2504	22	novel_not_in_catalog	3:184186197-184194005	1	protein_coding
ABCF3	PB.7567.323	3	+	3854	18	novel_not_in_catalog	3:184186191-184194005	1	protein_coding
ABCF3	PB.7567.336	3	+	1869	15	novel_not_in_catalog	3:184188139-184194005	1	protein_coding
ABCF3	PB.7567.324	3	+	2499	20	novel_not_in_catalog	3:184186194-184193968	1	protein_coding
ABCF3	PB.7567.333	3	+	2802	18	novel_not_in_catalog	3:184187726-184194868	1	protein_coding
ABCF3	PB.7567.321	3	+	2518	20	novel_not_in_catalog	3:184186191-184194004	1	protein_coding
ABCF3	PB.7567.335	3	+	1983	16	novel_not_in_catalog	3:184187867-184194002	1	protein_coding
ABCF3	PB.7567.310	3	+	2330	21	novel_not_in_catalog	3:184186075-184193999	1	protein_coding
ABCF3	PB.7567.329	3	+	4568	15	novel_not_in_catalog	3:184186199-184193950	1	protein_coding
ABCF3	PB.7567.313	3	+	1945	17	novel_not_in_catalog	3:184186143-184194004	1	protein_coding
ABCF3	PB.7567.328	3	+	3843	18	novel_not_in_catalog	3:184186199-184194004	1	protein_coding
ABCF3	PB.7567.319	3	+	2376	22	novel_not_in_catalog	3:184186188-184193999	1	protein_coding
ABCF3	PB.7567.320	3	+	2276	22	novel_not_in_catalog	3:184186191-184194003	1	protein_coding
ABCF3	PB.7567.330	3	+	2496	21	novel_not_in_catalog	3:184186199-184194007	1	protein_coding
ABCF3	PB.7567.332	3	+	2153	19	novel_not_in_catalog	3:184186847-184194003	1	protein_coding
ABCF3	PB.7567.334	3	+	3029	14	novel_not_in_catalog	3:184187833-184193859	1	protein_coding
ABCF3	PB.7567.326	3	+	3650	15	novel_not_in_catalog	3:184186198-184194005	1	protein_coding
ABCF3	PB.7567.315	3	+	3371	17	novel_not_in_catalog	3:184186182-184194005	1	protein_coding
ABCF3	PB.7567.316	3	+	2472	21	novel_not_in_catalog	3:184186183-184194005	1	protein_coding
ABCF3	PB.7567.314	3	+	2746	19	novel_not_in_catalog	3:184186176-184194004	1	protein_coding
ABCF3	PB.7567.318	3	+	4360	14	novel_not_in_catalog	3:184186187-184194006	1	protein_coding
ABCF3	PB.7567.327	3	+	2523	22	novel_not_in_catalog	3:184186199-184194005	1	protein_coding
ABCF3	PB.7567.317	3	+	3299	18	novel_not_in_catalog	3:184186185-184194005	1	protein_coding
ABHD10	PB.7175.1	3	+	1230	5	full-splice_match	3:111979001-111991969	1	protein_coding
ABHD10	PB.7175.11	3	+	2286	3	full-splice_match	3:111979046-111993366	1	protein_coding
ABHD10	PB.7175.2	3	+	2609	5	full-splice_match	3:111979014-111993361	1	protein_coding
ABHD10	PB.7175.3	3	+	1689	5	full-splice_match	3:111979017-111992444	3	protein_coding
ABHD10	PB.7175.8	3	+	2595	5	full-splice_match	3:111979034-111993367	37	protein_coding
ABHD10	PB.7175.5	3	+	2653	6	full-splice_match	3:111979026-111993365	3	protein_coding
ABHD10	PB.7175.13	3	+	3257	1	novel_in_catalog	3:111990105-111993361	1	protein_coding
ABHD10	PB.7175.9	3	+	2278	1	novel_in_catalog	3:111979034-111981311	7	protein_coding
ABHD10	PB.7175.10	3	+	2428	4	novel_not_in_catalog	3:111979035-111993359	1	protein_coding
ABHD10	PB.7175.4	3	+	1277	6	novel_not_in_catalog	3:111979026-111991967	1	protein_coding
ABHD10	PB.7175.7	3	+	2548	5	novel_not_in_catalog	3:111979034-111993318	1	protein_coding
ABHD10	PB.7175.6	3	+	2331	4	novel_not_in_catalog	3:111979034-111993366	1	protein_coding
ABHD11	PB.10157.446	7	-	2345	3	full-splice_match	7:73736098-73738809	1	protein_coding
ABHD11	PB.10157.445	7	-	1455	6	full-splice_match	7:73736097-73738842	10	protein_coding
ABHD11	PB.10157.453	7	-	1280	6	full-splice_match	7:73736258-73738828	1	protein_coding
ABHD11	PB.10157.454	7	-	1140	6	full-splice_match	7:73736400-73738830	1	protein_coding
ABHD11	PB.10157.438	7	-	214	1	incomplete-splice_match	7:73736097-73736310	1	protein_coding
ABHD11	PB.10157.442	7	-	2556	2	incomplete-splice_match	7:73736097-73738837	3	protein_coding
ABHD11	PB.10157.447	7	-	2002	5	novel_in_catalog	7:73736098-73738813	1	protein_coding
ABHD11	PB.10157.439	7	-	2039	5	novel_in_catalog	7:73736097-73738837	1	protein_coding
ABHD11	PB.10157.456	7	-	1495	6	novel_in_catalog	7:73736420-73738798	1	protein_coding
ABHD11	PB.10157.440	7	-	2026	4	novel_in_catalog	7:73736097-73738830	1	protein_coding
ABHD11	PB.10157.449	7	-	1255	5	novel_in_catalog	7:73736099-73738826	1	protein_coding
ABHD11	PB.10157.450	7	-	2140	2	novel_in_catalog	7:73736099-73738830	1	protein_coding
ABHD11	PB.10157.435	7	-	1892	6	novel_in_catalog	7:73736097-73738842	1	protein_coding
ABHD11	PB.10157.436	7	-	1620	5	novel_in_catalog	7:73736097-73738837	1	protein_coding
ABHD11	PB.10157.455	7	-	1637	3	novel_in_catalog	7:73736420-73738830	1	protein_coding
ABHD11	PB.10157.452	7	-	1657	5	novel_in_catalog	7:73736099-73738809	1	protein_coding
ABHD11	PB.10157.448	7	-	2007	5	novel_in_catalog	7:73736098-73738837	1	protein_coding
ABHD11	PB.10157.441	7	-	1729	4	novel_in_catalog	7:73736097-73738800	1	protein_coding
ABHD11	PB.10157.457	7	-	2374	1	novel_in_catalog	7:73736427-73738800	1	protein_coding
ABHD11	PB.10157.443	7	-	1943	3	novel_in_catalog	7:73736097-73738813	3	protein_coding
[truncated: 284,964+ more rows]

## Sheet: lncRNA information
associated_gene	isoform	chromatin	strand	transcript length	exons	structural_category (From SQANTI2)	gene region	count	associated gene type
[truncated: 10,833 more rows]
