# Supplementary material for: Deciphering the Functional Long Non‐Coding RNAs Derived from MicroRNA Loci
Source: Adv Sci (Weinh). 2023 Oct 17;10(33):2203987. doi: 10.1002/advs.202203987 (PMC10667839; doi:10.1002/advs.202203987)
Supplement: Supplementary file 3 — Supporting Information [file ADVS-10-2203987-s003.xlsx]

## Sheet: ex-molnc expression in tissue
Supporting Table 2. Tissue and lineage specific molncRNA analyzed from published RNA-seq datasets. Related to Figure 1H and Figure S1L.
molncRNA	white blood cells	skeletal muscle	brain	thyroid	liver	heart	testes	adrenal	lung	adipose	breast	colon	kidney	lymph node	prostate	ovary	class
molnc-let-7i	1.81931	32.1777	74.3291	350.28	22.4424	73.1661	35.1192	101.97	23.3423	60.2218	64.7894	78.6305	109.025	141.296	37.0828	132.902	tissue specific
molnc-1204_cluster1	18.4911	24.5759	15.8226	39.7084	0.622962	2.5292	25.9242	53.2572	16.4035	23.8334	16.7794	50.9149	0.736759	24.0584	30.9441	75.2918	tissue specific
molnc-1244-2	39775	11554.7	21322.3	42879.3	17945.7	8195.47	42542.3	41141.5	53038.6	67893.7	31837.4	105016	27240.3	38663	48669.6	45836.6	tissue specific
molnc-128-1	581.054	492.359	543.322	434.87	383.558	321.166	424.058	429.936	403.432	470.122	498.209	438.755	371.999	404.799	393.06	458.794	tissue specific
molnc-1296	11.6797	34.8815	95.563	109.365	62.4749	55.8534	90.861	101.469	69.6761	113.871	110.798	93.9008	57.8309	41.1791	27.0528	48.3432	tissue specific
molnc-142	129.872	0.204098	6.60764	2.96456	19.5728	12.0356	8.91237	1212.22	52.1881	52.0818	99.2204	12.2342	26.811	101.286	2.60922	30.2362	tissue specific
molnc-17	0.00338546	0.00338546	0.00338546	0.00338546	0.00338546	0.278935	0.585731	0.00338546	0.00338546	0.456751	0.180538	0.00338546	0.00338546	0.00338546	0.00338546	0.297435	tissue specific
molnc-19b-1	32.4211	38.6861	40.2834	50.9978	82.4883	54.0862	40.8038	41.3799	29.1107	35.6716	55.6694	24.209	45.933	27.7214	34.5425	73.5618	tissue specific
molnc-223	2117.55	0.301204	26.6462	15.4694	72.776	50.4625	14.6696	67.1454	311.375	113.038	17.0965	6.63834	95.172	95.4489	18.8269	34.7619	tissue specific
molnc-3121	2699.7	29589.5	7909.18	7595.78	8800.32	17679.6	4508.73	2400.74	3603.03	6210.65	6876.63	8511.74	8439.74	3105.76	4029.72	4525.08	tissue specific
molnc-3128	1535.42	1367.68	1100.39	1148.73	1626.99	1445.73	1039	1061.36	2276.55	1281.88	1077.98	1081.99	1073.48	1393	1414.12	1168.03	tissue specific
molnc-3135a	144.64	115.338	532.158	205.87	152.629	144.538	217.618	213.761	130.445	261.088	220.736	275.332	157.145	136.402	150.601	267.511	tissue specific
molnc-3155a	3288.68	3658.01	2517.05	2089.99	2872.94	2167.14	2238.29	2325.64	2790.38	2804.01	2307.91	2680.35	2653.32	2578.57	2584.38	2224.36	tissue specific
molnc-3161	1177.01	1013.37	860.004	670.104	946.973	851.666	829.978	713.331	1216.82	772.789	723.202	1067.26	1041.2	1030.77	1127.06	757.539	tissue specific
molnc-3668	0.000284292	0.000284292	0.000284292	0.000284292	0.000284292	0.305813	13.4122	0.000284292	0.000284292	0.000284292	0.000284292	0.000284292	0.000284292	0.000284292	0.000284292	0.000284292	tissue specific
molnc-3680-1	1670.05	677.127	608.791	761.883	795.233	624.435	789.115	755.469	1206.77	783.961	728.465	699.543	545.866	703.449	705.232	712.389	tissue specific
molnc-3680-2	2216.36	1467.72	1117.28	1289.05	1163.6	1158.92	1544.21	1392.59	2133.29	1562.11	1529.61	1637.72	1304.86	1312.01	1332.73	1384.76	tissue specific
molnc-3682	831.319	675.623	2134.3	744.26	729.401	667.925	583.049	576.03	687.241	651.972	896.194	697.723	683.48	909.634	708.393	775.929	tissue specific
molnc-3939	103.15	79.1591	106.357	121.446	186.583	114.91	108.766	70.9429	63.7621	90.7146	77.4631	80.8488	144.275	76.0603	77.5131	126.035	tissue specific
molnc-421	1565.6	2203.11	1093.64	1551.32	1874.91	2478.13	1097.38	1263.75	2069.12	1472.1	1498.53	1360.99	1549.49	1831.61	1986.26	1575.39	tissue specific
molnc-422a	9.77331	11.088	24.5891	9.42866	14.2928	16.2933	10.3508	15.6023	8.9474	9.44944	13.7506	8.47755	5.29663	5.66604	9.59224	13.5792	tissue specific
molnc-4428	21.2441	0.0527356	12.4872	8.8709	1.82309	168.432	1.71255	0.850182	0.342718	0.765032	1.4225	0.259739	0.768917	2.47583	0.362351	3.53304	tissue specific
molnc-4435-1	378.884	421.353	382.063	451.725	320.652	311.923	462.339	456.146	389.154	497.671	532.793	526.174	388.18	395.299	354.084	515.022	tissue specific
molnc-4435-2	363.939	324.821	421.386	475.48	295.73	275.47	494.719	460.107	369.528	522.612	552.632	536.035	393.92	438.11	389.763	576.818	tissue specific
molnc-4453	100.706	16.9794	195.738	844.859	69.3345	85.6928	251.188	154.318	105.787	54.7052	99.7088	298.795	275.849	228.887	274.113	440.387	tissue specific
molnc-4664	55.4655	21.5363	65.8227	728.809	259.876	24.127	77.0265	47.4513	39.0629	20.7206	101.22	83.3458	156.844	26.056	68.7397	39.3538	tissue specific
molnc-4771-1	1019.44	653.825	349.279	331.324	965.569	513.972	506.314	353.207	865.421	382.881	340.595	369.698	374.48	568.557	640.393	361.23	tissue specific
molnc-4786	105.068	47.0275	101.373	80.0555	35.816	70.8179	80.483	63.6469	24.0972	21.1065	41.8274	208.972	36.0491	24.4774	47.0186	67.5659	tissue specific
molnc-4999	946.48	774.654	460.221	454.327	819.89	629.276	423.044	447.65	622.01	498.784	471.011	572.096	590.919	787.757	722.054	444.064	tissue specific
molnc-5009	1281.25	1192.52	1178.78	1009.08	1089.14	1077.65	1082.29	1026.69	1186.8	1257.12	998.26	1134.52	1047.12	1039.98	1026.95	1077.86	tissue specific
molnc-5188	0.0359491	17.5542	0.0359491	216.409	0.0359491	2.09771	100.872	2.95185	4.13334	0.0359491	0.0359491	0.0359491	1.32968	0.0359491	0.881507	3.09759	tissue specific
molnc-548ac	21.1805	16.4109	32.7098	27.1503	19.6787	50.2862	16.2639	42.0199	26.364	32.8001	30.22	40.6781	31.9425	5.00106	21.8391	24.2151	tissue specific
molnc-548at	772.569	1116.68	962.725	810.486	846.574	701.63	608.873	651.162	926.461	867.701	819.88	911.274	1034	863	877.715	742.1	tissue specific
molnc-548j	2512.08	2590.23	2401.52	2119.6	2391.24	2295.58	2604.24	2003.4	2563.7	2300.48	2453.1	3187.02	2536.22	2640.47	2666.01	2080.99	tissue specific
molnc-548x	150.134	182.843	224.427	204.736	113.186	105.973	182.651	153.095	110.614	214.453	187.136	288.833	237.381	201.016	157.162	202.525	tissue specific
molnc-550a-2	140.982	169.12	399.264	726.278	169.756	353.694	341.583	370.241	252.068	354.022	229.017	260.463	287.454	121.882	151.615	323.322	tissue specific
molnc-558	2050.75	1988.99	1619.71	1762.71	1788.53	1725.9	1658.88	1768.8	1879.17	1841.88	1806.14	1673.47	1659.18	1919.26	1823.98	1756.99	tissue specific
molnc-5585	5224.23	10496.5	2978.14	2718.65	3988.37	4457.26	2784.83	2638.33	4526.46	3214.85	2749.66	3513.65	4153.97	4229.77	4314.01	2709.48	tissue specific
molnc-5690	66.2998	127.784	232.225	940.197	187.838	328.283	177.527	471.85	103.168	273.923	73.8397	151.328	328.062	133.433	109.741	79.4795	tissue specific
molnc-570	966.867	1515.96	1654.17	2129.89	1343.32	2362.74	2060.99	2294.18	1741.49	2175.49	2632	2510.01	2558.24	2860.22	2125.49	2497.27	tissue specific
molnc-5706	151.515	198.446	248.462	145.388	220.774	192.69	121.377	106.045	156.792	140.146	117.461	163.381	154.292	145.57	158.525	133.745	tissue specific
molnc-579	31.4339	47.253	153.664	51.5339	49.7584	57.0541	43.3116	83.5514	181.383	70.7655	50.667	68.738	57.0286	111.187	46.9611	74.8543	tissue specific
molnc-580	423.992	460.275	555.429	487.751	431.526	641.089	433.856	410.285	426.219	450.469	377.67	424.056	417.015	479.072	479.796	452.874	tissue specific
molnc-586	0.00172324	0.00172324	0.00172324	0.00172324	0.00172324	0.00172324	0.00172324	3.37911	0.00172324	0.00172324	0.00172324	0.00172324	7.32967	0.00172324	0.00172324	0.339072	tissue specific
molnc-6124	751.355	907.269	552.511	506.07	824.27	674.669	564.482	480.602	693.712	585.187	546.799	579.82	596.173	680.176	737.432	525.754	tissue specific
molnc-6516	3984.82	3946.35	2658.05	2620.55	3587.53	2971.29	2457.34	2354.37	3500.51	2772.02	2648.08	2925.15	3157.87	3432.9	3536.69	2675.98	tissue specific
molnc-6817	1378.26	1338.28	1763.9	1742.26	1821.25	1543.7	1906.57	1776.24	1603.65	2232.68	1703.99	1555.88	1635.26	1696.31	1670.8	1873.66	tissue specific
molnc-770	486.018	510.233	3488.35	549.775	410.95	367.955	1059.47	661.003	403.983	834.981	811.421	1259.71	634.713	505.53	527.16	3815.39	tissue specific
molnc-7854	1485.52	942.748	818.185	655.469	1030.49	1005.58	685.198	631.779	1295.44	742.807	767.952	819.147	707.312	877.981	836.213	603.668	tissue specific
molnc-92a-1	100.307	94.7176	175.831	169.575	365.591	174.531	160.764	165.528	95.5955	126.907	279.688	108.825	189.289	119.337	103.263	328.559	tissue specific
molnc-let-7d	153.194	238.563	253.869	798.154	297.57	356.147	231.126	292.488	181.059	221.42	418.476	198.883	561.825	277.173	183.405	659.758	nonspecific
molnc-let-7f-1_cluster1	39.134	60.6786	65.9361	213.064	77.6671	97.2544	62.8151	76.4252	48.7246	57.3116	106.929	52.091	147.62	69.8887	44.9467	174.823	nonspecific
molnc-let-7f-1	61.4041	88.5224	104.616	259.35	118.142	155.077	105.176	106.595	75.0287	88.9756	143.632	87.5359	197.496	66.26	56.1637	237.283	nonspecific
molnc-1183	52.2803	19.2219	102.267	115.715	56.8406	51.0533	41.391	99.534	25.7933	43.635	77.2033	30.7283	85.0315	32.4227	39.498	72.9227	nonspecific
molnc-1204	20.6732	63.8259	30.5507	46.7839	37.8143	20.1931	40.5391	142.126	17.5036	34.7834	75.5036	22.1802	22.0118	44.4869	20.221	124.458	nonspecific
molnc-1204_cluster2	187.968	103.35	59.2416	167.943	32.84	32.0717	132.656	331.161	97.4221	74.4282	95.2416	220.482	36.5345	175.815	176.805	400.424	nonspecific
molnc-1254-1	398.787	534.428	528.346	636.887	504.422	473.71	347.926	774.57	426.346	529.308	519.567	323.313	451.241	525.241	410.747	645.875	nonspecific
molnc-1290	1343	1455.12	1679.08	1255.81	1243.65	1026.16	1553.91	1247.25	1136.81	1454.35	1411.36	1554.73	2003.52	1408.25	1403.88	1317.53	nonspecific
molnc-1302-10	1.08771	0.626955	38.3779	41.2242	4.23212	4.92219	114.941	11.5542	0.0990754	6.24994	7.45486	0.535525	35.3278	3.64029	0.427013	5.52892	nonspecific
molnc-1302-9	2.30248	1.0829	53.9423	52.0468	9.71713	11.4947	119.402	14.9991	0.632422	8.50842	11.6724	3.81172	27.2463	3.90697	3.54253	12.3846	nonspecific
molnc-130b	15.3661	7.7942	25.5199	36.6953	9.23247	9.61041	65.4791	30.9222	9.53791	21.4885	26.3684	22.3948	9.41458	10.0337	8.55262	16.5956	nonspecific
molnc-301b	1022.59	1006.58	1043.68	1222.86	1244.71	957.095	1352.82	1208.94	996.032	1527.74	1462.15	1478.59	1056.38	951.033	1034.9	1214.58	nonspecific
molnc-1972-1	3371.61	3341.32	2725.1	2908.19	2900.85	2984.14	3101.14	2853.06	3062.47	3361.41	3169.45	3589.18	3075.31	3012.51	3281.82	2941.71	nonspecific
molnc-22	219.068	434.826	628.627	2682.95	1748.31	2084.22	1126.36	1022.86	1628.01	1186.53	2465.16	810.589	3670.28	295.383	415.854	1654.99	nonspecific
molnc-300	1.55765	1.41374	3.88525	4.68304	2.58988	4.3415	1.29677	1.07893	1.07546	1.44269	1.21254	1.71062	1.90073	4.36144	1.21043	8.18957	nonspecific
molnc-3115	1031.03	1244.95	603.463	469.75	1364.44	951.753	567.867	445.532	1336.12	558.826	507.899	599.438	735.77	1028.91	1316.61	514.681	nonspecific
molnc-3124	4401.6	4888.22	7473.52	9438.72	7237.13	4846.21	9699.29	6899.86	4477.19	7576.53	6739.96	6910.82	5922.68	6104.09	5018.59	6858.17	nonspecific
molnc-3149	20.4874	88.6961	86.5828	37.9625	17.9601	48.5984	43.4083	11.5735	26.1711	25.1062	80.2789	126.881	41.0017	53.4639	54.6824	81.8267	nonspecific
molnc-3198-1	7478.77	6353.49	5322.91	5478.52	6725.62	5639.57	6472.95	5585.91	7938.31	6755.3	6292.33	6629.36	5853.6	7004.72	6652.41	7166.97	nonspecific
molnc-320d-1	1578.16	1862.81	1396.7	1072.32	1694.98	1553.34	1651.07	1005.01	1767.04	1150.48	1091.45	1492.82	1485.39	1561.6	1572.35	1136.99	nonspecific
molnc-3651	58.1428	22.3586	145.713	82.7877	48.946	68.6686	327.05	120.649	31.7931	54.2314	43.6079	45.2216	55.4379	34.8615	44.773	81.3176	nonspecific
molnc-3679	22.5256	29.329	60.6565	44.2259	20.9386	63.1199	59.8295	150.426	42.7412	95.1985	113.233	234.388	44.6289	39.2678	24.6219	62.6895	nonspecific
molnc-3685	53.2211	215.663	141.133	420.493	126.504	153.637	138.189	111.502	119.696	62.7922	122.749	240.3	335.084	436.867	353.413	401.572	nonspecific
molnc-3686	27.7427	25.4097	49.7004	34.5246	33.1468	33.7469	28.1118	60.3677	32.0284	63.8441	49.6268	57.0181	34.6405	64.2563	45.2716	40.1293	nonspecific
molnc-3692	1386.32	1310.71	756.762	782.882	1524.81	970.349	874.638	865.481	1586.9	839.979	873.01	970.487	960.397	1107.64	1067.37	796.934	nonspecific
molnc-378a	1868.07	1924.81	1189.21	1414.66	1678.34	1701.41	1508.24	1364.86	1948.1	1723.15	1376.47	2031.85	2373.57	1982.95	2356.5	1251.37	nonspecific
molnc-4263	1057.66	1075.26	695.482	809.172	1086.2	1141.04	696.949	684.2	1075.11	774.004	821.971	604.778	974.473	1105.63	961.086	879.891	nonspecific
molnc-4306	503.341	419.659	439.841	370.464	382.097	387.987	408.341	300.259	334.076	419.404	315.924	461.02	641.482	477.365	402.337	390.336	nonspecific
molnc-4449	654.293	1523.1	731.668	2410.08	1855.35	2977.87	1246.47	631.02	678.122	737.806	482.015	2233.86	3014.94	2593.08	1948.52	1349.81	nonspecific
molnc-4451	251.226	275.712	184.944	177.777	175.347	259.349	198.213	348.845	173.667	208.031	203.271	154.642	148.273	195.769	178.646	188.367	nonspecific
molnc-4458	94.3519	488.769	355.064	813.335	223.65	787.009	369.742	261.104	373.155	155.526	223.177	521.297	463.912	175.065	646.75	326.067	nonspecific
molnc-4461	170331	2.03983e+06	623385	405284	1.31562e+06	2.19368e+06	532132	285576	290638	1.37663e+06	676610	1.79586e+06	1.01917e+06	214112	342521	379358	nonspecific
molnc-4477b	2042.17	678.793	2250.39	552.629	883.261	615.087	625.14	1079.3	1186.02	606.431	1113.15	874.557	2147.84	1555.02	1517.65	464.768	nonspecific
molnc-4655	0.106018	0.106018	10.3504	7.15849	9.56934	0.106018	19.6459	2.91545	0.106018	0.106018	1.95083	12.9043	2.92502	18.8885	11.1878	6.54345	nonspecific
molnc-4676	106.578	59.7288	79.9856	141.172	50.335	103.193	113.7	172.753	64.3004	119.802	138.723	104.47	73.5115	63.6126	45.8894	174.813	nonspecific
molnc-4707	336.73	315.271	276.79	370.69	268.78	254.19	440.198	392.114	276.342	368.404	328.579	463.698	455.8	526.845	322.407	458.367	nonspecific
molnc-4712	5950.83	4643.26	5386.18	6394.89	5538.24	4217.72	5817.27	6523.56	5291.39	6805.91	6886.89	6129.76	4666.87	5190.72	5000.96	6575.57	nonspecific
molnc-4737	299.609	403.593	266.767	287.798	106.09	136.441	491.776	186.543	102.791	155.808	257.458	439.661	250.178	205.343	420.198	509.051	nonspecific
molnc-4766	3823.32	3693.78	3134.19	3056.43	4324.44	2852.88	3769.97	3296.46	4204.47	4400.27	3531.59	4418.36	3559.8	3574.89	3497.98	3170.25	nonspecific
molnc-4771-2	1392.01	959.993	498.137	452.428	1577.55	799.616	603.741	500.082	1325.38	587.088	512.193	613.694	597.064	906.613	972.385	484.634	nonspecific
molnc-5091	19.1817	12.5664	67.9575	70.0755	18.614	29.8066	34.8654	31.8362	21.1373	33.0899	90.5463	18.4028	10.425	14.0971	22.6383	60.3668	nonspecific
molnc-5094	303.856	344.678	607.47	428.418	537.36	566.277	605.59	666.753	368.586	657.919	679.405	495.012	512.446	376.642	341.576	673.191	nonspecific
molnc-548c	2212.18	2238.08	2766.14	3357.73	2951.86	1920.73	3559.48	3606.45	2192.02	4467.74	4102.38	4025.36	2749.39	2256.2	2247.87	3405.39	nonspecific
molnc-548e	568.107	314.608	515.992	380.421	336.566	415.722	620.547	568.488	247.914	361.042	407.902	245.985	311.232	319.587	400.599	565.623	nonspecific
molnc-548k	482.95	436.286	530.475	499.085	491.674	502.238	546.06	467.247	470.555	544.841	543.469	599.179	480.767	473.923	548.217	511.502	nonspecific
molnc-554	3237.93	3067.25	2621.64	3383.98	2886.65	3167.83	2875.19	2788.08	3067.6	3833.56	3439.5	3386.2	2963.93	3110.12	3153.69	3162.45	nonspecific
molnc-562	1166.38	1126.17	761.663	722.313	1039.84	1107.04	738.105	708.871	1029.38	785.91	750.146	831.011	1142.01	1190.22	1100.3	704.411	nonspecific
molnc-600	120.293	26.2117	809.605	174.884	60.5	139.15	140.438	404.362	71.7302	49.6501	219.8	155.892	306.853	244.246	130.794	230.404	nonspecific
molnc-612	783.039	1173.18	2390.96	2090.09	1241.25	2589.27	905.795	2356.62	1449	2525.72	3496.96	1331.43	1882.61	957.547	901.775	1264.2	nonspecific
molnc-6125	51.5698	11.5426	18.2966	16.6666	10.1761	49.5568	43.7636	31.325	23.9377	22.6943	22.3463	18.3507	11.9079	19.8847	6.91168	7.8361	nonspecific
molnc-616	1057.17	1317.55	1044.93	1555.38	1169.75	1175.45	1081.92	859.98	1235.06	1392.4	1311.36	956.683	1146.65	1137.6	1258.01	1133.72	nonspecific
molnc-648	1288.52	1580.67	1191.84	1676.67	1237.61	1288.55	1256.83	1451.41	1273.18	1800.27	1603.76	1520	1295.03	1433.04	1282.41	1645.02	nonspecific
molnc-6512	21.4254	9.06641	96.2777	31.7604	25.2865	26.9854	90.3647	80.6349	26.6369	49.5939	72.6715	26.5163	100.131	21.2693	12.7505	118.313	nonspecific
molnc-664a	1.89817	10.5935	80.0919	20.9391	0.152659	17.3762	16.4447	46.2194	13.3621	23.1751	17.5161	0.152659	17.4139	0.152659	4.96223	27.1425	nonspecific
molnc-6769a	20.6135	27.7852	98.8381	61.5564	14.6479	21.5799	26.9235	85.0178	44.0431	99.8928	57.9689	15.9812	24.2478	45.241	23.2259	94.6453	nonspecific
molnc-6859-1	1353.93	1988.68	2384.29	4591	1289.19	1287.38	4916.47	4769.56	2011.7	3114.57	2288.16	4169.73	3696.06	5383.68	4762.23	5768.6	nonspecific
molnc-6859-2	406.997	1324.9	669.698	1495.14	326.931	338.034	1977.45	918.399	457.177	786.403	724.105	948.043	817.631	789.208	1167.4	1036.69	nonspecific
molnc-6859-3	1581.65	3075.46	2021.43	3755.88	1374.37	1523.12	4545.33	3110.89	1670.25	2465.06	2285.73	2842.8	2654.62	2964.97	3343.3	3108.22	nonspecific
molnc-6859-4	117.75	241.354	154.539	298.394	94.5167	78.0575	396.59	302.829	142.347	162.98	184.229	284.376	266.134	392.917	340.388	318.032	nonspecific

## Sheet: in-molnc expression in tissue
molncRNA	testes	heart	brain	skeletal muscle	white blood cells	adipose	kidney	ovary	thyroid	liver	adrenal	breast	colon	lung	lymph node	prostate	class
molnc-103a-2	1167.68	566.875	891.815	421.343	714.189	694.009	711.958	735.907	893.157	549.581	626.302	845.441	714.998	703.712	746.19	775.874	tissue specific
molnc-379_cluster1	50.2564	2.86224	41.1151	0.106364	0.106364	1.37508	5.44231	55.7742	10.5431	0.106364	0.106364	4.13787	0.106364	0.106364	1.12563	0.106364	tissue specific
molnc-1204	313.882	399.166	307.84	334.855	343.585	326.11	316.535	311.033	307.135	304.328	377.373	376.644	313.79	320.734	372.838	307.244	tissue specific
molnc-1205	735.584	720.876	654.528	688.265	2573.21	675.423	658.024	695.955	628.358	810.744	773.292	644.957	748.139	1402.08	851.759	689.878	tissue specific
molnc-1255b-1	8.31127	1.0581	0.375459	0.00781565	0.00781565	0.00781565	0.00781565	0.149347	0.00781565	1.19852	0.00781565	0.00781565	0.00781565	0.00781565	0.00781565	0.00781565	tissue specific
molnc-770_cluster1	10.7394	2.61375	26.2979	0.0779171	0.0779171	1.815	1.41239	47.1	3.76681	1.82933	0.260437	3.21848	2.14977	2.62866	0.978072	4.44239	tissue specific
molnc-1273h	18.8465	9.68528	148.164	5.79029	7.56895	22.6702	11.9683	26.7528	10.9533	8.20275	106.093	9.14781	11.0044	34.9486	57.0099	5.77606	tissue specific
molnc-432_cluster1	5.44986	0.00468525	8.41513	0.00468525	0.00468525	0.279606	2.10301	31.6395	1.48841	0.304761	0.00468525	1.57352	1.49335	0.00468525	0.00468525	0.233481	tissue specific
molnc-15a_cluster1	627.685	350.01	428.851	417.842	409.122	408.493	340.018	318.075	498.214	330.662	375.452	436.516	325.245	323.333	309.674	330.739	tissue specific
molnc-3929	2163.8	2362.98	2084.64	3772.47	2352.01	2441.03	2396.34	2037.45	2179.06	2048.94	2151.74	2114.44	2304.36	2418.17	2307.74	2297.17	tissue specific
molnc-2052	46.4768	15.3157	7.20553	3.14836	2.99664	2.1796	2.28216	2.65115	2.77528	1.94908	14.4981	2.13969	1.48574	4.03561	4.17869	4.0869	tissue specific
molnc-2392	50.6842	25.6378	21.2076	5.51376	0.209897	8.89523	8.26265	480.925	5.74005	17.6829	4.3622	26.2926	19.4767	13.7924	16.3383	37.943	tissue specific
molnc-3171	3934.79	8074.43	4489.28	4239.27	1606.59	2431.86	3578.38	2799.95	2377.92	3293.15	2451.8	2636.03	3046.31	2351.14	2439.75	3650.77	tissue specific
molnc-3668	490.956	332.246	551.199	733.324	438.899	349.664	525.076	368.767	327.608	579.753	336.805	366.062	407.671	413.72	386.11	436.702	tissue specific
molnc-370	1635.08	1928.47	2804.39	1610.25	1513.9	1299.51	1521.42	3261.41	1356.06	1491.97	1021.37	1238.66	1264.21	1424.15	1446.91	1428.27	tissue specific
molnc-3936	317.838	249.781	354.517	266.005	477.593	467.894	322.115	287.657	309.816	286.522	308.949	333.585	396.44	267.124	288	236.251	tissue specific
molnc-3939	2757.44	1927.76	2162.74	2292.35	1961.8	2078	2133.18	2020	2145.98	2148.91	2151.48	2095.26	2132.86	1797.64	2020.81	2036.29	tissue specific
molnc-3973	794.978	606.902	605.261	695.302	1028.11	850.106	584.834	613.451	650.647	799.531	660.223	700.017	788.096	1054.53	725.98	701.542	tissue specific
molnc-4295	431.399	188.459	296.96	288.781	298.131	345.187	314.435	297.18	304.353	288.763	301.109	276.287	418.282	219.78	280.226	286.118	tissue specific
molnc-4306	69.9207	263.205	108.064	116.992	92.6394	71.3715	83.1648	83.3287	75.6476	143.199	67.3883	65.1191	67.6388	129.442	132.517	109.07	tissue specific
molnc-4316	1732.34	1695.35	1434.8	3525.56	1629.13	2224.35	1978.5	1676.3	2179.46	1514.67	1819.91	1969.94	1748.43	1619.05	1750.5	1577.88	tissue specific
molnc-4477b	445.22	649.537	1107.78	428.912	607.108	566.943	535.227	1110.49	628.916	403.125	615.06	530.201	507.66	429.486	743.486	521.708	tissue specific
molnc-454	1970.72	1369.36	1561.61	1575.83	2038.47	2178.78	1712.84	1700.72	1681	2179.01	1866.42	1834.19	1977.28	1913.59	1808.68	1711.52	tissue specific
molnc-4650-1	2583.49	2254.91	2354.57	2678.38	2721.76	3096.43	2720.06	2392.35	2590.37	2321.79	2577.33	2714.57	2831.28	2460.28	2566.03	2436.77	tissue specific
molnc-4650-2	1919.45	1916.53	1769.74	2937.83	1848.1	2283.22	2150.77	1663.32	1656.97	2203.66	1818.53	1782.21	2124.02	2093.47	2018.84	1857.15	tissue specific
molnc-4670	1438.39	1545.4	1276.35	1495.32	1437.49	2040.74	1671.57	1360.19	1464.88	1346.08	1562.53	1547.04	1524.72	1647.75	1520.04	1435.57	tissue specific
molnc-4734	243.194	133.06	167.04	86.0119	144.52	226.587	201.254	261.591	188.196	110.558	269.199	245.258	180.279	166.842	160.463	178.279	tissue specific
molnc-4738	1940.73	1751.16	1579.6	2122.41	2019.48	2181.69	1814.51	2006.23	1983.05	1985.51	2063.52	2078.1	1862.94	2085.98	2022.72	1953.34	tissue specific
molnc-4766	290.968	411.234	374.329	464.309	818.264	304.186	458.624	493.156	421.099	476.561	466.748	323.392	288.498	421.431	523.689	525.254	tissue specific
molnc-5096	1277.78	1075.58	1169.59	1173.29	1535.02	1353.77	1113.89	1157.23	1190.47	1740.07	1206.21	1335.03	1319.12	1508.03	1220.89	1234.69	tissue specific
molnc-548aa-1	217.773	261.285	268.452	287.524	192.087	231.677	251.538	298.372	251.407	211.092	261.803	230.56	235.731	159.399	220.211	202.732	tissue specific
molnc-548ae-1	62.1983	9.21655	23.7021	16.0491	31.2784	24.3799	22.4175	22.9638	64.698	16.8164	38.3596	21.2758	27.5485	15.3444	17.6843	25.6427	tissue specific
molnc-548x	370.139	198.696	690.423	120.514	188.593	163.144	300.412	197.078	258.675	139.551	209.78	257.476	244.832	125.56	179.15	167.495	tissue specific
molnc-5739	1812.95	2404.47	1616.67	3906.03	5383.76	1419.85	11461.4	1229.22	1243.11	3114.14	1187.64	1616.25	2545.51	4752.4	3732.5	4368.1	tissue specific
molnc-612	2925.53	6745.06	3946.99	10401.1	15196.3	3917.92	49969.1	2518.52	3500.43	6388.92	3462.13	5166.27	4483.52	13964.4	10567.2	14912	tissue specific
molnc-6125	907.423	1084.15	927.941	783.978	780.288	862.859	947.195	754.808	778.49	825.598	869.078	795.905	780.082	763.72	803.371	728.78	tissue specific
molnc-620	2695.04	3073.36	2299.98	3118.61	2891.97	3188.72	2962.31	2335.37	2827.49	2962.78	2713.53	2677.87	2876.08	3084.77	2855.45	2967.71	tissue specific
molnc-624	569.744	660.957	623.716	443.627	326.576	481.184	490.101	468.286	441.423	436.132	424.607	502.96	524.546	408.168	460.887	471.22	tissue specific
molnc-651	169.855	238.547	147.713	53.8709	99.4279	103.847	207.166	120.289	355.991	92.5853	97.2634	124.384	66.2893	83.2008	73.5757	90.3265	tissue specific
molnc-6723	2236.01	738.885	833.821	685.839	814.183	1297.16	541.373	1119.75	1122.42	553.108	981.046	722.615	513.05	1063.6	849.918	1048.62	tissue specific
molnc-770	2887.37	662.929	1885.08	166.097	13.4744	628.586	389.894	19442	456.439	560.582	173.969	1167.4	778.369	960.048	621.762	1485.13	tissue specific
molnc-924	140.283	258.212	195.056	162.272	159.442	146.294	155.655	144.116	157.408	157.708	130.03	145.535	111.515	112.717	156.141	131.323	tissue specific
molnc-103b-2	77.313	94.7916	103.747	83.047	110.528	62.5101	43.3041	44.6475	85.1853	83.8649	49.2337	68.504	34.2111	177.612	82.5626	66.4652	nonspecific
molnc-379_cluster2	11.2933	1.75559	40.8054	0.0248608	0.0248608	3.85714	2.25423	21.0681	6.01861	4.6933	0.332993	0.252315	0.366149	0.0248608	2.44219	0.796473	nonspecific
molnc-1204_cluster3	21.2862	3.96359	8.8964	18.7735	20.3703	29.9982	3.63429	75.8583	34.0112	2.78118	54.0387	11.3158	27.7956	12.3623	16.8501	45.0704	nonspecific
molnc-1205_cluster1	111.122	156.367	145.032	151.647	165.91	116.417	103.211	147.333	110.243	180.762	209.652	104.673	125.389	195.317	123.832	127.341	nonspecific
molnc-1205_cluster2	295.666	138.945	170.359	189.169	254.191	175.112	122.917	536.604	287.187	124.245	424.893	216.07	277.642	236.363	351.32	301.477	nonspecific
molnc-1206	208.476	286.221	230.207	303.467	288.755	195.019	220.621	228.599	242.358	329.748	349.043	207.551	185.288	344.528	263.077	279.659	nonspecific
molnc-1206_cluster1	106.485	64.2342	79.0151	139.969	199.148	100.077	109.481	391.063	121.731	61.7476	377.235	87.1631	161.909	69.2085	217.347	118.26	nonspecific
molnc-1207	509.956	733.314	557.764	579.507	654.609	514.796	499.757	721.856	520.55	645.689	764.228	545.733	520.011	696.023	856.144	698.234	nonspecific
molnc-1226	23.5389	59.3966	66.9651	9.12725	16.6712	9.62852	47.2674	13.0757	20.4828	17.9173	64.4628	25.2766	14.2998	16.9964	13.4114	16.8303	nonspecific
molnc-1258	1226.21	1387.35	1053.51	1828.63	2051.89	1283.95	1223.92	1027.1	1081.76	2235.23	1160.19	1035.85	1200.31	1897.11	1671.09	1672.63	nonspecific
molnc-1273d	39.6483	71.0966	71.6072	53.4674	26.3909	60.1675	36.4343	37.3067	55.6374	76.9663	59.729	29.0493	35.2109	60.3768	49.6482	56.0317	nonspecific
molnc-1297	342.762	352.636	421.573	416.847	387.881	291.488	445.652	263.253	264.628	440.778	252.239	256.657	450.92	488.091	408.136	381.429	nonspecific
molnc-1299	44.0086	45.2465	48.7178	10.1724	20.2293	28.7845	22.0269	97.1441	23.0266	6.08754	19.7771	12.9022	18.8957	9.52263	64.1476	19.2005	nonspecific
molnc-301b_cluster1	1011.33	800.178	963.924	819.771	791.681	1267.17	993.247	1039.51	1084.88	1244.22	1050.55	1251.51	1002.84	847.791	854.127	836.036	nonspecific
molnc-147a	502.33	485.884	373.192	695.194	775.114	506.619	558.183	423.214	421.503	854.634	451.574	421.621	472.192	763.887	654.571	614.202	nonspecific
molnc-1538	311.931	291.899	301.14	229.431	300.775	375.851	266.588	327.131	348.565	326.704	430.272	337.187	308.439	238.723	275.278	252.724	nonspecific
molnc-4761_cluster1	2358.27	2482.83	2491.48	2745.33	2526.49	2086.84	3391.43	2025.85	2000.53	3153.75	1897.98	2316.87	2877.61	2458.28	2406.01	2391.28	nonspecific
molnc-210	276.743	372.672	286.667	221.991	156.61	315.27	284.668	327.469	306.912	253.191	182.937	240.455	392.733	230.286	244.014	420.229	nonspecific
molnc-301b	801.558	1038.6	878.182	898.49	986.141	775.382	906.755	777.615	842.963	988.838	737.087	769.59	720.294	839.843	889.641	907.901	nonspecific
molnc-3128	1925.46	1898.84	1687.29	2223.33	2246.67	2230.14	1945.76	1861.83	2077.68	2500.54	2001.71	2002.91	1945.6	2254.32	2173.81	2240.54	nonspecific
molnc-3144	3349.4	3093.12	2475.65	2984.57	2951.07	3469.3	2750.87	2678.99	2750.44	2977.22	3051.95	3332.93	3077.84	2973.2	2918.32	3045.93	nonspecific
molnc-3157	332.053	234.718	209.022	158.062	174.331	224.639	186.326	214.443	266.588	173.893	260.934	254.455	230.705	184.662	155.606	209.114	nonspecific
molnc-3159	330.787	701.916	298.54	601.949	493.51	372.125	383.621	365.026	396.149	688.979	419.724	378.547	354.786	685.944	502.382	553.842	nonspecific
molnc-3180-4	148.184	32.2192	84.7816	23.6779	57.4003	77.5261	70.1641	85.3926	92.8761	20.4905	91.3688	115.055	117.823	28.6663	50.7131	27.5089	nonspecific
molnc-3193	545.778	565.045	545.288	434.44	431.549	545.786	513.746	558.333	498.611	422.227	596.74	640.564	425.603	433.734	509.963	464.255	nonspecific
molnc-3199-2	2529.18	1702.55	1740.73	2113.21	2066.05	1693.22	1554.31	1790.81	1770.14	2434.56	1517.28	1489.16	1454.54	2048.41	2016.52	1884.79	nonspecific
molnc-33b	4313.54	3004.69	3779.62	3436.53	3793.84	4396.73	3821.49	3700.3	3861.08	3259.87	4149.11	4316.24	4790.82	3900.67	3488.08	3456.44	nonspecific
molnc-3619	1.86214	8.68405	9.06979	1.17202	1.0115	7.5152	3.53821	28.2049	3.96991	3.04678	6.65415	8.76959	12.0857	6.75073	0.733072	0.373715	nonspecific
molnc-3648-1	654237	475347	434728	181993	172196	2.67257e+06	602599	579460	270449	457218	775882	1.56892e+06	873006	298453	138197	264564	nonspecific
molnc-3680-1	528.703	396.723	379.056	428.355	820.756	486.072	502.459	390.18	515.14	689.917	494.598	416.792	539.03	740.132	571.137	568.011	nonspecific
molnc-3680-2	285.831	315.444	381.04	343.188	271.078	297.701	329.857	380.368	397.041	288.424	499.832	369.882	274.83	201.386	239.248	229.114	nonspecific
molnc-3681	5673.32	6438.15	6509.48	2887.56	2682.03	4457.03	4898.09	5622.41	5024.29	4390.22	5594.01	5250.82	4246.06	3120.47	3258.48	3754.51	nonspecific
molnc-3683	2620.92	2924.92	3256.37	2201.57	1910.18	2706.57	2576.41	2603.56	2727.98	2391.14	2620.38	2504.09	2530.62	2090.84	2145.09	2334.54	nonspecific
molnc-3686	553.286	415.1	427.398	394.657	605.879	560.216	426.987	426.021	663.985	508.73	491.25	479.912	509.574	463.096	391.62	363.106	nonspecific
molnc-3688-2	778.775	913.95	747.456	568.641	502.761	649.259	726.275	781.051	725.092	621.232	737.166	770.39	531.005	647.446	663.541	681.266	nonspecific
molnc-374a	3832.8	2814.17	3260.65	2921.98	3666.32	3892.77	3094.95	3663.63	4328.7	3271.4	3755.54	4366.21	3738.95	3362.7	2808.26	3210.65	nonspecific
molnc-374b	710.677	320.028	487.581	269.397	145.709	962.907	485.538	668.503	590.196	255.968	749.165	1507.34	1278.67	430.307	332.49	553.163	nonspecific
molnc-378f	412.53	831.697	429.081	1143.52	758.194	396.83	693.364	426.973	421.754	730.563	430.873	408.805	521.229	708.857	802.124	764.931	nonspecific
molnc-3945	1132.6	1328.5	1183.63	2203.05	2438.7	1586.8	1249.43	1075.6	1193.54	2065.12	1104.56	1217.62	1182.04	2231.73	1681.05	1828.73	nonspecific
molnc-3977	93.2483	13.2151	39.2261	11.576	21.1409	66.6816	79.7234	51.7714	35.0775	12.6667	78.4098	71.8626	49.8399	24.2992	39.7418	29.4672	nonspecific
molnc-4256	947.709	1074.03	984.721	1116.33	1024.01	928.853	1105.02	879.166	873.309	1199.77	923.962	883.801	1013.68	1011.89	1010.17	1087.55	nonspecific
molnc-4309	1002.38	1299.12	985.45	1658.92	1755.73	1105.38	1308.32	937.947	981.534	1458.2	981.159	1007.65	1045.74	1278.08	1331.79	1433.54	nonspecific
molnc-4435-1	557.879	992.355	782.413	968.666	862.88	701.346	763.643	553.297	743.052	990.169	575.787	576.712	635.254	969.9	794.94	935.552	nonspecific
molnc-4435-2	1684.15	2125.88	2140.53	1565.49	3191.07	3384.98	1940.57	1512.75	2566.54	1972.32	1905.96	2638.16	2339.05	2782.89	1873.57	1816.87	nonspecific
molnc-4449	2984.48	4327.25	2278.81	3218.75	2091.86	2745.44	4438.79	2993.07	4286.02	3252.83	2401.28	2175.96	3864.94	1956.52	3749.16	3031.01	nonspecific
molnc-4465	290.614	377.711	363.194	371.472	503.117	329.404	364.21	300.637	393.559	403.894	255.301	236.784	271.947	344.819	329.434	320.765	nonspecific
molnc-4487	2711.55	2620.53	2252.48	2690.62	2707.76	2867.1	3308.21	2122.66	2530.25	2524.15	2460.79	2508.9	3537.28	2956.75	2814.74	2838.49	nonspecific
molnc-4500	1212.8	1485.14	1360.28	407.74	444.821	915.302	932.638	1375.37	1223.76	930.484	1279.98	1339.86	839.786	577.292	630.199	747.726	nonspecific
molnc-4503	21.2569	7.32392	7.49584	2.32035	0.0734248	4.77747	14.5913	24.6864	52.6956	1.41934	9.62569	4.59806	34.6224	8.69168	0.0734248	28.6298	nonspecific
molnc-4530	1787.1	1596.86	1385.15	1650.36	2164.85	1992.53	1578.92	1685.67	1744.43	2120.17	1832.86	1674.54	1736.95	2101.88	1963.42	1888.5	nonspecific
molnc-4632	337.523	389.249	327.173	432.251	589.87	340.788	366.711	299.195	303.203	653.065	328.157	301.602	284.779	585.564	471.959	430.635	nonspecific
molnc-4712	2976.44	2820.8	3343.49	3122.02	2664.47	2486.14	2910.26	3608.76	3562.58	2577.37	4062.71	3039.48	2443.61	2899.75	3425.04	2910.01	nonspecific
molnc-4714	499.57	482.783	546.907	463.912	446.303	502.51	554.537	531.744	559.066	605.084	499.667	531.569	467.232	514.503	472.976	450.2	nonspecific
molnc-4746	604.896	1058.71	553.773	1039.09	997.844	597.564	703.502	679.484	720.083	1053.74	611.266	550.779	571.943	819.498	774.575	846.195	nonspecific
molnc-4748	458.028	723.179	511.479	821.357	678.556	545.395	528.749	524.779	593.817	678.169	505.975	480.705	470.508	555.239	588.903	617.425	nonspecific
molnc-4759	33.6664	4.54452	12.8711	1.11845	4.18567	1.85784	37.8733	4.06539	42.3508	6.49487	5.04376	2.21934	23.9157	3.81868	4.86168	7.26033	nonspecific
molnc-4783	398.49	466.967	423.678	356.288	559.149	483.521	333.829	452.904	413.176	309.707	389.811	455.812	370.36	478.045	389.178	383.516	nonspecific
molnc-492	804.626	1046.21	907.638	1204.07	1167.59	851.868	1299.47	687.881	832.274	1212.13	829.793	803.113	878.83	1227.95	1117.8	1205.75	nonspecific
molnc-4999	1154.29	981.456	1241.56	839.801	894.582	1187.24	1125.39	1064.29	1274.49	1355.38	1204.03	1303.28	1007.75	763.702	834.173	850.511	nonspecific
molnc-499b	558.453	753.146	534.251	627.354	549.028	726.657	708.633	631.758	647.347	577.167	650.884	584.707	599.435	572.563	525.059	560.413	nonspecific
molnc-5007	741.158	566.975	754.829	594.574	493.228	606.879	626.815	581.879	624.504	710.881	614.057	728.576	734.846	603.911	510.486	578.572	nonspecific
molnc-5192	6.10041	22.0287	18.5398	4.33129	3.01884	6.67489	8.46052	10.7088	13.3904	13.1199	23.052	7.5895	2.11195	5.23717	2.25147	2.48706	nonspecific
molnc-548d-1	324.139	306.832	365.56	299.676	386.832	317.75	317.532	270.034	285.447	296.999	281.402	266.922	320.536	253.704	291.859	248.536	nonspecific
molnc-548d-2	1082.36	422.132	722.1	614.309	496.636	992.353	801.89	961.571	927.056	539.349	979.862	1023.03	1081.77	479.918	500.517	539.31	nonspecific
molnc-548f-4	285.759	165.596	280.8	217.811	160.43	250.144	251.301	247.385	219.266	232.143	196.93	200.292	249.931	179.698	183.129	207.986	nonspecific
molnc-548i-2	1913.25	1877.76	2223.42	2368.52	2259.2	1872.61	2312.79	2043.19	1746.38	2030.49	1947.35	1765.69	1926.12	2031.3	2045.57	2232.9	nonspecific
molnc-548u	246.936	138.353	199.017	124.169	102.578	156.066	140.611	192.991	114.41	116.621	142.487	267.822	252.437	106.784	102.847	100.166	nonspecific
molnc-550a-2	5739.64	3566.1	6116.64	2381.05	2095.9	3570.59	3096.81	3612.61	5009.33	4408	3323.75	2970	3454.42	2160.33	2839.73	2636.27	nonspecific
molnc-550a-3	2142.62	775.44	2081.06	1441.22	321.978	1640.55	1009.54	3558.85	909.863	534.061	665.953	1068.11	1872.04	503.428	778.974	1411.91	nonspecific
molnc-550b-2	557.026	242.988	441.899	305.116	436.652	509.674	468.799	464.715	443.849	276.386	496.256	492.95	578.865	337.054	361.482	352.686	nonspecific
molnc-553	231.683	229.257	547.216	153.505	106.53	449.489	246.915	361.132	427.413	217.53	543.7	453.78	292.745	144.927	127.374	147.993	nonspecific
molnc-5583-2	1678.82	1012.96	1293.43	1323.61	1499.16	1416.84	1431.44	1079.14	1111.52	1354.45	1034.04	1181.48	1391.82	1017.77	1177.02	1143.75	nonspecific
molnc-5689	675.328	370.973	533.116	366.358	314.207	905.867	433.144	682.086	748.562	380.986	786.816	884.814	699.875	520.036	358.588	368.163	nonspecific
molnc-5692c-2	2341.33	1426.99	2780.22	1196.96	1194.33	1730.94	1673.1	2299.18	2291.48	1481.7	1820.89	1706.13	1836.05	1316.18	1662.75	2233.32	nonspecific
molnc-5707	2.73112	1.02559	1.47497	0.932692	0.147459	1.16728	0.147459	1.07755	0.261555	0.311026	0.442179	0.147459	1.88867	2.14497	1.49509	1.11752	nonspecific
molnc-581	745.877	1134.2	692.555	1113.69	1181.75	790.201	858.06	617.619	734.507	1153.24	859.325	852.26	719.119	1167.92	913.107	923.073	nonspecific
molnc-583	315.159	551.174	467.601	477.888	535.167	423.023	500.243	340.35	390.624	518.958	337.715	459.763	352.655	431.417	503.826	504.746	nonspecific
molnc-6076	394.289	321.897	466.609	401.879	322.499	366.709	394.454	327.619	405.813	321.542	322.746	416.537	330.335	304.016	327.547	304.401	nonspecific
molnc-6077	381.165	502.444	618.071	504.266	478.568	421.034	492.801	492.906	464.641	504.436	576.203	489.562	410.712	408.574	502.416	532.236	nonspecific
molnc-6132	329.165	489.994	467.953	426.533	445.819	346.858	494.413	326.631	339.449	386.37	321.834	378.909	427.564	421.823	449.492	432.439	nonspecific
molnc-6134	13.2596	21.2127	14.7084	9.83399	4.92794	17.1768	9.56272	33.9025	26.8644	11.3452	20.3422	21.528	4.77723	9.20164	7.51124	4.45198	nonspecific
molnc-6506	473.331	419.377	538.909	581.922	419.514	543.862	508.99	581.707	512.794	462.283	516.392	530.749	515.872	395.05	469.126	416.192	nonspecific
molnc-6511a-4	1035.16	879.445	1122.72	821.086	630.044	1398.25	854.995	1537.35	932.705	774.807	1782.2	1628.41	1310.82	869.649	1205.86	1092.99	nonspecific
molnc-6512	1052.55	997.113	1050.17	817.602	1194.74	1178.72	1212.64	1102.87	924.017	1021.58	900.223	1058.28	1096.24	1054.37	933.572	919.865	nonspecific
molnc-6516	2483.75	2424.57	2606.63	3510.04	2925.9	2527.89	3236.62	2608.73	3252.64	3048.28	2489.97	2267.85	2598.26	2723.76	3175.73	3109.46	nonspecific
molnc-664a	1.99411	12.0312	15.9543	0.0850832	5.25873	4.29272	0.384724	8.80534	0.0850832	0.0850832	9.35358	1.08508	0.0850832	4.7219	19.8288	9.52244	nonspecific
molnc-6724-4	133.189	41.3453	163.706	27.4415	34.3103	322.984	63.0896	505.713	168.609	42.0932	340.178	667.79	230.874	73.1551	37.2526	51.2732	nonspecific
molnc-6739	188.857	228.607	230.889	113.094	96.6204	153.799	120.685	205.496	168.341	129.623	259.963	128.709	122.838	126.57	97.8197	130.405	nonspecific
molnc-6817	2313.43	2022.12	2244.26	1721.46	1545.55	2079.08	1952.87	2728.45	2595.68	1943.32	2196.58	1926.19	1816.91	1455.63	2391.79	1941.13	nonspecific
molnc-6840	428.45	274.343	446.189	279.53	410.786	416.082	397.502	397.525	521.723	286.163	478.854	399.109	337.211	251.736	354.215	375.117	nonspecific
molnc-6859-1	3011.99	764.423	1472.4	1411.05	808.681	1783.97	2166.12	3197.03	2901.12	804.437	2945.95	1370.88	2173.5	1127.4	3002.53	2734.32	nonspecific
molnc-6859-2	4538.21	904.063	1713.05	3106.6	1055.59	1903.18	2213.59	2720.12	3716.08	922.378	2682.24	1722.78	2118.9	1179.05	2405.84	2993.46	nonspecific
molnc-6859-3	3460.34	844.061	1641.69	1673.07	848.656	2032.32	2331.41	3449.14	3306.49	832.149	3176.56	1506.37	2357.02	1169.71	2862.63	2885.04	nonspecific
molnc-6862-1	1219.39	1787.8	983.939	2116.22	2115.03	1345.05	1179.58	1095.16	1311.85	2153.28	1029.32	1129.93	1116.65	2982.31	1612.26	1690.07	nonspecific
molnc-7109	946.55	746.723	702.823	670.401	871.298	1035.35	950.008	1029.31	1118.2	1067.41	1079.02	1072.53	918.436	636.913	664.93	655.246	nonspecific
molnc-7703	97.3826	59.5696	86.1577	46.7229	46.6837	155.651	110.376	190.558	108.724	35.9969	147.897	113.657	114.355	88.0807	88.5531	48.6477	nonspecific
molnc-7854	128.539	148.878	282.164	115.675	117.205	159.699	166.056	166.318	159.21	103.19	283.132	316.764	217.588	101.146	80.1958	102.963	nonspecific
molnc-8070	110.876	19.4898	93.4981	12.7269	5.32192	84.2471	44.9724	69.4279	61.8283	13.422	135.771	93.411	10.8396	10.9608	17.2572	12.0326	nonspecific

## Sheet: ex-molnc expression in lineage
molncRNA	Ery	Mono	CLP	CD8Tcell	CD4Tcell	Bcell	MEP	NKcell	MPP	HSC	LMPP	CMP	GMP	class
molnc-let-7i	12.6828	33.7523	29.8462	68.7348	52.3082	124.157	27.025	35.6812	49.8903	46.6526	33.9435	23.8802	17.9465	lineage specific
molnc-1183	9.0955	5.32008	4.22678	11.4428	10.0991	7.31344	6.78675	10.9957	4.91786	10.9559	2.70075	6.87816	6.32517	lineage specific
molnc-1204_cluster1	0.227918	7.13317	3.74707	10.1517	19.845	3.3536	30.7274	2.80623	7.73069	5.66738	9.04108	10.2953	9.43636	lineage specific
molnc-1204_cluster2	40.2466	20.3287	11.3365	73.253	101.278	11.106	1037.7	10.3056	24.0628	13.2869	18.0083	58.7218	14.6173	lineage specific
molnc-1254-1	40.6936	59.6944	59.2624	66.7771	63.9337	72.4891	73.454	47.3117	56.8212	60.9506	59.6117	62.6979	58.8931	lineage specific
molnc-128-1	52.4409	66.6764	89.0639	64.247	61.7068	64.0829	49.8754	56.6819	48.053	48.6628	53.5319	48.6452	53.6242	lineage specific
molnc-1290	492.964	228.908	269.091	251.813	227.797	247.312	208.555	237.209	229.197	222.954	240.874	224.415	212.872	lineage specific
molnc-1302-10	17.5469	0.275547	1.12389	-0.0146949	-0.0146949	0.38974	0.897658	1.53343	1.56	4.18505	2.34771	1.11209	0.200189	lineage specific
molnc-1302-9	32.8559	1.0008	1.46016	1.02158	0.294418	0.453021	1.46931	2.55124	2.79024	5.47295	3.43314	2.08369	0.886755	lineage specific
molnc-130b	1.24809	1.82546	1.26535	1.30366	1.33954	1.04916	1.60322	1.2294	1.36315	1.05007	0.850273	1.00307	1.13563	lineage specific
molnc-142	4.50298	7.97018	13.4018	2.87561	4.64251	2.78364	3.56951	8.34999	4.82454	4.90017	4.88528	4.56481	8.85778	lineage specific
molnc-17	4.2117	3.22706	5.11221	7.75202	4.32327	9.67758	13.4157	0.905807	19.8487	19.5249	18.9811	17.3116	12.6628	lineage specific
molnc-19b-1	31.1146	9.78015	61.6404	34.2575	23.5599	32.4398	36.8726	11.6538	49.9446	53.5596	79.9313	67.0553	47.5786	lineage specific
molnc-22	105.53	151.24	0.871452	8.01789	2.93503	1.66045	2.33107	28.4035	4.0014	9.64876	2.64905	4.19768	7.71969	lineage specific
molnc-3128	401.784	507.835	549.301	503.336	447.287	509.61	433.526	491.501	452.054	485.762	402.764	341.593	407.493	lineage specific
molnc-3135a	89.2843	23.0536	9.35481	25.9683	29.9007	33.2691	20.3291	34.4186	22.271	22.374	16.3595	23.4849	17.5096	lineage specific
molnc-3149	-0.658542	4.52249	-0.511059	14.8841	9.72886	10.4241	4.98687	4.19739	1.65678	4.37865	4.45857	3.16423	0.643349	lineage specific
molnc-3155a	431.253	636.414	477.149	531.438	539.555	489.402	455.947	522.499	528	528.729	457.33	505.131	559.875	lineage specific
molnc-3161	72.5221	107.853	82.2098	106.662	122.464	112.107	95.9546	127.603	95.9263	107.807	97.8599	111.009	113.401	lineage specific
molnc-3198-1	1895.19	1739.47	2613.04	1296.85	1232.76	1222.03	1724.07	1259.76	1493.38	1412.72	1721.15	1639.08	1900.9	lineage specific
molnc-3651	12.9715	8.0724	36.2994	82.7005	55.5458	34.5109	73.6371	28.5992	47.5905	53.335	47.4662	53.0436	47.9967	lineage specific
molnc-3668	0.20123	0.0483926	0.20123	0.139165	0.139165	0.139165	0.0483926	0.164406	0.91483	0.0483926	0.241069	0.205211	0.188373	lineage specific
molnc-3679	0.747192	47.4982	496.007	250.705	259.798	1172.52	31.8472	70.6438	69.3651	64.9044	94.4099	55.4048	90.4223	lineage specific
molnc-3680-1	468.366	838.35	132.045	296.084	228.68	204.143	211.021	354.053	249.547	236.538	269.794	223.397	422.012	lineage specific
molnc-3680-2	336.586	670.432	199.645	259.249	254.233	255.934	259.462	286.797	281.486	232.33	233.843	263.158	378.756	lineage specific
molnc-3686	9.80737	5.11007	10.1144	3.57081	3.58152	4.41332	18.3826	5.48835	2.10486	2.99366	8.5992	4.75166	6.74147	lineage specific
molnc-3692	219.881	359.862	261.416	232.849	236.565	239.884	225.888	237.632	223.231	229.533	222.967	216.439	264.234	lineage specific
molnc-378a	428.744	286.237	322.97	286.153	286.489	305.192	313.85	308.24	273.205	290.169	288.046	303.272	289.01	lineage specific
molnc-421	338.639	286.753	419.441	345.684	325.006	363.194	316.355	382.436	293.638	330.215	341.162	314.178	317.694	lineage specific
molnc-422a	0.742253	0.620828	1.54586	1.44074	0.551404	1.15571	1.30046	1.44505	1.3116	1.25114	0.36333	1.22674	1.0368	lineage specific
molnc-4263	174.789	236.801	242.592	232.65	208.015	248.531	249.61	243.339	272.945	279.969	270.553	250.558	253.369	lineage specific
molnc-4306	64.7276	91.0928	64.2292	68.5134	75.9081	67.2168	64.6488	69.3044	67.4584	68.9682	61.756	65.1267	73.4961	lineage specific
molnc-4435-2	56.7062	63.6692	30.9584	49.44	55.3293	39.9427	121.127	100.021	55.0447	60.8187	50.0402	82.7637	56.2563	lineage specific
molnc-4451	55.2032	97.4421	58.4387	67.7518	49.858	626.411	57.7992	62.9822	50.6675	110.576	151.862	78.2825	112.146	lineage specific
molnc-4453	52.2073	23.9031	38.8535	116.256	104.878	29.2066	49.761	47.7771	46.14	62.6593	46.4917	42.4065	34.6759	lineage specific
molnc-4458	-0.171752	5.40546	28.8305	16.3364	14.4873	11.2058	21.3082	7.92684	39.2974	36.28	41.7259	33.8637	23.4423	lineage specific
molnc-4465	0.0204337	-0.0143927	0.0204337	0.0157368	0.0157368	0.102593	-0.0143927	0.0163864	-0.0143927	-0.0143927	0.00792673	-0.0143927	0.0843579	lineage specific
molnc-4477b	61.6123	150.581	312.777	158.66	119.032	171.475	138.805	105.161	201.924	210.643	209.239	189.781	159.814	lineage specific
molnc-4664	0.166984	1.82707	0.398551	0.325303	1.93146	0.153776	6.41068	1.83628	0.7286	0.250663	0.517279	2.44717	1.18526	lineage specific
molnc-4712	489.766	1439.56	946.372	865.979	879.027	1010.29	797.811	750.149	833.564	758.054	747.423	772.119	999.53	lineage specific
molnc-4737	12.4107	13.0196	7.39447	22.6398	25.6405	27.139	42.6781	17.7489	25.3556	23.7128	19.5753	27.7162	17.0757	lineage specific
molnc-4766	872.04	1223.7	1028.95	1012.68	1003.58	976.794	890.326	1021.7	973.8	972.328	995.215	890.957	1088.9	lineage specific
molnc-4771-2	284.936	525.414	337.866	323.5	311.94	323.253	293.582	348.798	300.509	377.695	420.564	326.787	471.71	lineage specific
molnc-5091	0.403093	2.73547	0.429896	4.0288	4.61645	2.40561	1.0485	0.28759	2.08803	1.8615	0.507334	1.95209	1.85809	lineage specific
molnc-5188	13.0484	0.0483161	0.834937	0.431053	-0.0585875	-0.0585875	-0.0567699	0.0712591	-0.0567699	-0.0567699	0.118604	-0.0567699	0.0945917	lineage specific
molnc-548at	297.699	82.3038	68.1995	83.4232	77.573	104.424	74.167	71.5797	81.6576	74.5695	73.8596	80.8679	71.9823	lineage specific
molnc-548e	236.411	101.571	162.193	80.1689	72.8639	116.194	96.3199	78.7432	118.594	123.627	103.98	104.3	94.0517	lineage specific
molnc-548j	688.436	510.786	563.706	584.964	577.019	571.596	503.067	611.711	547.487	523.885	495.216	550.787	542.504	lineage specific
molnc-548k	97.3388	99.9087	141.666	104.874	94.7673	105.962	93.1281	93.6445	92.009	112.822	90.8431	97.5775	89.9894	lineage specific
molnc-550a-2	110.553	131.43	335.662	152.665	139.73	184.774	205.864	158.392	190.073	155.472	260.016	206.016	170.794	lineage specific
molnc-5585	1571.77	1315.84	966.616	1028.98	1010.1	1061.35	872.42	1104.67	925.338	960.891	890.894	903.215	1090.86	lineage specific
molnc-5690	34.4058	102.184	28.5812	337.75	305.247	130.495	47.3088	88.2231	39.2115	60.0995	78.4141	49.6488	41.7495	lineage specific
molnc-570	190.551	235.71	576.5	378.37	389.505	360.4	250.771	314.056	270.706	286.687	304.212	249.289	219.126	lineage specific
molnc-5706	46.0985	22.6986	26.7777	24.5006	25.3595	62.4764	34.1999	22.3093	23.1499	27.6831	35.6181	31.129	25.9343	lineage specific
molnc-579	21.1605	27.8384	54.2604	24.2485	33.5678	41.3661	23.299	31.0383	27.9665	32.5414	21.3899	29.6419	18.3165	lineage specific
molnc-580	120.635	102.207	111.981	204.026	172.159	141.495	154.961	150.293	119.606	114.357	130.243	122.915	121.603	lineage specific
molnc-586	0.469085	0.390109	6.30804	0.339538	1.64566	0.874691	1.4109	1.31293	-0.00882286	1.5768	2.30918	0.0911106	2.58636	lineage specific
molnc-600	11.5733	3.02376	20.5734	17.485	21.6283	78.3306	32.404	4.4019	56.9143	36.7704	25.0831	23.1803	21.1072	lineage specific
molnc-612	239.256	714.198	299.609	274.758	246.531	191.528	174.804	335.882	250.644	261.68	210.617	177.614	168.06	lineage specific
molnc-6124	155.572	101.657	121.835	110.759	106.19	112.214	116.108	120.541	107.751	100.602	105.116	110.659	108.864	lineage specific
molnc-6125	101.185	50.2654	33.3602	43.1744	37.2894	41.4067	27.4047	35.1454	49.2226	45.5254	35.2304	40.9458	26.5497	lineage specific
molnc-616	127.583	183.681	189.824	171.402	164.725	184.384	147.78	173.013	174.529	201.397	163.696	172.216	170.057	lineage specific
molnc-648	408.427	258.1	260.055	252.419	253.043	261.644	233.911	257.355	238.07	249.153	244.26	245.034	230.961	lineage specific
molnc-6512	11.8683	10.6609	6.59826	12.8198	14.7639	6.21467	17.4578	11.0477	23.1515	44.9853	20.8074	13.7809	13.9538	lineage specific
molnc-6817	347.244	249.301	294.091	306.434	308.325	319.552	293.622	336.193	296.605	308.005	302.408	322.558	293.12	lineage specific
molnc-6859-1	428.135	241.534	135.655	324.146	308.757	271.055	256.024	273.182	238.625	201.156	199.25	219.692	201.839	lineage specific
molnc-6859-3	1085.92	605.94	459.919	787.532	657.614	715.945	593.138	623.624	619.058	481.727	551.635	570.569	474.246	lineage specific
molnc-770	528.848	74.0693	50.4966	50.4887	50.3262	47.4476	41.0226	52.0949	48.7779	45.5017	38.7854	49.8398	61.2635	lineage specific
molnc-7854	132.095	392.774	179.655	203.304	189.396	220.886	200.434	246.736	196.931	190.585	199.459	189.041	261.177	lineage specific
molnc-92a-1	137.972	43.7439	278.792	134.327	96.8568	147.248	120.909	50.3234	184.151	190.226	288.543	202.583	151.071	lineage specific
molnc-let-7d	55.7642	39.6099	46.0635	44.502	35.7995	50.2651	36.0289	42.8561	56.1099	56.1418	65.59	50.4466	40.4383	nonspecific
molnc-let-7f-1_cluster1	16.1215	11.6268	13.8173	13.6271	11.1032	15.8059	10.8012	12.4849	16.2927	17.1785	19.1928	14.7715	13.0969	nonspecific
molnc-let-7f-1	22.5781	24.0044	21.4242	26.5913	22.8792	33.0463	22.1106	27.0883	32.5704	32.4857	31.7974	27.8425	26.8943	nonspecific
molnc-1204	2.8277	5.44316	3.61439	3.71487	5.62297	6.08458	8.70135	4.01051	6.18786	3.57597	5.64215	6.34202	9.00907	nonspecific
molnc-1244-2	8860.55	5796.73	23426.3	7481.74	6437.47	6642.74	20868.7	5454.83	12669	9990.71	16507.6	21084.9	18769.8	nonspecific
molnc-1296	28.6692	31.4826	34.1272	43.8907	29.8052	25.2887	19.9643	19.4297	44.546	46.4162	37.9418	15.5103	22.4788	nonspecific
molnc-301b	195.682	163.955	165.864	177.963	183.587	187.056	158.277	195.241	179.248	171.642	160.569	182.836	196.571	nonspecific
molnc-1972-1	601.288	564.995	558.413	575.5	584.783	597.379	539.991	597.329	552.959	567.313	544.547	563.069	560.954	nonspecific
molnc-223	2.6738	897.128	50.6719	5.94366	1.94581	79.3291	593.69	24.1713	462.948	255.333	576.954	1141.59	663.431	nonspecific
molnc-300	0.232807	0.349167	0.232807	0.2502	0.391366	0.340086	0.438341	0.328656	0.557514	0.700659	0.152888	0.748911	0.178375	nonspecific
molnc-3115	119.307	96.0255	156.958	100.836	100.699	100.973	141.083	117.487	145.001	139.245	137.066	136.756	122.623	nonspecific
molnc-3121	259.503	930.156	3371.86	475.786	392.709	498.279	2229.9	463.671	1400.25	1137.89	1660.56	2497.21	2754.75	nonspecific
molnc-3124	1374.01	1061.25	1394.62	1206.39	1070.21	1276.65	1173.87	1186.93	1264.55	1359.81	1244.41	1223.76	1180.14	nonspecific
molnc-320d-1	186.09	200.512	230.41	236.481	213.145	213.961	248.945	210.994	220.324	208.901	221.885	210.462	199.488	nonspecific
molnc-3682	90.0062	108.041	61.7423	67.3732	63.5233	93.338	93.9095	67.0359	73.6791	73.4964	83.5654	80.6293	67.3557	nonspecific
molnc-3685	22.4721	4.43109	45.5081	9.80097	14.8775	8.85224	16.2226	6.59387	20.1123	21.1091	20.5654	21.3451	10.3643	nonspecific
molnc-3939	117.057	48.5458	31.1515	33.4517	57.1673	23.0233	42.8217	27.1754	41.9678	37.8491	53.0991	68.2649	85.2775	nonspecific
molnc-4428	0.919681	0.296675	0.754387	0.0462119	0.23507	0.107234	0.214481	0.130758	0.738503	0.398151	0.903214	0.0831274	0.420135	nonspecific
molnc-4435-1	99.0051	65.6819	30.6051	52.0504	53.5901	40.7477	123.404	107.506	58.522	67.9946	58.8122	79.6415	61.9111	nonspecific
molnc-4449	107.104	35.2747	149.275	165.725	166.946	83.8528	490.616	51.3972	290.087	234.087	351.507	364.914	351.761	nonspecific
molnc-4461	17344.7	17543.2	18264.5	27061.9	15057.4	25545.3	24114.4	13701	22728.8	24785.1	27083.2	30985.8	31271.6	nonspecific
molnc-4655	0.0865921	0.512861	0.0865921	0.493731	0.439675	0.872171	0.783964	0.180417	0.680716	0.991813	0.0291617	0.337895	0.208092	nonspecific
molnc-4676	28.8507	18.7235	25.4498	17.5129	21.0567	22.4557	21.9253	25.3665	17.6007	15.9583	16.0304	18.6046	16.9994	nonspecific
molnc-4707	71.0745	41.5839	28.2878	32.3182	41.3497	43.3919	54.9087	35.4676	51.7502	52.3314	43.6373	57.1131	41.844	nonspecific
molnc-4771-1	252.833	266.179	262.6	252.81	239.793	261.137	214.432	256.541	215.349	299.485	343.274	256.762	337.777	nonspecific
molnc-4786	3.70736	2.22157	4.37812	2.85483	4.63499	2.50271	2.02694	5.75499	4.70517	7.13082	1.29219	2.7694	2.51085	nonspecific
molnc-4999	112.53	112.662	122.756	108.237	108.381	109.782	101.17	116.289	90.2227	100.051	107.57	105.841	95.7528	nonspecific
molnc-5009	185.047	209.131	162.331	188.797	171.248	186.28	161.27	205.444	180.845	171.499	146.405	176.551	170.269	nonspecific
molnc-5094	98.4356	81.1244	72.6883	104.178	79.2913	103.859	78.5882	72.9255	79.0084	87.5009	86.0267	83.8959	65.0424	nonspecific
molnc-548ac	184.462	211.801	16.672	22.1212	14.5247	18.0843	24.7504	36.1865	77.4666	119.285	131.975	50.7173	81.6015	nonspecific
molnc-548c	449.576	513.237	429.505	536.868	572.087	466.78	419.591	419.138	448.251	410.462	360.124	417.138	442.105	nonspecific
molnc-548x	13.4638	23.0611	19.8241	13.6929	18.0091	16.7303	13.1978	15.7566	13.7419	9.96776	12.1746	20.6953	16.9226	nonspecific
molnc-554	495.354	504.014	504.63	527.799	499.021	526.843	473.745	537.524	482.139	481.613	482.107	505.497	488.236	nonspecific
molnc-558	332.832	402.077	370.848	457.717	424.702	487.59	388.574	444.907	417.377	407.028	376.797	396.338	377.135	nonspecific
molnc-562	154.53	161.995	161.796	173.517	171.562	168.38	161.667	163.676	151.822	160.386	160.801	161.135	167.949	nonspecific
molnc-6516	441.061	462.356	400.213	411.352	424.849	427.412	410.659	461.793	392.512	399.303	412.655	421.371	479.449	nonspecific
molnc-664a	16.118	10.5576	6.42076	23.4966	14.5478	10.9172	13.2467	13.8892	13.166	20.6837	9.32251	8.74394	9.32019	nonspecific
molnc-6769a	0.838667	5.32305	4.83801	3.97246	2.38014	3.00338	2.88498	1.11061	5.84826	3.10794	0.807399	3.31616	1.60471	nonspecific
molnc-6859-2	13.3345	16.01	10.1396	16.2597	20.2956	12.6491	20.0267	13.6923	21.4296	14.9258	13.3863	16.1476	14.8042	nonspecific
molnc-6859-4	5.322	7.73573	6.28799	8.79665	9.06179	6.95408	8.18658	6.19394	7.2628	6.25421	4.22469	8.07997	5.09975	nonspecific

## Sheet: in-molnc expression in lineage
molncRNA	Ery	Mono	CLP	HSC	MPP	LMPP	MEP	CD4Tcell	CD8Tcell	NKcell	CMP	GMP	Bcell	class
molnc-1204_cluster3	3.6188	2.68487	1.72431	1.7707	2.72572	1.13508	48.6056	13.6549	9.95315	1.45491	4.76061	1.95735	1.41976	lineage specific
molnc-1205	71.6152	443.864	94.6767	135.743	134.929	133.718	219.122	223.396	158.599	107.914	132.216	206.553	118.965	lineage specific
molnc-1205_cluster1	7.03377	53.7503	54.1586	67.2471	59.0005	43.6473	139.649	149.356	110.602	30.0537	71.5933	55.4985	33.5879	lineage specific
molnc-1205_cluster2	24.6539	23.1217	24.1619	25.7964	30.5393	29.6021	503.106	100.695	73.7999	22.018	58.9544	24.3054	19.5368	lineage specific
molnc-1206	13.3209	39.097	50.3821	46.4488	56.4463	38.21	87.5924	98.8309	84.0223	25.6172	57.8176	46.6358	38.6391	lineage specific
molnc-1207	311.73	117.862	99.9411	132.411	152.338	125.084	1495.34	150.999	138.081	104.586	216.757	122.26	105.54	lineage specific
molnc-1258	255.558	544.278	306.064	323.218	339.268	296.742	335.516	322.275	310.966	307.558	323.276	346.322	354.572	lineage specific
molnc-1299	1.16941	2.23322	8.72987	27.6609	16.4546	17.3657	10.7311	16.3267	18.9074	9.46569	12.6704	11.8599	19.4452	lineage specific
molnc-147a	102.719	184.366	101.25	90.3346	97.0612	90.3684	103.524	92.2753	94.3677	97.3047	94.3177	119.128	103.224	lineage specific
molnc-1538	16.099	47.66	79.825	70.3269	68.6093	60.2555	48.1076	58.5392	59.6954	43.2025	53.3439	54.4617	63.9726	lineage specific
molnc-15a_cluster1	959.003	95.1239	296.073	82.7599	93.2032	122.067	108.322	60.2364	61.4297	68.3199	136.063	202.911	152.622	lineage specific
molnc-2052	0.50045	0.224715	0.50045	0.512102	0.479294	0.448884	0.466036	0.914027	0.595397	1.26691	1.00159	0.417347	0.934597	lineage specific
molnc-210	103.356	19.2108	28.8363	25.638	26.5719	28.0758	21.4445	26.118	28.9381	29.5268	25.2253	26.9695	25.1218	lineage specific
molnc-2392	0.231906	-0.0735701	0.231906	4.096	1.12576	0.799101	-0.0735701	0.123059	0.123059	0.133568	0.0154992	-0.00220959	0.123059	lineage specific
molnc-301b	160.972	138.083	186.476	138.607	135.627	139.667	131.214	135.33	149.828	159.91	151.777	140.156	151.575	lineage specific
molnc-301b_cluster1	102.892	142.15	131.535	127.635	124.401	132.005	121.534	141.687	130.379	139.852	133.229	132.442	139.517	lineage specific
molnc-3128	383.953	570.203	412.965	445.107	454.567	418.405	450.777	462.444	408.964	426.039	440.604	476.572	461.421	lineage specific
molnc-3144	793.542	1188.67	825.366	647.773	735.233	681.91	690.742	665.3	606.601	722.362	659.89	821.853	754.811	lineage specific
molnc-3159	85.1442	104.572	118.356	111.136	112.568	95.0292	108.622	111.247	113.601	109.848	105.667	93.3806	123.919	lineage specific
molnc-3180-4	1.95919	4.54923	1.04371	2.18605	2.73272	1.84765	3.30043	2.26979	2.60648	2.81575	2.12386	2.6901	3.11293	lineage specific
molnc-3193	18.866	89.768	75.6304	86.1172	81.2912	68.3368	68.8724	87.4477	84.6008	79.499	76.515	81.6302	82.1543	lineage specific
molnc-33b	785.908	1238.15	1005.65	1029.08	1054.72	957.115	876.162	987.396	1035	987.416	951.259	997.979	1063.68	lineage specific
molnc-3619	0.67133	0.595201	1.43294	0.256063	1.97212	-0.00427981	0.588751	0.389216	0.111203	0.879995	0.0653965	0.297346	0.111203	lineage specific
molnc-3648-1	1.45124e+06	245446	659005	283024	553465	757868	302522	358078	443243	633196	313512	163963	442503	lineage specific
molnc-3680-1	202.234	300.458	83.4915	117.897	121.986	144.81	109.029	123.682	125.825	168.743	109.003	154.908	107.745	lineage specific
molnc-3683	1298.74	808.445	1062.92	992.317	955.876	936.639	802.466	941.703	944.069	866.915	874.709	857.836	977.102	lineage specific
molnc-3686	156.48	99.4529	110.242	54.0571	61.2647	60.9601	156.616	57.8921	55.3902	65.9407	64.0188	77.1275	64.7132	lineage specific
molnc-379_cluster1	0.00643519	-0.00663901	0.00643519	0.541826	0.0589031	-0.00347176	-0.00663901	0.0166461	0.0166461	0.0112231	-0.00663901	-0.00663901	0.0166461	lineage specific
molnc-379_cluster2	0.00205068	-0.0058442	0.00205068	0.716462	0.578747	0.0150847	-0.0058442	0.00391929	0.00391929	0.0023895	-0.0058442	-0.0058442	0.00391929	lineage specific
molnc-3936	94.2277	80.7232	158.936	75.4526	77.3711	86.6121	53.3244	95.4334	89.0719	156.103	70.8113	61.6004	93.7864	lineage specific
molnc-3945	251.63	326.546	228.059	210.475	207.224	225.611	224.31	212.387	199.321	229.894	236.41	272.848	223.336	lineage specific
molnc-3973	112.248	273.19	153.884	139.836	163.549	146.273	161.289	146.215	144.027	156.161	153.988	189.593	158.867	lineage specific
molnc-3977	3.20708	2.04223	6.83967	2.02177	2.38532	1.24001	2.28264	3.25577	1.97496	2.23487	2.99254	1.08074	2.46549	lineage specific
molnc-4295	31.8815	62.6504	64.1258	45.6993	53.0486	48.6608	43.7718	53.0434	58.1289	52.8956	52.2181	51.184	63.0396	lineage specific
molnc-4306	5.01548	10.3541	11.9513	12.4503	12.1857	9.07546	10.6176	14.018	10.4578	12.9886	13.81	11.7634	13.2692	lineage specific
molnc-4309	227.735	203.748	198.236	191.289	174.339	172.211	166.913	180.634	199.841	184.242	180.41	188.079	193.874	lineage specific
molnc-4316	518.839	377.628	432.704	419.42	380.499	417.583	387.851	384.911	366.486	408.906	398.614	360.377	434.194	lineage specific
molnc-432_cluster1	0.018223	-0.000166259	0.018223	0.0702923	0.0532602	0.0151164	-0.000166259	0.00124896	0.00124896	0.00229215	-0.000166259	-0.000166259	0.00124896	lineage specific
molnc-4449	296.211	722.448	483.735	519.232	578.696	562.047	729	549.6	509.985	305.076	625.25	675.893	386.156	lineage specific
molnc-4487	489.955	568.721	514.761	548.484	517.353	535.778	523.82	530.036	527.018	623.081	541.424	562.35	592.245	lineage specific
molnc-4503	38.9448	-0.0581259	0.193649	0.426416	2.72437	0.0150198	3.50319	0.0672673	0.0672673	0.0729154	1.63308	0.244783	0.0672673	lineage specific
molnc-4530	302.954	422.496	282.741	273.703	304.666	272.309	267.891	285.849	287.629	302.457	261.776	313.684	329.429	lineage specific
molnc-454	504.244	872.534	505.934	505.139	590.887	484.092	549.831	536.433	528.137	527.672	502.352	613.025	575.781	lineage specific
molnc-4632	62.8665	141.429	69.0041	69.0238	83.7296	67.8042	72.092	72.1743	69.5413	71.3846	72.5728	87.4357	78.6161	lineage specific
molnc-4650-1	1876.25	896.455	795.473	802.355	756.218	749.563	698.189	775.932	777.263	803.898	763.563	765.88	803.694	lineage specific
molnc-4650-2	532.061	463.732	408.816	465.191	432.479	453.424	426.637	437.604	428.444	479.426	443.557	455.44	439.214	lineage specific
molnc-4670	444.938	324.065	357.694	389.79	354.718	378.466	327.464	360.824	356.683	396.84	375.794	365.587	373.617	lineage specific
molnc-4712	416.425	490.577	566.864	484.905	497.663	519.49	505.936	482.126	494.744	459.169	491.617	464.036	565.16	lineage specific
molnc-4714	87.7948	62.9159	44.0222	75.0302	82.933	56.2172	76.3995	89.8854	85.8707	74.2413	61.0707	61.798	57.074	lineage specific
molnc-4734	5.43229	23.9505	10.2131	15.8468	17.1965	19.547	17.6839	17.5193	16.0749	21.2098	17.1027	17.4591	15.1687	lineage specific
molnc-4738	359.436	540.593	487.815	393.813	405.85	373.189	381.9	399.269	388.206	394.496	371.15	422.233	418.685	lineage specific
molnc-4746	187.465	155.209	173.482	161.341	148.28	164.764	150.631	147.263	135.677	153.318	147.018	148.03	156.081	lineage specific
molnc-4766	31.4586	49.3515	32.8603	54.466	61.1084	66.3295	57.726	58.1394	54.4939	57.2818	51.8768	57.7478	56.2694	lineage specific
molnc-4783	100.702	164.504	85.8372	90.5297	99.3778	78.2059	91.3161	97.2635	92.175	73.6869	85.9532	92.0314	113.809	lineage specific
molnc-492	249.854	309.739	327.391	294.654	291.816	313.809	287.175	284.508	275.854	314.882	287.167	305.177	296.37	lineage specific
molnc-499b	101.378	114.021	106.111	107.932	107.22	109.077	102.805	105.348	101.292	121.729	125.724	110.05	116.061	lineage specific
molnc-5007	54.5373	74.8433	76.5629	74.7124	73.4666	64.0873	75.9735	73.5902	68.3412	74.275	77.3994	81.7377	75.0581	lineage specific
molnc-5096	308.004	642.49	322.954	334.484	350.189	303.775	324.33	335.385	314.117	323.058	318.227	390.591	366.207	lineage specific
molnc-548aa-1	173.776	31.3384	41.4286	37.5421	40.4583	46.5034	42.9279	36.2495	36.5021	39.7605	46.8695	40.7925	40.1972	lineage specific
molnc-548ae-1	1.29458	11.9798	2.12887	2.73945	4.6394	2.80316	3.61729	2.84793	2.34014	3.36431	3.59591	4.6718	3.83862	lineage specific
molnc-548d-1	733.278	80.0674	716.88	144.759	119.217	195.151	123.686	172.073	184.368	106.501	182.119	149.82	161.864	lineage specific
molnc-548d-2	62.9017	96.9949	60.8199	112.901	106.4	110.667	88.0834	122.608	119.01	127.213	112.741	109.811	92.43	lineage specific
molnc-548f-4	5.0588	13.3775	10.9959	11.7532	14.4156	14.5226	13.0913	14.6692	16.2739	19.3053	13.333	14.1952	14.7222	lineage specific
molnc-548i-2	594.705	366.427	368.751	430.204	383.515	402.944	361.459	390.931	362.874	377.945	407.063	395.179	402.113	lineage specific
molnc-548u	16.172	10.5863	19.7958	13.0885	18.5239	14.2015	18.2687	17.3794	16.6446	14.7585	19.211	16.8815	14.2861	lineage specific
molnc-548x	25.4463	30.1236	28.5473	31.4466	29.7709	34.9211	28.6947	25.8871	28.1251	28.4221	27.8589	27.4452	27.6908	lineage specific
molnc-550b-2	53.9769	105.215	70.7458	58.5103	67.7013	61.883	52.0952	58.3381	62.3098	67.5756	55.9054	68.9341	74.1163	lineage specific
molnc-5583-2	217.475	198.849	232.887	211.784	203.947	317.524	215.446	160.713	153.625	185.88	222.54	235.012	175.169	lineage specific
molnc-5689	146.057	36.1021	27.9818	44.3037	45.0759	32.9302	34.4308	38.9176	34.2246	33.7555	41.5321	39.209	40.0755	lineage specific
molnc-5692c-2	207.047	136.397	175.241	321.653	280.018	298.654	198.557	290.404	300.2	236.896	233.392	213.488	247.449	lineage specific
molnc-5739	345.785	196.354	173.77	216.51	179.32	228.053	200.856	214.932	196.055	182.169	214.835	203.771	187.884	lineage specific
molnc-581	184.721	256.138	259.732	194.662	166.997	180.003	194.858	184.443	196.836	215.761	177.664	189.722	206.876	lineage specific
molnc-6076	42.8271	43.9846	69.0778	50.6941	51.9982	45.1774	49.0017	43.415	49.1172	55.8269	55.7265	49.2232	49.936	lineage specific
molnc-6077	34.2701	70.4927	55.4192	99.0812	91.1775	82.6938	74.5673	87.4927	103.338	140.39	86.1067	76.071	73.3285	lineage specific
molnc-612	4481.76	3185.98	2674.67	1665.57	1742.88	2490.06	1343.33	1381.98	1436.1	1744.61	1523.79	1544.64	1498.36	lineage specific
molnc-6125	837.15	337.421	396.19	329.602	344.286	253.11	328.71	347.148	305.536	293.405	279.187	271.292	353.062	lineage specific
molnc-6132	118.959	66.3895	76.4656	74.8146	67.2002	50.09	64.138	58.6781	69.3395	64.6509	66.4807	65.9378	72.8785	lineage specific
molnc-6134	0.879264	0.995067	0.879264	1.69234	1.92956	1.06145	0.952884	1.07263	0.936684	0.963002	1.57324	1.33091	0.93223	lineage specific
molnc-620	714.807	773.011	814.829	738.373	707.967	724.755	677.656	715.385	667.76	734.869	718.714	736.861	755.129	lineage specific
molnc-624	204.088	108.339	144.911	129.532	123.173	130.453	115.825	110.506	117.57	117.756	114.331	94.4457	154.406	lineage specific
molnc-651	5.3476	11.6624	16.73	30.8765	32.2318	20.055	21.3322	19.3866	15.9947	19.9349	19.6673	23.5664	11.4563	lineage specific
molnc-6512	159.206	272.976	170.305	194.479	206.353	222.657	214.382	171.579	173.213	166.721	227.245	223.679	166.629	lineage specific
molnc-6516	661.684	502.73	563.177	560.489	552.716	638.67	580.917	532.02	525.756	821.628	596.173	747.483	559.51	lineage specific
molnc-6723	145.738	150.459	240.376	120.441	95.5249	105.388	97.8405	150.511	139.6	84.0872	92.3906	74.245	159.639	lineage specific
molnc-6724-4	97.4119	7.14125	107.043	76.8158	50.6076	38.7786	23.4147	60.2457	45.2726	30.0642	36.3522	25.2526	72.8236	lineage specific
molnc-6739	61.6599	61.949	26.2143	53.6274	53.9492	56.4431	51.063	54.3757	56.3046	57.4515	70.0029	41.1468	60.468	lineage specific
molnc-6840	12.9087	33.4628	51.5686	34.3815	32.7143	34.4924	32.5674	42.4182	55.5886	91.2138	32.7495	33.2498	45.1225	lineage specific
molnc-6859-1	181.124	121.042	71.2984	104.922	125.962	99.4716	133.313	144.823	141.057	127.153	116.065	96.6856	126.168	lineage specific
molnc-6859-3	245.438	145.083	86.0465	128.58	148.142	126.364	153.586	178.773	179.32	164.317	140.564	121.407	157.976	lineage specific
molnc-6862-1	289.342	348.628	310.491	262.394	281.392	241.698	272.117	241.89	273.735	291.072	263.371	271.189	283.372	lineage specific
molnc-7109	327.458	248.266	322.692	360.644	235.463	491.669	216.673	243.277	266.282	264.919	295.954	350.197	293.866	lineage specific
molnc-770	0.999898	-0.0577137	0.999898	46.8926	10.977	2.49178	-0.245836	0.867055	0.817307	0.871593	0.940787	0.671193	1.03056	lineage specific
molnc-7854	26.8792	48.1664	27.2523	19.4406	22.4678	29.4531	22.6045	20.9745	27.4591	50.509	26.0942	19.8733	22.8895	lineage specific
molnc-8070	0.8794	3.69205	6.95028	3.58075	3.92516	5.02007	2.06931	3.45366	5.06031	5.17613	4.39376	2.57573	2.3483	lineage specific
molnc-103a-2	193.014	183.472	143.756	162.614	140.017	193.695	205.342	160.796	177.635	178.448	173.05	170.93	216.85	nonspecific
molnc-103b-2	4.19423	8.4693	6.84855	9.25892	12.7856	13.7615	14.4949	9.55593	6.09305	8.05204	18.7898	8.42233	12.22	nonspecific
molnc-1204	84.2383	82.71	96.5783	89.1244	77.2529	96.0281	84.5711	84.7114	82.5322	92.6814	81.7103	75.3969	94.3554	nonspecific
molnc-1206_cluster1	13.4457	35.6324	18.463	43.4736	51.2866	55.9408	240.573	151.55	139.11	29.6296	70.5723	41.1613	36.3656	nonspecific
molnc-1226	1.34495	4.00163	3.89945	1.88892	2.40654	3.65051	3.24967	3.15389	3.43989	6.84969	1.41901	3.17248	5.72632	nonspecific
molnc-1273d	7.50493	6.20264	5.27992	3.6117	3.7223	4.46802	7.14434	3.11283	5.06887	9.12178	5.83388	3.27485	6.16445	nonspecific
molnc-1273h	0.306624	8.20102	21.6685	3.31105	2.12314	5.23299	2.20504	12.1794	12.5357	11.164	3.36709	7.09402	38.3441	nonspecific
molnc-1297	51.9948	55.3202	50.7327	58.5545	55.7891	52.4375	45.9695	46.521	47.8019	45.7142	52.2157	55.8095	51.5876	nonspecific
molnc-3157	33.1823	66.385	55.6091	36.6199	59.1226	41.5901	39.1244	49.801	50.503	53.3802	44.8205	44.1975	61.0336	nonspecific
molnc-3171	1049.81	677.918	1354.29	1103.28	931.083	994.488	694.255	906.41	1002.59	898.565	839.923	677.65	1255.89	nonspecific
molnc-3199-2	544.314	469.521	362.82	469.261	468.979	453.022	458.114	398.326	379.59	354.058	407.898	482.274	365.276	nonspecific
molnc-3668	42.9342	66.6483	40.8297	55.2173	43.8563	52.5543	42.8864	42.0798	54.8477	59.2302	51.8219	49.4097	50.1991	nonspecific
molnc-3680-2	276.809	232.879	164.889	146.506	172.453	156.92	140.808	151.842	187.645	272.299	142.022	129.725	256.119	nonspecific
molnc-3681	1587.08	1157.84	2260.07	2072.85	1762.18	2001.37	1443.48	1428.01	1814.94	1547.39	1653.88	1589.58	2045.96	nonspecific
molnc-3688-2	191.564	119.484	157.901	171.622	155.756	151.288	127.283	120.868	130.132	126.136	149.304	117.473	169.431	nonspecific
molnc-370	233.176	227.517	232.32	245.623	217.342	229.711	228.765	195.695	205.247	256.934	213.771	243.341	238.939	nonspecific
molnc-374a	923.577	1022.51	1121.77	808.316	787.419	713.588	652.483	823.483	810.457	686.027	612.315	684.947	741.294	nonspecific
molnc-374b	25.2422	20.603	18.4244	35.514	21.9785	33.5457	20.578	29.985	32.3774	26.2945	18.2315	16.2289	26.3435	nonspecific
molnc-378f	107.823	94.8637	92.9095	95.0841	89.6323	101.278	96.9716	112.541	116.828	93.4959	95.6914	92.4299	110.119	nonspecific
molnc-3929	467.956	596.362	596.363	510.755	508.425	493.836	531.472	544.129	518.489	482.636	542.215	495.162	561.697	nonspecific
molnc-3939	857.37	475.63	719.663	464.115	451.674	598.57	475.745	619.546	436.295	484.4	563.575	717.933	464.46	nonspecific
molnc-4256	193.002	154.099	163.473	159.001	153.839	167.308	140.176	167.445	166.004	169.423	165.474	147.863	184.443	nonspecific
molnc-4435-1	192.499	224.543	147.205	223.784	221.329	206.056	294.196	176.503	176.21	253.328	246.583	187.8	177.642	nonspecific
molnc-4435-2	361.938	350.584	104.369	346.349	374.572	310.811	776.953	197.09	221.26	493.965	595.811	258.465	154.073	nonspecific
molnc-4465	66.1429	77.2368	66.3872	58.8341	54.6791	77.3222	57.4917	56.7804	62.6556	89.499	67.9445	96.75	65.5863	nonspecific
molnc-4477b	94.9995	130.912	175.22	155.186	128.822	132.573	141.685	127.838	158.331	131.405	115.043	101.283	177.785	nonspecific
molnc-4500	180.069	138.843	247.123	248.237	194.094	199.118	156.475	176.783	194.184	177.913	182.948	157.302	266.378	nonspecific
molnc-4748	59.476	73.657	71.2478	62.0222	57.4032	56.2925	57.7861	65.9923	61.7433	69.5065	61.5395	62.6312	70.1635	nonspecific
molnc-4759	1.07991	1.05764	2.01311	3.75311	2.88298	1.26349	2.98303	4.72403	2.44295	2.88803	2.51615	3.10985	1.27197	nonspecific
molnc-4761_cluster1	296.154	313.435	347.895	313.605	304.275	306.898	288.937	314.905	327.402	302.699	313.538	311.094	336.52	nonspecific
molnc-4999	150.842	115.868	142.557	123.985	128.301	131.966	114.107	109.86	122.633	117.489	118.002	118.246	144.881	nonspecific
molnc-5192	73.8146	21.5552	52.1702	16.98	31.3869	16.3096	27.2508	13.5088	22.9465	39.2711	32.6244	28.2833	10.9305	nonspecific
molnc-550a-2	962.001	813.446	1046.97	1171.57	1066.2	1105.33	1022.17	721.211	843.51	842.392	1098.51	969.074	927.471	nonspecific
molnc-550a-3	35.0132	61.7156	148.449	276.164	407.381	423.282	613.408	21.5142	27.5159	60.4203	376.378	283.798	36.4266	nonspecific
molnc-553	80.4965	66.5354	97.8917	97.4678	100.199	155.216	123.973	110.313	140.414	135.036	163.325	107.701	102.597	nonspecific
molnc-5707	24.3609	0.0356131	8.84177	1.91415	1.27878	7.03941	2.33628	0.317477	0.45833	0.0868599	2.82027	4.07063	0.583216	nonspecific
molnc-583	82.1449	82.7484	89.0634	91.5275	85.1979	72.278	77.0369	74.0926	78.8796	70.938	84.3976	73.0748	88.6243	nonspecific
molnc-6506	59.6634	48.6233	62.5523	54.9485	49.9645	63.098	50.6814	55.3087	51.9637	55.0347	53.5887	48.9632	58.3505	nonspecific
molnc-6511a-4	144.579	125.284	150.952	122.032	123.737	149.635	126.063	125.419	118.417	164.35	123.654	142.911	148.535	nonspecific
molnc-664a	5.78198	2.37871	1.16683	4.99918	1.59447	1.68767	2.4096	3.4414	3.95283	3.61609	5.15455	2.10712	3.0796	nonspecific
molnc-6817	413.925	309.629	380.496	360.99	338.07	345.137	366.545	356.98	359.696	386.013	424.816	400.177	348.572	nonspecific
molnc-6859-2	62.0598	52.0257	38.5609	50.7986	67.8269	50.4935	62.5105	70.1358	58.0022	54.2271	54.2493	44.2691	48.897	nonspecific
molnc-7703	7.76703	15.6325	4.74769	8.5657	7.18124	6.15355	7.51161	10.4579	8.08413	8.07068	10.0983	4.26566	12.2784	nonspecific
molnc-924	23.5622	20.7967	29.5044	25.9732	23.5538	24.6176	25.1021	19.9333	23.588	22.0008	27.3639	24.6469	23.648	nonspecific
