# Supplementary material for: Deciphering the Functional Long Non‐Coding RNAs Derived from MicroRNA Loci
Source: Adv Sci (Weinh). 2023 Oct 17;10(33):2203987. doi: 10.1002/advs.202203987 (PMC10667839; doi:10.1002/advs.202203987)
Supplement: Supplementary file 4 — Supporting Information [file ADVS-10-2203987-s001.xlsx]

## Sheet: summary
Supporting Table 3. Dynamic expression of molncRNA during human hematopoiesis and half-lives of molncRNA during erythroid differentiation. Related to Figure 2 and Figure S2.
sheetName	content
ex-molncRNA expression	Dynamic expression of ex-molncRNA is identified by Iso-seq during human hematopoiesis (RNA-seq: erythroid differentiation day11-14-18; granulocytic differentiation day5-10-15; monocytic differentiation day5-10-15)
in-molncRNA expression	Dynamic expression of in-molncRNA is identified by Iso-seq during human hematopoiesis (RNA-seq: erythroid differentiation day11-14-18; granulocytic differentiation day5-10-15; monocytic differentiation day5-10-15)
erythroid differentiation gene	Critical erythroid genes from Gene Ontology (GO) database (Ashburner et al., 2000) with keyword: "erythrocyte"
RNA half-life	RNA (ex-, in-molncRNA, annotated mRNA, lncRNA) half-life is calculated by stability RNA-seq

## Sheet: ex-molncRNA expression
	Erythroid differention (molncRNA)					Erythroid differention (miRNA)			Monocytic differention (molncRNA)					Granulocytic differention (molncRNA)
molncRNA	log2(fold-change, D14 vs. D11)	log2(fold-change, D18 vs. D11)	log2(fold-change, D18 vs. D14)	Ery.class		miRNA	correlation		Mono.class	log2(fold-change, D10 vs. D5)	log2(fold-change, D15 vs. D10)	log2(fold-change, D15 vs. D5)		Gran.class	log2(fold-change, D10 vs. D5)	log2(fold-change, D15 vs. D10)	log2(fold-change, D15 vs. D5)
molnc-1183	3.39651	2.23386	-1.16265	up
molnc-1204	0.531155	1.73087	1.19971	up					down-up	-2.62718	2.98614	0.358963		up	0.68558	-0.29412	0.39146
molnc-1204_cluster2	-0.466961	-2.72076	-2.2538	down					down	-1.16197	0.548386	-0.613587		down	0.0944106	-0.752041	-0.65763
molnc-1254-1	-0.70029	-0.572962	0.127328	down		hsa-mir-1254-1	0.948158
molnc-128-1	-4.08264	-3.3004	0	down		hsa-mir-128-1	0.535606		down	-0.912625	-1.36133	-2.27395		up	0.630489	0.41671	1.0472
molnc-1296	-0.32401	1.18343	1.50744	up		hsa-mir-1296	-0.418484							up	0.181997	1.60607	1.78806
molnc-1302-10	0.765516	-0.0640355	-0.829551	up-down
molnc-1302-9	0.799307	0.103078	-0.696229	up-down
molnc-130b	-0.614525	-1.89901	-1.28449	down		hsa-mir-130b	0.926547		down	-1.56098	-0.159331	-1.72031		down	-1.75819	0	-1.94343
molnc-142	0.908255	-2.20582	-3.11407	up-down		hsa-mir-142	-0.0869356		up	-0.493792	1.82343	1.32963		up	-0.139163	1.86304	1.72387
molnc-17	2.57271	2.4213	-0.151408	up		hsa-mir-20a	-0.835768		down-up	-3.89673	1.40798	-2.48875		down	-1.75819	0	-1.94343
molnc-17	2.57271	2.4213	-0.151408	up		hsa-mir-17	-0.978637		down-up	-3.89673	1.40798	-2.48875		down	-1.75819	0	-1.94343
molnc-17	2.57271	2.4213	-0.151408	up		hsa-mir-19a	-0.812989		down-up	-3.89673	1.40798	-2.48875		down	-1.75819	0	-1.94343
molnc-17	2.57271	2.4213	-0.151408	up		hsa-mir-18a	-0.991485		down-up	-3.89673	1.40798	-2.48875		down	-1.75819	0	-1.94343
molnc-17	2.57271	2.4213	-0.151408	up		hsa-mir-92a-1	-0.947449		down-up	-3.89673	1.40798	-2.48875		down	-1.75819	0	-1.94343
molnc-17	2.57271	2.4213	-0.151408	up		hsa-mir-19b-1	0.0718599		down-up	-3.89673	1.40798	-2.48875		down	-1.75819	0	-1.94343
molnc-19b-1	-1.76598	-2.43104	-0.665059	down		hsa-mir-92a-1	0.844138		down-up	-2.12169	1.10663	-1.01507		down	-1.01663	-0.35045	-1.36708
molnc-19b-1	-1.76598	-2.43104	-0.665059	down		hsa-mir-19b-1	-0.307088		down-up	-2.12169	1.10663	-1.01507		down	-1.01663	-0.35045	-1.36708
molnc-22	2.6752	5.7684	3.09319	up		hsa-mir-22	0.999737							up	0.109789	0.505034	0.614823
molnc-223	-0.972924	-0.682876	0.290048	down		hsa-mir-223	0.856725		up	0.207367	1.30872	1.51608		up	1.19331	1.46899	2.6623
molnc-301b	0.405047	-0.266724	-0.671771	down		hsa-mir-301b	0.181205		down-up	-0.759984	0.625539	-0.134445		down	-1.357	-0.853358	-2.21036
molnc-301b	0.405047	-0.266724	-0.671771	down		hsa-mir-130b	0.0132398		down-up	-0.759984	0.625539	-0.134445		down	-1.357	-0.853358	-2.21036
molnc-3115	0.0452223	-1.78816	-1.83338	down					down-up	-3.29818	2.9858	-0.312378		up-down	1.10471	-1.01921	0.0855077
molnc-3121	-1.04735	-4.0081	-2.96075	down					down	-1.27695	0.0248093	-1.25214		down	-0.898142	-0.900691	-1.79883
molnc-3124	0.238698	1.55495	1.31625	up		hsa-mir-3124	0.49708
molnc-3128	0.210149	1.11992	0.909776	up		hsa-mir-3128	0.98006
molnc-3135a	0.63325	0.813276	0.180027	up					down	0.112628	-3.6192	-3.50658		up	0.892908	0.956735	1.84964
molnc-3149	0.286007	1.95065	1.66464	up					up-down	2.90987	-4.68292	-1.77305		up-down	1.36851	-4.6584	-3.28989
molnc-3155a	-0.519624	-0.997834	-0.47821	down					down	-0.512223	-0.174427	-0.68665
molnc-3161	1.9085	3.04219	1.13369	up					up	0.250117	0.480891	0.731008
molnc-3198-1	0.288804	0.763397	0.474593	up
molnc-3651	-1.47153	-1.85164	-0.380114	down		hsa-mir-3651	-0.0296502		down-up	-2.69966	1.04589	-1.65377		down	-0.79367	-0.873912	-1.66758
molnc-3679	-1.51555	-2.0922	-0.576653	down					down-up	-1.52422	2.36368	0.839456		up	0.990247	1.11634	2.10659
molnc-3680-1	1.5041	3.53533	2.03123	up										up	0.394286	0.531874	0.92616
molnc-3680-2	1.20199	3.03247	1.83047	up					up	0.586809	-0.161056	0.425753		up	0.446078	0.631452	1.07753
molnc-3682	-0.699817	-4.62e-05	0.69977	down-up					down-up	-1.43143	0.929877	-0.501549		down	-1.11479	-0.186964	-1.30176
molnc-3685	-0.829891	-0.853723	-0.0238322	down										down	-0.199834	-0.522736	-0.72257
molnc-3692	0.362384	0.944733	0.582349	up
molnc-378a	0.605963	0.866254	0.26029	up		hsa-mir-378a	-0.994054
molnc-3939	-0.545509	-1.24965	-0.704138	down					up	0.765136	0.252595	1.01773		up	1.33622	0.475425	1.81164
molnc-421	0.174546	0.874346	0.6998	up		hsa-mir-421	0.859826
molnc-4306	0.698187	2.42126	1.72307	up					down	-0.735738	-1.06303	-1.79877		down-up	-2.42204	2.05399	-0.368058
molnc-4428	-0.262004	-0.828776	-0.566772	down
molnc-4449	-0.98559	-5.01964	-4.03405	down		hsa-mir-4449	-0.959355		down	-1.82161	-0.180643	-2.00225		down	-0.988602	-1.15366	-2.14226
molnc-4451	0	3.02243	2.94189	up					up	1.46736	0.0812959	1.54866		up	0.881034	1.39578	2.27682
molnc-4453	-0.161818	-2.79182	-2.63	down					down	-0.595539	0.226195	-0.369344
molnc-4458	0.0235542	-0.733638	-0.757192	down										down	-0.460243	-0.933628	-1.39387
molnc-4461	-0.45064	-2.5449	-2.09426	down		hsa-mir-4461	-0.953232		down	-0.917907	0.190477	-0.727429		down	-0.642935	-0.190188	-0.833123
molnc-4477b	-0.840059	-1.2374	-0.397342	down					up	1.07316	0.0739139	1.14707		up	0.374869	0.263767	0.638636
molnc-4655	0.065697	-2.9342	-2.99989	down					down	0.245622	-1.30554	-1.05991		down-up	-0.667936	0.968968	0.301032
molnc-4664	-0.381214	-5.15229	-4.77108	down		hsa-mir-4664	0.908854		up	0.599689	-0.25923	0.340459
molnc-4676	0.422206	-0.874064	-1.29627	down		hsa-mir-4676	-0.926815		down	-1.05069	-0.194122	-1.24481		down-up	-2.49392	2.56422	0.0703041
molnc-4707	0.300752	-1.98037	-2.28112	down
molnc-4712	-0.737497	-1.22163	-0.484128	down
molnc-4737	-0.0106096	-4.95683	-4.94622	down										down	-0.290002	-0.706835	-0.996836
molnc-4786	-0.354127	-1.15004	-0.795911	down					down	-0.389494	-0.382844	-0.772338		down	-0.342378	-1.19909	-1.54147
molnc-4999	0.43143	0.775538	0.344107	up		hsa-mir-4999	0.939307
molnc-5091	-0.575856	-1.3701	-0.794242	down		hsa-mir-5091	0.907734		up	1.42908	-0.00224521	1.42684		down	-0.0180161	-0.843017	-0.861033
molnc-5094	0.392827	0.842898	0.450071	up		hsa-mir-5094	0.439352		down	-0.357896	-0.260537	-0.618433		down	-0.121553	-1.19726	-1.31881
molnc-5188	0.0356745	1.11389	1.07822	up		hsa-mir-5188	0.999994		down-up	-1.5225	1.41502	-0.10748
molnc-548ac	0.529943	0.736655	0.206712	up		hsa-mir-548ac	0.892342		down	0.11768	-1.69075	-1.57307		up	1.71347	-0.204475	1.509
molnc-548at	0.490281	1.36787	0.877585	up					up-down	1.55566	-0.744632	0.811026		down-up	-0.629238	2.14344	1.51421
molnc-548c	0.450942	1.06106	0.610121	up					down-up	-0.851887	0.738884	-0.113002		down	-0.938348	0.302457	-0.63589
molnc-548e	0.524786	1.19688	0.672096	up		hsa-mir-548e	-0.564057		up	1.27669	-0.420873	0.855814
molnc-548k	0.631362	0.903731	0.272369	up		hsa-mir-548k	-0.182696		down	0.194367	-0.849299	-0.654932		down-up	-1.57397	1.32054	-0.25343
molnc-550a-2	-1.2658	-2.26291	-0.997105	down					up	-0.172395	0.624056	0.451661		up	1.85494	0.489107	2.34405
molnc-554	0.459878	2.79781	2.33793	up
molnc-5585	0.532698	0.949867	0.417169	up
molnc-5690	-2.23562	-3.51913	-1.28351	down		hsa-mir-5690	-0.939675		up	1.03584	0.254001	1.28984		down-up	-1.15735	1.50883	0.351481
molnc-570	-0.653811	-1.90439	-1.25058	down		hsa-mir-570	-0.686845							down	-0.348985	-0.354234	-0.703219
molnc-5706	-0.760714	-2.40946	-1.64874	down					down	-0.170803	-1.06969	-1.24049		down-up	-1.74284	1.55423	-0.188604
molnc-579	-1.36547	-0.0404267	1.32505	down-up		hsa-mir-579	-0.288483		down	-0.269541	-0.780066	-1.04961		up	0.580879	0.0470665	0.627945
molnc-580	-0.325102	-0.731405	-0.406303	down		hsa-mir-580	-0.138965
molnc-600	0.281439	-1.22288	-1.50432	down										down	-0.73314	-0.184196	-0.917337
molnc-6124	2.86448	5.38782	2.52334	up					down-up	-0.623664	0.954568	0.330905
molnc-6125	0.846408	1.11325	0.266839	up		hsa-mir-6125	-0.327992		down	-0.845014	-0.00331145	-0.848325
molnc-616	1.90337	3.66138	1.75801	up		hsa-mir-616	0.959116		up	1.41508	-0.49092	0.924161		up	0.687594	0.494782	1.18238
molnc-6512	-1.18279	-4.58609	-3.4033	down					up	0.705185	0.0438535	0.749039		up	1.00311	0.251834	1.25494
molnc-664a	0.546323	-2.06867	-2.61499	down		hsa-mir-664a	-0.925013		down	-0.429001	-0.646372	-1.07537		down	0.34911	-1.78127	-1.43216
molnc-6769a	-1.11853	0.116626	1.23516	down-up
molnc-6817	-0.0686396	-1.6636	-1.59496	down										down	-0.44503	-0.170405	-0.615436
molnc-6859-2	0.788305	0.492037	-0.296268	up
molnc-6859-4	0.650633	0.576547	-0.0740855	up					up	0.723272	-0.276347	0.446924
molnc-770	-1.5019	-4.34604	-2.84414	down					down-up	-2.20128	0.643832	-1.55745
molnc-7854	0.227395	0.879661	0.652266	up
molnc-92a-1	-1.77619	-2.76759	-0.991396	down		hsa-mir-92a-1	0.818829		down-up	-2.07384	1.18642	-0.887424		down	-1.1641	-0.558557	-1.72266
molnc-let-7d	-0.637657	-1.11692	-0.479268	down		hsa-let-7d	0.500513		up	-0.381227	0.999079	0.617852		up	0.25588	0.342511	0.598391
molnc-let-7f-1_cluster1	-0.574431	-0.918926	-0.344495	down		hsa-let-7f-1	-0.618479		up	-0.40995	1.06582	0.655875		up	0.198076	0.498707	0.696782
molnc-let-7f-1_cluster1	-0.574431	-0.918926	-0.344495	down		hsa-let-7d	0.529396		up	-0.40995	1.06582	0.655875		up	0.198076	0.498707	0.696782
molnc-let-7i	-0.341962	-1.4386	-1.09664	down		hsa-let-7i	-0.983004		up	0.948572	0.188264	1.13684		up	0.79078	-0.0606086	0.730171

## Sheet: in-molncRNA expression
	Erythroid differention (molncRNA)					Erythroid differention (miRNA)			Monocytic differention (molncRNA)					Granulocytic differention (molncRNA)
molncRNA	log2(fold-change, D14 vs. D11)	log2(fold-change, D18 vs. D11)	log2(fold-change, D18 vs. D14)	Ery.class		miRNA	correlation		Mono.class	log2(fold-change, D10 vs. D5)	log2(fold-change, D15 vs. D10)	log2(fold-change, D15 vs. D5)		Gran.class	log2(fold-change, D10 vs. D5)	log2(fold-change, D15 vs. D10)	log2(fold-change, D15 vs. D5)
molnc-103a-2	-0.293329	-0.961831	-0.668502	down		hsa-mir-13a-2	-0.788557
molnc-103b-2	0.0182033	1.02126	1.00306	up										up-down	1.31531	-0.792516	0.522791
molnc-1204_cluster3	-0.659492	-1.71151	-1.05202	down					down-up	-0.94864	0.905523	-0.043117
molnc-1205_cluster1	-0.750228	-0.469184	0.281043	down					down	-0.47938	-0.51253	-0.99191
molnc-1205_cluster2	-0.632041	-2.13996	-1.50792	down					down	-0.989458	-0.0528222	-1.04228		down	0.26665	-1.16413	-0.897484
molnc-1206	-0.82477	0.0870746	0.911845	down-up					down	-1.08859	0.140669	-0.947925		down	0.498918	-0.704206	-0.205288
molnc-1206_cluster1	-0.679004	-1.08532	-0.406318	down					down-up	-0.597006	0.950313	0.353307
molnc-1207	-0.617652	-2.12865	-1.511	down
molnc-1273d	-0.106916	1.67835	1.78527	up										up	0.119724	2.06045	2.18018
molnc-1273h	-1.15644	-4.22723	-3.07079	down		hsa-mir-1273h	0.996906		up-down	0.975744	-2.71701	-1.74127		up-down	3.41532	-1.87556	1.53976
molnc-1297	1.0337	0.879537	-0.154167	up		hsa-mir-1297	0.0323016							down	0.401366	-1.07394	-0.672576
molnc-147a	0.373803	0.797978	0.424175	up
molnc-1538	-0.997899	-2.07296	-1.07506	down					down-up	-0.731381	2.13678	1.4054
molnc-210	1.33086	0.593113	-0.737749	up-down		hsa-mir-21	0.548475		down	0.522962	-0.692517	-0.169555		down	-0.790187	-0.873202	-1.66339
molnc-2392	-1.22297	-2.87382	-1.65084	down					down	-1.07094	0.463791	-0.607144		down	-1.16414	0.134708	-1.02943
molnc-301b	-0.390018	-1.63435	-1.24434	down		hsa-mir-31b	0.947078		down	-0.467618	-0.280664	-0.748282		down	-1.19465	-1.13734	-2.332
molnc-301b_cluster1	0.483487	1.02915	0.545668	up		hsa-mir-13b	-0.900363		up	0.116005	0.55358	0.669586
molnc-301b_cluster1	0.483487	1.02915	0.545668	up		hsa-mir-31b	-0.960717		up	0.116005	0.55358	0.669586
molnc-3157	-0.277029	-1.24164	-0.96461	down		hsa-mir-3157	-0.971393							up	0.390973	0.383275	0.774248
molnc-3159	-0.849069	-0.591316	0.257752	down
molnc-3193	-1.28216	-1.00921	0.272946	down					down	0.163645	-0.653583	-0.489939
molnc-3648-1	1.68588	0.635847	-1.05003	up-down		hsa-mir-3687-1	0.315539							down	-0.676267	0.174924	-0.501343
molnc-3680-1	1.80423	3.76946	1.96523	up										up	0.268135	0.425379	0.693514
molnc-3680-2	0.0713134	0.975049	0.903736	up					down-up	-1.19966	0.941115	-0.258544
molnc-3683	-0.148143	0.479356	0.627498	up
molnc-3688-2	1.36931	4.11802	2.74871	up					down	-1.0013	-0.109104	-1.11041
molnc-374b	-0.497783	0.429705	0.927487	up		hsa-mir-421	0.998945		up	1.32238	1.28549	2.60787		up	0.731501	1.38495	2.11645
molnc-378f	-0.310421	-1.28195	-0.971531	down		hsa-mir-378f	-0.681545							down	-0.194014	-0.663189	-0.857203
molnc-3936	2.60204	5.16408	2.56204	up					up	0.588464	1.01421	1.60268		up	0.00186214	2.97184	2.9737
molnc-3939	-0.933723	-1.63536	-0.701638	down					down	-0.673034	-0.0630116	-0.736045
molnc-4309	0.831019	-0.334042	-1.16506	up-down										down	0.0763053	-0.60717	-0.530865
molnc-4435-2	-0.615587	-1.12663	-0.511048	down					down	-0.782495	-0.208604	-0.991099		down	-0.308774	-0.357401	-0.666175
molnc-4449	-1.04898	-3.97869	-2.92971	down		hsa-mir-4449	-0.944555		down	-1.43954	-0.0517017	-1.49124		down	-0.858914	-0.651142	-1.51006
molnc-4487	0.385986	0.71313	0.327145	up
molnc-4503	0.470487	-1.97281	-2.4433	down		hsa-mir-453	-0.885335
molnc-4712	-0.43432	-0.901593	-0.467272	down
molnc-4714	1.77917	1.73946	-0.0397054	up					down	-1.11081	-0.12348	-1.23429		down	-2.36704	0.502895	-1.86414
molnc-4734	-0.716959	-4.04813	-3.33117	down
molnc-4738	-0.338324	-0.680874	-0.34255	down										up	0.207648	0.620711	0.828359
molnc-4746	-0.291884	0.294611	0.586495	up		hsa-mir-4746	-0.999625
molnc-4748	-0.713073	-0.671247	0.0418259	down										up	0.315114	0.271909	0.587023
molnc-4766	-0.908839	-1.49936	-0.590522	down		hsa-mir-4766	0.672911		down	-1.14839	0.408439	-0.739947
molnc-4783	-1.14705	-0.0169714	1.13008	down-up
molnc-492	0.542105	0.653976	0.111871	up
molnc-4999	0.341146	-0.333974	-0.675119	down		hsa-mir-4999	-0.720505
molnc-499b	0.326668	0.634902	0.308234	up					down	0.344091	-0.805238	-0.461146
molnc-5192	-1.08855	-1.17155	-0.0830057	down					down	0.72523	0.0646688	0.789899		up-down	1.42339	-0.905731	0.517656
molnc-548aa-1	-0.792588	-1.62402	-0.831436	down					down	-0.428832	-0.946691	-1.37552
molnc-548d-1	0.744206	-0.938471	-1.68268	up-down		hsa-mir-548d-1	-0.840613		down	-1.23152	-0.328973	-1.56049
molnc-548f-4	-3.34865	-4.22844	-0.879787	down					up	2.23623	0.571127	2.80736		down-up	-2.38252	2.08189	-0.300631
molnc-550a-2	0.0658661	-0.549982	-0.615848	down
molnc-550a-3	-0.756252	-3.52222	-2.76596	down		hsa-mir-55a-3	0.3661		down	-0.837805	0.24673	-0.591075		down	-0.212509	-0.436503	-0.649011
molnc-550b-2	-1.21366	0.620713	1.83437	down-up					down	-0.459614	-0.466589	-0.926203		down	-0.512534	-2.27379	-2.78632
molnc-553	-1.05564	-1.80075	-0.745106	down					up	-0.0525756	0.674445	0.621869		up	0.222681	0.733878	0.956559
molnc-5583-2	-0.103527	-2.16002	-2.05649	down					down	-0.903251	-0.0391466	-0.942398		down	-0.659371	0.164753	-0.494617
molnc-5692c-2	-0.304178	-0.943808	-0.63963	down
molnc-5707	-0.611021	-1.92354	-1.31252	down										down	-1.81793	0	-2.00349
molnc-6076	0.373348	1.43621	1.06286	up										up	-0.496014	0.954776	0.458762
molnc-6077	-1.02681	-1.17712	-0.150312	down					up	-0.234586	1.24113	1.00654		up	0.348637	1.08174	1.43038
molnc-612	0.219884	2.44869	2.2288	up
molnc-6132	1.0573	1.90024	0.842937	up					up	0.279738	0.473218	0.752956		down	-0.877053	0.135875	-0.741177
molnc-651	-0.679616	-2.58205	-1.90244	down		hsa-mir-651	-0.186243		down	-0.104912	-0.523743	-0.628655		down	0.361285	-0.805974	-0.444689
molnc-6511a-4	-0.0655149	1.0648	1.13031	up		hsa-mir-6511a-4	0.851972
molnc-6512	-0.184481	-0.776917	-0.592436	down										up	0.313524	0.304305	0.61783
molnc-664a	-1.58235	-2.51002	-0.927677	down		hsa-mir-664a	-0.659177		down-up	-3.18006	2.87322	-0.306844		up-down	2.38704	-0.951083	1.43596
molnc-6723	-0.167618	-0.683539	-0.51592	down		hsa-mir-6723	-0.960997							up	0.126635	0.663047	0.789682
molnc-6724-4	-1.17979	0.63771	1.8175	down-up					up	0.35032	1.20833	1.55865		down	-1.6023	-0.822279	-2.42458
molnc-6739	-2.31293	-5.84316	-3.53023	down		hsa-mir-6739	0.884802		down	-1.01915	-0.507624	-1.52677		up	-0.539223	2.18675	1.64753
molnc-6817	-0.259075	-2.04323	-1.78415	down					down	-0.606644	0.0723891	-0.534255		down	-0.319582	-0.273151	-0.592733
molnc-6840	-0.829494	-0.278444	0.55105	down					down	-0.816827	-0.267785	-1.08461
molnc-6859-2	0.66975	0.0902618	-0.579488	up
molnc-6859-3	0.380039	-0.267695	-0.647734	down
molnc-770	-0.814813	-3.0034	-2.18859	down					down	-1.22963	0.572428	-0.657204		down	-1.24579	-0.136009	-1.3818
molnc-770_cluster1	-0.802015	-3.6335	-2.83149	down		hsa-mir-431	0.928706		down-up	-1.29147	1.07686	-0.214614		down	-1.84551	-0.160189	-2.0057
molnc-770_cluster1	-0.802015	-3.6335	-2.83149	down		hsa-mir-127	0.951279		down-up	-1.29147	1.07686	-0.214614		down	-1.84551	-0.160189	-2.0057
molnc-770_cluster1	-0.802015	-3.6335	-2.83149	down		hsa-mir-493	0.781039		down-up	-1.29147	1.07686	-0.214614		down	-1.84551	-0.160189	-2.0057
molnc-770_cluster1	-0.802015	-3.6335	-2.83149	down		hsa-mir-433	0.858191		down-up	-1.29147	1.07686	-0.214614		down	-1.84551	-0.160189	-2.0057
molnc-770_cluster1	-0.802015	-3.6335	-2.83149	down		hsa-mir-136	0.649628		down-up	-1.29147	1.07686	-0.214614		down	-1.84551	-0.160189	-2.0057
molnc-770_cluster1	-0.802015	-3.6335	-2.83149	down		hsa-mir-432	0.482244		down-up	-1.29147	1.07686	-0.214614		down	-1.84551	-0.160189	-2.0057
molnc-770_cluster1	-0.802015	-3.6335	-2.83149	down		hsa-mir-337	0.712566		down-up	-1.29147	1.07686	-0.214614		down	-1.84551	-0.160189	-2.0057
molnc-7703	1.21335	2.45473	1.24139	up					down	-0.650644	-1.68508	-2.33572		up	0.980708	0.564916	1.54562
molnc-7854	-3.01299	-3.88841	-0.875425	down										down	-2.20469	0	-2.39025

## Sheet: erythroid differentiation gene
GO term	Uniport ID	Gene	Gene name
GO:0001889	Q86V21	AACS	Acetoacetyl-CoA synthetase
GO:0001889	P24752	ACAT1	Acetyl-CoA acetyltransferase, mitochondrial
GO:0030218	Q9UKV3	ACIN1	Apoptotic chromatin condensation inducer in the nucleus
GO:0001889	Q99798	ACO2	Aconitate hydratase, mitochondrial
GO:0045648	P36896	ACVR1B	Activin receptor type-1B
GO:0045648	P27037	ACVR2A	Activin receptor type-2A
GO:0001889	P00813	ADA	Adenosine deaminase
GO:0030218	P55265	ADAR	Double-stranded RNA-specific adenosine deaminase
GO:0030218	P35611	ADD1	Alpha-adducin
GO:0048821	Q8IZF2	ADGRF5	Adhesion G protein-coupled receptor F5
GO:0030218	Q9NZD4	AHSP	Alpha-hemoglobin-stabilizing protein
GO:0001889	P27144	AK4	Adenylate kinase 4, mitochondrial
GO:0030218	P22557	ALAS2	5-aminolevulinate synthase, erythroid-specific, mitochondrial
GO:0001889	O94788	ALDH1A2	Retinal dehydrogenase 2
GO:0034101	Q01432	AMPD3	AMP deaminase 3
GO:0045648	Q6NXT1	ANKRD54	Ankyrin repeat domain-containing protein 54
GO:0001889	P62330	ARF6	ADP-ribosylation factor 6
GO:0001889	P05089	ARG1	Arginase-1
GO:0048821	P29374	ARID4A	AT-rich interactive domain-containing protein 4A
GO:0001889	Q14865	ARID5B	AT-rich interactive domain-containing protein 5B
GO:0045648	P27540	ARNT	Aryl hydrocarbon receptor nuclear translocator
GO:0001889	P08243	ASNS	Asparagine synthetase [glutamine-hydrolyzing]
GO:0001889	P00966	ASS1	Argininosuccinate synthase
GO:0030218	Q9UII2	ATP5IF1	ATPase inhibitor, mitochondrial
GO:0001889	Q04656	ATP7A	Copper-transporting ATPase 1
GO:0034101	P30530	AXL	Tyrosine-protein kinase receptor UFO
GO:0045646	P61769	B2M	Beta-2-microglobulin
GO:0001889	Q14032	BAAT	Bile acid-CoA:amino acid N-acyltransferase
GO:0048821	P41182	BCL6	B-cell lymphoma 6 protein
GO:0030218	P12644	BMP4	Bone morphogenetic protein 4
GO:0048821	P07738	BPGM	Bisphosphoglycerate mutase
GO:0001889	P27708	CAD	CAD protein
GO:0030218	P42574	CASP3	Caspase-3
GO:0030099	Q13951	CBFB	Core-binding factor subunit beta
GO:0045646	Q00534	CDK6	Cyclin-dependent kinase 6
GO:0030099	P49918	CDKN1C	Cyclin-dependent kinase inhibitor 1C
GO:0001889	P49715	CEBPA	CCAAT/enhancer-binding protein alpha
GO:0030099	P49715	CEBPA	CCAAT/enhancer-binding protein alpha
GO:0001889	P53567	CEBPG	CCAAT/enhancer-binding protein gamma
GO:0043353	P53567	CEBPG	CCAAT/enhancer-binding protein gamma
GO:0001889	O14578	CIT	Citron Rho-interacting kinase
GO:0001889	Q99967	CITED2	Cbp/p300-interacting transactivator 2
GO:0030099	Q9NY25	CLEC5A	C-type lectin domain family 5 member A
GO:0001889	O75128	COBL	Protein cordon-bleu
GO:0001889	Q10586	DBP	D site-binding protein
GO:0001889	Q13838	DDX39B	Spliceosome RNA helicase DDX39B
GO:0048821	Q08495	DMTN	Dematin
GO:0030218	O00115	DNASE2	Deoxyribonuclease-2-alpha
GO:0030218	O43781	DYRK3	Dual specificity tyrosine-phosphorylation-regulated kinase 3
GO:0030218	Q99814	EPAS1	Endothelial PAS domain-containing protein 1
GO:0043249	P16452	EPB42	Erythrocyte membrane protein band 4.2
GO:0030218	P01588	EPO	Erythropoietin
GO:0043249	P01588	EPO	Erythropoietin
GO:0043249	P18074	ERCC2	General transcription and DNA repair factor IIH helicase subunit XPD
GO:0045648	P14921	ETS1	Protein C-ets-1
GO:0030218	O00321	ETV2	ETS translocation variant 2
GO:0043249	Q96KR6	FAM210B	Protein FAM210B, mitochondrial
GO:0045648	Q96KR6	FAM210B	Protein FAM210B, mitochondrial
GO:0030218	Q9Y5Y0	FLVCR1	Feline leukemia virus subgroup C receptor-related protein 1
GO:0043249	Q9Y5Y0	FLVCR1	Feline leukemia virus subgroup C receptor-related protein 1
GO:0045648	O43524	FOXO3	Forkhead box protein O3
GO:0001889	Q05932	FPGS	Folylpolyglutamate synthase, mitochondrial
GO:0043249	P11413	G6PD	Glucose-6-phosphate 1-dehydrogenase
GO:0010724	P15976	GATA1	Erythroid transcription factor
GO:0010725	P15976	GATA1	Erythroid transcription factor
GO:0030218	P15976	GATA1	Erythroid transcription factor
GO:0045648	P15976	GATA1	Erythroid transcription factor
GO:0048821	P15976	GATA1	Erythroid transcription factor
GO:0010725	P23769	GATA2	Endothelial transcription factor GATA-2
GO:0045648	P23769	GATA2	Endothelial transcription factor GATA-2
GO:0030218	P23771	GATA3	Trans-acting T-cell-specific transcription factor GATA-3
GO:0001889	Q92908	GATA6	Transcription factor GATA-6
GO:0001889	Q96EK6	GNPNAT1	Glucosamine 6-phosphate N-acetyltransferase
GO:0043249	P02008	HBZ	Hemoglobin subunit zeta
GO:0030218	P14317	HCLS1	Hematopoietic lineage cell-specific protein
GO:0001889	Q14469	HES1	Transcription factor HES-1
GO:0001889	P14210	HGF	Hepatocyte growth factor
GO:0045648	Q16665	HIF1A	Hypoxia-inducible factor 1-alpha
GO:0030218	Q9H2X6	HIPK2	Homeodomain-interacting protein kinase 2
GO:0001889	Q14774	HLX	H2.0-like homeobox protein
GO:0045648	P26583	HMGB2	High mobility group protein B2
GO:0001889	P35914	HMGCL	Hydroxymethylglutaryl-CoA lyase, mitochondrial
GO:0001889	Q01581	HMGCS1	Hydroxymethylglutaryl-CoA synthase, cytoplasmic
GO:0034101	P09601	HMOX1	Heme oxygenase 1
GO:0001889	P20823	HNF1A	Hepatocyte nuclear factor 1-alpha
GO:0001889	Q14103	HNRNPD	Heterogeneous nuclear ribonucleoprotein D0
GO:0045647	P20719	HOXA5	Homeobox protein Hox-A5
GO:0034101	P17509	HOXB6	Homeobox protein Hox-B6
GO:0030099	P09629	HOXB7	Homeobox protein Hox-B7
GO:0045648	P0DMV8	HSPA1A	Heat shock 70 kDa protein 1A
GO:0045648	P0DMV9	HSPA1B	Heat shock 70 kDa protein 1B
GO:0030218	P38646	HSPA9	Stress-70 protein, mitochondrial
GO:0045646	P38646	HSPA9	Stress-70 protein, mitochondrial
GO:0045647	P38646	HSPA9	Stress-70 protein, mitochondrial
GO:0043353	Q02363	ID2	DNA-binding protein inhibitor ID-2
GO:0045648	Q02363	ID2	DNA-binding protein inhibitor ID-2
GO:0030099	Q16666	IFI16	Gamma-interferon-inducible protein 16
GO:0001889	P11717	IGF2R	Cation-independent mannose-6-phosphate receptor
GO:0030218	Q13422	IKZF1	DNA-binding protein Ikaros
GO:0030218	P05111	INHA	Inhibin alpha chain
GO:0030218	P08476	INHBA	Inhibin beta A chain
GO:0045648	P08476	INHBA	Inhibin beta A chain
GO:0045648	Q92835	INPP5D	Phosphatidylinositol 3,4,5-trisphosphate 5-phosphatase 1
GO:0034101	P48200	IREB2	Iron-responsive element-binding protein 2
GO:0030099	Q02556	IRF8	Interferon regulatory factor 8
GO:0045648	P05161	ISG15	Ubiquitin-like protein ISG15
GO:0030218	O60674	JAK2	Tyrosine-protein kinase JAK2
GO:0030218	P52333	JAK3	Tyrosine-protein kinase JAK3
GO:0001889	Q92833	JARID2	Protein Jumonji
GO:0048821	Q6NYC1	JMJD6	Bifunctional arginine demethylase and lysyl-hydroxylase JMJD6
GO:0001889	P05412	JUN	Transcription factor AP-1
GO:0030099	Q92794	KAT6A	Histone acetyltransferase KAT6A
GO:0030099	Q9H7Z6	KAT8	Histone acetyltransferase KAT8
GO:0030218	P10721	KIT	Mast/stem cell growth factor receptor Kit
GO:0030218	Q13351	KLF1	Krueppel-like factor 1
GO:0045647	Q9Y2Y9	KLF13	Krueppel-like factor 13
GO:0043249	Q9Y5W3	KLF2	Krueppel-like factor 2
GO:0030218	Q8IZD2	KMT2E	Inactive histone-lysine N-methyltransferase 2E
GO:0001889	P01116	KRAS	GTPase KRas
GO:0043249	Q96JM7	L3MBTL3	Lethal(3)malignant brain tumor-like protein 3
GO:0045647	Q86U70	LDB1	LIM domain-binding protein 1
GO:0001889	Q86X29	LSR	Lipolysis-stimulated lipoprotein receptor
GO:0048821	Q9NX58	LYAR	Cell growth-regulating nucleolar protein
GO:0030218	P07948	LYN	Tyrosine-protein kinase Lyn
GO:0045646	P07948	LYN	Tyrosine-protein kinase Lyn
GO:0043249	Q7L5Y9	MAEA	E3 ubiquitin-protein transferase MAEA
GO:0048822	Q7L5Y9	MAEA	E3 ubiquitin-protein transferase MAEA
GO:0045647	Q9Y5Q3	MAFB	Transcription factor MafB
GO:0001889	Q16706	MAN2A1	Alpha-mannosidase 2
GO:0045648	Q15759	MAPK11	Mitogen-activated protein kinase 11
GO:0045648	Q16539	MAPK14	Mitogen-activated protein kinase 14
GO:0043353	P02144	MB	Myoglobin
GO:0001889	Q15648	MED1	Mediator of RNA polymerase II transcription subunit 1
GO:0045648	Q15648	MED1	Mediator of RNA polymerase II transcription subunit 1
GO:0048821	Q15648	MED1	Mediator of RNA polymerase II transcription subunit 1
GO:0048822	Q15648	MED1	Mediator of RNA polymerase II transcription subunit 1
GO:0001889	P08581	MET	Hepatocyte growth factor receptor
GO:0030218	Q9Y4C4	MFHAS1	Malignant fibrous histiocytoma-amplified sequence 1
GO:0030218	O95866	MPIG6B	Megakaryocyte and platelet inhibitory receptor G6b
GO:0001889	P25325	MPST	3-mercaptopyruvate sulfurtransferase
GO:0030218	Q86XI2	NCAPG2	Condensin-2 complex subunit G2
GO:0045647	Q86XI2	NCAPG2	Condensin-2 complex subunit G2
GO:0034101	P55160	NCKAP1L	Nck-associated protein 1-like
GO:0045648	P55160	NCKAP1L	Nck-associated protein 1-like
GO:0048821	P55160	NCKAP1L	Nck-associated protein 1-like
GO:0030099	Q14686	NCOA6	Nuclear receptor coactivator 6
GO:0001889	P21359	NF1	Neurofibromin
GO:0030218	Q14494	NFE2L1	Endoplasmic reticulum membrane sensor NFE2L1
GO:0001889	O15522	NKX2-8	Homeobox protein Nkx-2.8
GO:0001889	Q96S42	NODAL	Nodal homolog
GO:0001889	Q9UBC0	ONECUT1	Hepatocyte nuclear factor 6
GO:0001889	O95948	ONECUT2	One cut domain family member 2
GO:0001889	P00480	OTC	Ornithine carbamoyltransferase, mitochondrial
GO:0045646	Q9NXG6	P4HTM	Transmembrane prolyl 4-hydroxylase
GO:0001889	Q8NBP7	PCSK9	Proprotein convertase subtilisin/kexin type 9
GO:0001889	P52945	PDX1	Pancreas/duodenum homeobox protein 1
GO:0001889	O75151	PHF2	Lysine-specific demethylase PHF2
GO:0001889	P42336	PIK3CA	Phosphatidylinositol 4,5-bisphosphate 3-kinase catalytic subunit alpha isoform
GO:0001889	P98161	PKD1	Polycystin-1
GO:0001889	Q13563	PKD2	Polycystin-2
GO:0001889	P14618	PKM	Pyruvate kinase PKM
GO:0030218	P55347	PKNOX1	Homeobox protein PKNOX1
GO:0030099	P29590	PML	Protein PML
GO:0034101	Q06830	PRDX1	Peroxiredoxin-1
GO:0030099	P30048	PRDX3	Thioredoxin-dependent peroxide reductase, mitochondrial
GO:0030099	P51817	PRKX	cAMP-dependent protein kinase catalytic subunit PRKX
GO:0045648	Q99873	PRMT1	Protein arginine N-methyltransferase 1
GO:0001889	Q92786	PROX1	Prospero homeobox protein 1
GO:0043249	O95758	PTBP3	Polypyrimidine tract-binding protein 3
GO:0001889	Q8WV60	PTCD2	Pentatricopeptide repeat-containing protein 2, mitochondrial
GO:0001889	P21246	PTN	Pleiotrophin
GO:0030218	P17706	PTPN2	Tyrosine-protein phosphatase non-receptor type 2
GO:0001889	P09417	QDPR	Dihydropteridine reductase
GO:0001889	P10276	RARA	Retinoic acid receptor alpha
GO:0001889	P10826	RARB	Retinoic acid receptor beta
GO:0030099	Q8TDF6	RASGRP4	RAS guanyl-releasing protein 4
GO:0043353	P06400	RB1	Retinoblastoma-associated protein
GO:0001889	Q8TDY2	RB1CC1	RB1-inducible coiled-coil protein 1
GO:0010724	O43251	RBFOX2	RNA binding protein fox-1 homolog 2
GO:0001889	Q04206	RELA	Transcription factor p65
GO:0048821	Q02094	RHAG	Ammonium transporter Rh type A
GO:0001889	Q9Y3P4	RHBDD3	Rhomboid domain-containing protein 3
GO:0043249	Q6ZWK4	RHEX	Regulator of hemoglobinization and erythroid cell expansion protein
GO:0045648	Q6ZWK4	RHEX	Regulator of hemoglobinization and erythroid cell expansion protein
GO:0001889	Q68CZ1	RPGRIP1L	Protein fantom
GO:0030218	P62263	RPS14	40S ribosomal protein S14
GO:0034101	P08708	RPS17	40S ribosomal protein S17
GO:0030218	P39019	RPS19	40S ribosomal protein S19
GO:0034101	P62847	RPS24	40S ribosomal protein S24
GO:0048821	P62753	RPS6	40S ribosomal protein S6
GO:0001889	Q9UGP8	SEC63	Translocation protein SEC63 homolog
GO:0010724	Q9P0U3	SENP1	Sentrin-specific protease 1
GO:0030218	Q9H9B4	SFXN1	Sideroflexin-1
GO:0048821	Q9UQQ2	SH2B3	SH2B adapter protein 3
GO:0048821	P49281	SLC11A2	Natural resistance-associated macrophage protein 2
GO:0030218	Q96DW6	SLC25A38	Mitochondrial glycine transporter
GO:0048821	P02730	SLC4A1	Band 3 anion transport protein
GO:0001889	P84022	SMAD3	Mothers against decapentaplegic homolog 3
GO:0030218	Q99717	SMAD5	Mothers against decapentaplegic homolog 5
GO:0045648	Q8IYB5	SMAP1	Stromal membrane-associated protein 1
GO:0030099	Q9NRH2	SNRK	SNF-related serine/threonine-protein kinase
GO:0048821	P35712	SOX6	Transcription factor SOX-6
GO:0001889	Q02447	SP3	Transcription factor Sp3
GO:0043353	Q02447	SP3	Transcription factor Sp3
GO:0030218	P17947	SPI1	Transcription factor PU.1
GO:0045646	P17947	SPI1	Transcription factor PU.1
GO:0001889	P18405	SRD5A1	3-oxo-5-alpha-steroid 4-dehydrogenase 1
GO:0048821	P11831	SRF	Serum response factor
GO:0045648	P42224	STAT1	Signal transducer and activator of transcription 1-alpha/beta
GO:0045648	P40763	STAT3	Signal transducer and activator of transcription 3
GO:0045647	P51692	STAT5B	Signal transducer and activator of transcription 5B
GO:0045648	P51692	STAT5B	Signal transducer and activator of transcription 5B
GO:0060215	Q13188	STK3	Serine/threonine-protein kinase 3
GO:0060215	Q13043	STK4	Serine/threonine-protein kinase 4
GO:0030218	P17542	TAL1	T-cell acute lymphocytic leukemia protein 1
GO:0043249	P17542	TAL1	T-cell acute lymphocytic leukemia protein 1
GO:0045647	P17542	TAL1	T-cell acute lymphocytic leukemia protein 1
GO:0045648	P17542	TAL1	T-cell acute lymphocytic leukemia protein 1
GO:0030099	Q6N021	TET2	Methylcytosine dioxygenase TET2
GO:0001889	Q03167	TGFBR3	Transforming growth factor beta receptor type 3
GO:0060318	Q03167	TGFBR3	Transforming growth factor beta receptor type 3
GO:0060215	Q13769	THOC5	THO complex subunit 5 homolog
GO:0030218	P10827	THRA	Thyroid hormone receptor alpha
GO:0030099	P58753	TIRAP	Toll/interleukin-1 receptor domain-containing adapter protein
GO:0030218	Q9P0S9	TMEM14C	Transmembrane protein 14C
GO:0048821	Q9NYL9	TMOD3	Tropomodulin-3
GO:0030218	Q9UDY6	TRIM10	Tripartite motif-containing protein 10
GO:0061931	Q8NG06	TRIM58	E3 ubiquitin-protein ligase TRIM58
GO:0001889	P22309	UGT1A1	UDP-glucuronosyltransferase 1-1
GO:0001889	Q9HAU5	UPF2	Regulator of nonsense transcripts 2
GO:0060319	P15692	VEGFA	Vascular endothelial growth factor A
GO:0001889	P56705	WNT4	Protein Wnt-4
GO:0001889	P17861	XBP1	X-box-binding protein 1
GO:0030099	Q05516	ZBTB16	Zinc finger and BTB domain-containing protein 16
GO:0043249	O95365	ZBTB7A	Zinc finger and BTB domain-containing protein 7A
GO:0045647	P26651	ZFP36	mRNA decay activator protein ZFP36
GO:0045647	Q07352	ZFP36L1	mRNA decay activator protein ZFP36L1
GO:0010724	Q8IX07	ZFPM1	Zinc finger protein ZFPM1
GO:0030218	Q8IX07	ZFPM1	Zinc finger protein ZFPM1
GO:0060318	Q8IX07	ZFPM1	Zinc finger protein ZFPM1
GO:0060319	Q8IX07	ZFPM1	Zinc finger protein ZFPM1
GO:0001889	O75844	ZMPSTE24	CAAX prenyl protease 1 homolog
GO:0045648	P17020	ZNF16	Zinc finger protein 16

## Sheet: RNA half-life
ex-molncRNA half-life				in-molncRNA half-life				mRNA half-life				lncRNA half-life
molncRNA	half-life	half-life class		molncRNA	half-life	half-life class		Gene.id	half-life	half-life class		Gene.id	half-life	half-life class
molnc-1254-1	22.7099	Q1		molnc-1207	20.6795	Q1		ENSG00000143870	24.9329	Q1		ENSG00000264112	24.8282	Q1
molnc-3121	21.6952	Q1		molnc-379_cluster2	19.8733	Q1		ENSG00000221978	24.6981	Q1		ENSG00000273151	24.7409	Q1
molnc-4449	21.593	Q1		molnc-4449	18.3865	Q1		ENSG00000111752	24.6003	Q1		ENSG00000218537	24.6492	Q1
molnc-301b	13.5353	Q1		molnc-1205_cluster2	16.6079	Q1		ENSG00000198930	24.595	Q1		ENSG00000254461	24.5006	Q1
molnc-1244-2	10.9817	Q1		molnc-3686	14.2061	Q1		ENSG00000204308	24.5689	Q1		ENSG00000269974	24.143	Q1
molnc-4461	10.1862	Q1		molnc-1204_cluster3	13.5183	Q1		ENSG00000129103	24.565	Q1		ENSG00000262772	24.0145	Q1
molnc-3651	8.41506	Q1		molnc-3668	13.3477	Q1		ENSG00000105607	24.3966	Q1		ENSG00000205041	23.7672	Q1
molnc-3668	8.39014	Q1		molnc-432_cluster1	13.1797	Q1		ENSG00000126522	24.3882	Q1		ENSG00000262094	23.1332	Q1
molnc-1296	7.7582	Q1		molnc-6840	12.3193	Q1		ENSG00000005075	24.3725	Q1		ENSG00000272153	23.0792	Q1
molnc-6859-3	7.57474	Q2		molnc-370	11.9979	Q1		ENSG00000157110	24.2952	Q1		ENSG00000278041	23.0647	Q1
molnc-130b	7.52515	Q2		molnc-6862-1	10.9425	Q1		ENSG00000077549	24.2892	Q1		ENSG00000249859	22.9427	Q1
molnc-548e	7.26968	Q2		molnc-4734	10.8534	Q1		ENSG00000062524	24.221	Q1		ENSG00000265912	22.7653	Q1
molnc-3155a	7.09393	Q2		molnc-6077	10.2638	Q1		ENSG00000140474	24.2142	Q1		ENSG00000257698	22.7389	Q1
molnc-600	6.8084	Q2		molnc-7109	10.1757	Q1		ENSG00000090006	24.2042	Q1		ENSG00000254064	22.6559	Q1
molnc-6817	6.78963	Q2		molnc-3159	10.0995	Q1		ENSG00000150093	24.1994	Q1		ENSG00000225986	22.5359	Q1
molnc-1290	6.73144	Q2		molnc-5583-2	9.41915	Q1		ENSG00000064201	24.1961	Q1		ENSG00000250501	22.4471	Q1
molnc-3124	6.25765	Q2		molnc-103b-2	9.25558	Q1		ENSG00000136521	24.1796	Q1		ENSG00000255198	22.4156	Q1
molnc-6859-2	6.23893	Q2		molnc-15a_cluster1	9.19197	Q1		ENSG00000148672	24.1617	Q1		ENSG00000235706	21.9408	Q1
molnc-558	6.21653	Q2		molnc-4465	9.11617	Q1		ENSG00000169567	24.1183	Q1		ENSG00000260077	21.2631	Q1
molnc-3680-1	6.15625	Q2		molnc-6723	8.39009	Q1		ENSG00000123131	24.1161	Q1		ENSG00000233593	21.2455	Q1
molnc-1302-9	6.13991	Q2		molnc-6512	8.17778	Q1		ENSG00000103202	24.0017	Q1		ENSG00000280927	21.2258	Q1
molnc-1302-10	5.98528	Q2		molnc-6739	8.13861	Q1		ENSG00000105568	23.9665	Q1		ENSG00000255717	20.8864	Q1
molnc-3198-1	5.95049	Q2		molnc-4503	7.83374	Q1		ENSG00000143420	23.9648	Q1		ENSG00000231908	20.8142	Q1
molnc-3128	5.77426	Q2		molnc-5692c-2	7.54189	Q2		ENSG00000185339	23.858	Q1		ENSG00000231453	20.5445	Q1
molnc-3680-2	5.63858	Q2		molnc-6511a-4	7.08665	Q2		ENSG00000203778	23.796	Q1		ENSG00000258297	20.4325	Q1
molnc-570	5.57778	Q2		molnc-6125	6.98319	Q2		ENSG00000111843	23.7231	Q1		ENSG00000282851	20.2844	Q1
molnc-1972-1	5.47159	Q2		molnc-454	6.78336	Q2		ENSG00000092841	23.693	Q1		ENSG00000277738	20.2573	Q1
molnc-4664	5.4094	Q2		molnc-6132	6.68177	Q2		ENSG00000160200	23.6893	Q1		ENSG00000246792	20.2134	Q1
molnc-4263	5.24406	Q2		molnc-3171	6.5332	Q2		ENSG00000140374	23.6628	Q1		ENSG00000248925	20.0118	Q1
molnc-3692	5.19023	Q2		molnc-1297	6.40588	Q2		ENSG00000174080	23.5655	Q1		ENSG00000234327	19.8651	Q1
molnc-4771-2	5.1736	Q2		molnc-3144	6.38939	Q2		ENSG00000111247	23.5044	Q1		ENSG00000231789	19.8309	Q1
molnc-4766	5.1638	Q2		molnc-1299	6.3319	Q2		ENSG00000130528	23.4882	Q1		ENSG00000231312	19.8201	Q1
molnc-4435-1	5.14199	Q2		molnc-4530	6.29097	Q2		ENSG00000117906	23.4432	Q1		ENSG00000253661	19.8108	Q1
molnc-4465	5.13152	Q2		molnc-4500	6.28527	Q2		ENSG00000100897	23.4163	Q1		ENSG00000227681	19.6597	Q1
molnc-4477b	5.0943	Q2		molnc-6817	6.23637	Q2		ENSG00000006282	23.3693	Q1		ENSG00000250903	19.3762	Q1
molnc-4655	5.06343	Q2		molnc-378f	6.13073	Q2		ENSG00000177728	23.3447	Q1		ENSG00000226950	19.3604	Q1
molnc-548c	5.04992	Q2		molnc-3199-2	6.06826	Q2		ENSG00000118705	23.307	Q1		ENSG00000170919	19.1839	Q1
molnc-6124	4.93367	Q3		molnc-6859-2	5.85856	Q2		ENSG00000167524	23.2993	Q1		ENSG00000229152	18.8585	Q1
molnc-4451	4.88729	Q3		molnc-1205	5.85461	Q2		ENSG00000073350	23.2727	Q1		ENSG00000223745	18.5397	Q1
molnc-1204_cluster1	4.75357	Q3		molnc-2052	5.84678	Q2		ENSG00000106211	23.2552	Q1		ENSG00000262877	18.5182	Q1
molnc-4771-1	4.73588	Q3		molnc-3681	5.77249	Q2		ENSG00000189007	23.2358	Q1		ENSG00000261971	18.4335	Q1
molnc-4435-2	4.7219	Q3		molnc-4487	5.76357	Q2		ENSG00000168067	23.229	Q1		ENSG00000196951	17.7497	Q1
molnc-7854	4.71811	Q3		molnc-210	5.72687	Q2		ENSG00000184908	23.2126	Q1		ENSG00000224271	17.6628	Q1
molnc-5585	4.69978	Q3		molnc-1258	5.68319	Q2		ENSG00000117862	23.2011	Q1		ENSG00000282798	17.5917	Q1
molnc-4786	4.69241	Q3		molnc-33b	5.60885	Q2		ENSG00000092621	23.1149	Q1		ENSG00000213468	17.4483	Q1
molnc-548j	4.56656	Q3		molnc-4477b	5.53554	Q2		ENSG00000170899	23.0924	Q1		ENSG00000267374	17.3441	Q1
molnc-378a	4.53971	Q3		molnc-374a	5.52248	Q2		ENSG00000108018	23.0893	Q1		ENSG00000205300	17.3376	Q1
molnc-6516	4.52314	Q3		molnc-147a	5.49573	Q2		ENSG00000114107	23.0397	Q1		ENSG00000261135	17.2354	Q1
molnc-6859-4	4.52201	Q3		molnc-3973	5.45258	Q2		ENSG00000184470	23.0227	Q1		ENSG00000247363	17.1541	Q1
molnc-6859-1	4.40974	Q3		molnc-4766	5.39448	Q2		ENSG00000143537	22.999	Q1		ENSG00000203804	17.0577	Q1
molnc-648	4.34901	Q3		molnc-3929	5.36687	Q2		ENSG00000141425	22.9881	Q1		ENSG00000261428	17.0183	Q1
molnc-320d-1	4.3249	Q3		molnc-3683	5.35818	Q2		ENSG00000137100	22.8916	Q1		ENSG00000282024	16.9984	Q1
molnc-3939	4.27915	Q3		molnc-492	5.3197	Q2		ENSG00000198624	22.8759	Q1		ENSG00000270055	16.9127	Q1
molnc-421	4.20995	Q3		molnc-3680-1	5.26279	Q2		ENSG00000145494	22.8614	Q1		ENSG00000238178	16.7807	Q1
molnc-562	4.17655	Q3		molnc-5096	5.26052	Q2		ENSG00000177156	22.8501	Q1		ENSG00000250451	16.5884	Q1
molnc-554	4.15923	Q3		molnc-548d-1	5.21365	Q2		ENSG00000107537	22.843	Q1		ENSG00000254859	16.5107	Q1
molnc-17	3.97207	Q3		molnc-4670	5.1828	Q2		ENSG00000254999	22.799	Q1		ENSG00000251432	16.5007	Q1
molnc-580	3.93441	Q3		molnc-548i-2	5.17847	Q2		ENSG00000072954	22.7621	Q1		ENSG00000244161	16.4179	Q1
molnc-4999	3.8973	Q3		molnc-548x	5.17569	Q2		ENSG00000165475	22.7577	Q1		ENSG00000272872	16.3963	Q1
molnc-4712	3.78837	Q3		molnc-3128	5.16764	Q2		ENSG00000128918	22.7044	Q1		ENSG00000253982	16.3491	Q1
molnc-4707	3.66787	Q3		molnc-4738	5.04757	Q3		ENSG00000198937	22.6998	Q1		ENSG00000272288	16.2405	Q1
molnc-5009	3.53979	Q4		molnc-550a-2	5.04706	Q3		ENSG00000079393	22.694	Q1		ENSG00000260172	16.0614	Q1
molnc-548at	3.49958	Q4		molnc-8070	5.02987	Q3		ENSG00000175634	22.6859	Q1		ENSG00000276449	16.0051	Q1
molnc-3685	3.47572	Q4		molnc-4650-1	4.92835	Q3		ENSG00000105438	22.6624	Q1		ENSG00000228288	15.8575	Q1
molnc-3161	3.29089	Q4		molnc-4650-2	4.92627	Q3		ENSG00000104894	22.61	Q1		ENSG00000276570	15.8021	Q1
molnc-548k	3.16715	Q4		molnc-624	4.91477	Q3		ENSG00000135046	22.6011	Q1		ENSG00000273226	15.7301	Q1
molnc-4458	3.06566	Q4		molnc-5739	4.87093	Q3		ENSG00000125971	22.5892	Q1		ENSG00000283633	15.6639	Q1
molnc-770	3.03952	Q4		molnc-581	4.82344	Q3		ENSG00000197457	22.5596	Q1		ENSG00000258441	15.5627	Q1
molnc-4306	2.94638	Q4		molnc-6859-3	4.82291	Q3		ENSG00000173992	22.5413	Q1		ENSG00000248103	15.5449	Q1
molnc-6769a	2.80161	Q4		molnc-4316	4.627	Q3		ENSG00000159210	22.5024	Q1		ENSG00000279452	15.5257	Q1
molnc-616	2.62839	Q4		molnc-6516	4.59613	Q3		ENSG00000162572	22.4717	Q1		ENSG00000231439	15.4866	Q1
molnc-128-1	2.57785	Q4		molnc-4435-1	4.55546	Q3		ENSG00000163170	22.3939	Q1		ENSG00000279092	15.4594	Q1
molnc-let-7i	2.49428	Q4		molnc-3939	4.53226	Q3		ENSG00000176261	22.3933	Q1		ENSG00000267080	15.4589	Q1
molnc-3682	2.45519	Q5		molnc-6076	4.51439	Q3		ENSG00000007516	22.3696	Q1		ENSG00000228065	15.392	Q1
molnc-4737	2.08575	Q5		molnc-620	4.46861	Q3		ENSG00000072182	22.3574	Q1		ENSG00000255050	15.308	Q1
molnc-4453	2.05429	Q5		molnc-4746	4.46837	Q3		ENSG00000183793	22.3551	Q1		ENSG00000270605	15.2042	Q1
molnc-22	1.92389	Q5		molnc-1204	4.39671	Q3		ENSG00000159753	22.347	Q1		ENSG00000279669	15.201	Q1
molnc-142	1.6032	Q5		molnc-6859-1	4.31494	Q3		ENSG00000184076	22.3455	Q1		ENSG00000245213	15.191	Q1
molnc-let-7d	1.33785	Q5		molnc-4999	4.29502	Q3		ENSG00000185386	22.3238	Q1		ENSG00000275936	15.1794	Q1
molnc-let-7f-1_cluster1	1.32676	Q5		molnc-3945	4.29382	Q3		ENSG00000107902	22.3028	Q1		ENSG00000237940	15.1221	Q1
molnc-let-7f-1	1.26094	Q5		molnc-4759	4.28813	Q3		ENSG00000101220	22.3013	Q1		ENSG00000271576	15.0932	Q1
molnc-223	1.08282	Q5		molnc-4435-2	4.16475	Q3		ENSG00000274641	22.171	Q1		ENSG00000250829	14.9882	Q1
molnc-92a-1	1.04113	Q5		molnc-651	4.13088	Q3		ENSG00000132432	22.166	Q1		ENSG00000242861	14.9273	Q1
molnc-19b-1	0.948883	Q5		molnc-5007	4.07655	Q3		ENSG00000278023	22.1349	Q1		ENSG00000271895	14.9068	Q1
molnc-3135a	0.789812	Q5		molnc-4632	4.07245	Q3		ENSG00000111669	22.1114	Q1		ENSG00000273295	14.904	Q1
molnc-579	0.750878	Q5		molnc-4712	3.96027	Q3		ENSG00000162526	22.0401	Q1		ENSG00000281332	14.8859	Q1
				molnc-550a-3	3.70016	Q3		ENSG00000172428	22.0354	Q1		ENSG00000264920	14.8834	Q1
				molnc-4748	3.68707	Q3		ENSG00000130066	22.0342	Q1		ENSG00000227706	14.7578	Q1
				molnc-583	3.5703	Q4		ENSG00000116478	21.9874	Q1		ENSG00000235029	14.6001	Q1
				molnc-3157	3.5585	Q4		ENSG00000196419	21.9811	Q1		ENSG00000254694	14.5919	Q1
				molnc-4761_cluster1	3.44593	Q4		ENSG00000197448	21.9755	Q1		ENSG00000232774	14.5236	Q1
				molnc-301b_cluster1	3.39791	Q4		ENSG00000099385	21.9563	Q1		ENSG00000235016	14.5203	Q1
				molnc-3936	2.96332	Q4		ENSG00000083457	21.954	Q1		ENSG00000269893	14.5174	Q1
				molnc-499b	2.9102	Q4		ENSG00000141934	21.9396	Q1		ENSG00000267199	14.4791	Q1
				molnc-548aa-1	2.84805	Q4		ENSG00000136490	21.936	Q1		ENSG00000264577	14.4208	Q1
				molnc-4309	2.76065	Q4		ENSG00000106049	21.9093	Q1		ENSG00000261200	14.4008	Q1
				molnc-103a-2	2.60224	Q4		ENSG00000198804	21.8784	Q1		ENSG00000251199	14.3971	Q1
				molnc-4783	2.57143	Q4		ENSG00000132507	21.7924	Q1		ENSG00000228889	14.3855	Q1
				molnc-3193	1.64461	Q5		ENSG00000110717	21.724	Q1		ENSG00000280010	14.3269	Q1
				molnc-3619	1.21143	Q5		ENSG00000173915	21.672	Q1		ENSG00000263551	14.2313	Q1
				molnc-1273h	0.913552	Q5		ENSG00000115419	21.6706	Q1		ENSG00000232006	14.2301	Q1
				molnc-553	0.697192	Q5		ENSG00000162368	21.6272	Q1		ENSG00000271870	14.2144	Q1
				molnc-5192	0.54469	Q5		ENSG00000204310	21.6238	Q1		ENSG00000271862	14.1115	Q1
								ENSG00000266338	21.5951	Q1		ENSG00000251442	14.079	Q1
								ENSG00000171951	21.5801	Q1		ENSG00000257740	14.0693	Q1
								ENSG00000198625	21.5658	Q1		ENSG00000237310	14.0321	Q1
								ENSG00000174903	21.5374	Q1		ENSG00000207751	13.9996	Q1
								ENSG00000171960	21.5203	Q1		ENSG00000234426	13.9616	Q1
								ENSG00000156504	21.5145	Q1		ENSG00000273142	13.9575	Q1
								ENSG00000213585	21.5128	Q1		ENSG00000224905	13.9188	Q1
								ENSG00000005020	21.4618	Q1		ENSG00000247679	13.8926	Q1
								ENSG00000064607	21.4547	Q1		ENSG00000269293	13.8813	Q1
								ENSG00000213366	21.4469	Q1		ENSG00000279283	13.7611	Q1
								ENSG00000154134	21.4116	Q1		ENSG00000206567	13.597	Q1
								ENSG00000106400	21.4092	Q1		ENSG00000214184	13.5906	Q1
								ENSG00000110955	21.4087	Q1		ENSG00000284738	13.5378	Q1
								ENSG00000166598	21.3649	Q1		ENSG00000227070	13.5361	Q1
								ENSG00000008382	21.3568	Q1		ENSG00000225138	13.5261	Q1
								ENSG00000136710	21.3507	Q1		ENSG00000245694	13.4971	Q1
								ENSG00000172037	21.3415	Q1		ENSG00000273017	13.4515	Q1
								ENSG00000215252	21.3384	Q1		ENSG00000272040	13.3877	Q1
								ENSG00000134668	21.3089	Q1		ENSG00000259774	13.3712	Q1
								ENSG00000239672	21.2659	Q1		ENSG00000272316	13.3699	Q1
								ENSG00000167671	21.2345	Q1		ENSG00000251363	13.3583	Q1
								ENSG00000146830	21.2137	Q1		ENSG00000259865	13.3385	Q1
								ENSG00000180354	21.2007	Q1		ENSG00000196295	13.247	Q1
								ENSG00000214114	21.1824	Q1		ENSG00000241769	13.2334	Q1
								ENSG00000182718	21.1798	Q1		ENSG00000282542	13.196	Q1
								ENSG00000125246	21.1407	Q1		ENSG00000262766	13.1666	Q1
								ENSG00000185825	21.1028	Q1		ENSG00000272702	13.1362	Q1
								ENSG00000215440	21.1019	Q1		ENSG00000248730	13.0773	Q1
								ENSG00000050767	21.0845	Q1		ENSG00000278730	13.0035	Q1
								ENSG00000177697	21.0813	Q1		ENSG00000184441	12.9695	Q1
								ENSG00000183172	21.0724	Q1		ENSG00000274020	12.9658	Q1
								ENSG00000146083	21.0574	Q1		ENSG00000219665	12.9536	Q1
								ENSG00000155363	20.9991	Q1		ENSG00000198496	12.8967	Q1
								ENSG00000164111	20.9913	Q1		ENSG00000186056	12.8796	Q1
								ENSG00000149782	20.9687	Q1		ENSG00000272979	12.8147	Q1
								ENSG00000158710	20.9656	Q1		ENSG00000278899	12.7838	Q1
								ENSG00000188243	20.9606	Q1		ENSG00000248774	12.7646	Q1
								ENSG00000173511	20.9364	Q1		ENSG00000261008	12.7415	Q1
								ENSG00000100031	20.9205	Q1		ENSG00000258515	12.7183	Q1
								ENSG00000113108	20.9105	Q1		ENSG00000261758	12.6856	Q1
								ENSG00000213780	20.8608	Q1		ENSG00000275120	12.6167	Q1
								ENSG00000186439	20.8271	Q1		ENSG00000261777	12.461	Q1
								ENSG00000165704	20.7782	Q1		ENSG00000278903	12.438	Q1
								ENSG00000111863	20.7567	Q1		ENSG00000233834	12.4221	Q1
								ENSG00000183688	20.717	Q1		ENSG00000235381	12.3889	Q1
								ENSG00000167641	20.6984	Q1		ENSG00000253706	12.3622	Q1
								ENSG00000116586	20.6857	Q1		ENSG00000229140	12.2535	Q1
								ENSG00000262246	20.6542	Q1		ENSG00000271933	12.2385	Q1
								ENSG00000115350	20.6442	Q1		ENSG00000250337	12.2364	Q1
								ENSG00000149781	20.6388	Q1		ENSG00000277476	12.2341	Q1
								ENSG00000156467	20.6356	Q1		ENSG00000273137	12.1923	Q1
								ENSG00000143198	20.6046	Q1		ENSG00000267280	12.1485	Q1
								ENSG00000073670	20.5798	Q1		ENSG00000203644	12.1397	Q1
								ENSG00000127419	20.5624	Q1		ENSG00000280120	12.1322	Q1
								ENSG00000164078	20.555	Q1		ENSG00000250838	12.0985	Q1
								ENSG00000128617	20.5479	Q1		ENSG00000279926	12.0956	Q1
								ENSG00000177542	20.5345	Q1		ENSG00000246339	12.076	Q1
								ENSG00000134824	20.533	Q1		ENSG00000232104	12.0586	Q1
								ENSG00000243147	20.5293	Q1		ENSG00000256101	12.0484	Q1
								ENSG00000147604	20.527	Q1		ENSG00000265678	12.0471	Q1
								ENSG00000204463	20.4449	Q1		ENSG00000223356	12.0009	Q1
								ENSG00000115204	20.4358	Q1		ENSG00000250658	11.9528	Q1
								ENSG00000025772	20.415	Q1		ENSG00000280623	11.9404	Q1
								ENSG00000089009	20.3679	Q1		ENSG00000223855	11.8575	Q1
								ENSG00000112294	20.3578	Q1		ENSG00000279425	11.8017	Q1
								ENSG00000064961	20.3512	Q1		ENSG00000277959	11.7638	Q1
								ENSG00000100412	20.2885	Q1		ENSG00000255119	11.7176	Q1
								ENSG00000149328	20.225	Q1		ENSG00000281501	11.6809	Q1
								ENSG00000114942	20.1813	Q1		ENSG00000272849	11.6724	Q1
								ENSG00000268350	20.1608	Q1		ENSG00000242588	11.6412	Q1
								ENSG00000146066	20.0783	Q1		ENSG00000268575	11.6399	Q1
								ENSG00000148290	20.0642	Q1		ENSG00000235437	11.6003	Q1
								ENSG00000185885	20.0388	Q1		ENSG00000259692	11.5402	Q1
								ENSG00000100116	20.0304	Q1		ENSG00000254860	11.5174	Q1
								ENSG00000014641	19.9942	Q1		ENSG00000280099	11.5014	Q1
								ENSG00000085117	19.979	Q1		ENSG00000274677	11.465	Q1
								ENSG00000159588	19.9643	Q1		ENSG00000260855	11.4645	Q1
								ENSG00000067836	19.9422	Q1		ENSG00000131484	11.405	Q1
								ENSG00000148180	19.9257	Q1		ENSG00000273102	11.39	Q1
								ENSG00000128524	19.9234	Q1		ENSG00000277744	11.3841	Q1
								ENSG00000131069	19.9173	Q1		ENSG00000251209	11.3636	Q1
								ENSG00000157353	19.9035	Q1		ENSG00000278600	11.3526	Q1
								ENSG00000196975	19.8948	Q1		ENSG00000248215	11.3148	Q1
								ENSG00000198242	19.8943	Q1		ENSG00000214922	11.3001	Q1
								ENSG00000081154	19.8769	Q1		ENSG00000271335	11.2934	Q1
								ENSG00000170860	19.8579	Q1		ENSG00000282572	11.2772	Q1
								ENSG00000167863	19.8298	Q1		ENSG00000257303	11.2572	Q1
								ENSG00000084234	19.8234	Q1		ENSG00000274719	11.2516	Q1
								ENSG00000132182	19.7925	Q1		ENSG00000176912	11.2392	Q1
								ENSG00000180953	19.7748	Q1		ENSG00000254363	11.1822	Q1
								ENSG00000171530	19.7555	Q1		ENSG00000233429	11.133	Q1
								ENSG00000102172	19.7325	Q1		ENSG00000261770	11.1179	Q1
								ENSG00000167775	19.6934	Q1		ENSG00000279989	11.1176	Q1
								ENSG00000167315	19.6928	Q1		ENSG00000233101	11.1173	Q1
								ENSG00000269190	19.687	Q1		ENSG00000229970	11.0657	Q1
								ENSG00000241553	19.6771	Q1		ENSG00000223812	11.0177	Q1
								ENSG00000140859	19.6253	Q1		ENSG00000269352	10.9606	Q1
								ENSG00000092199	19.6154	Q1		ENSG00000229807	10.9007	Q1
								ENSG00000198673	19.615	Q1		ENSG00000223478	10.8932	Q1
								ENSG00000163131	19.5987	Q1		ENSG00000253552	10.8751	Q1
								ENSG00000006042	19.5712	Q1		ENSG00000232065	10.8475	Q1
								ENSG00000168385	19.5459	Q1		ENSG00000233968	10.8275	Q1
								ENSG00000188186	19.4974	Q1		ENSG00000130600	10.8252	Q1
								ENSG00000099977	19.4764	Q1		ENSG00000179406	10.7787	Q1
								ENSG00000099256	19.4634	Q1		ENSG00000260646	10.7515	Q1
								ENSG00000105255	19.4311	Q1		ENSG00000236449	10.7161	Q1
								ENSG00000092929	19.4259	Q1		ENSG00000256092	10.7029	Q1
								ENSG00000161328	19.4098	Q1		ENSG00000280374	10.6937	Q1
								ENSG00000165678	19.3944	Q1		ENSG00000267758	10.6918	Q1
								ENSG00000165775	19.3401	Q1		ENSG00000276248	10.6832	Q1
								ENSG00000171314	19.2752	Q1		ENSG00000255666	10.6666	Q1
								ENSG00000147684	19.258	Q1		ENSG00000276853	10.6605	Q1
								ENSG00000105193	19.2435	Q1		ENSG00000267244	10.6511	Q1
								ENSG00000104872	19.2372	Q1		ENSG00000266918	10.651	Q1
								ENSG00000140939	19.2312	Q1		ENSG00000214708	10.5597	Q1
								ENSG00000134779	19.2298	Q1		ENSG00000229589	10.5571	Q1
								ENSG00000130770	19.2292	Q1		ENSG00000256967	10.4953	Q1
								ENSG00000196924	19.2209	Q1		ENSG00000257337	10.4922	Q1
								ENSG00000160213	19.1548	Q1		ENSG00000223901	10.4639	Q1
								ENSG00000204444	19.1303	Q1		ENSG00000234771	10.4568	Q1
								ENSG00000162430	19.1214	Q1		ENSG00000278126	10.4502	Q1
								ENSG00000198015	19.0715	Q1		ENSG00000260698	10.4384	Q1
								ENSG00000100027	19.0574	Q1		ENSG00000231607	10.436	Q1
								ENSG00000158286	19.0468	Q1		ENSG00000245532	10.399	Q1
								ENSG00000102879	19.0434	Q1		ENSG00000269940	10.3986	Q1
								ENSG00000063177	19.0236	Q1		ENSG00000261408	10.3929	Q1
								ENSG00000165905	19.0209	Q1		ENSG00000226332	10.3802	Q1
								ENSG00000280987	19.0176	Q1		ENSG00000275632	10.3522	Q1
								ENSG00000164062	19.0153	Q1		ENSG00000258938	10.348	Q1
								ENSG00000163382	19.0111	Q1		ENSG00000228852	10.3336	Q1
								ENSG00000172986	19.0101	Q1		ENSG00000249639	10.3185	Q1
								ENSG00000140983	18.9792	Q1		ENSG00000186235	10.2942	Q1
								ENSG00000178980	18.9619	Q1		ENSG00000261654	10.251	Q1
								ENSG00000162976	18.9619	Q1		ENSG00000228106	10.2492	Q1
								ENSG00000196912	18.9526	Q1		ENSG00000280193	10.2447	Q1
								ENSG00000108771	18.9478	Q1		ENSG00000237181	10.2409	Q1
								ENSG00000117632	18.8782	Q1		ENSG00000274367	10.24	Q1
								ENSG00000135390	18.8502	Q1		ENSG00000230699	10.2377	Q1
								ENSG00000184216	18.848	Q1		ENSG00000262580	10.2287	Q1
								ENSG00000101365	18.8398	Q1		ENSG00000257900	10.1992	Q1
								ENSG00000004777	18.8334	Q1		ENSG00000225548	10.1707	Q1
								ENSG00000084623	18.823	Q1		ENSG00000181798	10.1653	Q1
								ENSG00000198034	18.8194	Q1		ENSG00000272918	10.1567	Q1
								ENSG00000141338	18.7872	Q1		ENSG00000275765	10.1497	Q1
								ENSG00000143742	18.7723	Q1		ENSG00000267338	10.0921	Q1
								ENSG00000167701	18.7638	Q1		ENSG00000244558	10.0895	Q1
								ENSG00000161558	18.7502	Q1		ENSG00000273759	10.0746	Q1
								ENSG00000160211	18.7213	Q1		ENSG00000249803	10.0745	Q1
								ENSG00000067560	18.7148	Q1		ENSG00000224184	10.0734	Q1
								ENSG00000121310	18.7129	Q1		ENSG00000229311	10.027	Q1
								ENSG00000182899	18.705	Q1		ENSG00000203497	10.0009	Q1
								ENSG00000280071	18.6924	Q1		ENSG00000261578	9.98802	Q1
								ENSG00000142303	18.691	Q1		ENSG00000267348	9.95775	Q1
								ENSG00000111229	18.6672	Q1		ENSG00000267106	9.94912	Q1
								ENSG00000094631	18.6659	Q1		ENSG00000280287	9.94817	Q1
								ENSG00000176890	18.6637	Q1		ENSG00000230148	9.94369	Q1
								ENSG00000115425	18.6468	Q1		ENSG00000251023	9.93887	Q1
								ENSG00000142230	18.5845	Q1		ENSG00000273344	9.93861	Q1
								ENSG00000104522	18.544	Q1		ENSG00000272438	9.92038	Q1
								ENSG00000130656	18.5434	Q1		ENSG00000230724	9.8931	Q1
								ENSG00000101000	18.5409	Q1		ENSG00000261172	9.89066	Q1
								ENSG00000119514	18.5391	Q1		ENSG00000272807	9.87703	Q1
								ENSG00000149428	18.5352	Q1		ENSG00000275601	9.87472	Q1
								ENSG00000105402	18.5199	Q1		ENSG00000179818	9.8737	Q1
								ENSG00000090097	18.5187	Q1		ENSG00000274272	9.8449	Q1
								ENSG00000188010	18.5161	Q1		ENSG00000203362	9.81763	Q1
								ENSG00000128185	18.5156	Q1		ENSG00000231160	9.81053	Q1
								ENSG00000112514	18.511	Q1		ENSG00000261490	9.79057	Q1
								ENSG00000111653	18.4959	Q1		ENSG00000235703	9.78508	Q1
								ENSG00000129219	18.4608	Q1		ENSG00000273356	9.77327	Q1
								ENSG00000126756	18.4563	Q1		ENSG00000255135	9.7608	Q1
								ENSG00000115286	18.4494	Q1		ENSG00000214401	9.73473	Q1
								ENSG00000162066	18.4405	Q1		ENSG00000234494	9.73267	Q1
								ENSG00000110651	18.4349	Q1		ENSG00000240571	9.68456	Q1
								ENSG00000074800	18.4233	Q1		ENSG00000279744	9.67446	Q1
								ENSG00000175600	18.4128	Q1		ENSG00000259915	9.65883	Q1
								ENSG00000157193	18.4113	Q1		ENSG00000223692	9.65055	Q1
								ENSG00000141295	18.3842	Q1		ENSG00000260448	9.64047	Q1
								ENSG00000169169	18.354	Q1		ENSG00000226179	9.60258	Q1
								ENSG00000105397	18.3456	Q1		ENSG00000279382	9.58431	Q1
								ENSG00000110013	18.3024	Q1		ENSG00000268205	9.56701	Q1
								ENSG00000114779	18.2922	Q1		ENSG00000250073	9.5523	Q1
								ENSG00000126457	18.2884	Q1		ENSG00000269609	9.47288	Q1
								ENSG00000122971	18.2847	Q1		ENSG00000272223	9.46379	Q1
								ENSG00000181392	18.2785	Q1		ENSG00000225163	9.45025	Q1
								ENSG00000187997	18.2772	Q1		ENSG00000117242	9.4457	Q1
								ENSG00000071894	18.2722	Q1		ENSG00000264548	9.4381	Q1
								ENSG00000182199	18.2721	Q1		ENSG00000272669	9.43457	Q1
								ENSG00000074201	18.2631	Q1		ENSG00000272361	9.42194	Q1
								ENSG00000063854	18.2534	Q1		ENSG00000226419	9.41406	Q1
								ENSG00000166797	18.2357	Q1		ENSG00000277991	9.40797	Q1
								ENSG00000180096	18.1689	Q1		ENSG00000235586	9.38989	Q1
								ENSG00000109475	18.1541	Q1		ENSG00000257346	9.38025	Q1
								ENSG00000213906	18.152	Q1		ENSG00000245849	9.36673	Q1
								ENSG00000121064	18.149	Q1		ENSG00000227403	9.34634	Q1
								ENSG00000147010	18.1428	Q1		ENSG00000251513	9.34498	Q1
								ENSG00000159377	18.1301	Q1		ENSG00000265933	9.33549	Q1
								ENSG00000100280	18.127	Q1		ENSG00000278383	9.32628	Q1
								ENSG00000116209	18.1127	Q1		ENSG00000272079	9.31515	Q1
								ENSG00000101182	18.1091	Q1		ENSG00000246090	9.2917	Q1
								ENSG00000161671	18.0788	Q1		ENSG00000183242	9.29128	Q1
								ENSG00000117335	18.0788	Q1		ENSG00000258545	9.28053	Q1
								ENSG00000151176	18.0286	Q1		ENSG00000241666	9.26039	Q1
								ENSG00000189077	18.02	Q1		ENSG00000272795	9.24165	Q1
								ENSG00000084754	18.0006	Q1		ENSG00000284428	9.18814	Q1
								ENSG00000143226	17.9891	Q1		ENSG00000189223	9.18294	Q1
								ENSG00000186815	17.9825	Q1		ENSG00000275764	9.17684	Q1
								ENSG00000164362	17.9776	Q1		ENSG00000268621	9.16037	Q1
								ENSG00000215305	17.9705	Q1		ENSG00000261118	9.15538	Q1
								ENSG00000149476	17.9495	Q1		ENSG00000228135	9.1496	Q1
								ENSG00000168090	17.9319	Q1		ENSG00000271803	9.14505	Q1
								ENSG00000125354	17.9287	Q1		ENSG00000256538	9.13451	Q1
								ENSG00000145725	17.9078	Q1		ENSG00000272263	9.08093	Q1
								ENSG00000113558	17.9053	Q1		ENSG00000223797	9.07855	Q1
								ENSG00000143434	17.8732	Q1		ENSG00000224078	9.0507	Q1
								ENSG00000184903	17.8201	Q1		ENSG00000285399	9.02047	Q1
								ENSG00000110700	17.8176	Q1		ENSG00000266783	9.01977	Q1
								ENSG00000143545	17.8148	Q1		ENSG00000274414	9.00122	Q1
								ENSG00000155287	17.8014	Q1		ENSG00000258920	8.96025	Q1
								ENSG00000138834	17.796	Q1		ENSG00000273989	8.93214	Q1
								ENSG00000121900	17.7879	Q1		ENSG00000225173	8.93092	Q1
								ENSG00000143549	17.7853	Q1		ENSG00000253636	8.90733	Q1
								ENSG00000179855	17.754	Q1		ENSG00000260267	8.9066	Q1
								ENSG00000167525	17.7476	Q1		ENSG00000271856	8.90414	Q1
								ENSG00000099795	17.7306	Q1		ENSG00000248268	8.89539	Q1
								ENSG00000065717	17.7275	Q1		ENSG00000267493	8.87457	Q1
								ENSG00000106355	17.7203	Q1		ENSG00000257621	8.86067	Q1
								ENSG00000006015	17.7173	Q1		ENSG00000261373	8.82883	Q1
								ENSG00000166888	17.717	Q1		ENSG00000235245	8.82765	Q1
								ENSG00000132793	17.672	Q1		ENSG00000265148	8.82392	Q1
								ENSG00000141524	17.6461	Q1		ENSG00000269646	8.80222	Q1
								ENSG00000183011	17.6382	Q1		ENSG00000224699	8.78777	Q1
								ENSG00000004779	17.629	Q1		ENSG00000227518	8.76944	Q1
								ENSG00000250571	17.6126	Q1		ENSG00000249602	8.76003	Q1
								ENSG00000162194	17.6086	Q1		ENSG00000283674	8.7484	Q1
								ENSG00000059573	17.6011	Q1		ENSG00000228274	8.73169	Q1
								ENSG00000162729	17.5888	Q1		ENSG00000234171	8.72929	Q1
								ENSG00000135976	17.5296	Q1		ENSG00000231993	8.72887	Q1
								ENSG00000027001	17.5267	Q1		ENSG00000233056	8.70981	Q1
								ENSG00000133134	17.5235	Q1		ENSG00000224934	8.68209	Q1
								ENSG00000124713	17.514	Q1		ENSG00000251136	8.65176	Q1
								ENSG00000185624	17.4934	Q1		ENSG00000213121	8.64321	Q1
								ENSG00000137210	17.4849	Q1		ENSG00000279094	8.64091	Q1
								ENSG00000174547	17.4784	Q1		ENSG00000272273	8.64031	Q1
								ENSG00000068323	17.4704	Q1		ENSG00000229728	8.62936	Q1
								ENSG00000222009	17.4372	Q1		ENSG00000230736	8.62039	Q1
								ENSG00000173207	17.3998	Q1		ENSG00000259471	8.61777	Q1
								ENSG00000114054	17.3933	Q1		ENSG00000274895	8.59103	Q1
								ENSG00000014216	17.3835	Q1		ENSG00000267342	8.58107	Q1
								ENSG00000116670	17.362	Q1		ENSG00000273796	8.57843	Q1
								ENSG00000096433	17.3415	Q1		ENSG00000231113	8.55897	Q1
								ENSG00000214078	17.3109	Q1		ENSG00000277007	8.54477	Q1
								ENSG00000096093	17.2926	Q1		ENSG00000258815	8.5352	Q1
								ENSG00000175334	17.2827	Q1		ENSG00000235823	8.52817	Q1
								ENSG00000135506	17.2768	Q1		ENSG00000238164	8.52622	Q1
								ENSG00000183087	17.2731	Q1		ENSG00000255992	8.48018	Q1
								ENSG00000131828	17.2564	Q1		ENSG00000260585	8.46946	Q1
								ENSG00000181192	17.2421	Q1		ENSG00000224977	8.45095	Q1
								ENSG00000175567	17.2193	Q1		ENSG00000257681	8.44781	Q1
								ENSG00000089472	17.2107	Q1		ENSG00000232940	8.44673	Q1
								ENSG00000130985	17.1997	Q1		ENSG00000281706	8.41233	Q1
								ENSG00000101210	17.181	Q1		ENSG00000250027	8.40806	Q1
								ENSG00000068831	17.166	Q1		ENSG00000197182	8.38937	Q1
								ENSG00000182919	17.166	Q1		ENSG00000251026	8.37685	Q1
								ENSG00000136144	17.1621	Q1		ENSG00000132204	8.3716	Q1
								ENSG00000228696	17.1512	Q1		ENSG00000280123	8.34837	Q1
								ENSG00000108405	17.1343	Q1		ENSG00000231346	8.34109	Q1
								ENSG00000187109	17.1148	Q1		ENSG00000272462	8.33869	Q1
								ENSG00000174788	17.1095	Q1		ENSG00000257497	8.33864	Q1
								ENSG00000205436	17.0826	Q1		ENSG00000260018	8.31617	Q1
								ENSG00000164880	17.0713	Q1		ENSG00000266538	8.29708	Q1
								ENSG00000185896	17.0642	Q1		ENSG00000225546	8.29675	Q1
								ENSG00000108828	17.0474	Q1		ENSG00000236753	8.28906	Q1
								ENSG00000073060	17.0313	Q1		ENSG00000280268	8.27179	Q1
								ENSG00000072062	17.0007	Q1		ENSG00000259673	8.26803	Q1
								ENSG00000114353	16.9684	Q1		ENSG00000242282	8.26595	Q1
								ENSG00000129991	16.9615	Q1		ENSG00000248508	8.25472	Q1
								ENSG00000104825	16.947	Q1		ENSG00000215458	8.23743	Q1
								ENSG00000267060	16.864	Q1		ENSG00000232931	8.21796	Q1
								ENSG00000163466	16.8609	Q1		ENSG00000257391	8.19471	Q1
								ENSG00000167702	16.8268	Q1		ENSG00000268713	8.19399	Q1
								ENSG00000100814	16.8163	Q1		ENSG00000259380	8.18946	Q1
								ENSG00000164463	16.8063	Q1		ENSG00000270049	8.1866	Q1
								ENSG00000166352	16.8014	Q1		ENSG00000226383	8.18336	Q1
								ENSG00000186862	16.7986	Q1		ENSG00000153363	8.17152	Q1
								ENSG00000169718	16.7976	Q1		ENSG00000256008	8.16561	Q1
								ENSG00000089597	16.7831	Q1		ENSG00000259972	8.15759	Q1
								ENSG00000154930	16.7686	Q1		ENSG00000277938	8.15577	Q1
								ENSG00000152558	16.767	Q1		ENSG00000247271	8.13214	Q1
								ENSG00000107281	16.7236	Q1		ENSG00000273203	8.11704	Q1
								ENSG00000143416	16.7193	Q1		ENSG00000279145	8.11078	Q1
								ENSG00000188677	16.7171	Q1		ENSG00000180279	8.10998	Q1
								ENSG00000178127	16.7051	Q1		ENSG00000271109	8.10185	Q1
								ENSG00000069493	16.6716	Q1		ENSG00000275056	8.08888	Q1
								ENSG00000166816	16.6703	Q1		ENSG00000205662	8.06303	Q1
								ENSG00000112773	16.6056	Q1		ENSG00000266893	8.04249	Q1
								ENSG00000228727	16.5977	Q1		ENSG00000261766	8.04149	Q1
								ENSG00000135185	16.5918	Q1		ENSG00000274422	8.02748	Q1
								ENSG00000178741	16.5909	Q1		ENSG00000279901	8.02204	Q1
								ENSG00000140398	16.5729	Q1		ENSG00000259623	8.01824	Q1
								ENSG00000276180	16.5703	Q1		ENSG00000233175	8.01423	Q1
								ENSG00000065518	16.5558	Q1		ENSG00000275532	7.99296	Q1
								ENSG00000180353	16.5451	Q1		ENSG00000255471	7.97476	Q1
								ENSG00000125835	16.5396	Q1		ENSG00000225213	7.95836	Q1
								ENSG00000183077	16.5395	Q1		ENSG00000230648	7.9382	Q1
								ENSG00000103034	16.5308	Q1		ENSG00000223960	7.92852	Q1
								ENSG00000006625	16.5181	Q1		ENSG00000260953	7.92813	Q1
								ENSG00000099974	16.5159	Q1		ENSG00000249249	7.92664	Q1
								ENSG00000198933	16.498	Q1		ENSG00000223563	7.92117	Q1
								ENSG00000072818	16.4288	Q1		ENSG00000272068	7.91525	Q1
								ENSG00000113811	16.4264	Q1		ENSG00000228606	7.90333	Q1
								ENSG00000198089	16.4182	Q1		ENSG00000225964	7.89861	Q1
								ENSG00000237441	16.4153	Q1		ENSG00000241956	7.89847	Q1
								ENSG00000166394	16.4036	Q1		ENSG00000180066	7.88799	Q1
								ENSG00000164096	16.3997	Q1		ENSG00000281207	7.88267	Q1
								ENSG00000187260	16.386	Q1		ENSG00000204620	7.86368	Q1
								ENSG00000184787	16.3836	Q1		ENSG00000223764	7.85685	Q1
								ENSG00000164776	16.3835	Q1		ENSG00000260773	7.85331	Q1
								ENSG00000115128	16.3782	Q1		ENSG00000189229	7.84576	Q1
								ENSG00000137563	16.3612	Q1		ENSG00000238035	7.84123	Q1
								ENSG00000116857	16.3416	Q1		ENSG00000257270	7.82392	Q1
								ENSG00000111144	16.3114	Q1		ENSG00000232442	7.79585	Q1
								ENSG00000158104	16.2877	Q1		ENSG00000250988	7.79141	Q1
								ENSG00000090266	16.2844	Q1		ENSG00000224032	7.78218	Q1
								ENSG00000106628	16.2791	Q1		ENSG00000272871	7.7811	Q1
								ENSG00000196139	16.2566	Q1		ENSG00000229227	7.77489	Q1
								ENSG00000101856	16.256	Q1		ENSG00000279455	7.76721	Q1
								ENSG00000143630	16.2551	Q1		ENSG00000246985	7.76187	Q1
								ENSG00000011677	16.2545	Q1		ENSG00000273306	7.75826	Q1
								ENSG00000161013	16.2437	Q1		ENSG00000272768	7.75355	Q1
								ENSG00000175482	16.2311	Q1		ENSG00000273729	7.75035	Q1
								ENSG00000115694	16.2274	Q1		ENSG00000279253	7.74783	Q1
								ENSG00000131653	16.2222	Q1		ENSG00000267141	7.7256	Q1
								ENSG00000140941	16.214	Q1		ENSG00000280145	7.71875	Q1
								ENSG00000140365	16.2004	Q1		ENSG00000235092	7.70926	Q1
								ENSG00000168970	16.1945	Q1		ENSG00000260948	7.70445	Q1
								ENSG00000110195	16.182	Q1		ENSG00000278784	7.70293	Q1
								ENSG00000108846	16.1793	Q1		ENSG00000272115	7.69886	Q1
								ENSG00000170627	16.1767	Q1		ENSG00000230798	7.68714	Q1
								ENSG00000063180	16.1752	Q1		ENSG00000255337	7.68655	Q1
								ENSG00000228716	16.1669	Q1		ENSG00000226266	7.68382	Q1
								ENSG00000205155	16.1589	Q1		ENSG00000279516	7.6801	Q1
								ENSG00000161513	16.1492	Q1		ENSG00000271795	7.666	Q2
								ENSG00000188846	16.1416	Q1		ENSG00000278071	7.64911	Q2
								ENSG00000104826	16.1397	Q1		ENSG00000234630	7.64316	Q2
								ENSG00000156398	16.1332	Q1		ENSG00000278897	7.63551	Q2
								ENSG00000167900	16.1287	Q1		ENSG00000237424	7.6271	Q2
								ENSG00000168000	16.0977	Q1		ENSG00000261663	7.62261	Q2
								ENSG00000137575	16.0972	Q1		ENSG00000280081	7.61758	Q2
								ENSG00000131844	16.079	Q1		ENSG00000272077	7.612	Q2
								ENSG00000101104	16.076	Q1		ENSG00000262362	7.61154	Q2
								ENSG00000198712	16.0714	Q1		ENSG00000277662	7.61091	Q2
								ENSG00000214279	16.0699	Q1		ENSG00000273284	7.59797	Q2
								ENSG00000164054	16.069	Q1		ENSG00000248360	7.59336	Q2
								ENSG00000111481	16.0501	Q1		ENSG00000280078	7.5896	Q2
								ENSG00000197043	16.0369	Q1		ENSG00000227719	7.58403	Q2
								ENSG00000167118	16.0337	Q1		ENSG00000278716	7.58269	Q2
								ENSG00000105618	16.0304	Q1		ENSG00000253595	7.56716	Q2
								ENSG00000225663	16.0091	Q1		ENSG00000256155	7.55593	Q2
								ENSG00000105518	15.9992	Q1		ENSG00000260629	7.55513	Q2
								ENSG00000176155	15.993	Q1		ENSG00000233766	7.54192	Q2
								ENSG00000173599	15.9888	Q1		ENSG00000266969	7.5151	Q2
								ENSG00000100258	15.985	Q1		ENSG00000284070	7.50849	Q2
								ENSG00000054690	15.9509	Q1		ENSG00000279108	7.50156	Q2
								ENSG00000116649	15.943	Q1		ENSG00000275216	7.49448	Q2
								ENSG00000153774	15.9022	Q1		ENSG00000272894	7.49446	Q2
								ENSG00000114391	15.9012	Q1		ENSG00000260361	7.48703	Q2
								ENSG00000100239	15.8958	Q1		ENSG00000267424	7.47299	Q2
								ENSG00000172349	15.8951	Q1		ENSG00000255455	7.4679	Q2
								ENSG00000179262	15.8881	Q1		ENSG00000224043	7.46396	Q2
								ENSG00000143252	15.8865	Q1		ENSG00000233527	7.45976	Q2
								ENSG00000143799	15.8842	Q1		ENSG00000226043	7.45735	Q2
								ENSG00000140263	15.8516	Q1		ENSG00000259250	7.45634	Q2
								ENSG00000167286	15.8512	Q1		ENSG00000275580	7.45222	Q2
								ENSG00000159086	15.8286	Q1		ENSG00000215256	7.4503	Q2
								ENSG00000172922	15.8222	Q1		ENSG00000267278	7.44893	Q2
								ENSG00000156097	15.8211	Q1		ENSG00000272046	7.44371	Q2
								ENSG00000162994	15.7942	Q1		ENSG00000248049	7.43143	Q2
								ENSG00000139644	15.7919	Q1		ENSG00000237978	7.42675	Q2
								ENSG00000103335	15.7724	Q1		ENSG00000268573	7.42087	Q2
								ENSG00000064601	15.7692	Q1		ENSG00000228363	7.41998	Q2
								ENSG00000169896	15.7503	Q1		ENSG00000262098	7.41512	Q2
								ENSG00000198856	15.7321	Q1		ENSG00000258365	7.41272	Q2
								ENSG00000085491	15.7074	Q1		ENSG00000254682	7.39992	Q2
								ENSG00000100380	15.7002	Q1		ENSG00000261824	7.39818	Q2
								ENSG00000105996	15.6968	Q1		ENSG00000227477	7.3958	Q2
								ENSG00000138071	15.6895	Q1		ENSG00000269951	7.39475	Q2
								ENSG00000163482	15.6753	Q1		ENSG00000258789	7.39371	Q2
								ENSG00000156411	15.6693	Q1		ENSG00000229404	7.38122	Q2
								ENSG00000112599	15.6583	Q1		ENSG00000267270	7.37844	Q2
								ENSG00000127445	15.6553	Q1		ENSG00000244578	7.37801	Q2
								ENSG00000179532	15.63	Q1		ENSG00000255142	7.37386	Q2
								ENSG00000068903	15.629	Q1		ENSG00000205559	7.36406	Q2
								ENSG00000183648	15.6205	Q1		ENSG00000261716	7.35086	Q2
								ENSG00000165948	15.6074	Q1		ENSG00000182376	7.34955	Q2
								ENSG00000134531	15.5985	Q1		ENSG00000254910	7.34803	Q2
								ENSG00000198130	15.5906	Q1		ENSG00000269148	7.32275	Q2
								ENSG00000140105	15.5562	Q1		ENSG00000235257	7.32155	Q2
								ENSG00000167476	15.5541	Q1		ENSG00000240990	7.31644	Q2
								ENSG00000100379	15.5312	Q1		ENSG00000236255	7.31397	Q2
								ENSG00000135069	15.5301	Q1		ENSG00000273055	7.31036	Q2
								ENSG00000120318	15.5198	Q1		ENSG00000243224	7.2987	Q2
								ENSG00000147853	15.5053	Q1		ENSG00000228434	7.29601	Q2
								ENSG00000123219	15.503	Q1		ENSG00000265943	7.29444	Q2
								ENSG00000175463	15.5023	Q1		ENSG00000260289	7.29145	Q2
								ENSG00000118418	15.5017	Q1		ENSG00000271755	7.28623	Q2
								ENSG00000171863	15.4863	Q1		ENSG00000203279	7.26937	Q2
								ENSG00000160408	15.4845	Q1		ENSG00000284722	7.26933	Q2
								ENSG00000135047	15.472	Q1		ENSG00000271947	7.26845	Q2
								ENSG00000184500	15.4622	Q1		ENSG00000244733	7.2589	Q2
								ENSG00000169727	15.4298	Q1		ENSG00000251580	7.25699	Q2
								ENSG00000165795	15.4258	Q1		ENSG00000257636	7.25584	Q2
								ENSG00000132424	15.424	Q1		ENSG00000274565	7.2516	Q2
								ENSG00000116260	15.4232	Q1		ENSG00000229672	7.24958	Q2
								ENSG00000086619	15.3683	Q1		ENSG00000280231	7.24012	Q2
								ENSG00000272602	15.3682	Q1		ENSG00000261604	7.23804	Q2
								ENSG00000100568	15.3575	Q1		ENSG00000283445	7.21976	Q2
								ENSG00000010219	15.3427	Q1		ENSG00000250508	7.21453	Q2
								ENSG00000125734	15.336	Q1		ENSG00000268403	7.20308	Q2
								ENSG00000120498	15.3283	Q1		ENSG00000268516	7.19944	Q2
								ENSG00000032444	15.3063	Q1		ENSG00000269044	7.19431	Q2
								ENSG00000181019	15.2992	Q1		ENSG00000233854	7.19228	Q2
								ENSG00000034713	15.2972	Q1		ENSG00000256802	7.17217	Q2
								ENSG00000158887	15.295	Q1		ENSG00000269906	7.17051	Q2
								ENSG00000106397	15.2906	Q1		ENSG00000259209	7.16321	Q2
								ENSG00000182676	15.2899	Q1		ENSG00000279453	7.15787	Q2
								ENSG00000204220	15.289	Q1		ENSG00000237534	7.15626	Q2
								ENSG00000135473	15.2801	Q1		ENSG00000278133	7.14841	Q2
								ENSG00000131724	15.2794	Q1		ENSG00000256185	7.13573	Q2
								ENSG00000069482	15.2504	Q1		ENSG00000250514	7.12753	Q2
								ENSG00000172590	15.2329	Q1		ENSG00000280649	7.1207	Q2
								ENSG00000152380	15.224	Q1		ENSG00000214049	7.1101	Q2
								ENSG00000168894	15.198	Q1		ENSG00000236081	7.1068	Q2
								ENSG00000081237	15.1837	Q1		ENSG00000254739	7.09847	Q2
								ENSG00000101335	15.1759	Q1		ENSG00000255026	7.08864	Q2
								ENSG00000104324	15.1753	Q1		ENSG00000232160	7.08655	Q2
								ENSG00000095752	15.1416	Q1		ENSG00000229619	7.07482	Q2
								ENSG00000140749	15.1163	Q1		ENSG00000253948	7.06039	Q2
								ENSG00000100934	15.1037	Q1		ENSG00000279649	7.05958	Q2
								ENSG00000102898	15.103	Q1		ENSG00000270344	7.05481	Q2
								ENSG00000142798	15.1001	Q1		ENSG00000273014	7.05439	Q2
								ENSG00000120727	15.0975	Q1		ENSG00000205181	7.05161	Q2
								ENSG00000112992	15.0868	Q1		ENSG00000258028	7.05157	Q2
								ENSG00000114626	15.0831	Q1		ENSG00000238287	7.04762	Q2
								ENSG00000010278	15.0556	Q1		ENSG00000231563	7.04638	Q2
								ENSG00000167964	15.0469	Q1		ENSG00000278932	7.04285	Q2
								ENSG00000148303	15.0393	Q1		ENSG00000259959	7.03579	Q2
								ENSG00000129158	15.0349	Q1		ENSG00000282508	7.02169	Q2
								ENSG00000172115	15.034	Q1		ENSG00000279278	7.01774	Q2
								ENSG00000133112	15.0259	Q1		ENSG00000270482	7.01752	Q2
								ENSG00000007264	14.991	Q1		ENSG00000217258	7.01043	Q2
								ENSG00000133313	14.9837	Q1		ENSG00000229666	7.00689	Q2
								ENSG00000197261	14.981	Q1		ENSG00000206417	7.00444	Q2
								ENSG00000101439	14.9799	Q1		ENSG00000269958	6.98737	Q2
								ENSG00000139168	14.9769	Q1		ENSG00000248837	6.98358	Q2
								ENSG00000103485	14.9628	Q1		ENSG00000222030	6.98163	Q2
								ENSG00000089820	14.958	Q1		ENSG00000236901	6.9769	Q2
								ENSG00000188352	14.9515	Q1		ENSG00000228010	6.97648	Q2
								ENSG00000285130	14.9466	Q1		ENSG00000259291	6.97528	Q2
								ENSG00000172500	14.9362	Q1		ENSG00000255679	6.96624	Q2
								ENSG00000115255	14.9253	Q1		ENSG00000270108	6.96191	Q2
								ENSG00000068400	14.9244	Q1		ENSG00000224559	6.96131	Q2
								ENSG00000099953	14.9241	Q1		ENSG00000279233	6.95215	Q2
								ENSG00000224420	14.9225	Q1		ENSG00000279762	6.95126	Q2
								ENSG00000169992	14.9182	Q1		ENSG00000213963	6.93974	Q2
								ENSG00000131899	14.9089	Q1		ENSG00000227398	6.92627	Q2
								ENSG00000096384	14.9027	Q1		ENSG00000242349	6.92592	Q2
								ENSG00000140990	14.9004	Q1		ENSG00000280300	6.92322	Q2
								ENSG00000106268	14.8937	Q1		ENSG00000270580	6.9129	Q2
								ENSG00000111674	14.884	Q1		ENSG00000263711	6.893	Q2
								ENSG00000139112	14.8818	Q1		ENSG00000227355	6.88868	Q2
								ENSG00000168615	14.8787	Q1		ENSG00000263069	6.87171	Q2
								ENSG00000132471	14.8586	Q1		ENSG00000224616	6.85655	Q2
								ENSG00000005187	14.8381	Q1		ENSG00000280347	6.84926	Q2
								ENSG00000136783	14.828	Q1		ENSG00000250682	6.84902	Q2
								ENSG00000105520	14.8193	Q1		ENSG00000233006	6.84155	Q2
								ENSG00000175084	14.8126	Q1		ENSG00000250748	6.83578	Q2
								ENSG00000136717	14.7999	Q1		ENSG00000270638	6.83384	Q2
								ENSG00000167107	14.7861	Q1		ENSG00000262879	6.83368	Q2
								ENSG00000148484	14.7823	Q1		ENSG00000272086	6.83066	Q2
								ENSG00000163040	14.7817	Q1		ENSG00000269983	6.82292	Q2
								ENSG00000087842	14.7758	Q1		ENSG00000246263	6.81117	Q2
								ENSG00000117148	14.7667	Q1		ENSG00000272977	6.80982	Q2
								ENSG00000138629	14.7561	Q1		ENSG00000223884	6.79953	Q2
								ENSG00000160783	14.7559	Q1		ENSG00000273464	6.79301	Q2
								ENSG00000042062	14.7451	Q1		ENSG00000263624	6.78516	Q2
								ENSG00000104859	14.7381	Q1		ENSG00000255320	6.77443	Q2
								ENSG00000133943	14.7367	Q1		ENSG00000280202	6.75889	Q2
								ENSG00000172531	14.7304	Q1		ENSG00000258053	6.7528	Q2
								ENSG00000175203	14.7094	Q1		ENSG00000251666	6.74608	Q2
								ENSG00000167397	14.7048	Q1		ENSG00000235335	6.73099	Q2
								ENSG00000175792	14.7028	Q1		ENSG00000254165	6.72881	Q2
								ENSG00000163931	14.7007	Q1		ENSG00000276334	6.72725	Q2
								ENSG00000143320	14.6992	Q1		ENSG00000267279	6.72283	Q2
								ENSG00000174748	14.6983	Q1		ENSG00000228384	6.71242	Q2
								ENSG00000254986	14.6889	Q1		ENSG00000263004	6.71215	Q2
								ENSG00000273749	14.6692	Q1		ENSG00000279352	6.70119	Q2
								ENSG00000176533	14.6538	Q1		ENSG00000263307	6.65852	Q2
								ENSG00000113719	14.6349	Q1		ENSG00000233184	6.65015	Q2
								ENSG00000162576	14.6345	Q1		ENSG00000279464	6.64934	Q2
								ENSG00000106701	14.6154	Q1		ENSG00000224424	6.63372	Q2
								ENSG00000137076	14.6065	Q1		ENSG00000269486	6.63352	Q2
								ENSG00000100075	14.5956	Q1		ENSG00000276182	6.63113	Q2
								ENSG00000083123	14.5887	Q1		ENSG00000272798	6.62908	Q2
								ENSG00000166262	14.5863	Q1		ENSG00000284735	6.62825	Q2
								ENSG00000158201	14.5833	Q1		ENSG00000225764	6.62616	Q2
								ENSG00000141480	14.5733	Q1		ENSG00000285108	6.62157	Q2
								ENSG00000162735	14.5659	Q1		ENSG00000247556	6.60889	Q2
								ENSG00000119640	14.5586	Q1		ENSG00000230426	6.58865	Q2
								ENSG00000159214	14.546	Q1		ENSG00000283585	6.58623	Q2
								ENSG00000125868	14.534	Q1		ENSG00000266490	6.57895	Q2
								ENSG00000105393	14.5031	Q1		ENSG00000244625	6.56606	Q2
								ENSG00000116459	14.4931	Q1		ENSG00000237667	6.55819	Q2
								ENSG00000125648	14.4766	Q1		ENSG00000279355	6.55634	Q2
								ENSG00000150045	14.4686	Q1		ENSG00000258317	6.55347	Q2
								ENSG00000133318	14.4613	Q1		ENSG00000283737	6.55207	Q2
								ENSG00000081791	14.4547	Q1		ENSG00000279759	6.53734	Q2
								ENSG00000100439	14.447	Q1		ENSG00000184068	6.53347	Q2
								ENSG00000100100	14.4465	Q1		ENSG00000247809	6.53047	Q2
								ENSG00000106080	14.432	Q1		ENSG00000227533	6.52894	Q2
								ENSG00000126878	14.4278	Q1		ENSG00000281357	6.5275	Q2
								ENSG00000086065	14.4248	Q1		ENSG00000232164	6.52075	Q2
								ENSG00000013563	14.4216	Q1		ENSG00000279821	6.51894	Q2
								ENSG00000117691	14.4081	Q1		ENSG00000260526	6.51758	Q2
								ENSG00000166825	14.404	Q1		ENSG00000281398	6.49891	Q2
								ENSG00000169733	14.3868	Q1		ENSG00000267213	6.47339	Q2
								ENSG00000143727	14.3833	Q1		ENSG00000231663	6.46479	Q2
								ENSG00000111664	14.3696	Q1		ENSG00000248668	6.45907	Q2
								ENSG00000166869	14.3613	Q1		ENSG00000227733	6.45106	Q2
								ENSG00000103876	14.3597	Q1		ENSG00000280213	6.44957	Q2
								ENSG00000128609	14.3429	Q1		ENSG00000238260	6.4338	Q2
								ENSG00000103502	14.341	Q1		ENSG00000228775	6.4297	Q2
								ENSG00000149131	14.3396	Q1		ENSG00000279948	6.42832	Q2
								ENSG00000168765	14.3368	Q1		ENSG00000205885	6.4277	Q2
								ENSG00000135446	14.3223	Q1		ENSG00000230606	6.40652	Q2
								ENSG00000127837	14.3186	Q1		ENSG00000236778	6.40087	Q2
								ENSG00000163703	14.3149	Q1		ENSG00000215022	6.39681	Q2
								ENSG00000146281	14.3142	Q1		ENSG00000236045	6.39161	Q2
								ENSG00000204435	14.3114	Q1		ENSG00000226328	6.38472	Q2
								ENSG00000143222	14.2996	Q1		ENSG00000261754	6.37926	Q2
								ENSG00000076928	14.2925	Q1		ENSG00000271978	6.37546	Q2
								ENSG00000065485	14.2784	Q1		ENSG00000234741	6.37043	Q2
								ENSG00000258366	14.2754	Q1		ENSG00000267858	6.37018	Q2
								ENSG00000120051	14.2748	Q1		ENSG00000277310	6.369	Q2
								ENSG00000242265	14.2608	Q1		ENSG00000163009	6.36475	Q2
								ENSG00000106853	14.2596	Q1		ENSG00000229127	6.36322	Q2
								ENSG00000087301	14.2584	Q1		ENSG00000279712	6.35949	Q2
								ENSG00000214253	14.2484	Q1		ENSG00000272137	6.33848	Q2
								ENSG00000141349	14.2458	Q1		ENSG00000240240	6.33549	Q2
								ENSG00000140511	14.245	Q1		ENSG00000254094	6.33507	Q2
								ENSG00000182134	14.2346	Q1		ENSG00000270977	6.32035	Q2
								ENSG00000169228	14.233	Q1		ENSG00000177738	6.32008	Q2
								ENSG00000114021	14.23	Q1		ENSG00000260565	6.31069	Q2
								ENSG00000074695	14.2082	Q1		ENSG00000234928	6.29943	Q2
								ENSG00000080824	14.207	Q1		ENSG00000275367	6.29187	Q2
								ENSG00000105677	14.2044	Q1		ENSG00000267160	6.29052	Q2
								ENSG00000196961	14.1945	Q1		ENSG00000251629	6.28595	Q2
								ENSG00000095303	14.1829	Q1		ENSG00000260196	6.27672	Q2
								ENSG00000142784	14.1762	Q1		ENSG00000229539	6.27507	Q2
								ENSG00000125970	14.1732	Q1		ENSG00000232907	6.26764	Q2
								ENSG00000008838	14.1705	Q1		ENSG00000225230	6.26431	Q2
								ENSG00000176658	14.1575	Q1		ENSG00000257815	6.26237	Q2
								ENSG00000108830	14.1471	Q1		ENSG00000223662	6.2564	Q2
								ENSG00000145741	14.1194	Q1		ENSG00000235560	6.25242	Q2
								ENSG00000084693	14.1186	Q1		ENSG00000260592	6.25168	Q2
								ENSG00000167588	14.1142	Q1		ENSG00000270761	6.23772	Q2
								ENSG00000183258	14.1096	Q1		ENSG00000254560	6.23668	Q2
								ENSG00000158019	14.1089	Q1		ENSG00000220891	6.23597	Q2
								ENSG00000144381	14.0996	Q1		ENSG00000250295	6.23589	Q2
								ENSG00000175063	14.0984	Q1		ENSG00000271147	6.23076	Q2
								ENSG00000188157	14.095	Q1		ENSG00000253194	6.22967	Q2
								ENSG00000170142	14.0896	Q1		ENSG00000245248	6.22818	Q2
								ENSG00000184584	14.0862	Q1		ENSG00000270641	6.224	Q2
								ENSG00000197355	14.0525	Q1		ENSG00000226476	6.22035	Q2
								ENSG00000172663	14.0446	Q1		ENSG00000225914	6.21061	Q2
								ENSG00000122965	14.0408	Q1		ENSG00000247498	6.20964	Q2
								ENSG00000147162	14.0397	Q1		ENSG00000256597	6.20128	Q2
								ENSG00000111906	14.0156	Q1		ENSG00000234028	6.19985	Q2
								ENSG00000196119	14.0154	Q1		ENSG00000249685	6.1982	Q2
								ENSG00000197157	14.0096	Q1		ENSG00000279602	6.18924	Q2
								ENSG00000128340	14.0054	Q1		ENSG00000243004	6.17173	Q2
								ENSG00000163536	14.0038	Q1		ENSG00000239332	6.16842	Q2
								ENSG00000064666	13.99	Q1		ENSG00000279519	6.16196	Q2
								ENSG00000149926	13.9885	Q1		ENSG00000225265	6.14464	Q2
								ENSG00000126460	13.9873	Q1		ENSG00000225484	6.13995	Q2
								ENSG00000154518	13.9805	Q1		ENSG00000261596	6.13721	Q2
								ENSG00000181433	13.9696	Q1		ENSG00000284726	6.13499	Q2
								ENSG00000092531	13.967	Q1		ENSG00000279342	6.13274	Q2
								ENSG00000135314	13.9662	Q1		ENSG00000253394	6.13201	Q2
								ENSG00000101940	13.9628	Q1		ENSG00000283235	6.13099	Q2
								ENSG00000097021	13.9537	Q1		ENSG00000285018	6.12625	Q2
								ENSG00000089693	13.9512	Q1		ENSG00000272870	6.12225	Q2
								ENSG00000170004	13.9314	Q1		ENSG00000214870	6.11465	Q2
								ENSG00000105486	13.9052	Q1		ENSG00000225518	6.11465	Q2
								ENSG00000041880	13.8704	Q1		ENSG00000260296	6.11292	Q2
								ENSG00000175166	13.8577	Q1		ENSG00000267980	6.11076	Q2
								ENSG00000117281	13.8543	Q1		ENSG00000272836	6.10789	Q2
								ENSG00000160298	13.853	Q1		ENSG00000283128	6.0957	Q2
								ENSG00000215021	13.8354	Q1		ENSG00000224888	6.08913	Q2
								ENSG00000141556	13.8321	Q1		ENSG00000257433	6.08209	Q2
								ENSG00000197150	13.831	Q1		ENSG00000174365	6.0804	Q2
								ENSG00000135596	13.8199	Q1		ENSG00000250742	6.07664	Q2
								ENSG00000156508	13.8175	Q1		ENSG00000230499	6.07603	Q2
								ENSG00000143401	13.8168	Q1		ENSG00000272186	6.06922	Q2
								ENSG00000064545	13.806	Q1		ENSG00000266560	6.06596	Q2
								ENSG00000071859	13.8045	Q1		ENSG00000279207	6.05579	Q2
								ENSG00000166295	13.8007	Q1		ENSG00000197813	6.05469	Q2
								ENSG00000198276	13.7965	Q1		ENSG00000235527	6.05267	Q2
								ENSG00000147677	13.7939	Q1		ENSG00000254718	6.0423	Q2
								ENSG00000196547	13.7908	Q1		ENSG00000231365	6.04204	Q2
								ENSG00000104341	13.7756	Q1		ENSG00000263089	6.03612	Q2
								ENSG00000128596	13.7694	Q1		ENSG00000274893	6.0361	Q2
								ENSG00000111652	13.7694	Q1		ENSG00000222043	6.0252	Q2
								ENSG00000177606	13.7618	Q1		ENSG00000261215	6.0166	Q2
								ENSG00000122729	13.7608	Q1		ENSG00000244300	6.01477	Q2
								ENSG00000117266	13.7605	Q1		ENSG00000253352	6.01146	Q2
								ENSG00000117362	13.7471	Q1		ENSG00000230002	6.00182	Q2
								ENSG00000123338	13.7186	Q1		ENSG00000255933	5.99541	Q2
								ENSG00000026950	13.7101	Q1		ENSG00000214353	5.99056	Q2
								ENSG00000140848	13.7097	Q1		ENSG00000226944	5.98999	Q2
								ENSG00000104723	13.7073	Q1		ENSG00000228192	5.98881	Q2
								ENSG00000204351	13.6852	Q1		ENSG00000226824	5.98833	Q2
								ENSG00000158008	13.6729	Q1		ENSG00000233452	5.98624	Q2
								ENSG00000101052	13.6714	Q1		ENSG00000258081	5.97418	Q2
								ENSG00000119969	13.6705	Q1		ENSG00000204282	5.96165	Q2
								ENSG00000213719	13.6624	Q1		ENSG00000281741	5.96144	Q2
								ENSG00000196074	13.6572	Q1		ENSG00000261167	5.95869	Q2
								ENSG00000213983	13.6564	Q1		ENSG00000162913	5.95802	Q2
								ENSG00000074855	13.6384	Q1		ENSG00000228824	5.95757	Q2
								ENSG00000129675	13.6172	Q1		ENSG00000224141	5.94844	Q2
								ENSG00000145545	13.6134	Q1		ENSG00000269982	5.94592	Q2
								ENSG00000108604	13.5998	Q1		ENSG00000260912	5.93877	Q2
								ENSG00000204228	13.5965	Q1		ENSG00000276672	5.92725	Q2
								ENSG00000101888	13.5947	Q1		ENSG00000279987	5.90436	Q2
								ENSG00000124222	13.5878	Q1		ENSG00000261801	5.90319	Q2
								ENSG00000189403	13.5664	Q1		ENSG00000225329	5.89556	Q2
								ENSG00000172172	13.5614	Q1		ENSG00000229896	5.89043	Q2
								ENSG00000146733	13.5598	Q1		ENSG00000267073	5.88984	Q2
								ENSG00000103269	13.5484	Q1		ENSG00000245164	5.8898	Q2
								ENSG00000070081	13.5484	Q1		ENSG00000279088	5.88784	Q2
								ENSG00000182871	13.5436	Q1		ENSG00000184224	5.88768	Q2
								ENSG00000144395	13.5409	Q1		ENSG00000265479	5.88717	Q2
								ENSG00000171148	13.5338	Q1		ENSG00000279141	5.86333	Q2
								ENSG00000122406	13.5336	Q1		ENSG00000281344	5.86078	Q2
								ENSG00000005882	13.5278	Q1		ENSG00000260810	5.86074	Q2
								ENSG00000179222	13.5194	Q1		ENSG00000280007	5.85657	Q2
								ENSG00000164638	13.5176	Q1		ENSG00000240405	5.83975	Q2
								ENSG00000164120	13.5161	Q1		ENSG00000236986	5.83615	Q2
								ENSG00000150779	13.5151	Q1		ENSG00000269656	5.83585	Q2
								ENSG00000142330	13.5071	Q1		ENSG00000255108	5.83494	Q2
								ENSG00000164808	13.4973	Q1		ENSG00000231842	5.83099	Q2
								ENSG00000110711	13.4877	Q1		ENSG00000234261	5.8256	Q2
								ENSG00000101160	13.487	Q1		ENSG00000206195	5.82123	Q2
								ENSG00000105698	13.4821	Q1		ENSG00000243819	5.8202	Q2
								ENSG00000175265	13.4713	Q1		ENSG00000268912	5.81952	Q2
								ENSG00000165629	13.4709	Q1		ENSG00000248445	5.81916	Q2
								ENSG00000117118	13.4649	Q1		ENSG00000260528	5.81889	Q2
								ENSG00000117593	13.4572	Q1		ENSG00000264334	5.81503	Q2
								ENSG00000197766	13.4476	Q1		ENSG00000267123	5.80326	Q2
								ENSG00000153558	13.4432	Q1		ENSG00000279191	5.79206	Q2
								ENSG00000203791	13.4417	Q1		ENSG00000279662	5.7903	Q2
								ENSG00000143256	13.4303	Q1		ENSG00000280063	5.78282	Q2
								ENSG00000197238	13.4299	Q1		ENSG00000272449	5.78093	Q2
								ENSG00000125877	13.4045	Q1		ENSG00000258101	5.77695	Q2
								ENSG00000143486	13.3996	Q1		ENSG00000228925	5.76728	Q2
								ENSG00000105519	13.3829	Q1		ENSG00000249695	5.76454	Q2
								ENSG00000213066	13.3797	Q1		ENSG00000224138	5.75768	Q2
								ENSG00000169689	13.3654	Q1		ENSG00000257183	5.74259	Q2
								ENSG00000141741	13.3643	Q1		ENSG00000231721	5.73335	Q2
								ENSG00000004455	13.3616	Q1		ENSG00000234684	5.73255	Q2
								ENSG00000196839	13.3609	Q1		ENSG00000281202	5.72738	Q2
								ENSG00000095059	13.3576	Q1		ENSG00000245888	5.72424	Q2
								ENSG00000167986	13.3566	Q1		ENSG00000267011	5.72235	Q2
								ENSG00000120992	13.3511	Q1		ENSG00000261462	5.71493	Q2
								ENSG00000114631	13.3397	Q1		ENSG00000270116	5.71468	Q2
								ENSG00000110628	13.337	Q1		ENSG00000268087	5.7059	Q2
								ENSG00000198612	13.3313	Q1		ENSG00000228043	5.69564	Q2
								ENSG00000105374	13.3313	Q1		ENSG00000270673	5.69372	Q2
								ENSG00000188735	13.3309	Q1		ENSG00000236194	5.68612	Q2
								ENSG00000173083	13.3234	Q1		ENSG00000258791	5.68533	Q2
								ENSG00000115073	13.3111	Q1		ENSG00000224950	5.68255	Q2
								ENSG00000149257	13.3083	Q1		ENSG00000234449	5.68252	Q2
								ENSG00000049089	13.2897	Q1		ENSG00000268947	5.68065	Q2
								ENSG00000017483	13.2882	Q1		ENSG00000187951	5.67992	Q2
								ENSG00000165609	13.2863	Q1		ENSG00000279059	5.67856	Q2
								ENSG00000114902	13.2786	Q1		ENSG00000228150	5.67358	Q2
								ENSG00000127415	13.2698	Q1		ENSG00000225218	5.67311	Q2
								ENSG00000137309	13.2681	Q1		ENSG00000177410	5.6581	Q2
								ENSG00000117308	13.2529	Q1		ENSG00000255980	5.65494	Q2
								ENSG00000182685	13.2439	Q1		ENSG00000241954	5.64678	Q2
								ENSG00000126602	13.2413	Q1		ENSG00000242553	5.63663	Q2
								ENSG00000137070	13.2404	Q1		ENSG00000280020	5.63464	Q2
								ENSG00000223609	13.2393	Q1		ENSG00000272030	5.63222	Q2
								ENSG00000143627	13.2341	Q1		ENSG00000225032	5.6196	Q2
								ENSG00000196611	13.2179	Q1		ENSG00000262202	5.6028	Q2
								ENSG00000134419	13.2176	Q1		ENSG00000198590	5.59789	Q2
								ENSG00000159496	13.2165	Q1		ENSG00000244055	5.59393	Q2
								ENSG00000269586	13.2088	Q1		ENSG00000229155	5.59025	Q2
								ENSG00000198286	13.186	Q1		ENSG00000248550	5.58922	Q2
								ENSG00000166532	13.176	Q1		ENSG00000178440	5.5888	Q2
								ENSG00000077348	13.1708	Q1		ENSG00000229688	5.58782	Q2
								ENSG00000168101	13.1677	Q1		ENSG00000205913	5.57744	Q2
								ENSG00000135624	13.1589	Q1		ENSG00000267159	5.57406	Q2
								ENSG00000155465	13.1575	Q1		ENSG00000260276	5.57322	Q2
								ENSG00000004399	13.1569	Q1		ENSG00000284828	5.57245	Q2
								ENSG00000136167	13.1531	Q1		ENSG00000188185	5.57132	Q2
								ENSG00000119487	13.1521	Q1		ENSG00000267082	5.566	Q2
								ENSG00000139880	13.1461	Q1		ENSG00000266473	5.56039	Q2
								ENSG00000104765	13.1442	Q1		ENSG00000284959	5.56034	Q2
								ENSG00000204536	13.1397	Q1		ENSG00000255306	5.55704	Q2
								ENSG00000184949	13.1381	Q1		ENSG00000225377	5.55418	Q2
								ENSG00000164611	13.1373	Q1		ENSG00000253961	5.54914	Q2
								ENSG00000162144	13.1359	Q1		ENSG00000227748	5.54811	Q2
								ENSG00000099341	13.1325	Q1		ENSG00000272375	5.54151	Q2
								ENSG00000108578	13.1258	Q1		ENSG00000237037	5.53911	Q2
								ENSG00000166501	13.1158	Q1		ENSG00000227359	5.5357	Q2
								ENSG00000145022	13.1109	Q1		ENSG00000203739	5.53383	Q2
								ENSG00000132676	13.1091	Q1		ENSG00000230658	5.52186	Q2
								ENSG00000198088	13.0785	Q1		ENSG00000224272	5.51581	Q2
								ENSG00000122481	13.0699	Q1		ENSG00000234509	5.51135	Q2
								ENSG00000105767	13.0693	Q1		ENSG00000229153	5.51127	Q2
								ENSG00000138777	13.0688	Q1		ENSG00000245571	5.50242	Q2
								ENSG00000170791	13.0686	Q1		ENSG00000267327	5.5012	Q2
								ENSG00000139343	13.0681	Q1		ENSG00000256546	5.48739	Q2
								ENSG00000158526	13.0634	Q1		ENSG00000270015	5.48278	Q2
								ENSG00000100197	13.0524	Q1		ENSG00000250159	5.47986	Q2
								ENSG00000087088	13.0522	Q1		ENSG00000275807	5.47395	Q2
								ENSG00000023892	13.045	Q1		ENSG00000259553	5.47238	Q2
								ENSG00000143570	13.0348	Q1		ENSG00000226853	5.47103	Q2
								ENSG00000129353	13.0186	Q1		ENSG00000267002	5.46937	Q2
								ENSG00000183283	13.0148	Q1		ENSG00000245937	5.46906	Q2
								ENSG00000185324	12.9947	Q1		ENSG00000279138	5.4677	Q2
								ENSG00000167925	12.9861	Q1		ENSG00000260686	5.46297	Q2
								ENSG00000129562	12.9847	Q1		ENSG00000276259	5.46222	Q2
								ENSG00000108479	12.9766	Q1		ENSG00000232725	5.45411	Q2
								ENSG00000167646	12.9642	Q1		ENSG00000271590	5.45234	Q2
								ENSG00000160188	12.9605	Q1		ENSG00000228705	5.44948	Q2
								ENSG00000158604	12.9591	Q1		ENSG00000241369	5.4415	Q2
								ENSG00000092068	12.9562	Q1		ENSG00000223482	5.44004	Q2
								ENSG00000103168	12.9501	Q1		ENSG00000231367	5.43675	Q2
								ENSG00000108961	12.9482	Q1		ENSG00000279953	5.43292	Q2
								ENSG00000243789	12.9416	Q1		ENSG00000228544	5.42829	Q2
								ENSG00000204899	12.9318	Q1		ENSG00000241599	5.42302	Q2
								ENSG00000105707	12.9261	Q1		ENSG00000213742	5.41887	Q2
								ENSG00000101473	12.9253	Q1		ENSG00000232300	5.41196	Q2
								ENSG00000165923	12.9119	Q1		ENSG00000257135	5.40664	Q2
								ENSG00000111667	12.8873	Q1		ENSG00000278950	5.39937	Q2
								ENSG00000138796	12.8675	Q1		ENSG00000232995	5.39547	Q2
								ENSG00000204394	12.8575	Q1		ENSG00000236088	5.38747	Q2
								ENSG00000165097	12.8574	Q1		ENSG00000198468	5.38631	Q2
								ENSG00000188917	12.8512	Q1		ENSG00000273521	5.37354	Q2
								ENSG00000137404	12.8505	Q1		ENSG00000229124	5.36302	Q2
								ENSG00000062822	12.8493	Q1		ENSG00000260852	5.36139	Q2
								ENSG00000203724	12.8242	Q1		ENSG00000215067	5.36003	Q2
								ENSG00000198176	12.8191	Q1		ENSG00000272205	5.3529	Q2
								ENSG00000104219	12.8152	Q1		ENSG00000233251	5.35187	Q2
								ENSG00000153140	12.8137	Q1		ENSG00000254319	5.35007	Q2
								ENSG00000122862	12.8114	Q1		ENSG00000228022	5.349	Q2
								ENSG00000167619	12.8082	Q1		ENSG00000261512	5.34847	Q2
								ENSG00000139998	12.802	Q1		ENSG00000232884	5.34539	Q2
								ENSG00000100889	12.7873	Q1		ENSG00000271185	5.34136	Q2
								ENSG00000153132	12.7698	Q1		ENSG00000188825	5.33076	Q2
								ENSG00000125656	12.7686	Q1		ENSG00000280128	5.33066	Q2
								ENSG00000166275	12.7605	Q1		ENSG00000233746	5.32663	Q2
								ENSG00000170421	12.7526	Q1		ENSG00000251003	5.32498	Q2
								ENSG00000276903	12.7513	Q1		ENSG00000248510	5.32053	Q2
								ENSG00000162585	12.7461	Q1		ENSG00000249731	5.319	Q2
								ENSG00000133460	12.7436	Q1		ENSG00000230177	5.30995	Q2
								ENSG00000103512	12.7409	Q1		ENSG00000280798	5.30896	Q2
								ENSG00000158062	12.7317	Q1		ENSG00000185168	5.30884	Q2
								ENSG00000119383	12.7297	Q1		ENSG00000278112	5.30715	Q2
								ENSG00000165802	12.7272	Q1		ENSG00000277268	5.29882	Q2
								ENSG00000141002	12.7259	Q1		ENSG00000278829	5.29832	Q2
								ENSG00000102119	12.7201	Q1		ENSG00000230615	5.29782	Q2
								ENSG00000161677	12.7068	Q1		ENSG00000270816	5.29174	Q2
								ENSG00000171204	12.7038	Q1		ENSG00000263753	5.29004	Q2
								ENSG00000174444	12.6987	Q1		ENSG00000237883	5.28191	Q2
								ENSG00000151413	12.691	Q1		ENSG00000263603	5.27966	Q2
								ENSG00000108773	12.6855	Q1		ENSG00000261584	5.27669	Q2
								ENSG00000106803	12.6838	Q1		ENSG00000224046	5.27544	Q2
								ENSG00000103260	12.6736	Q1		ENSG00000248559	5.2754	Q2
								ENSG00000124767	12.6626	Q1		ENSG00000262468	5.27519	Q2
								ENSG00000105968	12.6542	Q1		ENSG00000232093	5.27363	Q2
								ENSG00000125247	12.6502	Q1		ENSG00000212939	5.27315	Q2
								ENSG00000101608	12.6438	Q1		ENSG00000249846	5.2649	Q2
								ENSG00000165792	12.6418	Q1		ENSG00000263766	5.25887	Q2
								ENSG00000165914	12.63	Q1		ENSG00000284968	5.257	Q2
								ENSG00000239382	12.6065	Q1		ENSG00000246067	5.24599	Q2
								ENSG00000130758	12.601	Q1		ENSG00000247137	5.24116	Q2
								ENSG00000110723	12.5997	Q1		ENSG00000278341	5.23814	Q2
								ENSG00000117151	12.596	Q1		ENSG00000226800	5.23368	Q2
								ENSG00000126088	12.5931	Q1		ENSG00000260917	5.23097	Q2
								ENSG00000197912	12.5901	Q1		ENSG00000222041	5.23094	Q2
								ENSG00000130768	12.5835	Q1		ENSG00000215241	5.22813	Q2
								ENSG00000120896	12.5778	Q1		ENSG00000260285	5.22672	Q2
								ENSG00000102316	12.5439	Q1		ENSG00000273783	5.22629	Q2
								ENSG00000124333	12.541	Q1		ENSG00000265415	5.22219	Q2
								ENSG00000179750	12.5209	Q1		ENSG00000273308	5.22031	Q2
								ENSG00000149564	12.502	Q1		ENSG00000272416	5.21732	Q2
								ENSG00000134072	12.4997	Q1		ENSG00000250284	5.21365	Q2
								ENSG00000141179	12.4852	Q1		ENSG00000261613	5.2133	Q2
								ENSG00000145416	12.4773	Q1		ENSG00000280107	5.20387	Q2
								ENSG00000130733	12.4738	Q1		ENSG00000240731	5.20372	Q2
								ENSG00000105700	12.4462	Q1		ENSG00000277693	5.19458	Q2
								ENSG00000185627	12.4461	Q1		ENSG00000262712	5.19336	Q2
								ENSG00000138744	12.4436	Q1		ENSG00000283078	5.18799	Q2
								ENSG00000125611	12.4274	Q1		ENSG00000272512	5.17928	Q2
								ENSG00000175581	12.4203	Q1		ENSG00000267114	5.17865	Q2
								ENSG00000102893	12.4181	Q1		ENSG00000258813	5.17624	Q2
								ENSG00000140279	12.4174	Q1		ENSG00000243368	5.17569	Q2
								ENSG00000100387	12.4087	Q1		ENSG00000180846	5.1715	Q2
								ENSG00000162909	12.4055	Q1		ENSG00000260774	5.17125	Q2
								ENSG00000185420	12.3942	Q1		ENSG00000255495	5.16772	Q2
								ENSG00000131374	12.3934	Q1		ENSG00000198221	5.16058	Q2
								ENSG00000134602	12.3813	Q1		ENSG00000278991	5.16033	Q2
								ENSG00000112293	12.3813	Q1		ENSG00000272142	5.15311	Q2
								ENSG00000156110	12.3795	Q1		ENSG00000272173	5.15236	Q2
								ENSG00000112655	12.3775	Q1		ENSG00000236682	5.1514	Q2
								ENSG00000138669	12.3714	Q1		ENSG00000261761	5.14981	Q2
								ENSG00000149084	12.3677	Q1		ENSG00000272338	5.14929	Q2
								ENSG00000173137	12.3596	Q1		ENSG00000204625	5.14719	Q2
								ENSG00000140740	12.3585	Q1		ENSG00000232265	5.14702	Q2
								ENSG00000008394	12.3521	Q1		ENSG00000188511	5.14663	Q2
								ENSG00000006118	12.3498	Q1		ENSG00000279863	5.14578	Q2
								ENSG00000141744	12.3487	Q1		ENSG00000261159	5.14223	Q2
								ENSG00000166359	12.3482	Q1		ENSG00000267886	5.13745	Q2
								ENSG00000134516	12.3447	Q1		ENSG00000225205	5.1363	Q2
								ENSG00000132383	12.329	Q1		ENSG00000235652	5.13283	Q2
								ENSG00000132341	12.3279	Q1		ENSG00000231889	5.13233	Q2
								ENSG00000130829	12.3269	Q1		ENSG00000284879	5.13147	Q2
								ENSG00000153933	12.3237	Q1		ENSG00000270574	5.1289	Q2
								ENSG00000147465	12.3224	Q1		ENSG00000235954	5.12294	Q2
								ENSG00000164885	12.3196	Q1		ENSG00000254615	5.11828	Q2
								ENSG00000041357	12.316	Q1		ENSG00000238123	5.11493	Q2
								ENSG00000161265	12.3118	Q1		ENSG00000228350	5.11428	Q2
								ENSG00000196704	12.311	Q1		ENSG00000225234	5.11375	Q2
								ENSG00000163956	12.3065	Q1		ENSG00000277526	5.1112	Q2
								ENSG00000110697	12.3007	Q1		ENSG00000280198	5.11002	Q2
								ENSG00000197415	12.2951	Q1		ENSG00000259514	5.10714	Q2
								ENSG00000146409	12.291	Q1		ENSG00000242798	5.10602	Q2
								ENSG00000213398	12.2777	Q1		ENSG00000259438	5.10593	Q2
								ENSG00000122694	12.2728	Q1		ENSG00000266401	5.10574	Q2
								ENSG00000121691	12.2655	Q1		ENSG00000279501	5.10099	Q2
								ENSG00000122642	12.2565	Q1		ENSG00000228290	5.09837	Q2
								ENSG00000284820	12.2551	Q1		ENSG00000268364	5.09318	Q2
								ENSG00000127952	12.2551	Q1		ENSG00000278985	5.09146	Q2
								ENSG00000167608	12.2511	Q1		ENSG00000260461	5.09031	Q2
								ENSG00000155959	12.2478	Q1		ENSG00000279659	5.08626	Q2
								ENSG00000156587	12.2451	Q1		ENSG00000272994	5.08471	Q2
								ENSG00000151665	12.2239	Q1		ENSG00000177788	5.08396	Q2
								ENSG00000166803	12.2234	Q1		ENSG00000225077	5.06665	Q2
								ENSG00000116030	12.2086	Q1		ENSG00000275703	5.06591	Q2
								ENSG00000117448	12.1975	Q1		ENSG00000269815	5.0644	Q2
								ENSG00000106399	12.1928	Q1		ENSG00000259594	5.0635	Q2
								ENSG00000085563	12.1742	Q1		ENSG00000272677	5.06296	Q2
								ENSG00000138175	12.1738	Q1		ENSG00000267670	5.06098	Q2
								ENSG00000114544	12.1686	Q1		ENSG00000214293	5.05724	Q2
								ENSG00000143314	12.1676	Q1		ENSG00000189295	5.05654	Q2
								ENSG00000068079	12.1467	Q1		ENSG00000272518	5.05477	Q2
								ENSG00000118680	12.1441	Q1		ENSG00000265843	5.05418	Q2
								ENSG00000167535	12.1404	Q1		ENSG00000280353	5.05324	Q2
								ENSG00000105379	12.1274	Q1		ENSG00000257475	5.04964	Q2
								ENSG00000154059	12.1226	Q1		ENSG00000257176	5.04281	Q3
								ENSG00000204410	12.1185	Q1		ENSG00000231154	5.04037	Q3
								ENSG00000242715	12.1069	Q1		ENSG00000260442	5.04004	Q3
								ENSG00000158716	12.1068	Q1		ENSG00000275476	5.02834	Q3
								ENSG00000115649	12.1039	Q1		ENSG00000238058	5.02438	Q3
								ENSG00000095596	12.0906	Q1		ENSG00000229056	5.02435	Q3
								ENSG00000198816	12.0755	Q1		ENSG00000245080	5.01121	Q3
								ENSG00000214029	12.0682	Q1		ENSG00000236144	5.01078	Q3
								ENSG00000138085	12.0603	Q1		ENSG00000281103	5.00313	Q3
								ENSG00000108039	12.0579	Q1		ENSG00000264734	4.9956	Q3
								ENSG00000196365	12.052	Q1		ENSG00000280106	4.99558	Q3
								ENSG00000081760	12.0514	Q1		ENSG00000116883	4.99377	Q3
								ENSG00000109063	12.0513	Q1		ENSG00000278376	4.99096	Q3
								ENSG00000108468	12.0218	Q1		ENSG00000278611	4.98853	Q3
								ENSG00000103197	12.0174	Q1		ENSG00000248734	4.98269	Q3
								ENSG00000102007	12.0156	Q1		ENSG00000273008	4.98062	Q3
								ENSG00000153822	12.0154	Q1		ENSG00000237853	4.97768	Q3
								ENSG00000214194	12.0083	Q1		ENSG00000248027	4.97719	Q3
								ENSG00000161395	12.0059	Q1		ENSG00000273002	4.96371	Q3
								ENSG00000165169	12.0044	Q1		ENSG00000273702	4.96348	Q3
								ENSG00000171790	11.9974	Q1		ENSG00000251161	4.96142	Q3
								ENSG00000126067	11.9936	Q1		ENSG00000268030	4.96011	Q3
								ENSG00000169246	11.9917	Q1		ENSG00000233654	4.95694	Q3
								ENSG00000162174	11.9896	Q1		ENSG00000271122	4.95436	Q3
								ENSG00000196549	11.9874	Q1		ENSG00000278013	4.95289	Q3
								ENSG00000138801	11.9844	Q1		ENSG00000245556	4.95223	Q3
								ENSG00000010256	11.9827	Q1		ENSG00000161149	4.95045	Q3
								ENSG00000167508	11.977	Q1		ENSG00000270190	4.94572	Q3
								ENSG00000184900	11.9764	Q1		ENSG00000272574	4.94564	Q3
								ENSG00000148834	11.9759	Q1		ENSG00000238198	4.94542	Q3
								ENSG00000197153	11.9734	Q1		ENSG00000226258	4.9433	Q3
								ENSG00000126698	11.9537	Q1		ENSG00000232648	4.94257	Q3
								ENSG00000172508	11.949	Q1		ENSG00000234072	4.93519	Q3
								ENSG00000122566	11.9436	Q1		ENSG00000232685	4.93034	Q3
								ENSG00000067992	11.9425	Q1		ENSG00000261840	4.92961	Q3
								ENSG00000187325	11.9285	Q1		ENSG00000260597	4.92631	Q3
								ENSG00000128016	11.9186	Q1		ENSG00000231999	4.9255	Q3
								ENSG00000124570	11.9152	Q1		ENSG00000270696	4.92541	Q3
								ENSG00000106603	11.9107	Q1		ENSG00000272097	4.92345	Q3
								ENSG00000135253	11.9099	Q1		ENSG00000279781	4.92259	Q3
								ENSG00000185000	11.906	Q1		ENSG00000276272	4.91645	Q3
								ENSG00000106404	11.8961	Q1		ENSG00000267152	4.91245	Q3
								ENSG00000102755	11.8933	Q1		ENSG00000255367	4.91079	Q3
								ENSG00000143621	11.8842	Q1		ENSG00000278879	4.91078	Q3
								ENSG00000176393	11.8765	Q1		ENSG00000258181	4.90808	Q3
								ENSG00000114735	11.8696	Q1		ENSG00000246889	4.90744	Q3
								ENSG00000240583	11.8619	Q1		ENSG00000284523	4.90715	Q3
								ENSG00000099219	11.8595	Q1		ENSG00000275494	4.90568	Q3
								ENSG00000089685	11.8553	Q1		ENSG00000176349	4.90271	Q3
								ENSG00000132535	11.8437	Q1		ENSG00000273001	4.90171	Q3
								ENSG00000123240	11.8365	Q1		ENSG00000272523	4.89915	Q3
								ENSG00000099901	11.8361	Q1		ENSG00000231064	4.89894	Q3
								ENSG00000129128	11.8234	Q1		ENSG00000273387	4.89408	Q3
								ENSG00000166347	11.8186	Q1		ENSG00000259656	4.89336	Q3
								ENSG00000172053	11.817	Q1		ENSG00000272189	4.89273	Q3
								ENSG00000145075	11.8158	Q1		ENSG00000260778	4.88932	Q3
								ENSG00000164109	11.8134	Q1		ENSG00000272183	4.88512	Q3
								ENSG00000079462	11.8045	Q1		ENSG00000273064	4.88312	Q3
								ENSG00000071553	11.8027	Q1		ENSG00000278900	4.87977	Q3
								ENSG00000102317	11.8019	Q1		ENSG00000261643	4.87749	Q3
								ENSG00000151632	11.7898	Q1		ENSG00000279613	4.87261	Q3
								ENSG00000164307	11.7744	Q1		ENSG00000261087	4.86375	Q3
								ENSG00000179832	11.7634	Q1		ENSG00000253320	4.86353	Q3
								ENSG00000140463	11.763	Q1		ENSG00000257027	4.86349	Q3
								ENSG00000177674	11.7584	Q1		ENSG00000259065	4.8629	Q3
								ENSG00000144366	11.7581	Q1		ENSG00000270956	4.86081	Q3
								ENSG00000163001	11.7529	Q1		ENSG00000279117	4.85034	Q3
								ENSG00000197283	11.7487	Q1		ENSG00000232063	4.84996	Q3
								ENSG00000161981	11.7452	Q1		ENSG00000225733	4.84758	Q3
								ENSG00000205212	11.7414	Q1		ENSG00000272221	4.8473	Q3
								ENSG00000140854	11.7249	Q1		ENSG00000272155	4.84713	Q3
								ENSG00000131791	11.7229	Q1		ENSG00000277782	4.84601	Q3
								ENSG00000271605	11.7194	Q1		ENSG00000272508	4.84533	Q3
								ENSG00000178401	11.7189	Q1		ENSG00000283828	4.83646	Q3
								ENSG00000105220	11.7181	Q1		ENSG00000237298	4.83475	Q3
								ENSG00000134248	11.7155	Q1		ENSG00000213062	4.8346	Q3
								ENSG00000172354	11.7038	Q1		ENSG00000120664	4.81469	Q3
								ENSG00000120509	11.7037	Q1		ENSG00000230454	4.81248	Q3
								ENSG00000151552	11.6994	Q1		ENSG00000228784	4.80653	Q3
								ENSG00000154582	11.6961	Q1		ENSG00000239569	4.80528	Q3
								ENSG00000250722	11.6913	Q1		ENSG00000260260	4.80442	Q3
								ENSG00000090013	11.6911	Q1		ENSG00000255121	4.80199	Q3
								ENSG00000064115	11.6879	Q1		ENSG00000247092	4.80152	Q3
								ENSG00000168993	11.6874	Q1		ENSG00000268362	4.79849	Q3
								ENSG00000143321	11.6827	Q1		ENSG00000253853	4.79667	Q3
								ENSG00000102359	11.6735	Q1		ENSG00000233967	4.79384	Q3
								ENSG00000197747	11.6682	Q1		ENSG00000238113	4.79377	Q3
								ENSG00000198830	11.6666	Q1		ENSG00000231595	4.79106	Q3
								ENSG00000140612	11.6646	Q1		ENSG00000224356	4.78406	Q3
								ENSG00000103479	11.653	Q1		ENSG00000249614	4.78321	Q3
								ENSG00000151470	11.6515	Q1		ENSG00000175967	4.78011	Q3
								ENSG00000100359	11.647	Q1		ENSG00000260293	4.7784	Q3
								ENSG00000101294	11.6466	Q1		ENSG00000233672	4.77685	Q3
								ENSG00000205593	11.6457	Q1		ENSG00000229191	4.76533	Q3
								ENSG00000136895	11.6425	Q1		ENSG00000271366	4.76093	Q3
								ENSG00000148175	11.6417	Q1		ENSG00000271971	4.75605	Q3
								ENSG00000133739	11.6314	Q1		ENSG00000261126	4.75346	Q3
								ENSG00000177731	11.6287	Q1		ENSG00000248740	4.75125	Q3
								ENSG00000104884	11.6202	Q1		ENSG00000247095	4.74929	Q3
								ENSG00000111602	11.6147	Q1		ENSG00000274220	4.74669	Q3
								ENSG00000237289	11.6144	Q1		ENSG00000259540	4.73865	Q3
								ENSG00000113648	11.6133	Q1		ENSG00000224652	4.73737	Q3
								ENSG00000053371	11.6039	Q1		ENSG00000260742	4.73182	Q3
								ENSG00000171503	11.6033	Q1		ENSG00000236643	4.7315	Q3
								ENSG00000173020	11.6031	Q1		ENSG00000246582	4.73118	Q3
								ENSG00000204710	11.5996	Q1		ENSG00000273015	4.72706	Q3
								ENSG00000186868	11.5936	Q1		ENSG00000204685	4.72701	Q3
								ENSG00000278817	11.5933	Q1		ENSG00000235806	4.72675	Q3
								ENSG00000168273	11.589	Q1		ENSG00000267395	4.72439	Q3
								ENSG00000164199	11.5877	Q1		ENSG00000272140	4.71976	Q3
								ENSG00000116455	11.5846	Q1		ENSG00000203392	4.71482	Q3
								ENSG00000104960	11.582	Q1		ENSG00000244479	4.71189	Q3
								ENSG00000091136	11.5804	Q1		ENSG00000259116	4.70891	Q3
								ENSG00000007402	11.5804	Q1		ENSG00000285230	4.70744	Q3
								ENSG00000144451	11.5793	Q1		ENSG00000243701	4.70252	Q3
								ENSG00000131236	11.5763	Q1		ENSG00000255621	4.69905	Q3
								ENSG00000145781	11.5659	Q1		ENSG00000273186	4.69515	Q3
								ENSG00000167617	11.5627	Q1		ENSG00000278916	4.68988	Q3
								ENSG00000107611	11.5581	Q1		ENSG00000284747	4.68831	Q3
								ENSG00000142507	11.5564	Q1		ENSG00000242078	4.68768	Q3
								ENSG00000001497	11.5547	Q1		ENSG00000267649	4.68586	Q3
								ENSG00000103507	11.5519	Q1		ENSG00000225791	4.68567	Q3
								ENSG00000169213	11.5462	Q1		ENSG00000249348	4.68418	Q3
								ENSG00000277972	11.546	Q1		ENSG00000272356	4.68322	Q3
								ENSG00000100028	11.5442	Q1		ENSG00000272734	4.67923	Q3
								ENSG00000117419	11.5419	Q1		ENSG00000255920	4.67784	Q3
								ENSG00000105202	11.5408	Q1		ENSG00000238033	4.6756	Q3
								ENSG00000164347	11.5404	Q1		ENSG00000267470	4.67455	Q3
								ENSG00000152234	11.5377	Q1		ENSG00000263072	4.67354	Q3
								ENSG00000198911	11.536	Q1		ENSG00000236393	4.67308	Q3
								ENSG00000123374	11.5331	Q1		ENSG00000260822	4.66863	Q3
								ENSG00000115541	11.5289	Q1		ENSG00000278895	4.65672	Q3
								ENSG00000177917	11.5267	Q1		ENSG00000256268	4.6539	Q3
								ENSG00000128739	11.5238	Q1		ENSG00000260141	4.6521	Q3
								ENSG00000204628	11.5218	Q1		ENSG00000262155	4.65088	Q3
								ENSG00000163710	11.5192	Q1		ENSG00000232759	4.6499	Q3
								ENSG00000234444	11.5187	Q1		ENSG00000232949	4.64688	Q3
								ENSG00000165794	11.518	Q1		ENSG00000280399	4.64293	Q3
								ENSG00000071967	11.5158	Q1		ENSG00000259953	4.64241	Q3
								ENSG00000119878	11.5082	Q1		ENSG00000272335	4.6361	Q3
								ENSG00000102125	11.5072	Q1		ENSG00000282936	4.63579	Q3
								ENSG00000204852	11.5038	Q1		ENSG00000240996	4.63432	Q3
								ENSG00000115194	11.4993	Q1		ENSG00000232909	4.62865	Q3
								ENSG00000144028	11.4982	Q1		ENSG00000270277	4.62768	Q3
								ENSG00000126453	11.4893	Q1		ENSG00000273747	4.62554	Q3
								ENSG00000099194	11.4752	Q1		ENSG00000203620	4.61988	Q3
								ENSG00000063244	11.472	Q1		ENSG00000267248	4.61431	Q3
								ENSG00000250067	11.4714	Q1		ENSG00000247240	4.61202	Q3
								ENSG00000107833	11.4663	Q1		ENSG00000261207	4.61006	Q3
								ENSG00000104812	11.4648	Q1		ENSG00000251259	4.61	Q3
								ENSG00000170144	11.4628	Q1		ENSG00000230555	4.60918	Q3
								ENSG00000144802	11.4458	Q1		ENSG00000250081	4.59987	Q3
								ENSG00000179134	11.432	Q1		ENSG00000271554	4.59756	Q3
								ENSG00000174885	11.429	Q1		ENSG00000267892	4.59741	Q3
								ENSG00000142208	11.4213	Q1		ENSG00000274372	4.58574	Q3
								ENSG00000137474	11.4179	Q1		ENSG00000255020	4.58437	Q3
								ENSG00000189056	11.4161	Q1		ENSG00000268996	4.58291	Q3
								ENSG00000163660	11.4087	Q1		ENSG00000255237	4.57743	Q3
								ENSG00000105443	11.3954	Q1		ENSG00000236200	4.57643	Q3
								ENSG00000116678	11.3895	Q1		ENSG00000231770	4.57428	Q3
								ENSG00000197070	11.3889	Q1		ENSG00000236213	4.57133	Q3
								ENSG00000164889	11.3798	Q1		ENSG00000279568	4.57013	Q3
								ENSG00000205981	11.3717	Q1		ENSG00000230185	4.56907	Q3
								ENSG00000163794	11.3713	Q1		ENSG00000226067	4.56876	Q3
								ENSG00000083444	11.3681	Q1		ENSG00000214900	4.56318	Q3
								ENSG00000111271	11.3612	Q1		ENSG00000267904	4.56196	Q3
								ENSG00000182287	11.3545	Q1		ENSG00000279930	4.55487	Q3
								ENSG00000071909	11.3482	Q1		ENSG00000271751	4.55465	Q3
								ENSG00000170266	11.3388	Q1		ENSG00000272529	4.55071	Q3
								ENSG00000149179	11.3315	Q1		ENSG00000258708	4.55002	Q3
								ENSG00000185236	11.3309	Q1		ENSG00000227674	4.54802	Q3
								ENSG00000085733	11.3199	Q1		ENSG00000281468	4.54798	Q3
								ENSG00000156162	11.3061	Q1		ENSG00000278768	4.54157	Q3
								ENSG00000168300	11.3054	Q1		ENSG00000280739	4.54109	Q3
								ENSG00000162148	11.2994	Q1		ENSG00000277548	4.53599	Q3
								ENSG00000100612	11.2912	Q1		ENSG00000272750	4.52723	Q3
								ENSG00000174021	11.2872	Q1		ENSG00000280067	4.52515	Q3
								ENSG00000099999	11.2787	Q1		ENSG00000279417	4.52419	Q3
								ENSG00000071626	11.2779	Q1		ENSG00000225335	4.52318	Q3
								ENSG00000143786	11.2732	Q1		ENSG00000275016	4.52278	Q3
								ENSG00000123143	11.2648	Q1		ENSG00000247828	4.51668	Q3
								ENSG00000174442	11.2579	Q1		ENSG00000253854	4.50938	Q3
								ENSG00000215375	11.2495	Q1		ENSG00000266896	4.50896	Q3
								ENSG00000065154	11.2392	Q1		ENSG00000266976	4.50607	Q3
								ENSG00000112139	11.2387	Q1		ENSG00000268049	4.50372	Q3
								ENSG00000156709	11.2379	Q1		ENSG00000228624	4.50287	Q3
								ENSG00000096092	11.2335	Q1		ENSG00000275437	4.50178	Q3
								ENSG00000146386	11.2332	Q1		ENSG00000232485	4.50022	Q3
								ENSG00000125691	11.2277	Q1		ENSG00000273523	4.49144	Q3
								ENSG00000139626	11.2212	Q1		ENSG00000268686	4.48912	Q3
								ENSG00000113356	11.2196	Q1		ENSG00000266208	4.48675	Q3
								ENSG00000141971	11.2195	Q1		ENSG00000271851	4.48624	Q3
								ENSG00000151743	11.2185	Q1		ENSG00000239407	4.48554	Q3
								ENSG00000197168	11.2177	Q1		ENSG00000221990	4.48554	Q3
								ENSG00000128655	11.216	Q1		ENSG00000271127	4.48463	Q3
								ENSG00000171596	11.2123	Q1		ENSG00000269921	4.48317	Q3
								ENSG00000184752	11.2094	Q1		ENSG00000275512	4.48132	Q3
								ENSG00000049656	11.202	Q1		ENSG00000281571	4.48115	Q3
								ENSG00000101019	11.1902	Q1		ENSG00000230565	4.48066	Q3
								ENSG00000089558	11.1891	Q1		ENSG00000231119	4.47979	Q3
								ENSG00000182552	11.1888	Q1		ENSG00000263080	4.47521	Q3
								ENSG00000135486	11.1882	Q1		ENSG00000234722	4.47303	Q3
								ENSG00000044446	11.1832	Q1		ENSG00000280018	4.47192	Q3
								ENSG00000182264	11.1824	Q1		ENSG00000245498	4.46741	Q3
								ENSG00000140632	11.1791	Q1		ENSG00000231305	4.46184	Q3
								ENSG00000149136	11.1788	Q1		ENSG00000235423	4.45962	Q3
								ENSG00000105559	11.1758	Q1		ENSG00000249395	4.4592	Q3
								ENSG00000197540	11.1718	Q1		ENSG00000246273	4.45703	Q3
								ENSG00000075624	11.1683	Q1		ENSG00000177406	4.45529	Q3
								ENSG00000011009	11.1643	Q1		ENSG00000273576	4.45019	Q3
								ENSG00000109771	11.1635	Q1		ENSG00000239467	4.44278	Q3
								ENSG00000184428	11.1631	Q1		ENSG00000235919	4.43352	Q3
								ENSG00000133835	11.1613	Q1		ENSG00000233215	4.43345	Q3
								ENSG00000226742	11.161	Q1		ENSG00000285239	4.4309	Q3
								ENSG00000112659	11.1589	Q1		ENSG00000277879	4.42858	Q3
								ENSG00000214113	11.1539	Q1		ENSG00000261094	4.42395	Q3
								ENSG00000146856	11.1502	Q1		ENSG00000265222	4.41981	Q3
								ENSG00000078070	11.1458	Q1		ENSG00000250132	4.41131	Q3
								ENSG00000142892	11.1435	Q1		ENSG00000268543	4.40568	Q3
								ENSG00000139351	11.1432	Q1		ENSG00000272009	4.40096	Q3
								ENSG00000198721	11.1422	Q1		ENSG00000253474	4.40072	Q3
								ENSG00000170581	11.1387	Q1		ENSG00000281091	4.39931	Q3
								ENSG00000196747	11.1316	Q1		ENSG00000226777	4.39607	Q3
								ENSG00000107521	11.1291	Q1		ENSG00000272969	4.39463	Q3
								ENSG00000172269	11.128	Q1		ENSG00000255568	4.39279	Q3
								ENSG00000136100	11.1251	Q1		ENSG00000232746	4.3917	Q3
								ENSG00000274997	11.1219	Q1		ENSG00000239665	4.38955	Q3
								ENSG00000176834	11.1218	Q1		ENSG00000285103	4.38713	Q3
								ENSG00000181218	11.1159	Q1		ENSG00000264769	4.38556	Q3
								ENSG00000005448	11.1157	Q1		ENSG00000259768	4.38409	Q3
								ENSG00000102897	11.1137	Q1		ENSG00000225411	4.38357	Q3
								ENSG00000130813	11.112	Q1		ENSG00000279192	4.38332	Q3
								ENSG00000167216	11.1104	Q1		ENSG00000266933	4.38254	Q3
								ENSG00000140553	11.106	Q1		ENSG00000229131	4.37656	Q3
								ENSG00000250091	11.1058	Q1		ENSG00000245146	4.37032	Q3
								ENSG00000122545	11.1022	Q1		ENSG00000225855	4.36583	Q3
								ENSG00000133243	11.1012	Q1		ENSG00000226751	4.36072	Q3
								ENSG00000120686	11.0986	Q1		ENSG00000279611	4.35979	Q3
								ENSG00000168610	11.0893	Q1		ENSG00000233922	4.35659	Q3
								ENSG00000182004	11.0867	Q1		ENSG00000262003	4.35648	Q3
								ENSG00000146021	11.0853	Q1		ENSG00000269392	4.35418	Q3
								ENSG00000129951	11.0848	Q1		ENSG00000279912	4.35368	Q3
								ENSG00000066557	11.0795	Q1		ENSG00000214432	4.35248	Q3
								ENSG00000166321	11.0765	Q1		ENSG00000260955	4.35054	Q3
								ENSG00000187609	11.0722	Q1		ENSG00000269901	4.34774	Q3
								ENSG00000204843	11.0689	Q1		ENSG00000216895	4.34542	Q3
								ENSG00000157303	11.0674	Q1		ENSG00000271780	4.34365	Q3
								ENSG00000129167	11.0655	Q1		ENSG00000259775	4.34297	Q3
								ENSG00000167766	11.0544	Q1		ENSG00000237399	4.33878	Q3
								ENSG00000244588	11.0523	Q1		ENSG00000250133	4.33807	Q3
								ENSG00000152256	11.0467	Q1		ENSG00000240527	4.33738	Q3
								ENSG00000136457	11.0438	Q1		ENSG00000256073	4.33581	Q3
								ENSG00000181240	11.0429	Q1		ENSG00000273018	4.33429	Q3
								ENSG00000089639	11.041	Q1		ENSG00000180769	4.33394	Q3
								ENSG00000137103	11.0398	Q1		ENSG00000230513	4.33221	Q3
								ENSG00000142453	11.0377	Q1		ENSG00000270964	4.32906	Q3
								ENSG00000175274	11.0262	Q1		ENSG00000225783	4.32447	Q3
								ENSG00000072609	11.0248	Q1		ENSG00000225465	4.32293	Q3
								ENSG00000169189	11.0231	Q1		ENSG00000261485	4.32089	Q3
								ENSG00000136811	11.0209	Q1		ENSG00000258884	4.31965	Q3
								ENSG00000164076	11.0183	Q1		ENSG00000251230	4.31624	Q3
								ENSG00000106976	11.0143	Q1		ENSG00000215068	4.31593	Q3
								ENSG00000197728	11.0134	Q1		ENSG00000227155	4.31485	Q3
								ENSG00000104973	11.0089	Q1		ENSG00000261117	4.31008	Q3
								ENSG00000116299	10.9905	Q1		ENSG00000255517	4.30992	Q3
								ENSG00000111231	10.989	Q1		ENSG00000277182	4.30683	Q3
								ENSG00000113552	10.9879	Q1		ENSG00000273366	4.30515	Q3
								ENSG00000181856	10.9879	Q1		ENSG00000223492	4.29715	Q3
								ENSG00000051596	10.9831	Q1		ENSG00000258302	4.2957	Q3
								ENSG00000107020	10.9772	Q1		ENSG00000184856	4.29524	Q3
								ENSG00000119725	10.9772	Q1		ENSG00000259275	4.29511	Q3
								ENSG00000213934	10.9708	Q1		ENSG00000259881	4.29453	Q3
								ENSG00000196976	10.9667	Q1		ENSG00000272087	4.29224	Q3
								ENSG00000244731	10.9621	Q1		ENSG00000213863	4.29208	Q3
								ENSG00000153157	10.9568	Q1		ENSG00000223635	4.29175	Q3
								ENSG00000278558	10.9408	Q1		ENSG00000183154	4.29009	Q3
								ENSG00000138764	10.9311	Q1		ENSG00000280187	4.28586	Q3
								ENSG00000095397	10.9295	Q1		ENSG00000278864	4.28493	Q3
								ENSG00000170275	10.9257	Q1		ENSG00000269825	4.28205	Q3
								ENSG00000125744	10.9204	Q1		ENSG00000236540	4.27441	Q3
								ENSG00000072135	10.9185	Q1		ENSG00000280206	4.27295	Q3
								ENSG00000196405	10.9171	Q1		ENSG00000279187	4.26763	Q3
								ENSG00000131584	10.9099	Q1		ENSG00000213057	4.26497	Q3
								ENSG00000142065	10.9038	Q1		ENSG00000213904	4.2607	Q3
								ENSG00000270168	10.8927	Q1		ENSG00000272631	4.25958	Q3
								ENSG00000186470	10.8886	Q1		ENSG00000278765	4.25881	Q3
								ENSG00000106123	10.8857	Q1		ENSG00000250365	4.25753	Q3
								ENSG00000087884	10.884	Q1		ENSG00000204054	4.25364	Q3
								ENSG00000128595	10.8828	Q1		ENSG00000272323	4.24968	Q3
								ENSG00000011422	10.8746	Q1		ENSG00000172965	4.24593	Q3
								ENSG00000153130	10.8743	Q1		ENSG00000267751	4.2443	Q3
								ENSG00000116906	10.8732	Q1		ENSG00000275481	4.24234	Q3
								ENSG00000173757	10.872	Q1		ENSG00000261526	4.24173	Q3
								ENSG00000132004	10.8677	Q1		ENSG00000237491	4.23762	Q3
								ENSG00000114857	10.8674	Q1		ENSG00000273853	4.23461	Q3
								ENSG00000099282	10.8659	Q1		ENSG00000279159	4.22952	Q3
								ENSG00000103148	10.8603	Q1		ENSG00000239213	4.22895	Q3
								ENSG00000014824	10.8601	Q1		ENSG00000231519	4.22891	Q3
								ENSG00000256525	10.8564	Q1		ENSG00000273058	4.22855	Q3
								ENSG00000132589	10.853	Q1		ENSG00000177337	4.22575	Q3
								ENSG00000197721	10.8455	Q1		ENSG00000226833	4.22573	Q3
								ENSG00000137409	10.8197	Q1		ENSG00000273230	4.22529	Q3
								ENSG00000163399	10.8195	Q1		ENSG00000251611	4.22436	Q3
								ENSG00000182325	10.8103	Q1		ENSG00000260898	4.21979	Q3
								ENSG00000184831	10.8093	Q1		ENSG00000272769	4.21718	Q3
								ENSG00000076067	10.809	Q1		ENSG00000259287	4.21398	Q3
								ENSG00000123416	10.8058	Q1		ENSG00000280388	4.20384	Q3
								ENSG00000102349	10.8031	Q1		ENSG00000279795	4.20299	Q3
								ENSG00000164182	10.8029	Q1		ENSG00000272906	4.20297	Q3
								ENSG00000169976	10.7951	Q1		ENSG00000254266	4.20267	Q3
								ENSG00000090581	10.7945	Q1		ENSG00000214770	4.20263	Q3
								ENSG00000136286	10.792	Q1		ENSG00000270001	4.20167	Q3
								ENSG00000116353	10.7901	Q1		ENSG00000267655	4.20163	Q3
								ENSG00000213199	10.7823	Q1		ENSG00000235774	4.19619	Q3
								ENSG00000185475	10.7809	Q1		ENSG00000254389	4.19603	Q3
								ENSG00000178904	10.7775	Q1		ENSG00000267565	4.19414	Q3
								ENSG00000109390	10.777	Q1		ENSG00000263126	4.18476	Q3
								ENSG00000175768	10.7731	Q1		ENSG00000232053	4.1805	Q3
								ENSG00000177879	10.7702	Q1		ENSG00000246334	4.17861	Q3
								ENSG00000163738	10.7611	Q1		ENSG00000260608	4.17845	Q3
								ENSG00000183828	10.7562	Q1		ENSG00000278974	4.17637	Q3
								ENSG00000130309	10.7517	Q1		ENSG00000228554	4.175	Q3
								ENSG00000135052	10.747	Q1		ENSG00000236700	4.17467	Q3
								ENSG00000159363	10.7454	Q1		ENSG00000246523	4.17466	Q3
								ENSG00000180900	10.745	Q1		ENSG00000254409	4.17417	Q3
								ENSG00000216937	10.7447	Q1		ENSG00000276997	4.17252	Q3
								ENSG00000124067	10.7438	Q1		ENSG00000236861	4.16797	Q3
								ENSG00000160752	10.7403	Q1		ENSG00000266983	4.16774	Q3
								ENSG00000273154	10.7368	Q1		ENSG00000229205	4.16635	Q3
								ENSG00000002549	10.7348	Q1		ENSG00000260273	4.16434	Q3
								ENSG00000089053	10.7321	Q1		ENSG00000205791	4.16271	Q3
								ENSG00000168298	10.7311	Q1		ENSG00000230551	4.15874	Q3
								ENSG00000108010	10.7309	Q1		ENSG00000255395	4.14403	Q3
								ENSG00000160050	10.7278	Q1		ENSG00000234832	4.14307	Q3
								ENSG00000042445	10.725	Q1		ENSG00000272888	4.14047	Q3
								ENSG00000119471	10.7248	Q1		ENSG00000280383	4.13968	Q3
								ENSG00000104814	10.7181	Q1		ENSG00000260630	4.13902	Q3
								ENSG00000169241	10.7105	Q1		ENSG00000260011	4.13831	Q3
								ENSG00000004700	10.7071	Q1		ENSG00000247134	4.13811	Q3
								ENSG00000116898	10.707	Q1		ENSG00000224086	4.13607	Q3
								ENSG00000141504	10.7044	Q1		ENSG00000261762	4.13402	Q3
								ENSG00000130811	10.6978	Q1		ENSG00000258454	4.13212	Q3
								ENSG00000176953	10.6904	Q1		ENSG00000260563	4.13144	Q3
								ENSG00000131470	10.6851	Q1		ENSG00000259081	4.12917	Q3
								ENSG00000179364	10.685	Q1		ENSG00000224897	4.12849	Q3
								ENSG00000187796	10.685	Q1		ENSG00000239523	4.12734	Q3
								ENSG00000184785	10.6841	Q1		ENSG00000279348	4.12661	Q3
								ENSG00000180304	10.6821	Q1		ENSG00000247708	4.12573	Q3
								ENSG00000213139	10.6788	Q1		ENSG00000266340	4.12559	Q3
								ENSG00000165283	10.6733	Q1		ENSG00000255893	4.12501	Q3
								ENSG00000163328	10.6723	Q1		ENSG00000225951	4.12484	Q3
								ENSG00000185842	10.6643	Q1		ENSG00000261079	4.12387	Q3
								ENSG00000118579	10.6584	Q1		ENSG00000230082	4.12029	Q3
								ENSG00000156515	10.6555	Q1		ENSG00000230366	4.11795	Q3
								ENSG00000130313	10.6503	Q1		ENSG00000257126	4.11728	Q3
								ENSG00000139908	10.6483	Q1		ENSG00000265692	4.11682	Q3
								ENSG00000111832	10.6483	Q1		ENSG00000272240	4.11224	Q3
								ENSG00000148362	10.6479	Q1		ENSG00000237481	4.10876	Q3
								ENSG00000247596	10.647	Q1		ENSG00000277767	4.10783	Q3
								ENSG00000148337	10.6456	Q1		ENSG00000266088	4.10479	Q3
								ENSG00000136930	10.6442	Q1		ENSG00000274554	4.10428	Q3
								ENSG00000164237	10.6436	Q1		ENSG00000251138	4.10355	Q3
								ENSG00000137720	10.6259	Q1		ENSG00000255389	4.10347	Q3
								ENSG00000104899	10.6211	Q1		ENSG00000265625	4.10282	Q3
								ENSG00000133935	10.617	Q1		ENSG00000233937	4.10271	Q3
								ENSG00000106290	10.6129	Q1		ENSG00000226803	4.10257	Q3
								ENSG00000130402	10.6102	Q1		ENSG00000266313	4.09851	Q3
								ENSG00000204618	10.6079	Q1		ENSG00000221817	4.09803	Q3
								ENSG00000183569	10.6049	Q1		ENSG00000250102	4.09711	Q3
								ENSG00000163634	10.6	Q1		ENSG00000225793	4.09562	Q3
								ENSG00000088543	10.5992	Q1		ENSG00000253930	4.09253	Q3
								ENSG00000123500	10.5916	Q1		ENSG00000223891	4.09194	Q3
								ENSG00000103024	10.5905	Q1		ENSG00000271119	4.09165	Q3
								ENSG00000067177	10.5903	Q1		ENSG00000279089	4.09059	Q3
								ENSG00000182979	10.5878	Q1		ENSG00000268584	4.08876	Q3
								ENSG00000188152	10.5853	Q1		ENSG00000272277	4.08857	Q3
								ENSG00000122477	10.5828	Q1		ENSG00000235958	4.08686	Q3
								ENSG00000181929	10.5777	Q1		ENSG00000237945	4.0866	Q3
								ENSG00000139323	10.5716	Q1		ENSG00000272644	4.08501	Q3
								ENSG00000187134	10.5693	Q1		ENSG00000236519	4.06943	Q3
								ENSG00000015285	10.5644	Q1		ENSG00000236859	4.06724	Q3
								ENSG00000163497	10.5631	Q1		ENSG00000228742	4.06709	Q3
								ENSG00000160796	10.5626	Q1		ENSG00000234694	4.06513	Q3
								ENSG00000123159	10.56	Q1		ENSG00000240449	4.0648	Q3
								ENSG00000010704	10.5555	Q1		ENSG00000196696	4.06048	Q3
								ENSG00000028528	10.555	Q1		ENSG00000203288	4.05914	Q3
								ENSG00000137274	10.551	Q1		ENSG00000205293	4.05768	Q3
								ENSG00000118162	10.5418	Q1		ENSG00000279048	4.05739	Q3
								ENSG00000138385	10.5403	Q1		ENSG00000234912	4.05068	Q3
								ENSG00000187193	10.5281	Q1		ENSG00000272405	4.04713	Q3
								ENSG00000198363	10.52	Q1		ENSG00000228878	4.04495	Q3
								ENSG00000144199	10.5073	Q1		ENSG00000205628	4.03283	Q3
								ENSG00000089682	10.5052	Q1		ENSG00000270012	4.02891	Q3
								ENSG00000013275	10.5048	Q1		ENSG00000228172	4.02636	Q3
								ENSG00000165646	10.5034	Q1		ENSG00000231074	4.02446	Q3
								ENSG00000204116	10.5032	Q1		ENSG00000283117	4.01938	Q3
								ENSG00000196420	10.4998	Q1		ENSG00000272468	4.01854	Q3
								ENSG00000082781	10.4907	Q1		ENSG00000263823	4.01759	Q3
								ENSG00000159403	10.4907	Q1		ENSG00000254768	4.01612	Q3
								ENSG00000167123	10.4882	Q1		ENSG00000229980	4.00757	Q3
								ENSG00000049860	10.4872	Q1		ENSG00000243176	4.00445	Q3
								ENSG00000170190	10.4832	Q1		ENSG00000279267	4.00263	Q3
								ENSG00000164050	10.4786	Q1		ENSG00000272787	4.00143	Q3
								ENSG00000164406	10.4781	Q1		ENSG00000228791	3.99887	Q3
								ENSG00000183971	10.4771	Q1		ENSG00000275542	3.99495	Q3
								ENSG00000197694	10.4769	Q1		ENSG00000279780	3.99475	Q3
								ENSG00000165119	10.4751	Q1		ENSG00000283403	3.99234	Q3
								ENSG00000107738	10.4685	Q1		ENSG00000228487	3.98946	Q3
								ENSG00000112699	10.4666	Q1		ENSG00000165511	3.98839	Q3
								ENSG00000165591	10.4604	Q1		ENSG00000262001	3.9827	Q3
								ENSG00000143977	10.4574	Q1		ENSG00000264569	3.9825	Q3
								ENSG00000100206	10.4562	Q1		ENSG00000234608	3.97919	Q3
								ENSG00000223501	10.4543	Q1		ENSG00000249700	3.97614	Q3
								ENSG00000143162	10.4534	Q1		ENSG00000258525	3.97447	Q3
								ENSG00000140451	10.4516	Q1		ENSG00000227963	3.97072	Q3
								ENSG00000109846	10.4503	Q1		ENSG00000259172	3.96931	Q3
								ENSG00000155755	10.4464	Q1		ENSG00000233236	3.96556	Q3
								ENSG00000171953	10.441	Q1		ENSG00000263847	3.96532	Q3
								ENSG00000117395	10.4374	Q1		ENSG00000223725	3.96145	Q3
								ENSG00000144935	10.4328	Q1		ENSG00000255182	3.95863	Q3
								ENSG00000155115	10.4307	Q1		ENSG00000182912	3.95725	Q3
								ENSG00000147224	10.426	Q1		ENSG00000269680	3.9547	Q3
								ENSG00000044115	10.4255	Q1		ENSG00000249898	3.95355	Q3
								ENSG00000071462	10.4236	Q1		ENSG00000271789	3.95117	Q3
								ENSG00000108641	10.4158	Q1		ENSG00000267537	3.95038	Q3
								ENSG00000186687	10.4148	Q1		ENSG00000254539	3.94757	Q3
								ENSG00000106028	10.4135	Q1		ENSG00000280211	3.94495	Q3
								ENSG00000186522	10.4117	Q1		ENSG00000273199	3.94425	Q3
								ENSG00000143387	10.41	Q1		ENSG00000282393	3.94195	Q3
								ENSG00000126890	10.4076	Q1		ENSG00000270820	3.94142	Q3
								ENSG00000163013	10.4038	Q1		ENSG00000259994	3.93888	Q3
								ENSG00000173546	10.4024	Q1		ENSG00000273240	3.93563	Q3
								ENSG00000180817	10.3995	Q1		ENSG00000254614	3.93504	Q3
								ENSG00000164211	10.394	Q1		ENSG00000269937	3.93418	Q3
								ENSG00000160678	10.3938	Q1		ENSG00000257557	3.93284	Q3
								ENSG00000175198	10.3934	Q1		ENSG00000279196	3.93079	Q3
								ENSG00000108511	10.3897	Q1		ENSG00000280239	3.92939	Q3
								ENSG00000181350	10.3881	Q1		ENSG00000248489	3.92793	Q3
								ENSG00000187091	10.3759	Q1		ENSG00000273062	3.92558	Q3
								ENSG00000184232	10.3708	Q1		ENSG00000255449	3.9235	Q3
								ENSG00000167658	10.3691	Q1		ENSG00000274333	3.92158	Q3
								ENSG00000023318	10.3647	Q1		ENSG00000231890	3.92119	Q3
								ENSG00000070010	10.3593	Q1		ENSG00000271797	3.91639	Q3
								ENSG00000158864	10.3583	Q1		ENSG00000230590	3.91284	Q3
								ENSG00000145335	10.3581	Q1		ENSG00000281649	3.91084	Q3
								ENSG00000164402	10.3542	Q1		ENSG00000274184	3.90976	Q3
								ENSG00000130822	10.3524	Q1		ENSG00000281376	3.90943	Q3
								ENSG00000171914	10.351	Q1		ENSG00000204929	3.90732	Q3
								ENSG00000131116	10.3479	Q1		ENSG00000205664	3.90681	Q3
								ENSG00000158296	10.3477	Q1		ENSG00000269038	3.90343	Q3
								ENSG00000178053	10.3455	Q1		ENSG00000235499	3.90171	Q3
								ENSG00000124140	10.339	Q1		ENSG00000227598	3.89735	Q3
								ENSG00000107819	10.3352	Q1		ENSG00000269934	3.89512	Q3
								ENSG00000113387	10.3343	Q1		ENSG00000238197	3.88899	Q3
								ENSG00000237190	10.3337	Q1		ENSG00000270006	3.88816	Q3
								ENSG00000103591	10.3334	Q1		ENSG00000263412	3.88761	Q3
								ENSG00000137968	10.3279	Q1		ENSG00000278238	3.88743	Q3
								ENSG00000198569	10.3274	Q1		ENSG00000262152	3.8858	Q3
								ENSG00000235194	10.3265	Q1		ENSG00000270127	3.88489	Q3
								ENSG00000010626	10.3258	Q1		ENSG00000279140	3.88447	Q3
								ENSG00000136404	10.3177	Q1		ENSG00000277978	3.88318	Q3
								ENSG00000095066	10.3141	Q1		ENSG00000258768	3.87968	Q3
								ENSG00000135677	10.3137	Q1		ENSG00000239415	3.87932	Q3
								ENSG00000132963	10.3117	Q1		ENSG00000248866	3.87914	Q3
								ENSG00000012061	10.3082	Q1		ENSG00000272853	3.87888	Q3
								ENSG00000164068	10.3081	Q1		ENSG00000237017	3.87833	Q3
								ENSG00000095321	10.3079	Q1		ENSG00000232640	3.87757	Q3
								ENSG00000117410	10.3059	Q1		ENSG00000247950	3.87407	Q3
								ENSG00000182307	10.3057	Q1		ENSG00000280278	3.87369	Q3
								ENSG00000168374	10.3028	Q1		ENSG00000255284	3.87327	Q3
								ENSG00000105419	10.2984	Q1		ENSG00000226669	3.87312	Q3
								ENSG00000168078	10.2973	Q1		ENSG00000229178	3.8726	Q3
								ENSG00000142173	10.2969	Q1		ENSG00000269910	3.87084	Q3
								ENSG00000070669	10.295	Q1		ENSG00000238045	3.8645	Q3
								ENSG00000144591	10.2872	Q1		ENSG00000272716	3.86389	Q3
								ENSG00000188501	10.2842	Q1		ENSG00000232860	3.86124	Q3
								ENSG00000197530	10.2825	Q1		ENSG00000205930	3.85603	Q3
								ENSG00000125166	10.2805	Q1		ENSG00000227741	3.853	Q3
								ENSG00000136279	10.2764	Q1		ENSG00000247765	3.84862	Q3
								ENSG00000130702	10.2758	Q1		ENSG00000233825	3.847	Q3
								ENSG00000009307	10.269	Q1		ENSG00000242125	3.84528	Q3
								ENSG00000085063	10.2661	Q1		ENSG00000235138	3.84305	Q3
								ENSG00000167005	10.2645	Q1		ENSG00000259560	3.83533	Q3
								ENSG00000015475	10.2577	Q1		ENSG00000236810	3.8293	Q3
								ENSG00000160593	10.2575	Q1		ENSG00000274849	3.82907	Q3
								ENSG00000205758	10.2555	Q1		ENSG00000215014	3.82708	Q3
								ENSG00000160191	10.2479	Q1		ENSG00000259610	3.82593	Q3
								ENSG00000121769	10.2437	Q1		ENSG00000272050	3.81948	Q3
								ENSG00000170037	10.2434	Q1		ENSG00000224846	3.81931	Q3
								ENSG00000102048	10.2414	Q1		ENSG00000245685	3.81815	Q3
								ENSG00000142089	10.2257	Q1		ENSG00000225953	3.81412	Q3
								ENSG00000172890	10.2032	Q1		ENSG00000248476	3.81039	Q3
								ENSG00000121851	10.1961	Q1		ENSG00000230487	3.8103	Q3
								ENSG00000175416	10.19	Q1		ENSG00000261542	3.8076	Q3
								ENSG00000244509	10.1879	Q1		ENSG00000272604	3.80499	Q3
								ENSG00000091140	10.1847	Q1		ENSG00000228933	3.80334	Q3
								ENSG00000148824	10.1846	Q1		ENSG00000273893	3.80322	Q3
								ENSG00000005022	10.1836	Q1		ENSG00000255491	3.8022	Q3
								ENSG00000241973	10.1818	Q1		ENSG00000237781	3.80119	Q3
								ENSG00000228439	10.1789	Q1		ENSG00000262251	3.79912	Q3
								ENSG00000163902	10.1771	Q1		ENSG00000205611	3.79804	Q3
								ENSG00000085662	10.1733	Q1		ENSG00000259326	3.79784	Q3
								ENSG00000172476	10.1729	Q1		ENSG00000259244	3.79636	Q3
								ENSG00000187514	10.1717	Q1		ENSG00000223461	3.79413	Q3
								ENSG00000072501	10.1704	Q1		ENSG00000279529	3.79205	Q3
								ENSG00000104979	10.1697	Q1		ENSG00000251129	3.78621	Q3
								ENSG00000102054	10.1572	Q1		ENSG00000281183	3.78599	Q3
								ENSG00000186153	10.1561	Q1		ENSG00000259826	3.7842	Q3
								ENSG00000005893	10.1555	Q1		ENSG00000247877	3.78132	Q3
								ENSG00000162961	10.1549	Q1		ENSG00000224738	3.77892	Q3
								ENSG00000171160	10.1528	Q1		ENSG00000260277	3.77712	Q3
								ENSG00000113273	10.15	Q1		ENSG00000182873	3.77559	Q3
								ENSG00000095209	10.1446	Q1		ENSG00000280217	3.77372	Q3
								ENSG00000126005	10.1437	Q1		ENSG00000260400	3.76946	Q3
								ENSG00000160948	10.1423	Q1		ENSG00000240875	3.76917	Q3
								ENSG00000089775	10.1406	Q1		ENSG00000227543	3.76915	Q3
								ENSG00000012779	10.1354	Q1		ENSG00000275162	3.76844	Q3
								ENSG00000142188	10.1319	Q1		ENSG00000249406	3.76725	Q3
								ENSG00000184009	10.1314	Q1		ENSG00000234350	3.764	Q3
								ENSG00000072694	10.1307	Q1		ENSG00000260179	3.76287	Q3
								ENSG00000178449	10.1302	Q1		ENSG00000231646	3.76099	Q3
								ENSG00000132122	10.1295	Q1		ENSG00000253738	3.76065	Q3
								ENSG00000204314	10.1283	Q1		ENSG00000260193	3.75929	Q3
								ENSG00000113845	10.124	Q1		ENSG00000272106	3.75863	Q3
								ENSG00000017427	10.1191	Q1		ENSG00000229839	3.75519	Q3
								ENSG00000272047	10.1173	Q1		ENSG00000267128	3.75238	Q3
								ENSG00000137509	10.1144	Q1		ENSG00000237943	3.75163	Q3
								ENSG00000159069	10.1074	Q1		ENSG00000246877	3.75043	Q3
								ENSG00000105576	10.1058	Q1		ENSG00000279386	3.74951	Q3
								ENSG00000138468	10.0995	Q1		ENSG00000279491	3.74824	Q3
								ENSG00000131480	10.0977	Q1		ENSG00000242086	3.74708	Q3
								ENSG00000203780	10.0967	Q1		ENSG00000279212	3.73675	Q3
								ENSG00000188878	10.0954	Q1		ENSG00000235221	3.73668	Q3
								ENSG00000113231	10.0913	Q1		ENSG00000229953	3.73544	Q3
								ENSG00000162188	10.0874	Q1		ENSG00000239335	3.73433	Q3
								ENSG00000115042	10.0853	Q1		ENSG00000250378	3.73171	Q3
								ENSG00000168890	10.0852	Q1		ENSG00000261186	3.72464	Q3
								ENSG00000143390	10.0834	Q1		ENSG00000260329	3.71852	Q3
								ENSG00000198722	10.0807	Q1		ENSG00000232756	3.71601	Q3
								ENSG00000149357	10.0796	Q1		ENSG00000227193	3.71538	Q3
								ENSG00000174950	10.0792	Q1		ENSG00000272686	3.71478	Q3
								ENSG00000179218	10.0786	Q1		ENSG00000273004	3.7094	Q3
								ENSG00000169100	10.073	Q1		ENSG00000229852	3.70636	Q3
								ENSG00000249115	10.0713	Q1		ENSG00000281852	3.70565	Q3
								ENSG00000125458	10.0712	Q1		ENSG00000279672	3.7046	Q3
								ENSG00000167393	10.0703	Q1		ENSG00000224660	3.69732	Q3
								ENSG00000196531	10.0668	Q1		ENSG00000262147	3.694	Q3
								ENSG00000183426	10.0611	Q1		ENSG00000270019	3.69251	Q3
								ENSG00000248592	10.0577	Q1		ENSG00000238009	3.69099	Q3
								ENSG00000090971	10.0554	Q1		ENSG00000280311	3.69058	Q3
								ENSG00000107798	10.0543	Q1		ENSG00000176124	3.69002	Q3
								ENSG00000178761	10.0542	Q1		ENSG00000228506	3.68995	Q3
								ENSG00000110442	10.0465	Q1		ENSG00000248131	3.68556	Q3
								ENSG00000099840	10.0433	Q1		ENSG00000245648	3.68474	Q3
								ENSG00000118816	10.0402	Q1		ENSG00000234492	3.6794	Q3
								ENSG00000140995	10.036	Q1		ENSG00000232721	3.67647	Q3
								ENSG00000177628	10.0327	Q1		ENSG00000273619	3.67489	Q3
								ENSG00000130638	10.0286	Q1		ENSG00000278000	3.67459	Q3
								ENSG00000116918	10.023	Q1		ENSG00000271551	3.67302	Q3
								ENSG00000170296	10.023	Q1		ENSG00000260352	3.6707	Q3
								ENSG00000139899	10.0227	Q1		ENSG00000265218	3.66888	Q3
								ENSG00000103769	10.0213	Q1		ENSG00000269973	3.66711	Q3
								ENSG00000129187	10.0176	Q1		ENSG00000263321	3.66144	Q3
								ENSG00000023228	10.0176	Q1		ENSG00000269846	3.66079	Q3
								ENSG00000101158	10.0078	Q1		ENSG00000285219	3.65573	Q3
								ENSG00000096746	10.0073	Q1		ENSG00000223546	3.65272	Q3
								ENSG00000125122	10.0073	Q1		ENSG00000285184	3.65119	Q3
								ENSG00000005249	10.0057	Q1		ENSG00000272620	3.64866	Q3
								ENSG00000204149	10.0012	Q1		ENSG00000260114	3.64729	Q3
								ENSG00000137161	9.999	Q1		ENSG00000233230	3.63901	Q3
								ENSG00000163520	9.9981	Q1		ENSG00000281849	3.63814	Q3
								ENSG00000198886	9.9879	Q1		ENSG00000275329	3.63706	Q3
								ENSG00000100836	9.98504	Q1		ENSG00000261140	3.63705	Q3
								ENSG00000062485	9.98397	Q1		ENSG00000273066	3.63673	Q3
								ENSG00000104886	9.98304	Q1		ENSG00000273391	3.63589	Q3
								ENSG00000099889	9.983	Q1		ENSG00000275966	3.63197	Q3
								ENSG00000160973	9.982	Q1		ENSG00000258634	3.63189	Q3
								ENSG00000198720	9.97649	Q1		ENSG00000249572	3.62936	Q3
								ENSG00000118292	9.96814	Q1		ENSG00000232098	3.62656	Q3
								ENSG00000129925	9.96414	Q1		ENSG00000225361	3.62602	Q3
								ENSG00000164181	9.96053	Q1		ENSG00000253106	3.6216	Q3
								ENSG00000154917	9.95989	Q1		ENSG00000258038	3.61823	Q3
								ENSG00000115685	9.9587	Q1		ENSG00000251867	3.617	Q3
								ENSG00000170175	9.94978	Q1		ENSG00000282535	3.61163	Q3
								ENSG00000084453	9.94295	Q1		ENSG00000262136	3.61156	Q3
								ENSG00000185022	9.93999	Q1		ENSG00000279841	3.60863	Q3
								ENSG00000101079	9.93291	Q1		ENSG00000229368	3.60629	Q3
								ENSG00000082153	9.92944	Q1		ENSG00000273010	3.60602	Q3
								ENSG00000130529	9.92625	Q1		ENSG00000279075	3.60365	Q3
								ENSG00000156261	9.92588	Q1		ENSG00000272432	3.59959	Q3
								ENSG00000232653	9.9251	Q1		ENSG00000250326	3.5995	Q3
								ENSG00000123992	9.92509	Q1		ENSG00000275413	3.59704	Q3
								ENSG00000173801	9.92471	Q1		ENSG00000233058	3.59285	Q3
								ENSG00000100867	9.9238	Q1		ENSG00000228649	3.59024	Q3
								ENSG00000265817	9.91683	Q1		ENSG00000230163	3.59013	Q3
								ENSG00000197977	9.91559	Q1		ENSG00000226688	3.58975	Q3
								ENSG00000133706	9.9147	Q1		ENSG00000280355	3.58895	Q3
								ENSG00000188672	9.91242	Q1		ENSG00000275964	3.58888	Q3
								ENSG00000143891	9.91214	Q1		ENSG00000268460	3.58777	Q3
								ENSG00000174446	9.90551	Q1		ENSG00000285331	3.58328	Q3
								ENSG00000115944	9.90482	Q1		ENSG00000273007	3.57928	Q4
								ENSG00000196123	9.90126	Q1		ENSG00000269821	3.57426	Q4
								ENSG00000122359	9.90117	Q1		ENSG00000234636	3.57373	Q4
								ENSG00000013588	9.8999	Q1		ENSG00000275496	3.56653	Q4
								ENSG00000149534	9.89727	Q1		ENSG00000261204	3.56361	Q4
								ENSG00000060558	9.89406	Q1		ENSG00000269559	3.5615	Q4
								ENSG00000165688	9.88871	Q1		ENSG00000260589	3.55991	Q4
								ENSG00000077232	9.8816	Q1		ENSG00000281005	3.55985	Q4
								ENSG00000164088	9.88032	Q1		ENSG00000260806	3.55755	Q4
								ENSG00000165644	9.87887	Q1		ENSG00000260588	3.55668	Q4
								ENSG00000103249	9.87683	Q1		ENSG00000282021	3.55537	Q4
								ENSG00000152926	9.86286	Q1		ENSG00000254349	3.55333	Q4
								ENSG00000113013	9.86196	Q1		ENSG00000261448	3.54894	Q4
								ENSG00000168487	9.85494	Q1		ENSG00000163597	3.54281	Q4
								ENSG00000105808	9.85301	Q1		ENSG00000269959	3.53997	Q4
								ENSG00000175066	9.84241	Q1		ENSG00000261351	3.53935	Q4
								ENSG00000155495	9.83492	Q1		ENSG00000273249	3.53864	Q4
								ENSG00000103888	9.8325	Q1		ENSG00000213279	3.53547	Q4
								ENSG00000179029	9.82911	Q1		ENSG00000224914	3.53147	Q4
								ENSG00000105221	9.8256	Q1		ENSG00000260804	3.53037	Q4
								ENSG00000158373	9.82363	Q1		ENSG00000205663	3.52947	Q4
								ENSG00000125505	9.81482	Q1		ENSG00000230337	3.52744	Q4
								ENSG00000084072	9.81468	Q1		ENSG00000274712	3.52702	Q4
								ENSG00000250479	9.81346	Q1		ENSG00000272599	3.52103	Q4
								ENSG00000278129	9.81071	Q1		ENSG00000234084	3.52093	Q4
								ENSG00000064199	9.80347	Q1		ENSG00000248092	3.52053	Q4
								ENSG00000124772	9.80321	Q1		ENSG00000279722	3.51941	Q4
								ENSG00000162244	9.80051	Q1		ENSG00000284052	3.51897	Q4
								ENSG00000166900	9.79925	Q1		ENSG00000267309	3.51822	Q4
								ENSG00000182117	9.79694	Q1		ENSG00000260805	3.51006	Q4
								ENSG00000277258	9.78669	Q1		ENSG00000254876	3.50676	Q4
								ENSG00000157326	9.78478	Q1		ENSG00000235890	3.50416	Q4
								ENSG00000177830	9.78038	Q1		ENSG00000284642	3.50316	Q4
								ENSG00000143819	9.77889	Q1		ENSG00000261187	3.50003	Q4
								ENSG00000106733	9.77811	Q1		ENSG00000203993	3.49677	Q4
								ENSG00000010361	9.77506	Q1		ENSG00000270179	3.49573	Q4
								ENSG00000158828	9.76957	Q1		ENSG00000273342	3.48821	Q4
								ENSG00000164938	9.76087	Q1		ENSG00000259456	3.48747	Q4
								ENSG00000104518	9.75696	Q1		ENSG00000266709	3.48348	Q4
								ENSG00000244005	9.75537	Q1		ENSG00000228709	3.48098	Q4
								ENSG00000229474	9.75415	Q1		ENSG00000273402	3.48084	Q4
								ENSG00000035499	9.7509	Q1		ENSG00000245317	3.47964	Q4
								ENSG00000177084	9.74552	Q1		ENSG00000237311	3.47903	Q4
								ENSG00000102158	9.73835	Q1		ENSG00000236432	3.47754	Q4
								ENSG00000186510	9.73671	Q1		ENSG00000244879	3.47751	Q4
								ENSG00000134287	9.73521	Q1		ENSG00000237436	3.47559	Q4
								ENSG00000104938	9.73376	Q1		ENSG00000284634	3.47435	Q4
								ENSG00000180596	9.73297	Q1		ENSG00000236499	3.4738	Q4
								ENSG00000085719	9.7262	Q1		ENSG00000272172	3.47368	Q4
								ENSG00000204356	9.72089	Q1		ENSG00000259642	3.47357	Q4
								ENSG00000166171	9.71775	Q1		ENSG00000247400	3.4697	Q4
								ENSG00000160299	9.71364	Q1		ENSG00000186615	3.46761	Q4
								ENSG00000086232	9.71038	Q1		ENSG00000272145	3.46698	Q4
								ENSG00000105726	9.70921	Q1		ENSG00000244513	3.46504	Q4
								ENSG00000074842	9.70579	Q1		ENSG00000283095	3.46445	Q4
								ENSG00000173852	9.70489	Q1		ENSG00000278867	3.46338	Q4
								ENSG00000127022	9.70386	Q1		ENSG00000259937	3.46289	Q4
								ENSG00000187051	9.70075	Q1		ENSG00000251022	3.45975	Q4
								ENSG00000119227	9.69632	Q1		ENSG00000226471	3.45914	Q4
								ENSG00000111450	9.69272	Q1		ENSG00000258086	3.45532	Q4
								ENSG00000103495	9.68307	Q1		ENSG00000269054	3.45322	Q4
								ENSG00000166986	9.68279	Q1		ENSG00000275549	3.45191	Q4
								ENSG00000107959	9.68098	Q1		ENSG00000255857	3.44803	Q4
								ENSG00000214087	9.68061	Q1		ENSG00000241155	3.4446	Q4
								ENSG00000066926	9.67545	Q1		ENSG00000272447	3.44163	Q4
								ENSG00000139187	9.6749	Q1		ENSG00000182057	3.43777	Q4
								ENSG00000125841	9.67262	Q1		ENSG00000261188	3.43267	Q4
								ENSG00000171757	9.66703	Q1		ENSG00000253559	3.43177	Q4
								ENSG00000065427	9.66352	Q1		ENSG00000281406	3.43056	Q4
								ENSG00000066230	9.66202	Q1		ENSG00000227432	3.43032	Q4
								ENSG00000075234	9.65794	Q1		ENSG00000228126	3.42954	Q4
								ENSG00000187688	9.65638	Q1		ENSG00000269473	3.4249	Q4
								ENSG00000137331	9.65273	Q1		ENSG00000259802	3.42475	Q4
								ENSG00000168906	9.65054	Q1		ENSG00000231419	3.42326	Q4
								ENSG00000196388	9.64885	Q1		ENSG00000273162	3.42285	Q4
								ENSG00000196743	9.64547	Q1		ENSG00000262691	3.42111	Q4
								ENSG00000180448	9.64031	Q1		ENSG00000240207	3.41883	Q4
								ENSG00000068885	9.63917	Q1		ENSG00000274528	3.41651	Q4
								ENSG00000134308	9.6386	Q1		ENSG00000269956	3.41541	Q4
								ENSG00000183684	9.63143	Q1		ENSG00000244041	3.41082	Q4
								ENSG00000129538	9.63117	Q1		ENSG00000279716	3.40686	Q4
								ENSG00000165487	9.62825	Q1		ENSG00000284707	3.40579	Q4
								ENSG00000100241	9.62806	Q1		ENSG00000279900	3.40504	Q4
								ENSG00000173678	9.62799	Q1		ENSG00000265666	3.40008	Q4
								ENSG00000144550	9.62747	Q1		ENSG00000285278	3.39983	Q4
								ENSG00000122970	9.62498	Q1		ENSG00000227917	3.39876	Q4
								ENSG00000108639	9.62147	Q1		ENSG00000233903	3.39873	Q4
								ENSG00000184445	9.61109	Q1		ENSG00000204934	3.39812	Q4
								ENSG00000188690	9.60838	Q1		ENSG00000275223	3.39619	Q4
								ENSG00000099399	9.60458	Q1		ENSG00000226167	3.39615	Q4
								ENSG00000038210	9.60271	Q1		ENSG00000226200	3.39552	Q4
								ENSG00000141258	9.60053	Q1		ENSG00000231028	3.39213	Q4
								ENSG00000173890	9.59474	Q1		ENSG00000251600	3.3883	Q4
								ENSG00000167676	9.59405	Q1		ENSG00000279114	3.38811	Q4
								ENSG00000105329	9.59299	Q1		ENSG00000230844	3.38635	Q4
								ENSG00000009950	9.58899	Q1		ENSG00000246308	3.38619	Q4
								ENSG00000204482	9.58871	Q1		ENSG00000233178	3.38444	Q4
								ENSG00000078369	9.58617	Q1		ENSG00000281392	3.3836	Q4
								ENSG00000184154	9.58392	Q1		ENSG00000226137	3.38133	Q4
								ENSG00000067704	9.58343	Q1		ENSG00000272913	3.38104	Q4
								ENSG00000112077	9.58116	Q1		ENSG00000248996	3.38088	Q4
								ENSG00000142227	9.57668	Q1		ENSG00000205790	3.37706	Q4
								ENSG00000104177	9.57412	Q1		ENSG00000279794	3.37617	Q4
								ENSG00000196642	9.57141	Q1		ENSG00000279443	3.37316	Q4
								ENSG00000157827	9.57121	Q1		ENSG00000274605	3.37311	Q4
								ENSG00000174233	9.56405	Q1		ENSG00000224893	3.37258	Q4
								ENSG00000046604	9.56051	Q1		ENSG00000267317	3.37079	Q4
								ENSG00000008516	9.55488	Q1		ENSG00000272800	3.37034	Q4
								ENSG00000060982	9.54441	Q1		ENSG00000255503	3.3664	Q4
								ENSG00000170092	9.541	Q1		ENSG00000258727	3.36639	Q4
								ENSG00000174628	9.54028	Q1		ENSG00000274105	3.36386	Q4
								ENSG00000085998	9.53639	Q1		ENSG00000275645	3.36271	Q4
								ENSG00000110665	9.52938	Q1		ENSG00000274765	3.36163	Q4
								ENSG00000132199	9.52767	Q1		ENSG00000276900	3.36093	Q4
								ENSG00000169174	9.5248	Q1		ENSG00000246898	3.35712	Q4
								ENSG00000119650	9.52432	Q1		ENSG00000245149	3.35629	Q4
								ENSG00000167371	9.5215	Q1		ENSG00000267940	3.35434	Q4
								ENSG00000163517	9.52012	Q1		ENSG00000245975	3.35244	Q4
								ENSG00000115365	9.51224	Q1		ENSG00000253258	3.35082	Q4
								ENSG00000183207	9.5104	Q1		ENSG00000225300	3.34902	Q4
								ENSG00000187630	9.50042	Q1		ENSG00000276698	3.34633	Q4
								ENSG00000187735	9.50004	Q1		ENSG00000256433	3.3455	Q4
								ENSG00000185088	9.49794	Q1		ENSG00000269086	3.34529	Q4
								ENSG00000143412	9.49391	Q1		ENSG00000228393	3.34266	Q4
								ENSG00000232593	9.49388	Q1		ENSG00000124915	3.34246	Q4
								ENSG00000239920	9.48877	Q1		ENSG00000271913	3.34075	Q4
								ENSG00000100473	9.48439	Q1		ENSG00000251602	3.33795	Q4
								ENSG00000139579	9.48285	Q1		ENSG00000238160	3.33222	Q4
								ENSG00000167969	9.47127	Q1		ENSG00000250608	3.33048	Q4
								ENSG00000198003	9.46775	Q1		ENSG00000260510	3.32971	Q4
								ENSG00000120008	9.46648	Q1		ENSG00000254635	3.3291	Q4
								ENSG00000148700	9.46264	Q1		ENSG00000270147	3.32408	Q4
								ENSG00000249437	9.45891	Q1		ENSG00000215023	3.32287	Q4
								ENSG00000144118	9.45396	Q1		ENSG00000233246	3.32276	Q4
								ENSG00000205352	9.45151	Q1		ENSG00000206573	3.32221	Q4
								ENSG00000163393	9.45143	Q1		ENSG00000214783	3.32085	Q4
								ENSG00000178585	9.44721	Q1		ENSG00000225439	3.31765	Q4
								ENSG00000137880	9.4444	Q1		ENSG00000235530	3.31642	Q4
								ENSG00000115561	9.44177	Q1		ENSG00000228748	3.31565	Q4
								ENSG00000197982	9.44176	Q1		ENSG00000197332	3.30947	Q4
								ENSG00000175106	9.43961	Q1		ENSG00000253716	3.3079	Q4
								ENSG00000138641	9.43649	Q1		ENSG00000231249	3.30739	Q4
								ENSG00000172733	9.43174	Q1		ENSG00000244151	3.30637	Q4
								ENSG00000173163	9.4201	Q1		ENSG00000249592	3.303	Q4
								ENSG00000120533	9.41322	Q1		ENSG00000271855	3.29884	Q4
								ENSG00000099991	9.41044	Q1		ENSG00000154537	3.29812	Q4
								ENSG00000198168	9.4086	Q1		ENSG00000260923	3.29742	Q4
								ENSG00000136943	9.407	Q1		ENSG00000277170	3.29289	Q4
								ENSG00000167632	9.40639	Q1		ENSG00000272810	3.28598	Q4
								ENSG00000184481	9.40129	Q1		ENSG00000185065	3.28581	Q4
								ENSG00000156711	9.39768	Q1		ENSG00000237356	3.28448	Q4
								ENSG00000152128	9.3966	Q1		ENSG00000259129	3.28293	Q4
								ENSG00000168827	9.3945	Q1		ENSG00000235111	3.28088	Q4
								ENSG00000141698	9.39437	Q1		ENSG00000225075	3.27842	Q4
								ENSG00000167759	9.38829	Q1		ENSG00000279520	3.27722	Q4
								ENSG00000100403	9.38036	Q1		ENSG00000226088	3.27016	Q4
								ENSG00000177469	9.3736	Q1		ENSG00000269102	3.26879	Q4
								ENSG00000047849	9.37094	Q1		ENSG00000231073	3.26397	Q4
								ENSG00000050748	9.36996	Q1		ENSG00000271734	3.26374	Q4
								ENSG00000146425	9.36931	Q1		ENSG00000274104	3.25692	Q4
								ENSG00000082212	9.36849	Q1		ENSG00000206344	3.25617	Q4
								ENSG00000002330	9.36749	Q1		ENSG00000261799	3.2504	Q4
								ENSG00000112335	9.36697	Q1		ENSG00000260949	3.24849	Q4
								ENSG00000078618	9.36486	Q1		ENSG00000229043	3.24804	Q4
								ENSG00000099624	9.36442	Q1		ENSG00000157306	3.24673	Q4
								ENSG00000086504	9.36382	Q1		ENSG00000227199	3.24665	Q4
								ENSG00000213760	9.3633	Q1		ENSG00000272721	3.24658	Q4
								ENSG00000250317	9.36267	Q1		ENSG00000280143	3.24333	Q4
								ENSG00000115414	9.36207	Q1		ENSG00000260978	3.23944	Q4
								ENSG00000125676	9.36171	Q1		ENSG00000237188	3.23929	Q4
								ENSG00000198919	9.36168	Q1		ENSG00000259583	3.23781	Q4
								ENSG00000168394	9.36051	Q1		ENSG00000236423	3.23506	Q4
								ENSG00000188647	9.36018	Q1		ENSG00000258738	3.2327	Q4
								ENSG00000081870	9.36018	Q1		ENSG00000215424	3.22727	Q4
								ENSG00000135636	9.3533	Q1		ENSG00000246859	3.22564	Q4
								ENSG00000109255	9.34998	Q1		ENSG00000224843	3.2254	Q4
								ENSG00000152669	9.34685	Q1		ENSG00000239572	3.21823	Q4
								ENSG00000164663	9.34385	Q1		ENSG00000261098	3.21811	Q4
								ENSG00000160285	9.34357	Q1		ENSG00000280734	3.21666	Q4
								ENSG00000162078	9.34344	Q1		ENSG00000267169	3.21564	Q4
								ENSG00000143158	9.343	Q1		ENSG00000272654	3.21019	Q4
								ENSG00000205744	9.3417	Q1		ENSG00000266601	3.20798	Q4
								ENSG00000106245	9.34167	Q1		ENSG00000276814	3.20727	Q4
								ENSG00000178537	9.34027	Q1		ENSG00000260219	3.20563	Q4
								ENSG00000160949	9.33614	Q1		ENSG00000227373	3.2049	Q4
								ENSG00000141198	9.33483	Q1		ENSG00000278987	3.20475	Q4
								ENSG00000100162	9.32143	Q1		ENSG00000280164	3.20246	Q4
								ENSG00000013573	9.31703	Q1		ENSG00000260942	3.20091	Q4
								ENSG00000168779	9.31604	Q1		ENSG00000253704	3.19767	Q4
								ENSG00000124657	9.31144	Q1		ENSG00000248008	3.19339	Q4
								ENSG00000197948	9.30669	Q1		ENSG00000248783	3.19133	Q4
								ENSG00000156535	9.30641	Q1		ENSG00000233029	3.19105	Q4
								ENSG00000078808	9.3057	Q1		ENSG00000258875	3.18953	Q4
								ENSG00000115677	9.2978	Q1		ENSG00000272767	3.1878	Q4
								ENSG00000213722	9.29736	Q1		ENSG00000258602	3.18415	Q4
								ENSG00000122034	9.29535	Q1		ENSG00000269386	3.18382	Q4
								ENSG00000121964	9.28319	Q1		ENSG00000247796	3.18179	Q4
								ENSG00000160447	9.27505	Q1		ENSG00000280138	3.18011	Q4
								ENSG00000105671	9.27227	Q1		ENSG00000231527	3.17804	Q4
								ENSG00000147099	9.26606	Q1		ENSG00000255741	3.17803	Q4
								ENSG00000131100	9.26321	Q1		ENSG00000266456	3.17212	Q4
								ENSG00000267680	9.26273	Q1		ENSG00000281530	3.16795	Q4
								ENSG00000136888	9.26237	Q1		ENSG00000254812	3.16789	Q4
								ENSG00000120333	9.26035	Q1		ENSG00000234593	3.16673	Q4
								ENSG00000178917	9.26001	Q1		ENSG00000251661	3.166	Q4
								ENSG00000119522	9.25859	Q1		ENSG00000267735	3.16344	Q4
								ENSG00000163344	9.25693	Q1		ENSG00000281021	3.16277	Q4
								ENSG00000090889	9.25477	Q1		ENSG00000263235	3.15837	Q4
								ENSG00000099800	9.25344	Q1		ENSG00000274460	3.15832	Q4
								ENSG00000138735	9.24847	Q1		ENSG00000237753	3.15481	Q4
								ENSG00000198715	9.24579	Q1		ENSG00000269425	3.15366	Q4
								ENSG00000144455	9.24257	Q1		ENSG00000269890	3.15078	Q4
								ENSG00000235162	9.24199	Q1		ENSG00000272017	3.14867	Q4
								ENSG00000144746	9.24158	Q1		ENSG00000267277	3.14529	Q4
								ENSG00000169299	9.23963	Q1		ENSG00000254369	3.14483	Q4
								ENSG00000108515	9.23865	Q1		ENSG00000279227	3.1377	Q4
								ENSG00000119688	9.23841	Q1		ENSG00000235319	3.13581	Q4
								ENSG00000103496	9.23829	Q1		ENSG00000204044	3.13142	Q4
								ENSG00000143183	9.2312	Q1		ENSG00000239219	3.13041	Q4
								ENSG00000054356	9.22822	Q1		ENSG00000274825	3.1282	Q4
								ENSG00000147533	9.2277	Q1		ENSG00000261326	3.12462	Q4
								ENSG00000123472	9.22695	Q1		ENSG00000227218	3.12347	Q4
								ENSG00000213347	9.22605	Q1		ENSG00000235903	3.12288	Q4
								ENSG00000197568	9.22255	Q1		ENSG00000224358	3.12104	Q4
								ENSG00000165028	9.21938	Q1		ENSG00000242207	3.11965	Q4
								ENSG00000145113	9.21924	Q1		ENSG00000235724	3.11416	Q4
								ENSG00000274523	9.21535	Q1		ENSG00000249816	3.10965	Q4
								ENSG00000124702	9.21252	Q1		ENSG00000272070	3.10454	Q4
								ENSG00000093144	9.20504	Q1		ENSG00000282386	3.10389	Q4
								ENSG00000196511	9.20304	Q1		ENSG00000245748	3.10038	Q4
								ENSG00000122507	9.20264	Q1		ENSG00000271936	3.0986	Q4
								ENSG00000111358	9.19873	Q1		ENSG00000231689	3.09774	Q4
								ENSG00000124098	9.19725	Q1		ENSG00000279412	3.09531	Q4
								ENSG00000142856	9.19648	Q1		ENSG00000282885	3.09441	Q4
								ENSG00000185245	9.19594	Q1		ENSG00000267100	3.09204	Q4
								ENSG00000006715	9.19509	Q1		ENSG00000273448	3.09003	Q4
								ENSG00000175820	9.19258	Q1		ENSG00000272812	3.09001	Q4
								ENSG00000275869	9.19172	Q1		ENSG00000281731	3.0881	Q4
								ENSG00000175309	9.18984	Q1		ENSG00000232533	3.08754	Q4
								ENSG00000072958	9.182	Q1		ENSG00000258056	3.08524	Q4
								ENSG00000100632	9.18159	Q1		ENSG00000279738	3.08501	Q4
								ENSG00000155660	9.18095	Q1		ENSG00000272476	3.08364	Q4
								ENSG00000147955	9.17663	Q1		ENSG00000272501	3.08259	Q4
								ENSG00000104833	9.17659	Q1		ENSG00000226756	3.08188	Q4
								ENSG00000168056	9.17354	Q1		ENSG00000274922	3.08106	Q4
								ENSG00000138111	9.17264	Q1		ENSG00000276571	3.07867	Q4
								ENSG00000186063	9.1714	Q1		ENSG00000234311	3.07767	Q4
								ENSG00000164398	9.16748	Q1		ENSG00000273247	3.07644	Q4
								ENSG00000149311	9.16637	Q1		ENSG00000258701	3.07614	Q4
								ENSG00000137496	9.15555	Q1		ENSG00000267274	3.07551	Q4
								ENSG00000231852	9.1543	Q1		ENSG00000259895	3.07473	Q4
								ENSG00000136156	9.15288	Q1		ENSG00000279561	3.07437	Q4
								ENSG00000151327	9.14791	Q1		ENSG00000241860	3.07406	Q4
								ENSG00000182087	9.14689	Q1		ENSG00000270720	3.07315	Q4
								ENSG00000213190	9.1431	Q1		ENSG00000255468	3.07112	Q4
								ENSG00000128463	9.1419	Q1		ENSG00000232811	3.06679	Q4
								ENSG00000167355	9.14047	Q1		ENSG00000260233	3.06642	Q4
								ENSG00000136098	9.13956	Q1		ENSG00000283122	3.06571	Q4
								ENSG00000101474	9.13924	Q1		ENSG00000272008	3.06461	Q4
								ENSG00000125503	9.13916	Q1		ENSG00000182824	3.06412	Q4
								ENSG00000011028	9.1346	Q1		ENSG00000242622	3.06158	Q4
								ENSG00000241837	9.13291	Q1		ENSG00000246451	3.05954	Q4
								ENSG00000065150	9.12852	Q1		ENSG00000275854	3.05874	Q4
								ENSG00000117569	9.12585	Q1		ENSG00000276728	3.05822	Q4
								ENSG00000011105	9.12399	Q1		ENSG00000285410	3.05545	Q4
								ENSG00000151366	9.11769	Q1		ENSG00000249673	3.05517	Q4
								ENSG00000127483	9.11713	Q1		ENSG00000233016	3.04971	Q4
								ENSG00000184110	9.11344	Q1		ENSG00000271151	3.04692	Q4
								ENSG00000129351	9.11264	Q1		ENSG00000179523	3.04619	Q4
								ENSG00000074219	9.10913	Q1		ENSG00000262903	3.04552	Q4
								ENSG00000130787	9.10812	Q1		ENSG00000272509	3.0447	Q4
								ENSG00000173486	9.10779	Q1		ENSG00000279164	3.04279	Q4
								ENSG00000160469	9.107	Q1		ENSG00000228801	3.04009	Q4
								ENSG00000126581	9.10598	Q1		ENSG00000279277	3.03991	Q4
								ENSG00000065923	9.10485	Q1		ENSG00000235897	3.03933	Q4
								ENSG00000187775	9.10351	Q1		ENSG00000266904	3.03918	Q4
								ENSG00000103145	9.09704	Q1		ENSG00000260708	3.03767	Q4
								ENSG00000221890	9.09443	Q1		ENSG00000235151	3.02984	Q4
								ENSG00000177666	9.09307	Q1		ENSG00000263272	3.02953	Q4
								ENSG00000149091	9.08884	Q1		ENSG00000280254	3.02425	Q4
								ENSG00000079974	9.08872	Q1		ENSG00000247572	3.02203	Q4
								ENSG00000204344	9.08802	Q1		ENSG00000260136	3.01933	Q4
								ENSG00000138035	9.08534	Q1		ENSG00000272892	3.01892	Q4
								ENSG00000149948	9.08146	Q1		ENSG00000258927	3.01553	Q4
								ENSG00000275896	9.0768	Q1		ENSG00000279641	3.01376	Q4
								ENSG00000100726	9.07551	Q1		ENSG00000277589	3.01373	Q4
								ENSG00000147813	9.07424	Q1		ENSG00000247516	3.01273	Q4
								ENSG00000133983	9.0731	Q1		ENSG00000256417	3.01258	Q4
								ENSG00000087302	9.06739	Q1		ENSG00000284669	3.01145	Q4
								ENSG00000255150	9.06677	Q1		ENSG00000280594	3.00815	Q4
								ENSG00000112697	9.06309	Q1		ENSG00000279095	3.00756	Q4
								ENSG00000182545	9.05888	Q1		ENSG00000265749	3.00596	Q4
								ENSG00000169045	9.05766	Q1		ENSG00000241764	3.00573	Q4
								ENSG00000105887	9.05508	Q1		ENSG00000280088	2.99965	Q4
								ENSG00000137944	9.05455	Q1		ENSG00000272841	2.99114	Q4
								ENSG00000164896	9.05197	Q1		ENSG00000280043	2.99027	Q4
								ENSG00000138758	9.04966	Q1		ENSG00000238186	2.9893	Q4
								ENSG00000168393	9.04652	Q1		ENSG00000175611	2.98887	Q4
								ENSG00000158578	9.04551	Q1		ENSG00000233643	2.9832	Q4
								ENSG00000152642	9.04388	Q1		ENSG00000231948	2.98165	Q4
								ENSG00000035141	9.0427	Q1		ENSG00000262049	2.98019	Q4
								ENSG00000104763	9.04235	Q1		ENSG00000261136	2.98006	Q4
								ENSG00000130640	9.03939	Q1		ENSG00000278576	2.97382	Q4
								ENSG00000094914	9.03548	Q1		ENSG00000260236	2.96824	Q4
								ENSG00000101199	9.03545	Q1		ENSG00000272953	2.9655	Q4
								ENSG00000167978	9.03406	Q1		ENSG00000261051	2.96487	Q4
								ENSG00000161609	9.03236	Q1		ENSG00000261420	2.96312	Q4
								ENSG00000064763	9.02523	Q1		ENSG00000224186	2.96227	Q4
								ENSG00000090621	9.02462	Q1		ENSG00000271816	2.96185	Q4
								ENSG00000105357	9.01571	Q1		ENSG00000280426	2.96144	Q4
								ENSG00000106034	9.01397	Q1		ENSG00000260252	2.95718	Q4
								ENSG00000175130	9.0089	Q1		ENSG00000279861	2.95572	Q4
								ENSG00000111328	9.00592	Q1		ENSG00000176593	2.955	Q4
								ENSG00000131368	9.00451	Q1		ENSG00000280173	2.9541	Q4
								ENSG00000139641	9.00421	Q1		ENSG00000221953	2.95383	Q4
								ENSG00000179091	9.00313	Q1		ENSG00000270060	2.95343	Q4
								ENSG00000126970	8.99641	Q1		ENSG00000277534	2.95337	Q4
								ENSG00000105355	8.99464	Q1		ENSG00000271614	2.95203	Q4
								ENSG00000100083	8.99095	Q1		ENSG00000232850	2.95113	Q4
								ENSG00000149927	8.98584	Q1		ENSG00000275454	2.9474	Q4
								ENSG00000165819	8.98214	Q1		ENSG00000236137	2.94698	Q4
								ENSG00000166557	8.98172	Q1		ENSG00000226312	2.94665	Q4
								ENSG00000165125	8.97836	Q1		ENSG00000278709	2.94622	Q4
								ENSG00000196352	8.97745	Q1		ENSG00000272092	2.946	Q4
								ENSG00000085982	8.96732	Q1		ENSG00000259515	2.94508	Q4
								ENSG00000139194	8.96639	Q1		ENSG00000233396	2.94415	Q4
								ENSG00000083312	8.966	Q1		ENSG00000255328	2.94216	Q4
								ENSG00000025770	8.96341	Q1		ENSG00000283341	2.94166	Q4
								ENSG00000129007	8.95539	Q1		ENSG00000272269	2.94164	Q4
								ENSG00000143578	8.95113	Q1		ENSG00000279673	2.94072	Q4
								ENSG00000175029	8.95011	Q1		ENSG00000269514	2.93747	Q4
								ENSG00000275023	8.94965	Q1		ENSG00000271533	2.93123	Q4
								ENSG00000100138	8.94702	Q1		ENSG00000228526	2.92991	Q4
								ENSG00000100242	8.94675	Q1		ENSG00000284606	2.92731	Q4
								ENSG00000135535	8.94491	Q1		ENSG00000232600	2.92084	Q4
								ENSG00000147454	8.93773	Q1		ENSG00000267265	2.92015	Q4
								ENSG00000092758	8.9375	Q1		ENSG00000273329	2.91806	Q4
								ENSG00000157992	8.9338	Q1		ENSG00000283696	2.91487	Q4
								ENSG00000173473	8.93142	Q1		ENSG00000261423	2.91312	Q4
								ENSG00000214456	8.93035	Q1		ENSG00000273314	2.91141	Q4
								ENSG00000135454	8.92411	Q1		ENSG00000263280	2.90996	Q4
								ENSG00000160972	8.92327	Q1		ENSG00000279970	2.90604	Q4
								ENSG00000156171	8.92246	Q1		ENSG00000227354	2.9027	Q4
								ENSG00000124092	8.92179	Q1		ENSG00000271270	2.9021	Q4
								ENSG00000165810	8.91665	Q1		ENSG00000268218	2.89906	Q4
								ENSG00000170417	8.91217	Q1		ENSG00000225778	2.89807	Q4
								ENSG00000037241	8.90805	Q1		ENSG00000276529	2.89723	Q4
								ENSG00000148600	8.90467	Q1		ENSG00000279148	2.8969	Q4
								ENSG00000004478	8.89788	Q1		ENSG00000233098	2.89682	Q4
								ENSG00000170515	8.89513	Q1		ENSG00000223768	2.89336	Q4
								ENSG00000124243	8.89292	Q1		ENSG00000227896	2.89112	Q4
								ENSG00000168734	8.89212	Q1		ENSG00000249637	2.88744	Q4
								ENSG00000162704	8.89134	Q1		ENSG00000247934	2.88492	Q4
								ENSG00000082146	8.8902	Q1		ENSG00000233223	2.8831	Q4
								ENSG00000111666	8.88607	Q1		ENSG00000233509	2.88135	Q4
								ENSG00000165171	8.88405	Q1		ENSG00000260751	2.88033	Q4
								ENSG00000100360	8.88198	Q1		ENSG00000284830	2.87695	Q4
								ENSG00000144407	8.88006	Q1		ENSG00000267575	2.87365	Q4
								ENSG00000022277	8.87841	Q1		ENSG00000277283	2.8714	Q4
								ENSG00000157045	8.87522	Q1		ENSG00000279636	2.8703	Q4
								ENSG00000204387	8.87425	Q1		ENSG00000260924	2.86818	Q4
								ENSG00000176386	8.87417	Q1		ENSG00000227188	2.86806	Q4
								ENSG00000136247	8.87189	Q1		ENSG00000271452	2.86401	Q4
								ENSG00000110057	8.87176	Q1		ENSG00000256628	2.86157	Q4
								ENSG00000129636	8.86677	Q1		ENSG00000278200	2.85789	Q4
								ENSG00000069998	8.86424	Q1		ENSG00000272829	2.85561	Q4
								ENSG00000136631	8.86394	Q1		ENSG00000236013	2.85338	Q4
								ENSG00000155629	8.8637	Q1		ENSG00000237686	2.85189	Q4
								ENSG00000132824	8.86219	Q1		ENSG00000277595	2.84993	Q4
								ENSG00000188517	8.86065	Q1		ENSG00000278937	2.84919	Q4
								ENSG00000059377	8.85316	Q1		ENSG00000226647	2.84827	Q4
								ENSG00000114738	8.85064	Q1		ENSG00000260796	2.84783	Q4
								ENSG00000162385	8.84675	Q1		ENSG00000278206	2.84647	Q4
								ENSG00000134905	8.84386	Q1		ENSG00000128254	2.84437	Q4
								ENSG00000159348	8.84314	Q1		ENSG00000226711	2.84318	Q4
								ENSG00000125826	8.83972	Q1		ENSG00000254428	2.83846	Q4
								ENSG00000006125	8.8396	Q1		ENSG00000265399	2.83131	Q4
								ENSG00000273542	8.83557	Q1		ENSG00000227627	2.83005	Q4
								ENSG00000182473	8.83526	Q1		ENSG00000272821	2.82701	Q4
								ENSG00000163479	8.83387	Q1		ENSG00000260167	2.82627	Q4
								ENSG00000170315	8.827	Q1		ENSG00000259755	2.82334	Q4
								ENSG00000161010	8.82672	Q1		ENSG00000279882	2.82026	Q4
								ENSG00000140395	8.82619	Q1		ENSG00000260231	2.82005	Q4
								ENSG00000019102	8.82583	Q1		ENSG00000273568	2.81974	Q4
								ENSG00000154479	8.82216	Q1		ENSG00000231808	2.81838	Q4
								ENSG00000266472	8.82149	Q1		ENSG00000271736	2.81355	Q4
								ENSG00000149823	8.82077	Q1		ENSG00000281912	2.80834	Q4
								ENSG00000124181	8.82001	Q1		ENSG00000228203	2.80163	Q4
								ENSG00000119638	8.8174	Q1		ENSG00000277511	2.80075	Q4
								ENSG00000055070	8.81478	Q1		ENSG00000228140	2.79357	Q4
								ENSG00000188976	8.81256	Q1		ENSG00000260121	2.79277	Q4
								ENSG00000159176	8.81218	Q1		ENSG00000227630	2.79261	Q4
								ENSG00000100401	8.81148	Q1		ENSG00000229325	2.7908	Q4
								ENSG00000157870	8.81075	Q1		ENSG00000268006	2.78846	Q4
								ENSG00000177479	8.80806	Q1		ENSG00000266897	2.78515	Q4
								ENSG00000125520	8.80592	Q1		ENSG00000258384	2.78418	Q4
								ENSG00000185040	8.80586	Q1		ENSG00000254639	2.78317	Q4
								ENSG00000168872	8.80508	Q1		ENSG00000272667	2.78106	Q4
								ENSG00000105341	8.7977	Q1		ENSG00000230084	2.78054	Q4
								ENSG00000054983	8.79657	Q1		ENSG00000246174	2.78042	Q4
								ENSG00000180089	8.7882	Q1		ENSG00000260005	2.77899	Q4
								ENSG00000132485	8.78583	Q1		ENSG00000269894	2.77863	Q4
								ENSG00000149485	8.78512	Q1		ENSG00000274828	2.77408	Q4
								ENSG00000175832	8.78456	Q1		ENSG00000263327	2.77021	Q4
								ENSG00000146707	8.78218	Q1		ENSG00000264247	2.76768	Q4
								ENSG00000204172	8.78055	Q1		ENSG00000277969	2.7596	Q4
								ENSG00000133466	8.77762	Q1		ENSG00000260032	2.75811	Q4
								ENSG00000204291	8.77424	Q1		ENSG00000261455	2.75802	Q4
								ENSG00000213462	8.76842	Q1		ENSG00000235790	2.7574	Q4
								ENSG00000134709	8.76573	Q1		ENSG00000255224	2.75636	Q4
								ENSG00000139684	8.75588	Q1		ENSG00000273243	2.75559	Q4
								ENSG00000152689	8.75557	Q1		ENSG00000237036	2.75312	Q4
								ENSG00000101333	8.75474	Q1		ENSG00000227946	2.75175	Q4
								ENSG00000139428	8.75088	Q1		ENSG00000231407	2.74875	Q4
								ENSG00000121316	8.75083	Q1		ENSG00000271976	2.74849	Q4
								ENSG00000132305	8.75014	Q1		ENSG00000285165	2.7464	Q4
								ENSG00000158769	8.74684	Q1		ENSG00000180422	2.74377	Q4
								ENSG00000020922	8.74625	Q1		ENSG00000226899	2.74107	Q4
								ENSG00000196235	8.74478	Q1		ENSG00000270194	2.7378	Q4
								ENSG00000169756	8.74104	Q1		ENSG00000256915	2.73399	Q4
								ENSG00000070087	8.73459	Q1		ENSG00000232732	2.73203	Q4
								ENSG00000085871	8.73259	Q1		ENSG00000250240	2.73136	Q4
								ENSG00000166260	8.731	Q1		ENSG00000262454	2.73102	Q4
								ENSG00000197006	8.73073	Q1		ENSG00000256973	2.72896	Q4
								ENSG00000243646	8.73043	Q1		ENSG00000238018	2.72689	Q4
								ENSG00000183032	8.73008	Q1		ENSG00000249684	2.72352	Q4
								ENSG00000175390	8.72925	Q1		ENSG00000280351	2.71931	Q4
								ENSG00000130294	8.72303	Q1		ENSG00000275202	2.71109	Q4
								ENSG00000106477	8.72239	Q1		ENSG00000268230	2.70842	Q4
								ENSG00000188986	8.72133	Q1		ENSG00000268858	2.70667	Q4
								ENSG00000099330	8.7203	Q1		ENSG00000255874	2.7035	Q4
								ENSG00000205581	8.71718	Q1		ENSG00000279880	2.69921	Q4
								ENSG00000101400	8.71421	Q1		ENSG00000279331	2.68982	Q4
[truncated: 10,145 more rows]
