# Supplementary material for: Deciphering the Functional Long Non‐Coding RNAs Derived from MicroRNA Loci
Source: Adv Sci (Weinh). 2023 Oct 17;10(33):2203987. doi: 10.1002/advs.202203987 (PMC10667839; doi:10.1002/advs.202203987)
Supplement: Supplementary file 5 — Supporting Information [file ADVS-10-2203987-s005.xlsx]

## Sheet: summary
Supporting Table 4. Differential expression genes in RNA-seq upon molnc-301b overexpression or RNA-seq upon SMARCA5 knockdown, molnc-301b MS dataset and co-regulated genes by molnc-301b and SMARCA5. Related to Figure 4, 5 and Figure S4, S5.
sheetName	content
OE molnc-301b RNA-seq	Intersection of DEGs among RNA-seq (OE 301b_wt vs. Ctrl; OE 301b_m1 vs. Ctrl; OE 301b_m2 vs. Ctrl; OE 301b_del vs. Ctrl)
KD SMARCA5 RNA-seq	Intersection of DEGs among RNA-seq with knockdown SMARCA5 (shA vs. shCtrl; shB vs. shCtrl)
molnc-301b MS dataset	molnc-301b pull-down experiment coupled with MS dataset analysis
molnc-301b-associated proteins	molnc-301b-associated proteins is identified by MS dataset analysis
OE molnc-301b&KD SMARCA5&CHIRP	Target genes co-regulated by molnc-301b and SMARCA5

## Sheet: OE molnc-301b RNA-seq
	301b_wt vs. Ctrl		301b_m1 vs. Ctrl		301b_m2 vs. Ctrl		301b_del vs. Ctrl
Gene.id	log2(fold-change)	p value	log2(fold-change)	p value	log2(fold-change)	p value	log2(fold-change)	p value
ENSG00000238164	0.611987	0.000344814	0.399282	0.0176029	0.939497	0.000582366	0.627467	9.92398e-06
ENSG00000049239	0.507394	8.10717e-06	0.291998	0.00265268	0.633066	4.96464e-12	0.497081	3.77427e-11
ENSG00000171608	0.564975	3.27949e-07	0.428588	4.89445e-05	0.873812	3.98891e-08	0.614132	1.39629e-14
ENSG00000142798	0.506596	0.0164461	0.175544	0.0100394	0.782068	1.68707e-67	0.469492	1.67156e-64
ENSG00000179163	0.586762	3.02735e-07	0.552006	1.15042e-06	0.304077	0.0428704	0.560861	1.39885e-08
ENSG00000169442	0.526234	4.35765e-05	0.505119	8.55455e-05	0.372559	0.00985676	0.256811	0.030624
ENSG00000169403	0.522346	3.91372e-07	0.388307	0.000168464	0.798109	0.0062468	0.517536	3.34711e-10
ENSG00000162512	1.09835	3.53679e-12	0.808498	6.3987e-07	0.408023	0.034098	1.05964	5.34173e-13
ENSG00000066056	0.905661	1.68471e-05	0.672164	0.00122197	0.996288	0.0273705	0.878921	4.43568e-06
ENSG00000159658	0.386271	4.3658e-06	0.301498	0.000200277	0.189378	0.00678143	0.287465	1.16779e-06
ENSG00000116704	0.310563	0.0165224	0.399709	0.00305388	0.539572	1.00861e-06	0.350086	0.00157202
ENSG00000050628	0.600638	3.94112e-05	0.518728	0.000414329	0.304053	0.0273894	0.54698	4.55034e-05
ENSG00000143013	0.700092	2.52834e-21	0.629693	3.51014e-20	0.577217	6.71099e-22	0.641929	4.25459e-79
ENSG00000162676	0.870461	1.02841e-07	0.644449	9.41714e-05	0.984854	0.000298785	0.759535	5.64078e-07
ENSG00000085491	0.777599	2.19351e-05	0.701213	0.00016646	0.518592	0.0494015	0.740087	1.65865e-05
ENSG00000143119	0.40573	6.0249e-06	0.337718	0.000154831	0.362577	0.000144133	0.389708	4.66796e-10
ENSG00000265972	0.342524	7.02804e-06	0.185371	0.0115752	0.405691	3.84606e-18	0.359237	4.09859e-15
ENSG00000116128	0.36983	0.00867299	0.354218	0.0113061	0.519881	0.000144331	0.409182	0.00124442
ENSG00000178104	0.368187	0.0029127	0.43371	0.00038482	0.563615	0.00732014	0.454548	4.55727e-05
ENSG00000163131	0.430046	1.86197e-06	0.536307	1.66677e-10	0.495714	2.08001e-05	0.523344	1.99133e-15
ENSG00000163220	0.584129	8.34378e-12	0.600467	1.6722e-13	0.55259	0.0188613	0.531384	1.12269e-16
ENSG00000160712	0.635605	9.60675e-08	0.491345	1.21782e-05	0.822636	9.93639e-06	0.544407	1.09163e-08
ENSG00000163346	0.384994	0.000183196	0.328379	0.00357856	0.272375	0.00440802	0.349539	5.72224e-05
ENSG00000160685	0.387365	0.000698501	0.194509	0.0292362	0.172332	0.0357082	0.361645	1.42125e-07
ENSG00000196189	0.60289	8.93888e-06	0.430941	0.00219053	0.903929	0.0055366	0.682333	1.20867e-08
ENSG00000116604	0.41499	0.000269524	0.215321	0.0482554	0.425224	1.27428e-05	0.437543	8.93896e-07
ENSG00000198400	0.726424	1.39897e-08	0.417301	0.000864885	0.310298	0.00689423	0.567935	3.64471e-08
ENSG00000163565	0.491876	3.16947e-05	0.588334	1.69929e-08	0.523314	0.00979439	0.541857	5.48728e-09
ENSG00000122218	0.169267	0.0292092	0.165664	0.0264664	0.253405	1.3906e-06	0.16743	0.000987952
ENSG00000066294	0.411085	1.26503e-05	0.383617	2.35455e-05	0.792689	1.23143e-18	0.357032	2.23425e-07
ENSG00000117091	0.591893	3.15787e-05	0.61181	1.37995e-05	0.777942	0.0200634	0.563058	2.11851e-05
ENSG00000186517	0.582658	1.76124e-10	0.5813	1.80323e-09	0.496552	0.000375827	0.573306	1.37953e-18
ENSG00000158869	0.513701	1.47868e-07	0.540672	4.41585e-08	0.725758	0.000797338	0.612926	1.08436e-15
ENSG00000162745	0.937041	0.000177696	1.00264	3.77279e-05	1.19079	6.55628e-05	1.37873	9.58931e-11
ENSG00000198771	0.541989	4.3862e-05	0.46038	0.000554415	0.574949	1.00775e-05	0.481538	5.43675e-05
ENSG00000135821	0.383172	3.85899e-08	0.296661	2.33337e-06	0.185755	5.11214e-07	0.424847	5.39663e-56
ENSG00000116701	0.382663	0.00012288	0.393499	6.86187e-05	0.72746	0.00317423	0.489958	1.24215e-09
ENSG00000143344	0.641534	1.86111e-08	0.685845	1.05726e-09	1.27093	0.000517622	0.645879	5.03281e-11
ENSG00000073756	0.621627	0.000285976	0.565118	0.00113797	0.730521	3.97335e-05	0.464177	0.00715505
ENSG00000090104	0.593064	0.017516	0.525437	0.0397881	0.974417	0.000224146	0.610239	0.0127235
ENSG00000127074	0.977911	0.00112723	1.06084	0.000322862	2.29758	8.87689e-09	0.846609	0.00480654
ENSG00000116741	0.749406	8.95719e-06	0.644908	0.000418774	0.531522	0.000332038	0.559888	0.000668087
ENSG00000213047	0.388851	0.00364683	0.442899	0.000894758	0.5683	0.000105767	0.281545	0.0226681
ENSG00000081237	0.372841	1.09222e-05	0.419331	3.47165e-08	0.455127	4.03859e-11	0.325295	8.05078e-11
ENSG00000134369	0.603203	0.000606951	0.582638	0.00167498	0.644829	0.00292894	0.644535	0.00013088
ENSG00000133048	0.578085	8.60538e-12	0.52111	2.25652e-10	0.823869	0.00125832	0.786501	2.54933e-43
ENSG00000159388	0.246201	0.0349593	0.254572	0.026713	0.507398	8.84029e-09	0.295573	0.00290303
ENSG00000122188	0.83237	1.51064e-08	0.742021	8.22015e-07	1.33095	2.35847e-16	0.615354	1.14889e-05
ENSG00000143842	0.954591	7.44383e-12	0.733968	4.33695e-07	0.700193	0.000389466	0.920806	4.99465e-15
ENSG00000133056	0.667455	3.38965e-07	0.628895	1.43417e-06	0.838157	1.69471e-07	0.70275	1.67923e-09
ENSG00000158715	1.09123	1.12767e-29	0.717722	8.16778e-21	0.888739	1.56436e-21	0.979367	5.74806e-99
ENSG00000263961	0.778352	4.64698e-21	0.823432	1.02558e-14	0.925564	1.49491e-27	0.691243	5.95238e-34
ENSG00000196352	0.45031	5.52678e-06	0.447987	2.85864e-06	0.370219	2.74346e-07	0.417192	7.80374e-08
ENSG00000203710	0.664131	0.00594159	0.59725	0.0183418	0.919628	0.0113002	0.502889	0.0402574
ENSG00000196187	0.568025	1.82623e-10	0.421852	5.88537e-07	0.243885	0.00893606	0.503246	6.51619e-16
ENSG00000143669	0.587921	3.33615e-07	0.652358	2.7555e-09	0.599072	1.11023e-06	0.50798	1.12377e-07
ENSG00000197872	0.546483	0.00779622	0.649587	0.00116119	0.620166	0.00687802	0.61362	0.00140209
ENSG00000075426	0.744261	3.33435e-12	0.519923	3.38436e-07	0.372324	0.00239986	0.759186	7.13416e-21
ENSG00000197329	0.428844	0.00441265	0.461333	0.00304451	0.469654	0.00680587	0.291018	0.0410618
ENSG00000115956	0.368962	0.000116253	0.314342	0.000518188	0.452521	4.80856e-06	0.255854	0.000276791
ENSG00000163219	0.519349	1.14935e-05	0.46814	5.55211e-05	0.429748	0.00301023	0.526816	1.11114e-07
ENSG00000196975	0.454038	5.03548e-05	0.409102	0.000169551	0.520008	1.23201e-06	0.43072	3.57638e-06
ENSG00000124357	0.398567	3.12832e-05	0.509364	1.09724e-06	0.319608	0.00452951	0.336214	6.41581e-06
ENSG00000144036	0.633063	2.33649e-06	0.574207	1.83653e-05	0.848105	6.1087e-11	0.590412	1.07704e-06
ENSG00000042493	0.62183	8.62985e-17	0.64207	5.34597e-16	0.626588	7.29864e-24	0.600714	3.84834e-65
ENSG00000115602	0.711474	1.69963e-17	0.723716	6.86056e-20	1.09202	3.85936e-34	0.639139	1.32161e-30
ENSG00000115604	0.749733	6.00743e-10	0.718583	2.71702e-10	1.02054	3.61415e-09	0.659671	5.68392e-11
ENSG00000125538	0.488443	7.473e-05	0.495455	5.2526e-05	0.837356	3.5884e-05	0.534794	5.98537e-07
ENSG00000136689	0.61232	7.98873e-07	0.496839	0.000108772	0.700678	1.44959e-05	0.657797	6.93937e-10
ENSG00000136720	0.787301	1.55875e-19	0.587189	1.91321e-16	0.262556	4.69482e-06	0.678386	4.24567e-70
ENSG00000115919	0.343304	0.0169069	0.418787	0.00182582	0.989515	0.0313106	0.387993	0.00144526
ENSG00000082438	0.45114	0.00161725	0.469882	0.000772336	0.788261	2.79004e-15	0.441493	0.00041867
ENSG00000115339	0.765417	0.00414596	0.597628	0.0358847	1.04893	0.0114863	0.552251	0.0431894
ENSG00000115935	0.422977	7.48177e-06	0.266972	0.00546331	0.42012	7.00314e-06	0.451151	1.35706e-12
ENSG00000173559	0.610523	2.04035e-09	0.636455	2.94055e-11	0.429732	0.000971192	0.529351	1.82799e-11
ENSG00000081320	0.465969	0.000127952	0.462122	0.000106596	0.340237	0.00722256	0.42149	5.18102e-05
ENSG00000065413	0.297834	0.0486699	0.456645	0.00287402	0.714833	0.00368315	0.375848	0.00646138
ENSG00000003402	0.160473	0.0471524	0.23777	0.00355114	0.188147	0.0100218	0.208563	0.000112762
ENSG00000138395	0.577117	8.2924e-05	0.684491	1.67867e-07	1.18429	3.5011e-20	0.542776	1.01238e-05
ENSG00000079308	1.67643	4.04682e-28	1.34297	5.12024e-17	1.20938	4.84674e-09	1.33335	4.31433e-19
ENSG00000135924	0.763006	1.89088e-08	0.637052	2.79587e-06	0.470248	0.00298425	0.642263	1.3449e-07
ENSG00000135905	0.397761	0.000524225	0.488906	7.37585e-06	0.652249	1.61523e-08	0.324488	0.000681722
ENSG00000188042	0.724843	8.69304e-06	0.711322	1.32707e-05	1.67226	1.70642e-07	0.83205	2.76493e-08
ENSG00000150995	0.339048	0.00208589	0.406496	0.000122723	0.404161	0.00163223	0.353687	7.39536e-05
ENSG00000134107	0.65777	1.27161e-12	0.494532	3.58243e-07	0.608506	2.29022e-08	0.701669	2.6656e-24
ENSG00000134109	0.269819	0.0113131	0.272477	0.00610852	0.299899	0.000879525	0.279304	0.000623465
ENSG00000131389	0.360916	7.8337e-05	0.288771	0.00197983	0.179331	0.0493878	0.40102	4.58356e-09
ENSG00000091317	0.453562	9.20075e-05	0.48193	1.66385e-06	0.344044	0.00106054	0.262321	0.00332225
ENSG00000172936	0.564839	4.75003e-09	0.476263	2.64218e-06	0.183861	0.0483937	0.560638	9.85253e-15
ENSG00000163823	0.498304	5.04031e-05	0.729567	4.21818e-10	0.976139	0.0298236	0.636834	8.71371e-10
ENSG00000121797	0.538123	5.70794e-06	0.497002	4.22867e-05	0.26148	0.0289807	0.490079	2.36303e-06
ENSG00000114841	0.55751	0.00115393	0.50909	0.00499303	0.741305	0.00113221	0.481054	0.00370364
ENSG00000010327	0.854768	2.11145e-16	0.492128	1.00203e-11	0.673974	2.93119e-05	0.739827	2.16466e-52
ENSG00000144746	0.277424	0.00269235	0.306378	0.000380335	0.452574	1.23341e-08	0.263947	7.24504e-05
ENSG00000179348	0.652079	8.57872e-15	0.373958	1.11742e-08	0.324713	6.83571e-11	0.659114	1.94932e-103
ENSG00000163751	0.719447	5.19968e-20	0.666836	4.36339e-21	1.22117	3.3699e-76	0.666948	8.83468e-56
ENSG00000154310	0.505231	4.89338e-07	0.460008	2.53268e-06	0.529598	4.10602e-08	0.503463	4.38139e-10
ENSG00000075420	0.289924	0.0200981	0.374267	0.00224305	0.393347	0.00117222	0.299364	0.00656136
ENSG00000121858	0.562312	6.02653e-06	0.6284	6.82113e-08	0.634331	0.0399696	0.525285	2.88708e-07
ENSG00000163975	0.984475	3.65201e-09	0.691715	6.60315e-07	0.674138	0.000344948	1.04588	3.20148e-18
ENSG00000125089	0.741358	2.12657e-05	0.426617	0.00321762	0.741517	0.00362606	0.659066	3.32011e-07
ENSG00000163683	0.628477	0.00273302	0.707156	0.000465875	0.836414	0.00771271	0.59788	0.00274629
ENSG00000157404	0.564006	6.00726e-14	0.515467	4.03901e-14	0.449594	4.6647e-26	0.516406	1.86951e-51
ENSG00000169429	0.210148	0.0460186	0.359151	8.33061e-05	1.0169	7.74646e-21	0.229036	0.00116107
ENSG00000163736	0.535641	0.00443416	0.485662	0.0150611	1.07696	2.62831e-09	0.403607	0.0316949
ENSG00000138764	0.340025	0.0150843	0.369412	0.00698711	0.708897	6.83426e-07	0.30328	0.0157887
ENSG00000163297	0.46736	3.99892e-05	0.403149	0.000336821	0.991878	9.66038e-13	0.495309	1.63976e-07
ENSG00000163106	0.570596	2.05395e-13	0.562512	1.03397e-13	0.840124	1.68151e-44	0.474756	9.12997e-23
ENSG00000138801	0.387406	0.000225417	0.326112	0.0012059	0.228808	0.0207302	0.22402	0.00764361
ENSG00000150961	0.517655	1.11487e-05	0.375937	0.00121496	0.336537	0.00479361	0.411395	4.8842e-05
ENSG00000164111	0.375932	1.01716e-05	0.393725	1.9454e-06	0.164306	0.0300395	0.372439	2.27008e-09
ENSG00000170006	0.858604	6.69377e-09	0.816042	1.60487e-08	0.833084	1.15183e-05	0.67221	5.20901e-07
ENSG00000145423	1.45257	4.4303e-09	1.10008	5.3469e-05	1.64205	0.0011573	1.04798	0.000118119
ENSG00000164120	0.615506	4.15367e-14	0.636392	4.01681e-24	0.867957	4.35485e-84	0.511447	8.4519e-78
ENSG00000151726	0.415642	8.08309e-07	0.490975	3.12885e-10	0.597744	1.19041e-08	0.419726	3.03089e-14
ENSG00000083857	0.569961	0.000346283	0.474169	0.00349644	1.01006	0.00253987	0.311263	0.0469429
ENSG00000063438	0.49832	0.000235941	0.346058	0.0124984	0.58857	0.00199103	0.366626	0.00375847
ENSG00000153395	0.770116	1.96061e-07	0.677197	4.44855e-06	1.11353	0.000537327	0.815284	6.22162e-10
ENSG00000038382	0.504984	2.00834e-08	0.489978	1.16679e-08	0.514728	2.2216e-06	0.554364	1.24534e-17
ENSG00000134363	0.606471	0.000276406	0.485328	0.0052039	1.37578	7.18721e-09	0.546959	0.000526643
ENSG00000067113	1.06371	1.18156e-12	0.850511	3.94156e-08	0.890762	1.73721e-07	0.798758	8.26003e-08
ENSG00000134352	0.354495	0.00412673	0.264668	0.0182881	0.49622	3.5184e-05	0.224962	0.0245475
ENSG00000175857	0.38885	0.0141133	0.513441	0.000840338	0.596898	0.00687691	0.293214	0.0478463
ENSG00000113163	0.24794	0.0229256	0.349541	0.000881869	0.661561	6.71754e-14	0.280664	0.00144433
ENSG00000145703	0.240374	0.00637473	0.294101	0.000269756	0.139726	0.0137812	0.228506	4.69839e-05
ENSG00000038427	0.940247	3.51908e-08	0.990976	1.22934e-08	1.06787	3.1844e-05	1.06239	8.63468e-12
ENSG00000272523	0.543963	0.00753413	0.543702	0.00843039	0.48758	0.0489588	0.518294	0.00946419
ENSG00000151422	0.322667	0.0130147	0.407978	0.00184606	0.612745	1.89902e-09	0.304107	0.00950508
ENSG00000170458	0.770674	2.07857e-19	0.90265	1.9986e-24	1.08853	0.000828967	0.915296	1.97667e-56
ENSG00000070614	0.541479	8.70309e-06	0.375792	0.000533889	0.336225	0.0028878	0.449918	9.85461e-07
ENSG00000197043	0.661757	4.25217e-13	0.694054	4.63028e-15	0.486233	0.000586285	0.740783	7.91193e-28
ENSG00000196743	0.317575	0.000262165	0.345951	5.26793e-05	0.462595	2.23996e-11	0.418195	5.39196e-14
ENSG00000113140	0.636872	1.97671e-09	0.554446	3.75e-07	0.477609	0.0264274	0.807604	1.46834e-20
ENSG00000135077	0.436754	0.00493337	0.326519	0.0419003	0.757799	0.00103625	0.602009	1.55937e-05
ENSG00000113263	0.787924	0.000908101	0.652515	0.00860205	1.11824	0.045052	0.69816	0.00306067
ENSG00000145860	0.233116	0.0475949	0.310854	0.00492389	0.735284	1.44264e-21	0.277164	0.00383174
ENSG00000134516	0.262875	0.00096195	0.155082	0.043265	0.310657	2.18728e-07	0.263708	2.28451e-07
ENSG00000161011	0.277931	0.000650636	0.152003	0.0249113	0.239527	6.69314e-06	0.258373	5.61003e-11
ENSG00000124508	0.496124	0.000792125	0.455174	0.0018522	0.425146	0.00244141	0.547195	0.000129492
ENSG00000204592	0.482274	3.49463e-10	0.33824	6.55088e-07	0.328866	1.86559e-06	0.448831	8.14128e-32
ENSG00000146112	0.43043	2.7398e-05	0.340495	0.000766002	0.331809	0.00352365	0.524818	3.35198e-11
ENSG00000204287	0.453642	7.73586e-10	0.445627	2.12933e-08	0.357609	0.000691874	0.558983	1.3231e-41
ENSG00000255587	0.840697	6.67645e-10	0.687483	9.8201e-07	0.870705	3.5727e-05	0.910326	5.63352e-14
ENSG00000124496	0.605912	0.000331971	0.492141	0.0049599	0.521836	0.0364291	0.47123	0.00375438
ENSG00000172432	0.256815	0.00263712	0.162581	0.0455518	0.231343	0.00081091	0.131921	0.026208
ENSG00000124813	0.520667	9.93201e-05	0.295067	0.029837	0.599014	8.97393e-07	0.364397	0.00246593
ENSG00000119900	0.575482	1.1559e-08	0.602352	1.06015e-10	0.709581	1.5113e-10	0.423305	9.26503e-08
ENSG00000156535	0.557815	0.00132262	0.546741	0.00183852	0.954296	3.24224e-07	0.607799	0.000253166
ENSG00000135596	0.728606	1.3672e-13	0.619004	7.83266e-11	0.383963	0.0440825	0.870072	2.7013e-34
ENSG00000188580	0.892513	0.0265121	1.16213	0.00268262	1.28824	6.88103e-05	0.897057	0.025307
ENSG00000146376	0.60945	1.59355e-09	0.608471	6.56615e-11	0.677366	8.4082e-13	0.497007	1.18454e-11
ENSG00000154269	0.482802	7.07708e-07	0.341734	0.000527347	0.706743	1.14042e-29	0.24344	0.00229669
ENSG00000118515	0.366195	4.4152e-05	0.506839	3.50714e-09	0.717897	1.02511e-16	0.409429	1.75419e-09
ENSG00000118503	0.379572	1.24379e-05	0.404921	1.18147e-06	0.958276	3.54551e-08	0.473192	1.03374e-14
ENSG00000152818	0.339388	0.00598362	0.254606	0.0399675	0.53339	0.000709487	0.25056	0.0196977
ENSG00000164506	0.478125	9.3247e-08	0.44226	6.59059e-08	0.373385	5.38902e-08	0.363984	3.08282e-10
ENSG00000197081	0.238525	0.00186749	0.22168	0.00217809	0.317723	2.91186e-08	0.242646	1.34386e-07
ENSG00000106546	0.684005	8.47755e-11	0.6379	4.69626e-10	0.553455	0.000309121	0.526343	1.1753e-09
ENSG00000136235	0.513917	3.50389e-10	0.572732	6.25152e-12	0.69682	5.0035e-10	0.73594	4.03971e-47
ENSG00000136205	0.479903	9.99819e-08	0.347599	7.23596e-05	0.426802	4.00857e-05	0.535674	2.81069e-22
ENSG00000243335	0.320251	0.043416	0.427524	0.00603169	0.422466	0.00933629	0.386078	0.00782142
ENSG00000086730	0.750561	8.42925e-16	0.649205	2.23736e-11	0.791922	3.66709e-09	0.731124	5.20078e-25
ENSG00000127951	0.54675	2.05952e-05	0.674308	6.08209e-08	0.78127	0.01917	0.594699	1.40272e-07
ENSG00000164604	0.726047	2.17163e-08	0.546869	4.28303e-05	0.551084	0.00327603	0.515056	1.32553e-05
ENSG00000077063	0.439786	0.00012151	0.391082	0.000569491	0.536963	1.26686e-06	0.277343	0.0053428
ENSG00000186591	0.313106	0.00720287	0.283152	0.0140219	0.5673	1.29316e-07	0.210801	0.0411523
ENSG00000182158	0.322068	0.000234497	0.277832	0.00225095	0.444671	6.25756e-14	0.315939	9.03757e-07
ENSG00000082014	0.651042	0.00236022	0.636271	0.00395297	1.01044	0.0108385	0.731438	0.000379257
ENSG00000002586	0.343861	5.4022e-05	0.307219	0.000587542	0.423934	4.27741e-08	0.346385	5.20986e-09
ENSG00000183943	0.298692	0.00459825	0.224038	0.02969	0.37347	1.21677e-07	0.317129	0.000188704
ENSG00000047644	0.395196	0.00170165	0.343271	0.00521603	0.746273	1.71861e-09	0.406797	0.000170873
ENSG00000147010	0.200931	0.037756	0.251808	0.00739486	0.243624	0.00722733	0.257955	0.00059696
ENSG00000130066	0.559829	6.1878e-12	0.607246	2.62508e-14	0.626541	7.42028e-22	0.602453	5.38992e-31
ENSG00000165168	0.41637	1.87371e-07	0.493568	1.16156e-10	0.659037	1.95549e-06	0.465031	1.596e-19
ENSG00000171659	1.16163	0.000620201	0.903293	0.0147588	1.59466	0.00355262	0.874289	0.0141317
ENSG00000069535	1.21598	3.5681e-05	1.16364	0.000168129	0.930503	0.000720058	1.2725	7.38627e-06
ENSG00000102362	0.284245	0.00349349	0.20154	0.03701	0.346412	0.0010146	0.172157	0.0256967
ENSG00000010671	0.358467	4.7665e-06	0.330697	5.47593e-06	0.220116	8.04882e-05	0.343222	3.72655e-12
ENSG00000068366	0.341941	0.000469039	0.394201	9.46885e-07	0.467899	5.48598e-12	0.313181	6.84995e-08
ENSG00000005893	0.285258	0.00150474	0.32848	4.88243e-05	0.197979	0.00406991	0.250432	1.30684e-05
ENSG00000022267	0.748987	0.012868	0.737296	0.0103899	1.39082	0.000432662	0.856469	0.00186976
ENSG00000129675	0.277531	0.00136909	0.240314	0.00441558	0.506172	5.63492e-18	0.182755	0.00269184
ENSG00000010404	0.371704	0.00162972	0.365847	0.00268714	0.48848	0.000213362	0.259342	0.0129781
ENSG00000101986	0.798431	1.0912e-06	0.566256	0.000191951	0.580056	0.00213271	0.956992	2.13772e-11
ENSG00000198910	0.863517	0.00606787	0.708132	0.029646	0.843406	0.0177432	0.820899	0.00777317
ENSG00000102032	0.366649	0.000321057	0.375116	0.00109571	0.318552	0.00130853	0.401265	1.08619e-07
ENSG00000071553	0.439671	2.46967e-07	0.275374	0.000202909	0.175158	0.0114937	0.431338	8.18575e-19
ENSG00000203879	0.495801	2.1769e-05	0.379222	0.000349067	0.324463	0.00927408	0.507595	1.55249e-08
ENSG00000130827	0.636942	5.96389e-09	0.239114	0.0312321	0.440313	0.000372512	0.633654	4.15265e-14
ENSG00000164733	0.731566	1.8018e-27	0.651943	4.26344e-26	0.172954	0.000624106	0.798356	1.59311e-242
ENSG00000104763	0.376178	4.54879e-06	0.491794	3.10147e-10	0.359238	3.43463e-07	0.396481	1.45583e-13
ENSG00000179388	1.02629	9.1853e-06	0.538826	0.0335918	0.327595	0.024944	0.868001	0.000236123
ENSG00000197892	0.524245	6.17112e-07	0.421355	6.17854e-05	0.478188	1.14487e-05	0.471697	8.30351e-07
ENSG00000120875	0.953963	8.60966e-08	0.753326	5.76373e-05	0.961748	0.0300152	0.843654	8.02899e-07
ENSG00000104368	0.886209	9.65309e-12	0.813423	5.02762e-11	1.16679	0.000519589	0.971191	4.50886e-20
ENSG00000137575	0.266143	0.00147651	0.44001	8.1482e-09	0.497423	1.60268e-19	0.277698	1.90464e-07
ENSG00000076641	0.591727	5.31825e-06	0.608096	3.10827e-06	1.40872	1.71322e-06	0.544856	3.0011e-06
ENSG00000104327	0.555127	7.10295e-09	0.403588	6.17553e-06	1.12425	1.19148e-56	0.394732	1.4208e-09
ENSG00000182197	0.652325	9.46667e-07	0.439477	0.00174588	0.507243	0.00252269	0.580256	1.72351e-06
ENSG00000136960	0.752823	3.94191e-06	0.759844	5.70052e-06	1.48512	0.00469528	0.576922	0.000338757
ENSG00000156804	0.970036	0.000143062	0.983749	8.03017e-05	1.11061	0.0202625	0.798136	0.00146398
ENSG00000155926	0.754935	2.80533e-08	0.593667	3.26695e-05	0.347855	0.0154844	0.780904	1.25145e-10
ENSG00000179832	0.437942	2.1178e-05	0.202586	0.0348479	0.333696	0.000433448	0.390099	5.51881e-09
ENSG00000135046	0.628253	7.7646e-16	0.581604	4.65743e-16	0.688028	1.2244e-31	0.527279	6.95239e-34
ENSG00000197506	1.03585	6.53582e-09	1.0545	5.37251e-09	1.99093	1.90768e-07	0.958267	2.45996e-08
ENSG00000135047	0.593936	2.22154e-10	0.690832	1.61248e-14	0.361199	5.66186e-06	0.572578	1.28375e-15
ENSG00000165029	1.59967	8.54622e-14	1.59366	2.68289e-13	2.93786	1.18822e-81	1.80613	3.94539e-20
ENSG00000056558	0.670508	0.00160961	0.669902	0.00207001	0.841159	0.0378975	0.702648	0.000636636
ENSG00000095303	0.394519	3.43108e-06	0.342758	3.28797e-05	0.573917	1.86241e-14	0.362753	1.64268e-08
ENSG00000119408	0.57964	2.01024e-06	0.594009	8.58879e-07	1.04718	1.5697e-08	0.560633	1.8536e-07
ENSG00000136830	0.422868	4.16442e-06	0.162979	0.012346	0.220125	4.66609e-07	0.394414	4.26206e-29
ENSG00000095370	0.501769	0.000225002	0.28373	0.0284121	0.65603	0.000448459	0.503273	6.12891e-06
ENSG00000167106	0.611891	6.29735e-06	0.382829	0.00539037	0.686854	2.68617e-07	0.639693	4.90595e-08
ENSG00000197694	0.682572	1.60868e-10	0.639612	1.25056e-08	0.66484	0.000671338	0.688102	8.38083e-15
ENSG00000204054	0.553696	6.65528e-05	0.370552	0.00990291	0.446762	0.00192514	0.390086	0.0026983
ENSG00000160326	0.62557	8.95605e-07	0.412295	0.000943363	1.02442	0.000959114	0.645572	4.90507e-09
ENSG00000085265	0.696461	3.87641e-13	0.487612	3.89018e-07	1.42019	1.91509e-11	0.586525	3.14724e-15
ENSG00000196422	0.39211	0.000432805	0.232524	0.0294456	0.267379	0.00691006	0.352883	6.3218e-05
ENSG00000107331	0.806172	3.17234e-08	0.430063	0.00110813	0.496843	0.00136262	0.702427	2.41292e-10
ENSG00000142102	1.1144	4.46441e-11	0.64736	0.000102477	0.632256	0.0289523	1.0015	5.26097e-12
ENSG00000053918	1.17747	1.12085e-11	0.74033	3.04334e-05	1.40235	4.67574e-06	1.06062	1.4173e-11
ENSG00000166340	0.337147	1.97478e-05	0.203899	0.0314346	0.428152	1.35243e-18	0.314441	4.05049e-12
ENSG00000026508	0.468419	1.75166e-08	0.442325	4.37337e-09	0.396195	5.70676e-14	0.423164	1.04675e-17
ENSG00000085117	0.384148	1.35341e-05	0.308948	8.95911e-05	0.134256	0.0165997	0.354453	2.57996e-16
ENSG00000134569	0.921211	7.91928e-05	0.753145	0.00155679	1.42368	0.00141149	0.92278	3.44642e-05
ENSG00000149177	0.554623	4.80615e-06	0.727641	2.95741e-10	0.69371	0.0029225	0.751532	5.07593e-14
ENSG00000110031	0.541841	1.07673e-05	0.453115	0.000270747	0.614327	0.000315916	0.501459	1.93722e-06
ENSG00000197629	0.731842	3.42263e-16	0.777042	9.15534e-20	0.70475	0.00141902	0.751131	5.00608e-32
ENSG00000166900	0.717647	4.3405e-10	0.721534	4.48666e-12	0.840718	1.13961e-09	0.705616	3.93533e-16
ENSG00000134827	1.02016	0.0001046	1.01806	0.000138577	0.936536	0.00306211	0.882716	0.000885995
ENSG00000149534	0.751004	1.99813e-11	0.734618	2.32472e-12	0.997796	4.65183e-21	0.665978	2.59025e-13
ENSG00000110077	0.463293	0.00192764	0.612306	2.86741e-05	0.959395	0.0039305	0.446016	0.00124171
ENSG00000214787	0.506677	0.000122513	0.336509	0.0133431	1.3832	1.63741e-19	0.47204	7.17137e-05
ENSG00000166927	0.627071	3.1137e-09	0.656542	2.94675e-09	0.952267	0.00725353	0.698697	6.26057e-17
ENSG00000183134	0.590023	0.00715406	0.460414	0.037568	0.780142	0.00650559	0.480479	0.0234913
ENSG00000124942	0.532323	2.13181e-15	0.584669	1.44818e-21	0.875885	5.94759e-82	0.422577	2.97972e-56
ENSG00000168071	0.880305	1.90957e-12	0.601356	2.56877e-08	0.710429	2.07992e-05	0.780418	1.11013e-19
ENSG00000110719	0.581962	6.22123e-10	0.263743	0.00311122	0.195653	0.0127944	0.58835	4.02689e-28
ENSG00000186635	0.433413	2.54397e-07	0.277605	0.000123689	0.188909	0.00318889	0.44544	6.36074e-24
ENSG00000168010	0.404565	7.37832e-05	0.316328	0.000529371	0.563595	6.67745e-09	0.373439	1.19227e-07
ENSG00000137491	0.598427	3.19889e-07	0.490174	3.02387e-05	0.42184	0.000301674	0.56264	3.88869e-08
ENSG00000137501	0.708419	1.2006e-08	0.775674	1.53818e-11	1.20122	7.49952e-26	0.629526	1.00088e-09
ENSG00000149295	0.780657	0.00165673	0.821833	0.000894361	1.16359	0.0449615	0.959198	6.34464e-05
ENSG00000110395	0.383639	0.000331925	0.421836	6.12318e-05	0.479295	2.96756e-05	0.468922	8.20841e-08
ENSG00000154127	0.352851	0.00873823	0.348215	0.00828452	0.321313	0.0265189	0.326335	0.00650094
ENSG00000110002	0.533469	3.58141e-14	0.437461	1.79263e-10	0.864961	2.02574e-86	0.485484	5.23267e-40
ENSG00000134910	0.195147	0.019224	0.221413	0.00583231	0.255711	2.59534e-05	0.238862	3.82662e-05
ENSG00000151702	0.542535	2.16233e-06	0.410464	0.00067039	0.672057	6.45626e-05	0.501215	2.44328e-07
ENSG00000067082	0.382411	1.56718e-06	0.536297	2.43534e-11	0.515003	1.93519e-16	0.346867	1.91925e-11
ENSG00000026025	0.604958	2.58345e-14	0.621362	3.39434e-16	0.485123	2.28128e-10	0.516248	4.39141e-28
ENSG00000260314	0.874572	1.65457e-09	0.856838	8.69053e-10	1.29394	1.3785e-07	0.653411	7.06388e-07
ENSG00000233968	0.762581	1.0472e-07	0.629062	7.56016e-06	0.517698	0.00486972	0.601855	3.10973e-06
ENSG00000120549	0.733428	1.40113e-05	0.701999	2.68478e-05	1.27924	0.00976531	0.778412	1.43525e-06
ENSG00000099250	0.742115	3.95903e-06	0.667559	4.77257e-05	0.841682	0.0431599	0.572912	0.000224657
ENSG00000107551	0.469447	2.96915e-05	0.543708	1.09288e-07	0.849984	0.0385632	0.595635	1.49044e-12
ENSG00000128815	0.45466	0.000160813	0.501225	1.91819e-05	0.726066	0.00366668	0.479326	2.09691e-06
ENSG00000204161	0.611918	0.00713351	0.469127	0.0446691	1.11423	0.0349966	0.648892	0.0029557
ENSG00000150347	0.494172	0.00452965	0.419096	0.0215522	0.528132	0.0307004	0.447473	0.0102316
ENSG00000122862	0.409976	9.23454e-08	0.430163	3.11105e-09	0.284039	3.12355e-07	0.440903	4.60859e-21
ENSG00000107738	0.465356	0.000103823	0.344103	0.00427662	0.610239	1.30139e-05	0.620942	3.33694e-10
ENSG00000197746	0.328445	5.55279e-07	0.28537	0.000132488	0.115594	0.00341144	0.434553	9.45221e-66
ENSG00000214655	0.403091	0.000142282	0.320791	0.000678712	0.32326	0.000654152	0.338812	4.83804e-06
ENSG00000108175	0.501663	7.81175e-08	0.394155	1.00591e-06	0.326239	4.05739e-05	0.449929	3.77401e-15
ENSG00000122359	0.397757	3.75074e-06	0.18734	0.0160586	0.130721	0.0499903	0.382235	3.18612e-13
ENSG00000155629	0.317097	0.000156875	0.333737	0.000135397	0.342194	8.5037e-08	0.38371	2.1551e-11
ENSG00000107819	0.513626	2.70772e-06	0.48786	2.94185e-06	0.50568	5.96556e-08	0.560496	4.49205e-11
ENSG00000165646	0.906518	9.94727e-17	0.830823	1.62738e-13	1.32793	1.56188e-15	0.798424	7.94565e-18
ENSG00000198825	0.580721	7.74922e-06	0.531725	4.56096e-05	0.537455	4.18215e-05	0.454277	0.000131046
ENSG00000132334	0.464715	1.66196e-05	0.39354	0.000273425	0.913013	5.95622e-10	0.436366	1.37909e-06
ENSG00000151651	0.494053	1.68523e-06	0.263239	0.0029499	0.404246	3.02234e-05	0.459897	7.71505e-12
ENSG00000010278	0.425261	0.0168144	0.570403	0.00103667	0.588729	0.0132072	0.59576	0.000251864
ENSG00000111674	0.542561	1.97824e-05	0.543723	2.41154e-05	0.368245	0.00282589	0.604516	7.23251e-08
ENSG00000059804	0.585698	3.42804e-13	0.459407	2.47314e-09	0.585013	9.47013e-18	0.431905	0.000582941
ENSG00000171860	0.738804	8.43525e-09	0.768965	1.33694e-09	0.524549	0.00460036	0.77509	2.17092e-11
ENSG00000172243	0.584853	0.00114176	0.584737	0.00140184	1.15579	0.00733518	0.65856	0.000119814
ENSG00000134531	0.809351	8.35014e-06	0.777852	1.51673e-05	0.780756	0.00874518	0.513271	0.00381771
ENSG00000172572	0.456854	0.0122743	0.482939	0.00827011	1.10586	6.55895e-07	0.364817	0.0421905
ENSG00000123104	0.231528	0.00719915	0.306088	0.000184354	0.386908	4.34314e-08	0.209792	0.000541341
ENSG00000167552	0.794861	1.22017e-20	0.537685	5.68543e-08	0.437068	1.65974e-06	0.60137	1.25073e-23
ENSG00000110911	0.271555	0.00234217	0.243322	0.00550514	0.204239	0.0023228	0.210719	0.00127298
ENSG00000135503	0.58908	3.46986e-07	0.485377	2.79442e-05	0.513168	0.00479098	0.533257	1.32297e-07
ENSG00000167768	0.866846	6.1127e-12	0.730779	3.88018e-09	0.970789	0.000144259	0.784525	6.43684e-13
ENSG00000123338	0.234333	0.00298921	0.230913	0.00234592	0.240336	0.000174167	0.243325	2.2396e-06
ENSG00000135424	1.12458	7.42324e-07	0.741111	0.00222229	1.17162	0.00555845	1.02024	3.185e-06
ENSG00000166888	0.406389	5.06892e-07	0.369284	1.28252e-06	0.203863	0.000988793	0.390612	4.15527e-17
ENSG00000123384	0.598715	4.56225e-09	0.516864	1.44925e-10	0.505267	2.05871e-08	0.77854	8.79791e-48
ENSG00000135677	0.490709	6.15201e-09	0.480967	9.4834e-11	0.612933	2.1601e-29	0.527099	3.83007e-32
ENSG00000090382	0.456856	4.24495e-07	0.504516	1.53248e-07	0.248895	0.00104748	0.502408	3.39819e-14
ENSG00000127329	0.56705	0.0175245	0.610367	0.00934209	0.744441	0.000296396	0.542394	0.0168251
ENSG00000139318	0.64648	1.0074e-08	0.565046	5.37655e-07	0.989657	8.52819e-06	0.592255	2.91487e-10
ENSG00000136040	0.379941	3.20184e-05	0.408883	4.07257e-06	0.434788	5.86244e-08	0.409954	2.137e-09
ENSG00000171310	0.274918	0.00119261	0.191219	0.0179903	0.355863	1.1947e-07	0.303241	1.20421e-07
ENSG00000235162	0.85303	2.16759e-08	0.872778	9.31083e-09	0.467772	0.00377267	0.724323	5.24889e-07
ENSG00000111275	0.305348	0.0399399	0.552642	0.000438962	0.453517	0.0415436	0.518632	6.0215e-05
ENSG00000135124	0.367995	0.00166282	0.328258	0.00510264	0.422599	3.09908e-05	0.331722	0.00109431
ENSG00000185344	0.444878	3.42694e-07	0.349473	3.50965e-05	0.318898	6.06835e-06	0.421717	2.20759e-12
ENSG00000132965	0.603103	3.04206e-07	0.564469	2.51668e-06	0.611694	0.0174985	0.613413	1.20328e-09
ENSG00000073910	0.39537	0.000866513	0.322738	0.00657722	0.95012	6.72984e-13	0.214952	0.0481172
ENSG00000136156	0.320167	0.000105127	0.251477	0.0037075	0.181367	0.00959397	0.319428	2.40447e-11
ENSG00000102471	0.28218	0.0119653	0.362399	0.000458953	0.337147	6.48527e-05	0.232028	0.00690274
ENSG00000169508	0.786734	0.000348139	0.746661	0.000462678	0.935204	0.00489804	0.804661	5.96139e-05
ENSG00000129566	0.370571	0.000775342	0.302512	0.0053525	0.318555	0.0186766	0.365204	7.23889e-05
ENSG00000165801	0.842284	1.4957e-07	0.53071	0.000373498	0.543065	0.0100157	0.750951	2.08088e-08
ENSG00000157227	0.56511	4.40537e-11	0.450316	3.38605e-09	0.498735	0.00264107	0.671221	4.60567e-42
ENSG00000073712	0.63665	0.00162121	0.725329	0.000163826	1.50222	1.74976e-07	0.598686	0.00142126
ENSG00000131981	0.345786	0.000451389	0.647373	4.1238e-09	0.507363	1.97428e-11	0.306941	4.16898e-05
ENSG00000126775	0.272191	0.028444	0.245997	0.0448259	0.388134	2.68939e-05	0.22586	0.0379129
ENSG00000126803	0.669654	6.89366e-06	0.388089	0.00574276	0.684342	0.00192617	0.503179	4.01239e-05
ENSG00000185650	0.480654	8.20592e-06	0.273807	0.00585491	0.211037	0.00784207	0.546465	5.62141e-13
ENSG00000100678	0.762754	4.79575e-05	0.709991	0.000201859	1.00073	5.6623e-05	0.798163	5.80402e-06
ENSG00000156127	0.472501	0.000212338	0.351644	0.00801785	0.512274	0.0247146	0.473577	6.16364e-06
ENSG00000100580	0.274714	0.00534548	0.281014	0.00178069	0.426517	1.95841e-06	0.259171	0.000392453
ENSG00000140030	0.404911	0.0207283	0.428318	0.0146392	0.486168	0.00947528	0.363746	0.0205163
ENSG00000100784	0.676901	1.01583e-06	0.668396	1.04213e-07	0.561824	0.000304557	0.526225	4.94959e-06
ENSG00000165943	0.3709	0.00649046	0.311473	0.0251173	0.230758	0.0460992	0.344182	0.00583142
ENSG00000185215	0.61131	9.55029e-10	0.414135	1.3339e-05	0.988614	0.000768615	0.578364	1.04645e-15
ENSG00000179364	0.411391	0.000592252	0.220339	0.043135	0.232258	0.0396757	0.396819	1.11985e-05
ENSG00000134138	0.72197	0.000258404	0.524935	0.00975415	0.94887	0.00208478	0.682451	0.000306772
ENSG00000166068	0.617516	5.39387e-08	0.395465	0.000544509	0.316749	0.00501647	0.530982	1.9901e-07
ENSG00000137801	0.657605	3.27879e-12	0.337725	0.000849892	0.708931	1.30478e-10	0.61709	1.00325e-16
ENSG00000104081	0.475512	0.00248548	0.392063	0.0138545	0.746297	5.23999e-06	0.532074	0.000224073
ENSG00000137841	0.447635	9.00079e-07	0.336048	7.78338e-05	0.298675	0.00481609	0.46788	7.4449e-14
ENSG00000140287	0.62894	6.8553e-21	0.516266	1.70288e-16	1.00616	6.80032e-62	0.547917	2.42798e-80
ENSG00000104093	0.499181	1.00832e-06	0.600595	9.00425e-10	0.953334	2.93998e-05	0.515043	2.12882e-10
ENSG00000197535	0.477501	0.00101172	0.555709	0.000147037	1.09044	4.43474e-09	0.475649	0.000540396
ENSG00000067225	0.496881	3.23007e-13	0.381268	6.50967e-10	0.155685	0.000138712	0.43504	7.45962e-61
ENSG00000103855	0.528483	2.62534e-05	0.314405	0.00570338	0.434788	0.000175466	0.391413	5.93893e-05
ENSG00000136378	1.16767	1.57223e-18	0.742862	7.59686e-12	1.6257	4.07744e-08	1.19981	1.1695e-43
ENSG00000170776	0.453027	1.80203e-06	0.414754	6.08253e-06	0.519635	3.09907e-08	0.395879	4.14174e-08
ENSG00000166825	0.770272	6.43217e-17	0.488137	8.95535e-08	0.81957	1.23249e-09	0.891854	6.09535e-62
ENSG00000140575	0.297978	0.000312171	0.337737	1.67491e-05	0.170747	0.00303062	0.293598	5.89551e-09
ENSG00000007384	1.43644	2.18731e-08	0.988008	0.000349729	0.988309	0.00198006	1.00334	0.000174932
ENSG00000130656	2.70329	1.17712e-38	1.68636	2.13032e-11	1.32025	0.00141487	1.8485	7.26492e-16
ENSG00000196557	0.867817	1.9831e-05	0.475127	2.50479e-09	1.19531	8.16699e-30	0.731859	9.66695e-49
ENSG00000261294	0.957481	7.04096e-06	0.549518	0.00383841	1.71249	0.00218909	0.732729	3.62422e-05
ENSG00000197253	1.01794	5.24299e-27	0.661352	2.87008e-21	0.66054	2.00315e-18	1.11757	2.71314e-181
ENSG00000172236	0.980817	4.71477e-26	0.698419	5.91577e-27	1.02619	6.88356e-89	1.00774	0
ENSG00000095917	0.847039	3.61295e-10	0.400242	0.00346148	0.491987	0.0191281	0.965805	8.55121e-21
ENSG00000189067	0.465708	1.73328e-09	0.417727	1.71258e-08	0.435073	6.09528e-10	0.457815	4.25862e-21
ENSG00000103512	0.431583	3.54494e-06	0.345259	0.000100533	0.246141	0.00289082	0.464164	6.86815e-12
ENSG00000013364	0.671579	1.13312e-10	0.499453	5.27628e-07	0.566866	0.000445761	0.516571	5.58935e-11
ENSG00000102879	0.615414	2.46579e-12	0.550902	1.86442e-11	0.328546	0.00316968	0.582225	1.33055e-23
ENSG00000005844	0.55712	1.7143e-07	0.406657	6.34269e-05	0.659205	2.31952e-07	0.47835	9.47769e-09
ENSG00000169896	0.622488	5.01125e-09	0.529689	9.61285e-07	0.698891	3.24147e-06	0.617519	3.95711e-12
ENSG00000140678	0.697997	2.86051e-14	0.579517	1.39136e-11	0.875905	1.35944e-08	0.751997	3.6395e-33
ENSG00000121281	0.253907	0.00874863	0.184802	0.00878918	0.226443	0.000427756	0.26289	1.05064e-09
ENSG00000172137	1.02657	4.95734e-05	0.927799	0.000369623	0.923003	0.0295558	1.08756	1.21408e-05
ENSG00000197943	0.450917	0.000166323	0.315168	0.0103897	0.304961	0.027516	0.493241	1.05007e-06
ENSG00000108405	0.687287	3.4458e-14	0.532457	6.99396e-10	0.655101	5.61443e-20	0.631142	1.06494e-23
ENSG00000074370	0.72906	1.23053e-13	0.414686	4.66765e-08	0.350936	1.23916e-07	0.613562	7.8014e-37
ENSG00000170004	0.23706	0.00642657	0.155595	0.0385334	0.211235	0.000368677	0.189816	6.46695e-05
ENSG00000276231	0.822459	6.43546e-14	0.567356	1.35096e-06	1.0206	4.38124e-08	0.747591	2.7236e-18
ENSG00000007237	0.575565	3.22734e-09	0.435351	2.71328e-06	0.547954	1.75522e-10	0.603612	1.15334e-16
ENSG00000187688	0.40085	1.49301e-05	0.210318	0.0260408	0.162298	0.0361649	0.368191	9.45002e-09
ENSG00000141068	0.444469	4.61669e-05	0.178593	0.0467445	0.579153	4.19865e-13	0.359938	1.24265e-07
ENSG00000185862	0.470768	0.00579858	0.362982	0.0273788	0.523964	0.00261469	0.326759	0.0487115
ENSG00000108691	0.682425	1.57851e-09	0.644677	7.07225e-10	2.16558	1.57961e-11	0.619218	1.53679e-15
ENSG00000166750	0.827019	2.30306e-16	0.954179	3.11293e-23	1.53411	5.33439e-15	0.773387	3.73093e-22
ENSG00000275302	0.641813	3.62365e-07	0.774251	3.00583e-10	0.976116	0.0384605	0.466432	5.30356e-05
ENSG00000276085	0.337993	0.00857174	0.420378	0.00108232	0.777869	0.0135724	0.25913	0.0253487
ENSG00000002834	0.248038	0.00578431	0.188162	0.0116005	0.182633	0.000520711	0.266416	5.78091e-08
ENSG00000171345	0.726827	1.30737e-13	0.596391	5.61826e-11	0.91135	1.08481e-30	0.667261	3.05654e-22
ENSG00000108828	0.26913	0.00039566	0.20351	0.00300597	0.381421	4.3465e-16	0.307937	9.0993e-15
ENSG00000108840	0.551318	4.5102e-05	0.365804	0.00262804	0.587363	2.89481e-07	0.537079	3.33855e-07
ENSG00000004939	0.805196	1.28726e-27	0.607488	2.06363e-19	0.697442	2.31415e-59	0.474482	1.2513e-35
ENSG00000030582	0.538954	5.36784e-12	0.287734	0.00107888	0.222713	0.000499456	0.731577	1.43287e-96
ENSG00000005961	0.30701	0.000511413	0.150903	0.0332029	0.143012	0.0218674	0.300499	4.18295e-14
ENSG00000173868	0.555778	1.20326e-05	0.350278	0.00688154	1.09592	1.00575e-31	0.383412	0.00102568
ENSG00000167107	0.427218	0.00407891	0.320858	0.0280305	0.638704	0.00214393	0.347175	0.00636218
ENSG00000121053	0.564779	7.47648e-09	0.416024	1.53761e-06	1.22493	2.90135e-12	0.698393	1.41598e-28
ENSG00000005381	0.682745	2.56452e-14	0.449757	1.56412e-11	0.127875	0.00554313	0.828318	5.13198e-145
ENSG00000261371	0.497361	0.000148444	0.49408	0.000146272	0.482993	0.0416821	0.597372	1.83014e-07
ENSG00000214176	0.398167	0.00147604	0.274569	0.0223953	0.478628	0.000910711	0.348179	0.000898092
ENSG00000154229	0.44291	0.000649247	0.391102	0.00254636	0.666218	1.24669e-05	0.572648	1.85618e-07
ENSG00000133195	0.752128	1.65494e-16	0.718319	7.13314e-13	0.58044	7.59104e-08	0.650725	1.51262e-20
ENSG00000141540	0.466882	4.00231e-06	0.359094	0.000198843	1.01405	2.37962e-29	0.47201	6.39947e-10
ENSG00000170412	1.29324	2.64869e-13	1.08048	2.67278e-09	1.05731	0.0225421	1.15382	5.39434e-12
ENSG00000172794	0.555217	3.404e-07	0.4555	2.19063e-05	0.517184	5.3304e-06	0.530956	7.49232e-09
ENSG00000266714	0.47649	1.27775e-06	0.210651	0.00482701	0.567704	3.52318e-14	0.492173	2.63299e-29
ENSG00000167895	0.662601	3.02595e-10	0.353424	4.14217e-05	0.216779	0.00263563	0.648731	1.38527e-28
ENSG00000181523	0.928568	6.59872e-11	0.634114	2.89844e-05	1.12295	0.0236905	0.958207	3.06763e-15
ENSG00000173821	0.338607	3.65675e-06	0.413474	7.45872e-10	0.557504	2.86563e-13	0.223567	4.98649e-09
ENSG00000184009	0.55359	2.39594e-16	0.308282	1.96906e-05	0.119311	0.00686496	0.475361	1.808e-78
ENSG00000141526	0.629233	6.88537e-08	0.547429	2.95199e-10	0.601716	1.05593e-06	0.678857	8.25923e-28
ENSG00000132205	0.459266	1.41374e-07	0.331385	3.53331e-06	0.507366	9.9931e-11	0.479453	2.91307e-26
ENSG00000168461	0.409246	7.67628e-05	0.362426	0.00027297	0.499294	4.10234e-06	0.406368	6.58114e-07
ENSG00000101695	0.571278	0.00363394	0.563765	0.0033974	0.489752	0.0461765	0.452075	0.0131269
ENSG00000041353	0.695222	1.75837e-15	0.67369	5.9254e-15	0.89887	5.16836e-24	0.571107	6.64815e-21
ENSG00000101265	0.522511	4.73027e-08	0.453859	2.19849e-06	0.64263	0.001601	0.534456	4.09333e-12
ENSG00000185052	0.659868	5.53535e-07	0.479166	0.000369951	0.792055	2.18954e-06	0.517994	2.17186e-05
ENSG00000125810	0.83223	1.31783e-07	0.620322	0.000104889	0.642729	0.0480096	0.900655	1.57349e-10
ENSG00000077984	0.438356	4.4141e-05	0.326712	0.00532413	0.44913	4.08634e-05	0.446897	5.93519e-07
ENSG00000101336	0.50359	3.59455e-07	0.508805	1.48987e-07	1.19379	0.000199328	0.596161	1.59001e-14
ENSG00000078804	0.440342	0.0150353	0.405665	0.0362839	0.47016	0.0114388	0.607513	0.000226169
ENSG00000088367	1.44454	0.000151372	1.43676	0.000202797	1.09419	0.0349165	1.57606	1.86308e-05
ENSG00000149639	0.58638	2.11604e-08	0.513907	4.75263e-07	0.772218	3.84362e-14	0.586819	5.04056e-13
ENSG00000101342	0.692029	0.0062831	0.716138	0.00490104	1.04621	0.0030188	0.602954	0.0174314
ENSG00000100985	1.07713	1.52926e-26	0.787319	5.71112e-26	0.938365	0.000555905	1.14198	2.78876e-181
ENSG00000197496	0.452893	0.016273	0.425127	0.0251486	0.60483	0.000741133	0.379876	0.0428932
ENSG00000124126	0.458551	4.47585e-07	0.345731	2.85975e-05	0.264941	0.000946218	0.450397	1.66068e-14
ENSG00000158470	0.395998	0.000163671	0.48832	4.39637e-07	0.442334	7.62794e-08	0.454778	6.33736e-09
ENSG00000130589	0.629793	1.03229e-07	0.594112	1.41047e-10	0.342492	0.0352422	0.479998	1.68647e-10
ENSG00000171703	0.752914	0.00232779	0.567029	0.0275077	0.883346	0.0276216	0.955861	4.10191e-05
ENSG00000172081	0.513322	1.28837e-07	0.349942	0.000405705	0.248205	0.00826639	0.539315	2.94857e-13
ENSG00000205744	0.622709	1.73195e-05	0.451108	0.00169564	0.552554	0.0379264	0.583361	7.99639e-06
ENSG00000125730	0.327232	0.00318557	0.447224	6.78232e-06	1.20658	0.00615292	0.728636	7.31496e-21
ENSG00000142347	0.701953	4.07364e-15	0.458335	2.76233e-08	0.499013	6.59735e-06	0.731964	1.08518e-37
ENSG00000090339	0.551318	1.17892e-06	0.34834	0.00425751	0.806311	0.000632316	0.548328	1.47696e-08
ENSG00000130164	0.280136	0.00165708	0.196322	0.00683958	0.138793	0.0194706	0.289464	1.92412e-10
ENSG00000102575	0.271429	0.0156331	0.253261	0.0300887	0.496923	0.000421305	0.457446	1.09422e-06
ENSG00000104774	0.432555	1.85156e-06	0.380367	3.49363e-06	0.259818	0.00371092	0.591746	2.76317e-25
ENSG00000072071	0.759674	3.66223e-10	0.429007	0.000582243	0.472188	0.00978278	0.814242	4.06681e-18
ENSG00000123146	0.34153	0.00124904	0.250624	0.0162827	0.225624	0.0193088	0.31252	0.000347188
ENSG00000127507	0.499957	1.84451e-08	0.363484	4.37699e-05	0.802485	3.72335e-22	0.525037	9.78635e-16
ENSG00000267453	0.636534	0.0458831	0.740207	0.0193313	0.578778	0.0137172	0.636391	0.0457212
ENSG00000167460	0.51922	4.20586e-11	0.460121	1.53781e-09	0.434282	1.0526e-09	0.497166	1.35461e-31
ENSG00000099331	0.46483	1.41063e-07	0.227855	0.00164947	0.252346	0.000385798	0.420339	2.57567e-21
ENSG00000074855	0.694008	5.35065e-07	0.505091	4.57032e-05	0.566467	0.00742831	0.729607	6.10482e-12
ENSG00000105639	0.620644	1.93399e-09	0.403282	1.20477e-05	1.45448	1.1288e-07	0.724098	8.13833e-27
ENSG00000171777	0.813276	1.68488e-09	0.506088	0.000360481	1.2379	4.62789e-08	0.838266	2.64745e-12
ENSG00000090924	0.648881	8.35862e-06	0.540686	0.000110022	0.392709	0.0370658	0.673024	3.72942e-08
ENSG00000105223	0.617173	1.66618e-10	0.309487	2.21268e-05	0.188276	0.00435897	0.729057	1.3697e-69
ENSG00000028277	0.451578	0.000216511	0.418927	0.000485056	0.715459	0.00667352	0.459515	1.48615e-05
ENSG00000011422	0.745508	8.22849e-12	0.724604	2.47251e-11	0.376441	0.0433406	0.942377	1.11416e-29
ENSG00000197405	0.668516	4.94168e-07	0.457026	0.00251916	0.695826	0.000208906	0.782944	1.83238e-11
ENSG00000104894	0.478911	8.89792e-07	0.252369	0.00988868	0.206447	0.00787676	0.529173	5.71685e-14
ENSG00000171101	0.778467	1.11366e-10	0.613936	2.91143e-07	0.945995	8.60747e-16	0.743206	1.09586e-12
ENSG00000105492	0.499931	9.21447e-07	0.391212	5.71666e-05	1.30369	2.3691e-52	0.422657	5.8363e-08
ENSG00000125505	0.621531	1.53674e-11	0.265289	0.00219672	0.502937	6.25873e-14	0.61855	9.60715e-42
ENSG00000167613	0.47618	0.000196376	0.458132	0.000270489	0.643346	0.00674743	0.564922	1.96645e-07
ENSG00000100023	0.439376	4.66167e-06	0.804825	3.47095e-19	1.19951	1.08234e-93	0.903837	4.45371e-40
ENSG00000099998	0.822219	2.21956e-05	0.690416	0.000225985	1.85448	0.00124474	0.784596	6.47992e-06
ENSG00000100154	0.512395	0.017579	0.448498	0.0404723	0.880019	2.09121e-07	0.50622	0.0147667
ENSG00000128342	0.926252	6.21713e-15	0.619057	3.14128e-07	0.345139	0.00785514	0.904723	8.07791e-20
ENSG00000100345	0.295078	0.000261002	0.15309	0.0129661	0.150334	0.000352271	0.313424	6.61993e-31
ENSG00000100055	0.915518	1.56768e-15	0.803272	5.28581e-13	0.848397	0.00169645	0.927076	1.8839e-22
ENSG00000100097	0.714736	2.90249e-23	0.781594	1.15646e-22	0.412363	2.11204e-08	0.766159	6.42928e-104
ENSG00000189060	0.58202	2.69992e-09	0.506014	1.02937e-06	1.09168	3.35193e-35	0.466887	3.49231e-09
ENSG00000100346	1.10688	4.6665e-10	0.785723	3.42065e-05	1.52543	6.17333e-06	1.02613	1.82392e-09
ENSG00000100351	0.724103	6.10315e-17	0.695107	6.06793e-14	0.936503	4.71597e-36	0.540862	3.18479e-17
ENSG00000025708	0.726787	1.96959e-12	0.658791	6.93647e-14	0.675515	0.0105456	0.721148	1.34016e-27
ENSG00000155307	0.477447	1.58574e-06	0.405192	1.29371e-05	0.594432	1.55232e-09	0.374181	4.21147e-08
ENSG00000156299	0.464022	0.00921725	0.524665	0.00326304	0.86808	0.0032716	0.562971	0.00071148
ENSG00000160255	0.56584	4.09439e-12	0.525955	4.77753e-15	0.381221	7.42595e-05	0.693541	2.44557e-72
ENSG00000171824	-0.255731	0.0131458	-0.241984	0.0242078	-0.174464	0.0103903	-0.199956	0.016564
ENSG00000053372	-0.476115	0.000103491	-0.434064	0.000261312	-0.696277	4.94034e-18	-0.412709	4.69062e-05
ENSG00000004487	-0.270514	0.00321514	-0.222681	0.0138061	-0.149816	0.010397	-0.224982	0.000782769
ENSG00000057757	-0.273057	0.00872678	-0.322543	0.00231756	-0.580014	1.85386e-11	-0.320627	0.000207258
ENSG00000198830	-0.254271	0.00133395	-0.222333	0.000742589	-0.278483	1.34266e-11	-0.257352	3.51658e-14
ENSG00000090273	-0.237406	0.00448087	-0.195341	0.0232231	-0.532931	9.23511e-19	-0.200124	0.000607153
ENSG00000180198	-0.277601	0.00416966	-0.240296	0.0217405	-0.457824	5.13743e-11	-0.258213	0.000863856
ENSG00000242125	-0.365084	0.000136713	-0.339001	0.000107344	-0.925643	7.73969e-60	-0.309158	1.9169e-06
ENSG00000198492	-0.218885	0.0341097	-0.230002	0.0264451	-0.255792	0.00023759	-0.172106	0.0424762
ENSG00000084623	-0.189394	0.0285404	-0.27098	0.00106187	-0.347345	7.7121e-10	-0.128926	0.0328161
ENSG00000116560	-0.182745	0.0145748	-0.160814	0.0202236	-0.237238	5.07664e-09	-0.161636	1.90744e-05
ENSG00000126067	-0.199938	0.0249341	-0.174199	0.0436338	-0.446385	7.88795e-13	-0.203653	0.00170121
ENSG00000134690	-0.245597	0.0432839	-0.260794	0.0268011	-0.184591	0.0160684	-0.278425	0.00749119
ENSG00000183431	-0.279244	0.0027494	-0.188204	0.032885	-0.358623	1.06971e-09	-0.214307	0.00140503
ENSG00000090621	-0.256217	0.0013153	-0.266727	0.000418524	-0.27847	9.57485e-10	-0.298921	6.14158e-09
ENSG00000171793	-0.438217	0.00238437	-0.366388	0.00940415	-0.597756	1.08829e-10	-0.397019	0.00236959
ENSG00000117399	-0.235491	0.0132598	-0.304043	0.00117928	-0.225278	0.000265902	-0.217065	0.00323122
ENSG00000142937	-0.24377	0.000866399	-0.159949	0.0159575	-0.179198	0.000100561	-0.217959	2.34064e-14
ENSG00000126088	-0.385139	2.13456e-06	-0.230809	0.00724836	-0.240688	1.36117e-06	-0.38914	3.85182e-13
ENSG00000132780	-0.429424	1.05176e-07	-0.340624	4.26278e-06	-0.252212	1.11357e-07	-0.411946	4.24158e-17
ENSG00000185104	-0.274795	0.0205219	-0.2907	0.0140031	-0.201029	0.0157789	-0.346926	0.00164836
ENSG00000162377	-0.465743	6.89945e-05	-0.248315	0.0314921	-0.360366	5.67221e-06	-0.375602	0.000310399
ENSG00000058804	-0.344544	0.0060319	-0.258693	0.0271615	-0.288342	8.63082e-05	-0.521082	1.51093e-06
ENSG00000142864	-0.321288	1.29517e-05	-0.157698	0.0265345	-0.233967	1.16081e-08	-0.317625	8.69267e-19
ENSG00000143061	-0.555359	0.00663526	-0.470355	0.0174004	-0.583674	0.00144055	-0.56177	0.00346213
ENSG00000065183	-0.344405	0.00796685	-0.254262	0.0427253	-0.344196	6.24479e-05	-0.317827	0.00505635
ENSG00000160803	-0.226743	0.0290512	-0.285437	0.00193296	-0.226837	0.00111673	-0.229702	0.00151645
ENSG00000163468	-0.286597	0.000175459	-0.256904	0.000513064	-0.285849	5.91185e-10	-0.245498	1.01621e-07
ENSG00000160818	-0.455476	0.00379989	-0.458669	0.00391242	-0.575084	2.81274e-06	-0.495635	0.00079554
ENSG00000143321	-0.165482	0.0285395	-0.17312	0.0151989	-0.158749	0.000222277	-0.142899	0.000962107
ENSG00000010165	-0.350553	0.000467917	-0.245227	0.00891676	-0.215816	0.000915074	-0.270547	0.000109577
ENSG00000143333	-0.572595	0.00128488	-0.624282	0.00040318	-1.04536	1.58547e-06	-0.619183	0.000167337
ENSG00000143815	-0.227566	0.00693127	-0.246042	0.00261618	-0.110831	0.0180419	-0.25085	4.13389e-07
ENSG00000135763	-0.615744	5.37902e-05	-0.291458	0.0471257	-0.527739	5.83687e-08	-0.462326	0.000790166
ENSG00000091483	-0.27984	0.0108194	-0.360359	0.00101472	-0.16766	0.019802	-0.316873	0.00100158
ENSG00000171863	-0.234512	0.00186006	-0.159607	0.0149861	-0.198904	1.55707e-05	-0.282965	1.39106e-15
ENSG00000115758	-0.357437	1.88984e-05	-0.314797	7.79731e-05	-0.681211	1.59466e-43	-0.311946	3.3062e-08
ENSG00000138074	-0.344637	0.00282247	-0.29459	0.00807272	-0.457301	1.76523e-08	-0.312229	0.00151623
ENSG00000115241	-0.228065	0.00443386	-0.25098	0.00150552	-0.434447	1.50336e-13	-0.16796	0.00120508
ENSG00000163811	-0.459649	5.12603e-06	-0.263927	0.00700043	-0.308902	2.56715e-06	-0.37164	2.37387e-06
ENSG00000115875	-0.237466	0.00344132	-0.184502	0.0191682	-0.332007	3.16863e-10	-0.230286	1.52669e-05
ENSG00000138095	-0.324614	9.66277e-05	-0.288976	0.000250095	-0.221215	6.09489e-07	-0.34669	2.50047e-12
ENSG00000119888	-0.473771	0.000421613	-0.336677	0.0122053	-0.212284	0.00565476	-0.444014	0.000264088
ENSG00000143947	-0.253306	0.000459156	-0.138564	0.0343523	-0.29448	8.37064e-10	-0.298414	3.83919e-18
ENSG00000115484	-0.262813	0.00168444	-0.231841	0.00422494	-0.25075	3.31687e-07	-0.254635	7.84552e-06
ENSG00000068654	-0.329502	0.000419033	-0.314008	0.000258386	-0.261175	1.33461e-05	-0.257913	6.30609e-05
ENSG00000158417	-0.300384	0.000470639	-0.2528	0.0025255	-0.439012	0.00127477	-0.281822	4.06389e-06
ENSG00000169679	-0.414051	5.95947e-05	-0.265361	0.0116447	-0.199744	0.00113037	-0.420592	2.91123e-07
ENSG00000153107	-0.359245	0.00114365	-0.236671	0.0277991	-0.205403	0.00341107	-0.406926	1.71735e-05
ENSG00000088205	-0.287562	0.00247237	-0.200372	0.0284743	-0.285976	1.92646e-06	-0.280673	5.47535e-05
ENSG00000136718	-0.261405	0.0106385	-0.282622	0.00570743	-0.453373	2.74057e-10	-0.197454	0.011974
ENSG00000076003	-0.2786	0.00116369	-0.222788	0.00822036	-0.20877	4.73997e-05	-0.326623	1.14328e-07
ENSG00000170035	-0.308639	0.0184882	-0.286356	0.0232035	-0.183656	0.0268931	-0.280934	0.0123159
ENSG00000144381	-0.421742	7.37239e-08	-0.32577	4.17783e-06	-0.44285	2.28867e-27	-0.409746	3.89037e-22
ENSG00000055044	-0.371732	4.79841e-05	-0.252547	0.00284057	-0.372336	3.21142e-10	-0.337194	1.92156e-07
ENSG00000114942	-0.312304	3.77704e-05	-0.253249	0.000195612	-0.224373	5.67376e-07	-0.314592	1.24682e-15
ENSG00000138363	-0.333489	0.000854158	-0.316086	0.000634175	-0.264035	7.65701e-06	-0.275218	0.000219801
ENSG00000079246	-0.216305	0.00538125	-0.172799	0.0159758	-0.260298	1.03343e-09	-0.218324	8.14286e-07
ENSG00000144580	-0.293823	0.003682	-0.245836	0.0128198	-0.266996	6.33589e-05	-0.243201	0.00290337
ENSG00000116120	-0.476507	4.24816e-05	-0.361448	0.000999793	-0.473867	2.9563e-11	-0.441119	5.63377e-06
ENSG00000135900	-0.353874	0.011206	-0.333503	0.0163168	-0.201986	0.0352215	-0.378764	0.00490875
ENSG00000115053	-0.39975	8.69659e-09	-0.249441	0.000227511	-0.492342	1.454e-05	-0.366824	5.37709e-33
ENSG00000144485	-0.323254	0.00126488	-0.646504	2.50775e-13	-0.353549	5.42887e-06	-0.39782	1.52784e-09
ENSG00000130414	-0.275161	0.00231311	-0.191196	0.030299	-0.249344	3.00589e-05	-0.180324	0.00672491
ENSG00000144713	-0.325786	5.34133e-06	-0.229003	0.000472168	-0.21825	0.0274446	-0.322195	1.09968e-21
ENSG00000131368	-0.321555	0.00136844	-0.201114	0.0406337	-0.205671	0.00511959	-0.267101	0.00110194
ENSG00000174748	-0.209452	0.00384454	-0.178367	0.00469749	-0.11085	0.0100167	-0.232924	9.91648e-17
ENSG00000168028	-0.177214	0.00662048	-0.205811	0.000671756	-0.220235	1.15187e-08	-0.151668	2.41456e-09
ENSG00000173473	-0.197541	0.021969	-0.156192	0.0471617	-0.111293	0.0379217	-0.194174	0.000431278
ENSG00000178035	-0.395478	6.03406e-07	-0.424322	2.79524e-08	-0.237008	1.85282e-07	-0.318442	4.5158e-10
ENSG00000214706	-0.330662	0.00281703	-0.446374	1.66941e-05	-0.557948	1.13342e-17	-0.318744	8.39353e-05
ENSG00000163938	-0.286731	0.00487003	-0.270743	0.00791124	-0.56949	2.0963e-17	-0.205026	0.0127727
ENSG00000184220	-0.447235	0.00340393	-0.387774	0.00890745	-0.302842	0.00791798	-0.4632	0.00243974
ENSG00000154174	-0.347447	0.000581305	-0.223285	0.0197863	-0.156626	0.00956584	-0.389687	2.70562e-06
ENSG00000073111	-0.2276	0.012296	-0.303692	3.42241e-05	-0.16166	0.00028264	-0.195225	3.85871e-05
ENSG00000175792	-0.229655	0.0248911	-0.28531	0.00619427	-0.432044	6.84473e-10	-0.278527	0.000820206
ENSG00000114686	-0.431878	6.94804e-06	-0.24711	0.0114491	-0.435749	4.97911e-12	-0.451455	2.50452e-09
ENSG00000163714	-0.296017	0.000714583	-0.199199	0.0136598	-0.180923	0.000424504	-0.322946	3.10253e-08
ENSG00000163655	-0.27796	0.00396964	-0.267571	0.00420926	-0.228317	9.69465e-05	-0.229363	0.00131219
ENSG00000163584	-0.45424	0.000284954	-0.37272	0.000779309	-0.459288	6.13277e-08	-0.554627	4.45804e-09
ENSG00000182899	-0.27961	6.18664e-05	-0.165757	0.0182934	-0.253454	8.38614e-07	-0.236938	9.35293e-14
ENSG00000109805	-0.356114	0.00109502	-0.219814	0.0437276	-0.151686	0.0257522	-0.348144	0.000135166
ENSG00000163682	-0.252194	0.000691524	-0.165831	0.0168778	-0.186756	7.34058e-05	-0.246726	1.02414e-11
ENSG00000151806	-0.480828	2.85837e-05	-0.326458	0.00364458	-0.144057	0.0306473	-0.359505	0.000104858
ENSG00000226950	-0.49482	2.1311e-05	-0.346588	0.00323596	-0.613132	8.5166e-16	-0.524701	1.28633e-07
ENSG00000128059	-0.313489	0.0190673	-0.264792	0.0471272	-0.207312	0.0356694	-0.404253	0.00093881
ENSG00000128050	-0.466093	2.84773e-08	-0.305251	0.000109686	-0.373529	3.134e-15	-0.467122	2.87453e-16
ENSG00000152795	-0.235909	0.00265769	-0.164626	0.0251568	-0.258766	7.25957e-09	-0.223339	3.07624e-07
ENSG00000164024	-0.264282	0.036225	-0.270365	0.0154811	-0.149957	0.0470199	-0.186104	0.0475355
ENSG00000164032	-0.259268	0.000803692	-0.193122	0.00724063	-0.431898	7.77796e-17	-0.368259	9.63642e-16
ENSG00000164109	-0.399387	0.000415395	-0.297745	0.00794209	-0.309145	9.1881e-05	-0.362209	0.000162381
ENSG00000145386	-0.396544	7.70039e-05	-0.28394	0.00353801	-0.122902	0.0232203	-0.447023	1.84636e-08
ENSG00000164134	-0.400922	0.00131704	-0.259574	0.0171011	-0.362576	1.72431e-08	-0.338928	0.000237815
ENSG00000164163	-0.41344	0.000187925	-0.306374	0.00134432	-0.403947	2.32095e-13	-0.534287	2.62513e-12
ENSG00000145425	-0.299659	6.75422e-05	-0.170759	0.00805452	-0.184433	2.28176e-05	-0.350699	3.2801e-25
ENSG00000124279	-0.411972	0.0489258	-0.437036	0.0435695	-0.311881	0.027877	-0.713965	0.000827856
ENSG00000150753	-0.255488	0.00274345	-0.203479	0.00854501	-0.428995	1.21661e-19	-0.281142	1.17926e-07
ENSG00000113407	-0.34312	5.59307e-05	-0.318862	0.000146664	-0.125243	0.0155859	-0.300266	4.37217e-07
ENSG00000113460	-0.459582	0.00262523	-0.315921	0.0296032	-0.515569	3.08235e-08	-0.435191	0.00134551
ENSG00000152620	-0.481997	2.72167e-05	-0.40729	0.000267507	-0.201331	0.00601679	-0.421859	1.07798e-05
ENSG00000113569	-0.260654	0.0242478	-0.282904	0.0137813	-0.202767	0.00591159	-0.237018	0.0162439
ENSG00000112972	-0.159941	0.0355739	-0.134864	0.0476171	-0.586216	4.28995e-39	-0.197114	2.80494e-07
ENSG00000039123	-0.303935	0.00319184	-0.208939	0.0286973	-0.236245	0.00030448	-0.274771	0.000371082
ENSG00000086200	-0.429084	0.0019479	-0.33768	0.0114228	-0.176614	0.0328336	-0.463652	0.000168593
ENSG00000134057	-0.414648	2.37855e-05	-0.275909	0.00300879	-0.348153	1.81701e-09	-0.382884	3.37096e-07
ENSG00000273841	-0.32238	0.00149677	-0.38175	0.000129	-0.223601	0.000371431	-0.403224	9.35289e-07
ENSG00000131844	-0.267188	0.0238458	-0.236604	0.0225851	-0.208972	0.001537	-0.306164	0.000649856
ENSG00000113048	-0.354146	0.000488287	-0.1967	0.0485345	-0.217815	0.000729375	-0.301148	0.000185819
ENSG00000145741	-0.237611	0.00121135	-0.202118	0.00255566	-0.217928	2.06366e-06	-0.206937	7.65164e-07
ENSG00000113649	-0.249675	0.00352051	-0.20396	0.0146092	-0.131082	0.017329	-0.186599	0.0018879
ENSG00000070814	-0.271771	0.00255044	-0.211407	0.0142776	-0.440563	1.79574e-13	-0.181971	0.00309255
ENSG00000164587	-0.204623	0.00442981	-0.138744	0.0476533	-0.225186	1.17951e-05	-0.171496	0.00667657
ENSG00000082516	-0.484534	0.000660568	-0.371218	0.00734566	-0.440986	4.72389e-07	-0.367181	0.00342272
ENSG00000164611	-0.306179	0.00786187	-0.236356	0.0458594	-0.306558	0.000128908	-0.237873	0.014798
ENSG00000181163	-0.310248	7.32639e-06	-0.242957	0.000108947	-0.40289	3.90353e-28	-0.33639	1.43805e-28
ENSG00000048162	-0.713361	4.45396e-07	-0.310672	0.0221896	-0.859057	8.54311e-15	-0.496504	7.38858e-05
ENSG00000170089	-0.377765	0.010261	-0.369983	0.0156339	-0.426553	0.0267142	-0.330169	0.0153144
ENSG00000204628	-0.158182	0.0209305	-0.306679	0.000160754	-0.0935784	0.0311884	-0.0706673	0.0159481
ENSG00000124802	-0.521878	0.0202698	-0.47797	0.0418873	-0.503262	0.00559872	-0.642365	0.00472996
ENSG00000137210	-0.390734	0.000427191	-0.247246	0.0203087	-0.250646	0.000575033	-0.363112	7.83145e-05
ENSG00000196230	-0.211562	0.00152472	-0.18021	0.00343978	-0.218646	1.51385e-09	-0.246963	2.30274e-18
ENSG00000137309	-0.225149	0.00148888	-0.398081	1.0211e-06	-0.338856	0.00634575	-0.240625	7.00391e-13
ENSG00000124562	-0.280233	0.0173264	-0.266348	0.0330464	-0.391885	2.98247e-08	-0.296753	0.00376627
ENSG00000164626	-0.345161	0.00669941	-0.349303	0.00140859	-0.305108	0.00267313	-0.30668	0.00109347
ENSG00000112578	-0.337809	0.0224155	-0.301325	0.0412196	-0.347407	0.000583034	-0.360556	0.00980434
ENSG00000124571	-0.343291	0.000928201	-0.281271	0.00667358	-0.335394	7.12588e-07	-0.277379	0.000913001
ENSG00000180992	-0.241001	0.0297816	-0.213634	0.041673	-0.52876	1.69689e-08	-0.251842	0.00229849
ENSG00000096384	-0.246203	0.000166581	-0.29389	3.5951e-06	-0.331785	6.18055e-20	-0.23444	1.01721e-21
ENSG00000112118	-0.261273	0.00131745	-0.264443	0.000442785	-0.164932	0.000616911	-0.242148	1.31243e-06
ENSG00000112208	-0.548348	0.00151229	-0.397471	0.0193435	-0.57902	2.65946e-06	-0.585916	0.000373086
ENSG00000156508	-0.154466	0.0187786	-0.136517	0.0238651	-0.0711118	0.0311485	-0.191823	1.94794e-24
ENSG00000112742	-0.35271	0.030339	-0.290628	0.0424653	-0.190289	0.0268889	-0.480605	0.000508846
ENSG00000135316	-0.30498	0.000514037	-0.202885	0.00827729	-0.301019	9.15424e-09	-0.315561	1.05038e-08
ENSG00000123505	-0.397078	3.00597e-05	-0.375527	1.33374e-05	-0.488837	4.56045e-17	-0.37716	7.44702e-09
ENSG00000112306	-0.331644	2.42759e-06	-0.206803	0.00431239	-0.167801	0.000486451	-0.396722	3.54642e-42
ENSG00000120254	-0.664423	4.76257e-07	-0.567895	1.23481e-05	-0.377289	4.19853e-05	-0.620768	2.67012e-07
ENSG00000120438	-0.301986	0.000283904	-0.215845	0.00351323	-0.450372	5.8997e-23	-0.273052	2.56176e-08
ENSG00000106263	-0.236034	0.00150365	-0.301607	2.1722e-05	-0.486751	1.21041e-23	-0.215528	2.24293e-06
ENSG00000196262	-0.25365	0.00035612	-0.164572	0.00825432	-0.298557	4.0658e-12	-0.21695	9.99757e-15
ENSG00000146731	-0.304494	5.3649e-05	-0.184372	0.010468	-0.492929	4.21119e-29	-0.272289	1.21469e-09
ENSG00000106153	-0.240246	0.00390728	-0.249619	0.00191851	-0.33496	2.69803e-09	-0.216466	6.38173e-05
ENSG00000241468	-0.259067	0.00479204	-0.207232	0.0243807	-0.454653	7.77626e-07	-0.355515	3.73145e-07
ENSG00000166508	-0.214589	0.00870703	-0.281234	2.85081e-05	-0.172815	2.30609e-05	-0.20237	7.41641e-09
ENSG00000106330	-0.283838	0.0347442	-0.456269	0.00085027	-0.28708	0.0169092	-0.283544	0.0166512
ENSG00000091127	-0.403128	0.0149997	-0.560075	0.000819025	-0.708159	1.36956e-12	-0.531226	0.000657859
ENSG00000155561	-0.276081	0.00199741	-0.275405	0.0020661	-0.195873	0.000781156	-0.291019	3.60347e-05
ENSG00000017483	-0.449275	8.06395e-06	-0.495878	7.42441e-07	-0.523861	3.20824e-14	-0.390466	4.84639e-08
ENSG00000102145	-0.245276	0.0070501	-0.277236	0.000583359	-0.157013	0.00608866	-0.210951	0.000475044
ENSG00000102241	-0.285473	0.0106531	-0.254457	0.0150678	-0.16438	0.0397742	-0.284957	0.00128531
ENSG00000147274	-0.203457	0.0103079	-0.216874	0.00364455	-0.172489	0.000159221	-0.288717	1.23316e-09
ENSG00000029993	-0.407115	0.00113412	-0.300787	0.0162843	-0.291898	0.00100684	-0.329333	0.00172224
ENSG00000147403	-0.159469	0.0205096	-0.184976	0.00404142	-0.277925	2.72809e-11	-0.198759	7.3585e-10
ENSG00000130826	-0.362307	2.76484e-05	-0.273024	0.00102668	-0.297384	9.46677e-08	-0.33796	2.54132e-08
ENSG00000198791	-0.278201	0.0162884	-0.233396	0.0399436	-0.138279	0.0395083	-0.271684	0.00226121
ENSG00000198042	-0.522182	0.00140762	-0.419365	0.00887709	-0.593104	1.54246e-07	-0.562168	0.00024508
ENSG00000104738	-0.385026	3.33768e-06	-0.345901	3.85376e-06	-0.177693	4.37351e-05	-0.381246	1.98252e-15
ENSG00000008988	-0.21318	0.0016072	-0.130493	0.0458047	-0.2327	1.12482e-06	-0.207221	9.40143e-12
ENSG00000179041	-0.333676	0.0143494	-0.269926	0.0437222	-0.692346	1.91925e-14	-0.249311	0.0402405
ENSG00000133742	-1.27682	6.43786e-07	-0.962041	7.34381e-05	-1.00214	1.47971e-07	-0.840579	0.000261069
ENSG00000104267	-0.496399	0.000124044	-0.381068	0.00293391	-0.356129	1.85508e-06	-0.387956	0.000612261
ENSG00000104408	-0.257025	0.00169968	-0.264486	0.00032939	-0.113515	0.00634756	-0.253582	1.96394e-09
ENSG00000136982	-0.443657	0.00982602	-0.422684	0.0124252	-0.451472	0.000212428	-0.528133	0.00129775
ENSG00000136997	-0.353867	4.71743e-05	-0.511089	1.40944e-10	-0.400631	2.62768e-20	-0.262507	3.62334e-11
ENSG00000104529	-0.28238	0.00220936	-0.297579	0.000863488	-0.317694	1.17071e-07	-0.219574	0.00168139
ENSG00000080608	-0.336928	0.00600773	-0.24527	0.0402326	-0.602062	5.47613e-13	-0.444764	4.64445e-05
ENSG00000147874	-0.356035	0.00276066	-0.266012	0.0117704	-0.157329	0.0327059	-0.326045	0.000267481
ENSG00000137154	-0.187812	0.00708111	-0.188809	0.0019552	-0.112925	0.00851217	-0.140828	9.63497e-07
ENSG00000165060	-0.578565	7.42316e-05	-0.528852	0.000448834	-0.183109	0.0499903	-0.420634	0.00123539
ENSG00000135002	-0.280329	0.0319538	-0.287383	0.0281169	-0.291664	0.00536238	-0.35689	0.00232512
ENSG00000136938	-0.36709	8.54358e-06	-0.309035	3.22638e-05	-0.206372	6.46896e-06	-0.346821	1.33139e-13
ENSG00000148229	-0.4449	7.78298e-06	-0.2585	0.00670289	-0.290766	1.65476e-07	-0.449804	8.93291e-09
ENSG00000197958	-0.243814	0.0017524	-0.274551	9.46909e-05	-0.19517	8.58854e-05	-0.198559	6.35408e-10
ENSG00000148303	-0.222847	0.000951061	-0.181122	0.00378728	-0.18427	2.0027e-05	-0.179725	7.37151e-14
ENSG00000196363	-0.250218	0.0125184	-0.23304	0.0169282	-0.277941	8.45248e-05	-0.262626	0.00146481
ENSG00000205531	-0.226121	0.0115547	-0.194118	0.0203566	-0.125738	0.017553	-0.15329	0.010707
ENSG00000167325	-0.317859	0.000933457	-0.233579	0.0105957	-0.237958	1.3093e-05	-0.34004	4.80979e-06
ENSG00000244734	-0.361753	4.69953e-07	-0.158164	0.0173499	-0.971048	1.14841e-16	-0.417466	3.50201e-31
ENSG00000223609	-0.266799	0.00787421	-0.250855	0.00934285	-1.14203	1.64049e-62	-0.373451	1.22985e-07
ENSG00000229988	-0.600276	4.4488e-08	-0.472897	8.68839e-05	-0.209732	0.00717142	-0.543517	2.53926e-09
ENSG00000166441	-0.268712	0.00013661	-0.186141	0.00396893	-0.270867	1.69779e-07	-0.268425	1.07563e-20
ENSG00000110700	-0.305905	7.64153e-05	-0.202536	0.00305864	-0.301264	6.08039e-09	-0.319421	8.71941e-17
ENSG00000149100	-0.20811	0.0127989	-0.197939	0.0132663	-0.235249	5.90598e-06	-0.254454	2.09262e-05
ENSG00000135387	-0.213663	0.00768273	-0.163413	0.0414525	-0.216777	1.27968e-06	-0.196915	0.000122627
ENSG00000135372	-0.266775	0.00211187	-0.293879	0.000460326	-0.342992	4.00707e-09	-0.261298	4.62505e-05
ENSG00000166199	-0.499564	0.00714949	-0.407706	0.0235898	-0.378924	0.00182571	-0.438773	0.0105164
ENSG00000149136	-0.264802	0.00122553	-0.354709	1.14163e-05	-0.115504	0.0177654	-0.26309	2.98114e-06
ENSG00000133316	-0.410509	0.000876647	-0.355044	0.002824	-0.484089	1.20366e-06	-0.380584	0.000258803
ENSG00000255717	-0.476526	4.22253e-07	-0.327939	0.00021908	-0.435209	5.05288e-14	-0.466038	2.77643e-10
ENSG00000146670	-0.254572	0.0145132	-0.282042	0.00751864	-0.30203	1.76298e-05	-0.223619	0.00908402
ENSG00000174547	-0.336478	0.00852905	-0.244418	0.0456611	-0.497375	1.18602e-08	-0.252639	0.0176342
ENSG00000181924	-0.336204	0.0111476	-0.344683	0.0113579	-0.633401	3.88196e-11	-0.35291	0.00399982
ENSG00000137692	-0.488271	0.000241019	-0.335409	0.0104836	-0.547177	1.69771e-09	-0.496297	1.1706e-05
ENSG00000188486	-0.200409	0.0327279	-0.261491	0.00130173	-0.577723	1.69295e-17	-0.260948	5.90421e-06
ENSG00000109971	-0.302214	9.98161e-06	-0.258123	0.000128871	-0.563754	5.86049e-58	-0.275178	8.24599e-28
ENSG00000165526	-0.356993	0.00438155	-0.273058	0.0285032	-0.319581	0.000225866	-0.344342	0.00209023
ENSG00000107937	-0.296993	0.00320525	-0.220386	0.0258715	-0.481662	3.275e-13	-0.273705	0.000672277
ENSG00000187134	-0.296379	0.00473327	-0.350301	0.000754584	-0.194741	0.016183	-0.277646	0.00141858
ENSG00000065675	-0.32818	0.0146773	-0.361244	0.00707302	-0.279998	0.00522251	-0.362299	0.0029315
ENSG00000108064	-0.340471	0.000873743	-0.213486	0.0265641	-0.222958	0.000799162	-0.408998	2.26481e-07
ENSG00000165449	-0.662438	2.25745e-05	-0.370636	0.0120428	-0.265146	0.0225135	-0.455889	0.000901618
ENSG00000165732	-0.330259	5.75141e-05	-0.164292	0.0295359	-0.357559	1.29309e-12	-0.352818	1.40237e-11
ENSG00000180817	-0.3292	0.00215844	-0.202362	0.0366174	-0.432637	2.32973e-10	-0.279376	0.00048022
ENSG00000138326	-0.250965	0.000386893	-0.14613	0.0299246	-0.216436	8.34443e-06	-0.302822	5.45001e-20
ENSG00000165678	-0.193827	0.0107352	-0.150996	0.0434178	-0.191097	0.000157127	-0.178278	0.000124927
ENSG00000052749	-0.311175	0.00550049	-0.37399	0.00093969	-0.54309	8.29135e-11	-0.253371	0.00739784
ENSG00000148840	-0.321825	0.000470473	-0.323743	0.00033524	-0.377415	2.14665e-09	-0.229287	0.00112915
ENSG00000166197	-0.499278	3.59566e-10	-0.405224	8.09405e-08	-0.449236	4.01419e-23	-0.408498	1.1107e-15
ENSG00000148843	-0.196118	0.026176	-0.208068	0.0160567	-0.28474	7.16067e-06	-0.235754	0.000366344
ENSG00000148834	-0.298826	0.000233808	-0.176247	0.02238	-0.327453	6.13255e-09	-0.255144	1.63498e-06
ENSG00000107949	-0.337082	0.00222336	-0.210531	0.0429689	-0.543892	6.41871e-14	-0.318988	0.000372473
ENSG00000004478	-0.285892	0.000557616	-0.227432	0.00604137	-0.448947	6.34478e-14	-0.262683	4.89717e-06
ENSG00000171792	-0.282506	0.0454677	-0.351182	0.0168233	-0.2961	0.00609722	-0.303056	0.0174009
ENSG00000118971	-0.524486	0.000212933	-0.541819	7.82762e-05	-0.504177	3.25004e-06	-0.607887	1.42048e-06
ENSG00000111641	-0.290277	0.00786005	-0.324179	0.00578432	-0.695819	1.40789e-18	-0.26192	0.00518808
ENSG00000215021	-0.19313	0.0106568	-0.276945	0.000116695	-0.226674	5.9913e-06	-0.105076	0.0170426
ENSG00000084463	-0.234397	0.0108385	-0.232878	0.0171445	-0.129769	0.0290745	-0.173205	0.0141593
ENSG00000008394	-0.434691	0.000211629	-0.418598	0.000156974	-0.692393	7.32755e-20	-0.339512	0.000223486
ENSG00000211584	-0.254773	0.0231234	-0.386076	0.000584625	-0.198709	0.0133841	-0.186269	0.0446979
ENSG00000063046	-0.189137	0.00674007	-0.186674	0.00669922	-0.0977489	0.0126963	-0.16134	2.81249e-06
ENSG00000197111	-0.228215	0.0182818	-0.245709	0.00674475	-0.110311	0.0373733	-0.209301	0.00215277
ENSG00000135486	-0.273253	2.63502e-05	-0.171388	0.0157948	-0.155683	3.67959e-05	-0.257329	1.31626e-28
ENSG00000197728	-0.310807	0.000214538	-0.191523	0.0147527	-0.469807	1.50298e-12	-0.446138	2.1628e-15
ENSG00000170515	-0.364744	3.53446e-05	-0.327148	7.70651e-05	-0.41425	1.30323e-17	-0.434969	7.42828e-12
ENSG00000062485	-0.270033	0.00130608	-0.231765	0.00388377	-0.150215	0.00124389	-0.151859	0.0049751
ENSG00000110958	-0.302276	0.00024041	-0.152263	0.0421642	-0.353137	1.65495e-14	-0.257195	1.04171e-06
ENSG00000196531	-0.271041	0.000328768	-0.179151	0.00694792	-0.179805	7.08818e-05	-0.207299	1.65307e-09
ENSG00000111581	-0.342961	0.000687453	-0.211684	0.0301724	-0.214097	0.00123355	-0.292837	0.000576413
ENSG00000166226	-0.278118	0.000781735	-0.196539	0.0126953	-0.289143	4.48728e-10	-0.325049	1.18147e-09
ENSG00000177889	-0.2025	0.0283617	-0.195046	0.0298497	-0.357238	1.60785e-07	-0.191201	0.0108183
ENSG00000111142	-0.460465	1.96729e-07	-0.262312	0.00147717	-0.101172	0.0284213	-0.426176	3.20065e-13
ENSG00000120802	-0.250894	0.00842247	-0.179088	0.0256428	-0.100323	0.0499455	-0.382656	1.29311e-09
ENSG00000075415	-0.18017	0.0139603	-0.15939	0.0209916	-0.210856	5.20988e-06	-0.159385	0.000166958
ENSG00000120800	-0.460561	0.000956221	-0.294795	0.0420054	-0.352281	1.54887e-05	-0.439033	0.000409212
ENSG00000136045	-0.360329	0.00329237	-0.291843	0.0124482	-0.331016	2.86044e-05	-0.38569	0.0002051
ENSG00000076248	-0.359816	0.00095032	-0.247074	0.0216809	-0.276092	5.70739e-05	-0.337641	0.000217536
ENSG00000196510	-0.384497	0.00168926	-0.236145	0.0453013	-0.423743	8.44793e-08	-0.252051	0.0145344
ENSG00000111445	-0.30464	0.0288879	-0.279406	0.0451648	-0.235465	0.00960551	-0.326347	0.0132171
ENSG00000089157	-0.216671	0.000854082	-0.202672	0.00160633	-0.202009	7.01103e-07	-0.22668	5.30368e-22
ENSG00000111775	-0.353935	0.0097067	-0.331108	0.0147969	-0.333306	0.00552916	-0.506082	6.63245e-05
ENSG00000132341	-0.394521	1.324e-07	-0.24188	0.00141024	-0.454227	7.90638e-27	-0.389092	2.71374e-21
ENSG00000132953	-0.361146	0.00251239	-0.235214	0.0405586	-0.148458	0.0436835	-0.41552	3.90006e-05
ENSG00000151835	-0.329886	0.00162904	-0.204712	0.0442099	-0.273564	0.000102999	-0.378044	3.28518e-05
ENSG00000122026	-0.318083	1.01741e-05	-0.248794	0.000202638	-0.247216	2.92135e-07	-0.310428	6.24556e-17
ENSG00000133119	-0.335881	0.00506722	-0.242576	0.037225	-0.173441	0.0205941	-0.489515	3.56789e-06
ENSG00000136104	-0.33065	0.00173802	-0.204093	0.038571	-0.267294	0.000191181	-0.363518	1.7551e-05
ENSG00000065150	-0.402485	3.61465e-06	-0.323535	4.97947e-05	-0.18469	5.07374e-05	-0.375268	2.07515e-10
ENSG00000198176	-0.311202	8.90771e-05	-0.266553	0.000384395	-0.112182	0.0111658	-0.267896	1.20221e-07
ENSG00000092199	-0.200779	0.00432117	-0.156709	0.017476	-0.247249	1.8316e-10	-0.173513	2.59261e-06
ENSG00000092201	-0.301411	7.72767e-05	-0.222554	0.0021905	-0.13412	0.00305798	-0.279761	5.1934e-09
ENSG00000100462	-0.227061	0.0451365	-0.275312	0.0119396	-0.391696	4.02581e-08	-0.310979	0.000956363
ENSG00000100941	-0.247208	0.00311239	-0.141335	0.045136	-0.231671	7.94325e-06	-0.256511	1.15202e-08
ENSG00000126787	-0.427209	0.000620035	-0.223321	0.049224	-0.153507	0.0319516	-0.387847	0.000134958
ENSG00000119599	-0.358552	0.0494315	-0.528295	0.00461435	-0.482882	0.000704263	-0.44642	0.0170146
ENSG00000182512	-0.250033	0.00287175	-0.242897	0.00256337	-0.382309	2.60768e-09	-0.232822	1.26886e-05
ENSG00000100749	-0.357798	0.00255098	-0.247009	0.028372	-0.299235	0.000193006	-0.353342	0.000308913
ENSG00000080824	-0.237455	0.000463491	-0.197919	0.00161016	-0.512384	2.88677e-46	-0.23983	1.48983e-18
ENSG00000034053	-0.390875	5.57078e-05	-0.342371	0.000271868	-0.388551	0.00349478	-0.258301	0.000759591
ENSG00000198826	-0.325757	0.000862665	-0.207547	0.0328813	-0.190796	0.00601159	-0.357485	8.34151e-06
ENSG00000128951	-0.446812	1.10242e-05	-0.269904	0.0034516	-0.320709	7.41498e-10	-0.463583	2.97312e-10
ENSG00000157456	-0.466608	2.81066e-05	-0.44313	4.15892e-05	-0.177709	0.00620653	-0.560791	1.85784e-08
ENSG00000174444	-0.191908	0.00345201	-0.229167	0.000209456	-0.138463	8.52804e-05	-0.215812	2.09696e-19
ENSG00000128973	-0.207003	0.0362503	-0.210843	0.0279826	-0.27173	4.51536e-05	-0.175181	0.0237301
ENSG00000182774	-0.25502	0.000593351	-0.204429	0.00345573	-0.303126	3.06356e-07	-0.376689	2.05893e-19
ENSG00000181026	-0.289975	0.00626542	-0.320349	0.00190557	-0.457724	5.24562e-11	-0.233329	0.00690314
ENSG00000206053	-0.273478	0.00686204	-0.239973	0.0143177	-0.15971	0.0103537	-0.25777	0.0012634
ENSG00000140988	-0.167977	0.0108236	-0.226978	0.000353067	-0.265262	1.38548e-09	-0.251734	9.58602e-21
ENSG00000205937	-0.219375	0.0116823	-0.177726	0.0305487	-0.300943	9.27817e-08	-0.131797	0.02851
ENSG00000126602	-0.426914	2.44471e-05	-0.387728	3.52396e-05	-0.394535	7.7077e-11	-0.265264	0.000302604
ENSG00000187555	-0.181996	0.0401214	-0.182626	0.0352876	-0.195615	0.000792172	-0.146016	0.0324816
ENSG00000166669	-0.487383	0.00123503	-0.523407	0.000727838	-0.438813	0.000236213	-0.445366	0.00147795
ENSG00000213853	-0.512138	0.0115932	-0.487283	0.0167436	-0.445809	0.00257487	-0.390541	0.0417872
ENSG00000171490	-0.409539	9.94214e-06	-0.327126	9.56027e-05	-0.277389	8.89245e-08	-0.422783	4.79698e-11
ENSG00000103342	-0.25645	0.00551928	-0.241101	0.00355247	-0.290171	2.11291e-08	-0.263244	1.34127e-05
ENSG00000134419	-0.292109	0.00133169	-0.180895	0.0335602	-0.278083	0.000152291	-0.558276	1.02945e-19
ENSG00000178952	-0.232044	0.003421	-0.206539	0.00536256	-0.386151	3.85028e-13	-0.127412	0.00788583
ENSG00000102900	-0.31128	0.00180725	-0.291444	0.00283115	-0.262245	0.000125922	-0.277289	0.000626948
ENSG00000125166	-0.385784	8.80732e-05	-0.404975	4.58132e-05	-0.373246	4.32509e-11	-0.322167	3.65308e-05
ENSG00000189091	-0.17007	0.0264293	-0.222357	0.00252213	-0.143957	0.00238704	-0.211969	1.206e-05
ENSG00000065427	-0.176413	0.0389383	-0.238143	0.00600938	-0.262183	7.67079e-07	-0.188057	0.00208001
ENSG00000198931	-0.318353	0.0018939	-0.313007	0.00177581	-0.511424	2.34705e-13	-0.288514	0.000451341
ENSG00000132383	-0.210315	0.0182345	-0.198779	0.0210679	-0.112347	0.0386364	-0.239365	0.000279198
ENSG00000167721	-0.379671	0.000254503	-0.397598	0.000142543	-0.526287	2.36669e-14	-0.328876	7.34044e-05
ENSG00000108561	-0.392357	1.79741e-06	-0.303598	0.000122752	-0.644498	7.82994e-23	-0.400964	1.11505e-12
ENSG00000178921	-0.205471	0.0258818	-0.263452	0.00154182	-0.353799	2.00388e-09	-0.16771	0.00500624
ENSG00000133026	-0.48487	2.05701e-09	-0.413141	8.43433e-08	-0.0946587	0.0473652	-0.380061	7.67226e-13
ENSG00000006744	-0.29465	0.00163627	-0.279494	0.00215528	-0.432425	3.5835e-11	-0.182486	0.0112105
ENSG00000109084	-0.300357	0.00402357	-0.241689	0.0182907	-0.552882	3.52568e-13	-0.395029	5.89601e-06
ENSG00000108298	-0.243003	0.00113104	-0.204829	0.00195585	-0.248403	1.79698e-08	-0.198546	2.10879e-09
ENSG00000108883	-0.200104	0.0212176	-0.198524	0.0143559	-0.263079	3.58614e-06	-0.17116	0.0031256
ENSG00000108424	-0.197166	0.0121317	-0.160134	0.0252141	-0.217314	4.81898e-07	-0.241205	3.73692e-07
ENSG00000159199	-0.378449	0.000178734	-0.321478	0.000748334	-0.631207	3.28728e-15	-0.271867	0.000369828
ENSG00000239672	-0.554753	0.000115785	-0.48102	0.000505026	-0.937232	4.38882e-13	-0.522632	4.48657e-05
ENSG00000121057	-0.358582	0.00204025	-0.229726	0.0443183	-0.409564	1.04079e-05	-0.266581	0.00665179
ENSG00000136450	-0.251811	0.00185556	-0.182174	0.0177883	-0.29687	2.72539e-10	-0.300484	8.4245e-09
ENSG00000161547	-0.417758	3.7337e-06	-0.306154	0.000186172	-0.317957	1.65328e-09	-0.462428	1.60526e-15
ENSG00000089685	-0.298396	0.006273	-0.212608	0.0467308	-0.372476	2.86817e-08	-0.271325	0.00280829
ENSG00000262814	-0.581918	0.00489655	-0.450386	0.0435448	-0.59155	0.000200637	-0.75697	0.000190337
ENSG00000079134	-0.267775	0.0291431	-0.295772	0.0175856	-0.19521	0.0283313	-0.308486	0.00484384
ENSG00000176890	-0.375624	0.000214753	-0.455066	2.18009e-05	-0.364584	2.04295e-08	-0.416771	4.28534e-06
ENSG00000128789	-0.281182	0.0208842	-0.262726	0.0351515	-0.191632	0.0238307	-0.293512	0.00579766
ENSG00000167088	-0.468701	6.25802e-06	-0.201876	0.0398405	-0.508244	6.50275e-12	-0.447275	8.59689e-08
ENSG00000152234	-0.226534	0.00122883	-0.149946	0.0266167	-0.204037	1.55675e-07	-0.240548	2.01989e-11
ENSG00000125835	-0.205176	0.0103143	-0.336228	1.48333e-05	-0.469208	4.59647e-15	-0.121042	0.021425
ENSG00000101361	-0.364511	7.25438e-06	-0.224391	0.00437316	-0.566778	6.19194e-29	-0.294262	3.0194e-08
ENSG00000101365	-0.258832	0.0101721	-0.247255	0.00882171	-0.214348	0.00166338	-0.199084	0.00896787
ENSG00000132646	-0.354141	2.01986e-06	-0.274404	0.00011712	-0.248385	6.6648e-09	-0.372683	1.10201e-17
ENSG00000125885	-0.400787	0.00218221	-0.332962	0.0108018	-0.199871	0.0216556	-0.375152	0.00147216
ENSG00000089006	-0.222996	0.00795922	-0.203908	0.00896359	-0.1887	0.000156963	-0.21398	7.46577e-05
ENSG00000132661	-0.34805	0.0431234	-0.360617	0.0429042	-0.702128	4.26615e-08	-0.334128	0.0421937
ENSG00000170191	-0.428401	0.0137671	-0.406976	0.0205081	-0.264415	0.045105	-0.406018	0.0130591
ENSG00000088325	-0.31227	0.000207316	-0.175627	0.0280316	-0.134058	0.0107368	-0.254521	2.63481e-05
ENSG00000101444	-0.193051	0.0203003	-0.214181	0.00968167	-0.192707	0.000110699	-0.199643	0.000168887
ENSG00000101057	-0.206753	0.0189916	-0.221513	0.00575704	-0.207818	8.57925e-05	-0.203728	0.000377286
ENSG00000124207	-0.317273	0.00207568	-0.238267	0.00984489	-0.445602	6.96382e-16	-0.401567	2.48427e-07
ENSG00000087586	-0.384891	0.000781078	-0.244984	0.0321071	-0.21214	0.00473174	-0.375596	0.000199816
ENSG00000071626	-0.172549	0.0370163	-0.214602	0.00422841	-0.309443	4.2076e-10	-0.139817	0.00191985
ENSG00000115268	-0.203872	0.00293601	-0.144546	0.0257733	-0.365372	0.000365772	-0.191265	4.03564e-08
ENSG00000141873	-0.221966	0.0346084	-0.418235	2.54739e-05	-0.498251	5.70659e-10	-0.327612	3.83356e-05
ENSG00000130255	-0.272879	0.00032941	-0.227993	0.00166612	-0.332057	1.22596e-07	-0.421367	5.80808e-22
ENSG00000104980	-0.227466	0.0331036	-0.261329	0.0103795	-0.320614	2.24872e-05	-0.268166	0.00142097
ENSG00000197961	-0.408332	0.00246181	-0.319606	0.0162274	-0.42729	5.98885e-07	-0.319951	0.0076427
ENSG00000105610	-0.266802	0.00454457	-0.320757	5.17458e-05	-0.254313	6.12507e-07	-0.26585	1.67602e-08
ENSG00000105676	-0.282722	0.00929516	-0.333455	0.00213044	-0.538351	1.73266e-12	-0.261616	0.00502813
ENSG00000126261	-0.277066	0.00286586	-0.222899	0.00984967	-0.209424	0.000175516	-0.243519	0.000725454
ENSG00000178982	-0.249426	0.00609226	-0.180024	0.0349156	-0.342259	5.12466e-08	-0.218474	0.000730778
ENSG00000105197	-0.230869	0.0187143	-0.205647	0.0302321	-0.441766	4.329e-09	-0.188925	0.0135848
ENSG00000105202	-0.279533	0.00191381	-0.274116	0.00196625	-0.416659	1.44671e-13	-0.211786	4.75946e-05
ENSG00000105372	-0.230651	0.000515986	-0.211474	0.000664516	-0.254212	0.0131042	-0.195506	5.12166e-13
ENSG00000130204	-0.202216	0.0407615	-0.328311	5.18283e-05	-0.652935	3.60569e-25	-0.13626	0.0169551
ENSG00000183207	-0.232107	0.013219	-0.236347	0.00719589	-0.39838	4.52383e-14	-0.18719	0.000435808
ENSG00000167747	-0.313141	0.000772165	-0.521833	2.89678e-07	-0.484547	1.04691e-14	-0.310792	9.85554e-06
ENSG00000083845	-0.141664	0.039587	-0.161764	0.0178489	-0.284057	5.99232e-08	-0.18631	1.26821e-09
ENSG00000100109	-0.3311	0.0070147	-0.329715	0.00765001	-0.190914	0.0246479	-0.355196	0.000977721
ENSG00000100029	-0.222797	0.0108083	-0.199286	0.0273607	-0.472739	1.91431e-15	-0.164477	0.0110479
ENSG00000100297	-0.180513	0.0350786	-0.219251	0.00170958	-0.238364	8.11042e-07	-0.127893	0.00237807
ENSG00000128311	-0.40176	2.22453e-05	-0.36522	2.24022e-05	-0.26747	0.000126686	-0.327568	2.52228e-06
ENSG00000244509	-0.192878	0.0386689	-0.293535	0.00451978	-0.227381	6.21922e-05	-0.225953	0.00188105
ENSG00000100316	-0.206554	0.00135503	-0.242839	5.81539e-05	-0.1787	2.51767e-06	-0.156386	7.6867e-15
ENSG00000128272	-0.157546	0.0317519	-0.360289	4.04597e-06	-0.136102	0.00296463	-0.105112	0.0103335
ENSG00000239900	-0.318791	0.00169108	-0.327007	0.00304215	-0.317163	1.5032e-06	-0.325812	6.80387e-05
ENSG00000196419	-0.265433	0.000859134	-0.197111	0.00541802	-0.313975	2.91872e-12	-0.263385	1.56649e-09
ENSG00000100138	-0.244544	0.0110572	-0.245139	0.00867799	-0.379488	6.6372e-08	-0.256292	0.00054924
ENSG00000128274	-0.923962	8.23633e-07	-0.825743	1.86199e-05	-0.653083	4.5452e-09	-0.729265	3.91252e-05
ENSG00000154719	-0.359973	0.0267271	-0.330475	0.0444747	-0.486236	4.51162e-05	-0.425079	0.00510941
ENSG00000142168	-0.270728	0.00142584	-0.166892	0.0418268	-0.427997	5.29784e-12	-0.301898	1.0371e-06
ENSG00000159055	-0.465016	0.00269057	-0.428275	0.00551066	-0.225951	0.0402252	-0.414943	0.00439633
ENSG00000142207	-0.288327	0.00273455	-0.271145	0.00603386	-0.234522	0.00268319	-0.204477	0.00595681
ENSG00000159131	-0.375452	9.449e-05	-0.354732	5.31286e-05	-0.274055	4.0452e-07	-0.378942	1.21993e-08
ENSG00000184787	-0.279299	0.00210488	-0.221992	0.00998465	-0.165688	0.00255217	-0.236628	0.000247973
ENSG00000198888	-0.312599	2.86242e-05	-0.42409	3.64722e-08	-0.426269	4.08147e-27	-0.186425	6.99574e-12
ENSG00000198899	-0.195297	0.00363588	-0.362044	0.047086	-0.267265	6.98726e-16	-0.163495	2.66368e-09
ENSG00000198938	-0.242495	0.0013856	-0.27691	0.000357452	-0.331587	3.79558e-13	-0.207445	2.9296e-16
ENSG00000212907	-0.24239	0.00890153	-0.150252	0.0333511	-0.258027	1.78416e-12	-0.171436	1.22087e-05
ENSG00000198786	-0.19648	0.00265394	-0.215267	0.00263338	-0.0756011	0.0329325	-0.165832	1.32648e-09

## Sheet: KD SMARCA5 RNA-seq
	shA vs. shCtrl		shB vs. shCtrl
Gene.id	log2(fold-change)	p value	log2(fold-change)	p value
ENSG00000228327	0.122354	0.0240883	0.170347	0.000768399
ENSG00000230699	0.573483	0.000466898	0.599996	0.000318466
ENSG00000176022	0.424962	1.2708e-08	0.348824	4.72916e-06
ENSG00000221978	0.261216	2.29659e-19	0.223403	9.63817e-16
ENSG00000227775	0.419853	0.0160644	0.402627	0.0222845
ENSG00000157911	0.473722	1.59662e-05	0.397624	0.000396052
ENSG00000157873	0.784604	0.000509091	0.7305	0.00161099
ENSG00000198912	0.313306	4.89101e-07	0.158842	0.0118713
ENSG00000116251	0.291713	1.43576e-36	0.085243	0.000116089
ENSG00000204859	0.191847	0.0044414	0.35556	7.03243e-08
ENSG00000049239	0.225296	0.00517253	0.23216	0.00411102
ENSG00000173614	0.227878	0.0274224	0.231777	0.030661
ENSG00000054523	0.314115	1.07448e-10	0.165487	0.000941491
ENSG00000142657	0.0865075	0.000539709	0.240827	4.24697e-23
ENSG00000160049	0.55024	1.56413e-40	0.228081	9.85634e-08
ENSG00000116663	0.3805	6.63228e-05	0.238596	0.00903084
ENSG00000215910	0.842081	0.008758	0.788116	0.0186911
ENSG00000011021	0.328415	8.60155e-10	0.412815	1.56971e-14
ENSG00000116691	0.590519	1.66401e-36	0.209311	1.81153e-05
ENSG00000120949	0.765367	1.54365e-38	0.375351	5.29412e-09
ENSG00000234593	0.194581	0.0330743	0.328865	0.000295619
ENSG00000157191	0.341156	6.56992e-10	0.264764	1.95243e-06
ENSG00000159363	0.369517	4.02632e-11	0.296506	5.646e-08
ENSG00000075151	0.466157	6.1807e-21	0.367921	1.11633e-13
ENSG00000142798	0.305732	3.96994e-21	0.734	2.02652e-136
ENSG00000261326	0.5093	0.00196916	0.696001	1.7017e-05
ENSG00000249087	0.576513	0.000721431	0.350398	0.0445947
ENSG00000007968	0.139102	0.0280844	0.272456	7.06187e-06
ENSG00000142676	0.328361	3.60051e-54	0.0621586	0.00465103
ENSG00000179163	0.265398	0.00527381	0.275893	0.00395316
ENSG00000142677	1.88681	0.0412683	2.73029	0.00062014
ENSG00000001461	0.270388	9.74896e-05	0.558443	3.772e-17
ENSG00000117616	0.30078	2.78282e-12	0.106716	0.0247163
ENSG00000175087	0.428667	1.16707e-09	0.194915	0.00811767
ENSG00000142669	0.453069	1.61643e-21	0.694221	1.00766e-54
ENSG00000169442	1.10743	3.26641e-10	1.98869	2.23215e-40
ENSG00000225891	2.46966	0.00264007	2.60687	0.00135492
ENSG00000253368	0.788913	0.0057075	0.615919	0.0380436
ENSG00000090020	0.467151	8.35866e-08	0.294478	0.00166372
ENSG00000142784	0.163399	0.000184524	0.171996	5.46945e-05
ENSG00000142765	0.923921	4.4877e-26	0.547853	6.35921e-09
ENSG00000158195	0.22571	3.02728e-14	0.200253	6.9129e-12
ENSG00000242125	0.306136	2.28551e-24	0.279947	4.89119e-22
ENSG00000200087	0.416505	0.00256787	0.504462	0.00024574
ENSG00000197989	0.288394	4.18997e-07	0.456207	2.86874e-16
ENSG00000162511	0.17941	0.000643761	0.720305	1.67626e-52
ENSG00000142687	0.349905	3.27608e-13	0.131578	0.00769295
ENSG00000126070	0.180199	0.00231363	0.166228	0.00772159
ENSG00000214193	0.825379	0.000621993	1.19641	1.23917e-07
ENSG00000119535	2.48772	5.54562e-17	1.57713	6.81218e-06
ENSG00000131238	0.229005	4.44244e-09	0.198275	3.86628e-07
ENSG00000281207	0.556176	0.00408055	0.429679	0.0375743
ENSG00000198198	0.18738	0.0010475	0.25527	5.7487e-06
ENSG00000178028	0.394811	1.67698e-09	0.268599	6.32584e-05
ENSG00000142937	0.457122	7.40087e-165	0.147229	1.93427e-15
ENSG00000070759	0.81807	0.00112905	0.66566	0.00890045
ENSG00000159588	0.83897	0.000139332	0.593164	0.0104783
ENSG00000085998	0.48454	5.03469e-17	0.282895	1.83796e-06
ENSG00000117480	1.07228	0.00347428	0.976434	0.0104118
ENSG00000159658	0.310047	2.06698e-11	0.352591	4.64146e-15
ENSG00000162367	0.24431	4.03277e-12	0.126322	0.000240236
ENSG00000085832	0.132481	0.00105834	0.133013	0.00169905
ENSG00000117862	0.137618	0.0094076	0.144956	0.0078108
ENSG00000134717	0.281099	7.31571e-09	0.316325	9.78756e-11
ENSG00000157184	0.262701	0.00484052	0.547608	1.07505e-09
ENSG00000157193	0.224633	0.000404546	0.567964	1.2368e-21
ENSG00000162390	0.889999	0.00106832	1.45992	2.89078e-09
ENSG00000169174	1.14608	1.44483e-32	3.12866	0
ENSG00000116678	0.201707	1.82971e-07	0.368794	2.74633e-23
ENSG00000142864	0.244009	1.84588e-34	0.212232	4.02137e-26
ENSG00000180488	0.354299	0.0127934	0.463696	0.000801116
ENSG00000197147	0.285385	6.50445e-06	0.47786	3.21652e-14
ENSG00000231999	1.171	0.00185796	0.925338	0.0216448
ENSG00000171488	0.831008	3.40006e-26	0.642226	4.33556e-15
ENSG00000069702	0.699463	3.35737e-21	0.163729	0.0464113
ENSG00000215717	0.460544	2.24984e-19	0.223655	2.12593e-05
ENSG00000221986	0.828867	1.44708e-07	1.52215	1.15587e-27
ENSG00000143119	0.57893	4.3018e-47	0.180361	1.12539e-05
ENSG00000143079	0.431835	5.75972e-05	0.371829	0.000648911
ENSG00000007341	0.327095	0.000161826	0.402309	4.57245e-06
ENSG00000155367	0.54115	0.00295593	0.911458	1.03994e-07
ENSG00000215866	1.90906	0.0115792	3.15547	3.20722e-07
ENSG00000238198	1.26825	0.0182296	1.3006	0.0176676
ENSG00000198799	0.255038	6.80765e-05	0.214551	0.00185384
ENSG00000134242	0.939944	4.23812e-05	1.29008	2.17946e-09
ENSG00000052723	0.191899	1.94867e-05	0.153282	0.000441531
ENSG00000143061	0.506742	9.53099e-22	0.188919	0.0007455
ENSG00000265808	0.268022	5.55243e-12	0.220518	6.95797e-08
ENSG00000270231	0.397302	2.06217e-08	0.386069	2.40178e-07
ENSG00000188610	0.143653	0.029089	0.224035	0.00124649
ENSG00000263513	0.421236	0.0165003	0.38974	0.032041
ENSG00000131788	0.165994	0.0324389	0.511137	3.60871e-12
ENSG00000131779	0.327234	0.00023917	0.278695	0.00223763
ENSG00000162836	0.434898	1.49735e-05	0.501959	4.54256e-07
ENSG00000220323	1.05101	0.0348866	1.42746	0.00229558
ENSG00000014914	1.15663	5.34514e-08	1.41889	3.30918e-12
ENSG00000118298	1.6392	7.15741e-06	0.951157	0.025252
ENSG00000118292	1.61121	5.99411e-06	0.983749	0.0145859
ENSG00000159208	1.93966	0.000343438	1.47187	0.0146614
ENSG00000143369	0.126544	0.0361141	0.388991	1.13081e-11
ENSG00000143457	0.277623	6.01143e-06	0.35673	4.16679e-09
ENSG00000163131	1.2206	6.19746e-42	0.906519	8.53778e-21
ENSG00000197622	0.296702	1.07712e-22	0.190822	6.1804e-10
ENSG00000213190	0.282046	4.15621e-05	0.392622	6.7855e-09
ENSG00000143434	0.560667	0.000119652	0.631048	9.97283e-06
ENSG00000163156	0.261941	0.00159193	0.186877	0.0254415
ENSG00000143376	0.69065	4.60816e-20	0.710102	1.20487e-20
ENSG00000197747	0.654764	5.52053e-07	0.583357	1.19224e-05
ENSG00000188643	0.528568	1.0891e-06	1.83162	5.00908e-99
ENSG00000143553	0.310946	0.000124913	0.20371	0.0143458
ENSG00000143554	0.348934	0.039057	0.389815	0.0197603
ENSG00000143570	0.218402	2.70871e-07	0.336974	6.78837e-17
ENSG00000272654	0.709082	0.00176135	0.488539	0.041013
ENSG00000143545	0.143792	0.0284485	0.479093	4.56418e-14
ENSG00000177954	0.592239	6.67988e-23	0.255394	0.000511957
ENSG00000143612	0.340739	1.67399e-22	0.134895	8.45767e-05
ENSG00000163346	0.942416	4.52327e-22	0.84963	6.0829e-17
ENSG00000163348	0.0930992	0.0424733	0.112529	0.0138845
ENSG00000163357	0.630701	0.0122921	0.631803	0.0137708
ENSG00000232093	1.14108	0.0010215	1.0172	0.0040087
ENSG00000143537	0.384186	2.49351e-13	0.455884	2.5912e-19
ENSG00000169241	0.204992	0.00265867	0.175984	0.0106628
ENSG00000179085	0.273451	0.0419144	0.442719	0.000790641
ENSG00000160766	0.764366	1.93659e-10	0.611123	8.24359e-07
ENSG00000160767	0.239049	0.000316129	0.28228	1.90374e-05
ENSG00000176444	0.110716	0.0161752	0.102666	0.021439
ENSG00000225855	0.258759	0.0115457	0.656247	2.03847e-11
ENSG00000116580	0.143282	0.00243581	0.0873529	0.0439372
ENSG00000132718	1.76593	1.43754e-07	2.09594	6.22894e-11
ENSG00000254726	0.451212	1.31617e-14	0.171186	0.00511493
ENSG00000160781	1.22461	2.2685e-24	0.864143	1.99071e-11
ENSG00000198715	0.272977	0.00561985	0.288876	0.00296003
ENSG00000125462	0.34144	0.0020007	0.594305	1.49798e-08
ENSG00000183856	0.304727	1.65378e-11	0.38458	8.86926e-18
ENSG00000272068	0.734775	1.73482e-20	0.680681	4.98086e-18
ENSG00000132692	0.372849	0.000103921	0.286534	0.00277911
ENSG00000272405	0.146495	0.000200252	0.0839787	0.0309242
ENSG00000143319	0.100014	0.0118174	0.0931233	0.0183535
ENSG00000143314	0.309965	3.85836e-07	0.158704	0.00992261
ENSG00000271736	1.01392	5.0664e-31	0.832685	1.06883e-19
ENSG00000066294	0.571513	1.10684e-07	0.822786	1.57065e-15
ENSG00000143258	0.134992	0.0182403	0.157364	0.00553009
ENSG00000143224	0.444664	6.20227e-17	0.218725	0.00010047
ENSG00000158864	0.116492	0.00138489	0.0802582	0.028147
ENSG00000143226	0.863049	2.1181e-69	1.11439	2.52301e-123
ENSG00000173110	1.37422	9.79776e-12	1.53642	4.22874e-15
ENSG00000244682	2.09485	9.7922e-17	2.21897	1.59994e-19
ENSG00000225217	2.17238	1.77887e-12	1.94123	2.71524e-09
ENSG00000072694	1.23905	0.00110594	1.76881	4.16902e-07
ENSG00000132185	1.00075	0.0195871	0.993249	0.0272236
ENSG00000198574	0.481369	0.0044315	2.24306	5.95292e-69
ENSG00000143157	0.309989	2.13426e-15	0.172729	6.99483e-06
ENSG00000143147	0.284712	0.0122815	0.25	0.029238
ENSG00000117533	0.360539	6.62169e-07	0.286737	0.000104333
ENSG00000117593	0.127878	0.00144409	0.185978	4.38252e-06
ENSG00000234741	0.492127	1.83542e-78	0.501001	1.11804e-90
ENSG00000185278	0.551969	3.24197e-29	0.383145	2.08219e-14
ENSG00000120333	0.469412	1.40699e-13	0.259545	0.000275169
ENSG00000235750	0.995832	1.85125e-44	0.513241	2.5239e-11
ENSG00000116260	0.342209	2.51846e-11	0.71607	8.9218e-49
ENSG00000143324	0.311272	1.31635e-25	0.0905247	0.00247906
ENSG00000135823	0.254722	8.61786e-05	0.430897	1.04885e-11
ENSG00000135821	0.483846	7.65325e-149	0.917117	0
ENSG00000116701	1.7522	0.0140917	1.77421	0.0197304
ENSG00000116668	0.305944	0.032464	0.321856	0.024578
ENSG00000150681	2.0965	1.63622e-14	2.18374	2.08032e-15
ENSG00000116852	0.684246	9.65307e-34	0.156128	0.0162404
ENSG00000176393	0.0968589	0.0170842	0.178773	6.41412e-06
ENSG00000143862	0.262654	0.00235826	0.614278	8.99895e-14
ENSG00000117153	0.153068	0.000937967	0.165301	0.000311396
ENSG00000143847	1.29207	1.26468e-05	1.18219	0.000101837
ENSG00000058668	0.930423	2.63989e-103	1.14794	3.01113e-167
ENSG00000198625	0.37713	2.76616e-13	0.309562	2.20959e-11
ENSG00000117280	0.451352	1.18455e-13	0.19362	0.00299666
ENSG00000133065	0.153973	0.00355794	0.430812	1.26292e-17
ENSG00000266028	0.456163	1.391e-23	0.143788	0.00240757
ENSG00000263528	0.248763	0.0292008	0.34578	0.0022211
ENSG00000266094	0.538544	8.14163e-30	0.762625	6.11994e-61
ENSG00000117335	0.273842	1.72068e-23	0.417055	1.45092e-57
ENSG00000196878	1.19659	1.66654e-13	1.07322	1.87361e-10
ENSG00000082512	0.553008	1.46605e-16	0.415256	1.74529e-09
ENSG00000123684	0.286052	8.23743e-10	0.248058	9.01116e-08
ENSG00000066027	0.0891101	0.0444033	0.1609	0.000275819
ENSG00000065600	0.390586	3.639e-05	0.44738	1.20623e-06
ENSG00000117691	0.275933	0.00728526	0.325737	0.00156023
ENSG00000162772	0.759043	3.08081e-14	0.291685	0.0074458
ENSG00000198468	0.382808	0.0191458	0.353384	0.0361017
ENSG00000162769	0.309108	4.88914e-07	0.622935	1.13979e-26
ENSG00000174606	0.13762	0.0242647	0.182788	0.00165301
ENSG00000143507	0.417546	0.0012722	0.278675	0.0346712
ENSG00000162909	0.223882	8.29366e-16	0.504518	1.78224e-82
ENSG00000272645	0.260144	0.000453688	0.234011	0.0019858
ENSG00000185495	0.512232	4.58726e-12	0.271059	0.000470265
ENSG00000143771	0.139904	0.0363476	0.161016	0.0167391
ENSG00000143751	0.119886	0.0079537	0.186173	3.05623e-05
ENSG00000163050	0.281059	4.04097e-08	0.358895	7.69918e-13
ENSG00000143740	0.143237	0.0434311	0.191255	0.00472681
ENSG00000181218	0.298843	9.11531e-05	0.160747	0.0400131
ENSG00000196890	0.600059	0.0325832	0.860703	0.000855561
ENSG00000119280	0.173487	0.0222853	0.418012	1.78586e-08
ENSG00000116906	0.157391	0.00223879	0.180125	0.000483153
ENSG00000116918	0.186924	0.00057944	0.180201	0.00094051
ENSG00000059588	0.10077	0.0465093	0.514902	1.63999e-26
ENSG00000168264	0.339019	1.74329e-08	0.374726	4.89566e-10
ENSG00000086619	0.414329	0.00154953	0.734125	3.78374e-09
ENSG00000143702	0.162195	1.17432e-05	0.0962167	0.00861363
ENSG00000054282	0.26801	0.000225822	0.171993	0.0221451
ENSG00000162714	0.342874	8.3982e-17	0.197257	3.27658e-06
ENSG00000234171	0.317294	0.0144608	0.304185	0.0213333
ENSG00000171863	0.40189	9.22322e-97	0.064479	0.00114692
ENSG00000151692	0.146038	7.68263e-05	0.272301	5.09286e-15
ENSG00000134313	0.0696786	0.0334389	0.11553	0.000310179
ENSG00000151694	0.300954	7.27354e-09	0.148931	0.00506406
ENSG00000162976	0.355338	0.0042631	0.33496	0.00774317
ENSG00000134324	0.866918	3.38887e-85	1.08083	2.83244e-140
ENSG00000213699	0.303581	6.08707e-07	0.366092	1.76378e-09
ENSG00000084764	0.425495	1.70312e-10	0.271857	6.12607e-05
ENSG00000115204	0.231541	7.65512e-06	0.143317	0.00553878
ENSG00000138002	0.161515	0.0272405	0.266657	0.00043685
ENSG00000243943	0.130541	0.0347446	0.129511	0.0406178
ENSG00000176714	0.351338	0.0396933	0.434457	0.0115283
ENSG00000049323	0.241417	1.39396e-08	0.428382	1.49161e-26
ENSG00000171055	0.342744	5.04586e-07	0.328719	1.79337e-06
ENSG00000163171	0.227088	0.0128128	0.337733	0.000142226
ENSG00000143891	0.534721	1.8226e-17	0.871112	2.35631e-48
ENSG00000115944	0.18802	1.17555e-05	0.175976	3.35932e-05
ENSG00000152527	0.784673	1.39205e-39	0.454695	7.41398e-13
ENSG00000138078	0.382851	1.37412e-14	0.417954	3.54294e-17
ENSG00000171132	0.640748	0.000114458	0.643679	0.000115538
ENSG00000116016	0.783337	3.30343e-33	0.86695	3.40729e-41
ENSG00000068724	0.30321	9.55759e-05	0.300652	0.000125223
ENSG00000170802	0.380483	3.05822e-10	0.313042	1.78955e-07
ENSG00000162994	0.647875	2.18632e-06	0.549956	5.53829e-05
ENSG00000163001	0.282398	0.000219555	0.305323	6.87311e-05
ENSG00000173209	0.264994	2.97291e-08	0.108325	0.026663
ENSG00000011523	0.302549	1.14605e-05	0.244253	0.000547559
ENSG00000138071	0.0886607	3.40014e-05	0.111931	1.28349e-06
ENSG00000198380	0.529538	1.42713e-31	0.479493	8.17422e-26
ENSG00000196975	0.600986	4.28369e-11	0.479344	3.22067e-07
ENSG00000179818	0.325874	0.00010075	0.17053	0.0481065
ENSG00000115998	0.318725	0.0428269	0.356913	0.0224196
ENSG00000135631	0.242702	0.000290369	0.173158	0.0116895
ENSG00000124356	0.382565	1.37433e-12	0.167858	0.0037637
ENSG00000257800	0.688166	4.5764e-06	0.524942	0.000716007
ENSG00000225439	0.600962	1.26651e-06	0.428532	0.000999091
ENSG00000114978	0.239823	1.33946e-13	0.395509	2.16646e-37
ENSG00000005448	0.442493	0.000504787	0.832276	7.30249e-12
ENSG00000239779	0.8608	2.69692e-10	0.585998	4.67983e-05
ENSG00000115275	0.227785	3.15067e-07	0.238884	3.68567e-08
ENSG00000135637	0.474715	6.59657e-05	0.30155	0.0193482
ENSG00000115282	0.399251	6.2154e-08	0.449889	4.28823e-10
ENSG00000152291	0.14376	2.81268e-06	0.250705	1.33702e-17
ENSG00000042445	0.519124	5.171e-14	0.166667	0.0230153
ENSG00000115459	0.33571	0.000207783	0.226777	0.0136206
ENSG00000042493	0.593206	8.5169e-07	0.805615	3.16242e-12
ENSG00000168887	0.292699	3.56858e-07	0.129776	0.0267761
ENSG00000153561	0.285074	2.50588e-09	0.100998	0.0346156
ENSG00000158158	0.636783	8.94911e-09	0.446107	0.000288751
ENSG00000115073	0.279572	1.94267e-06	0.22533	0.000107852
ENSG00000228486	0.987128	1.39536e-16	0.675457	2.09919e-07
ENSG00000040933	0.447804	2.29448e-12	0.27419	3.64136e-05
ENSG00000071082	0.38427	8.07904e-59	0.217007	4.80587e-18
ENSG00000135974	0.149099	0.0147743	0.145832	0.0149927
ENSG00000153093	0.397557	0.00546553	0.910016	5.72527e-12
ENSG00000188177	0.491368	1.30212e-05	0.541374	1.53229e-06
ENSG00000114999	0.334022	5.74383e-16	0.237084	7.86871e-09
ENSG00000136720	0.267812	0.00275945	0.243198	0.00632097
ENSG00000180178	0.640963	5.57929e-12	0.561749	3.70223e-09
ENSG00000231240	0.874838	2.47829e-05	0.579319	0.00851677
ENSG00000072135	0.10096	0.0405616	0.197645	4.34152e-05
ENSG00000178162	0.44886	6.93874e-05	0.401863	0.000290388
ENSG00000230450	0.903479	0.0169484	0.987905	0.00677306
ENSG00000231431	0.409291	1.63286e-06	0.284621	0.00118623
ENSG00000121988	0.243097	0.00813912	0.30212	0.000967203
ENSG00000150540	1.25381	2.90224e-08	1.20726	2.44662e-07
ENSG00000115183	0.233576	0.0392571	0.672177	1.67365e-10
ENSG00000073737	1.14319	0.000777651	1.4015	2.00321e-05
ENSG00000071967	0.321899	0.000127042	0.377508	8.58774e-06
ENSG00000144355	0.186021	0.0192158	0.234482	0.00390957
ENSG00000115935	0.567304	1.11089e-11	0.819122	2.15317e-24
ENSG00000115966	0.495274	2.13095e-17	0.33856	5.40751e-09
ENSG00000079156	0.690367	9.38053e-16	0.663663	1.90954e-14
ENSG00000223960	0.643032	2.48456e-13	0.36929	7.3313e-05
ENSG00000115232	0.730972	0.0236559	1.04491	0.000746079
ENSG00000077232	0.227479	2.40852e-08	0.128085	0.00195283
ENSG00000138449	0.195132	3.59182e-05	0.162693	0.000598078
ENSG00000151690	0.67444	2.88473e-20	0.465723	1.57292e-09
ENSG00000189362	0.253463	0.0218093	0.22986	0.0439073
ENSG00000229056	0.62213	3.93186e-07	0.856569	2.04482e-13
ENSG00000197121	0.536082	0.00265204	0.492129	0.00601304
ENSG00000064012	0.254252	1.48759e-06	0.147373	0.00465319
ENSG00000115993	1.37945	5.39176e-164	0.449177	2.29149e-14
ENSG00000082146	0.895969	1.42716e-27	0.556432	8.89675e-11
ENSG00000163596	0.878574	1.87593e-10	0.920785	2.49593e-11
ENSG00000138380	0.677194	8.86651e-07	0.445095	0.00211137
ENSG00000197756	0.531784	1.02628e-36	0.217121	8.29213e-05
ENSG00000163466	0.163612	9.05736e-07	0.164777	5.28165e-07
ENSG00000144579	0.146052	0.000533389	0.0867327	0.029032
ENSG00000163516	0.171819	0.000723133	0.136555	0.0062986
ENSG00000123989	0.213047	2.3603e-06	0.19532	1.93459e-05
ENSG00000188760	0.380564	0.00105739	0.619515	3.62307e-08
ENSG00000123983	0.582669	2.93917e-82	0.523844	7.54925e-73
ENSG00000135931	0.643988	0.000172068	0.929004	1.71776e-09
ENSG00000115468	0.636665	2.82898e-06	0.520663	0.000188955
ENSG00000168918	0.468393	0.000125961	1.63757	7.29736e-61
ENSG00000077044	0.31319	1.58199e-11	0.186963	1.89672e-05
ENSG00000115694	0.09011	0.0101144	0.103359	0.00280092
ENSG00000237940	0.78748	0.000752777	0.771098	0.000548559
ENSG00000214021	0.4933	2.19832e-25	0.284823	4.0729e-09
ENSG00000254999	0.260097	1.10115e-11	0.124909	0.0012641
ENSG00000144713	0.401748	5.03351e-93	0.172636	6.71962e-18
ENSG00000225733	0.322383	6.74849e-19	0.19546	6.29798e-08
ENSG00000131381	0.429008	1.3367e-14	0.264537	1.09474e-05
ENSG00000131374	0.193138	2.67031e-05	0.0969562	0.0400294
ENSG00000197885	0.649935	1.05098e-05	0.332215	0.0340649
ENSG00000174748	0.358202	3.55702e-83	0.0690235	0.000196191
ENSG00000151090	0.138991	0.00262513	0.148119	0.000895115
ENSG00000153551	0.646569	4.87284e-18	0.168789	0.0386603
ENSG00000091317	0.19839	1.64455e-06	0.383105	1.86674e-22
ENSG00000206557	0.569446	0.000131451	0.818342	4.19621e-10
ENSG00000183813	1.06845	0.000615468	2.38207	1.95754e-21
ENSG00000170266	0.636246	3.28611e-43	0.450057	3.53411e-22
ENSG00000170275	0.483185	2.68703e-25	0.12207	0.0108209
ENSG00000168016	0.627891	1.09934e-17	1.35901	5.11751e-98
ENSG00000178567	0.180783	2.61992e-05	0.197444	2.86732e-06
ENSG00000187091	0.603852	3.17861e-14	0.937974	1.04705e-35
ENSG00000172936	0.432299	1.56971e-10	0.294943	2.30215e-05
ENSG00000188846	0.100179	8.72837e-06	0.0553639	0.00326216
ENSG00000144648	0.374916	0.0308731	0.662294	6.93921e-05
ENSG00000163820	0.292267	6.68634e-06	0.257674	0.000123666
ENSG00000164045	0.216461	5.67223e-06	0.272154	5.59049e-09
ENSG00000228638	0.473429	0.0142549	0.436544	0.0367085
ENSG00000164050	0.358993	9.18045e-06	0.725662	2.38118e-21
ENSG00000114268	0.625027	1.56379e-13	0.839084	1.30584e-24
ENSG00000008300	0.564749	2.83098e-06	1.01586	2.0161e-20
ENSG00000213672	0.329981	1.902e-05	0.34302	1.02034e-05
ENSG00000178035	0.0778814	0.00737261	0.166943	4.14717e-09
ENSG00000172053	0.132871	0.000142697	0.124092	0.00026164
ENSG00000172037	0.754343	7.24768e-27	0.521308	1.32944e-12
ENSG00000164061	0.610671	3.6322e-06	0.899215	8.45871e-13
ENSG00000187492	1.40061	0.0108014	2.4625	5.46369e-08
ENSG00000114353	0.349932	1.29456e-09	0.439118	5.15309e-15
ENSG00000230454	0.852958	0.0432637	1.21641	0.00242727
ENSG00000186792	0.252966	0.0383495	0.56574	9.16281e-07
ENSG00000243477	0.338266	0.00684988	0.430058	0.000474447
ENSG00000114779	0.716918	2.24085e-25	0.372427	3.93003e-07
ENSG00000162244	0.372367	3.89713e-48	0.196282	7.74487e-15
ENSG00000010322	0.156336	0.000759485	0.201987	1.24237e-05
ENSG00000114902	0.251721	4.86429e-06	0.16774	0.00315102
ENSG00000174839	0.476801	3.1265e-08	0.458538	3.06076e-07
ENSG00000168297	0.255893	0.00114971	0.206182	0.0127213
ENSG00000151276	0.745313	9.23111e-27	1.53031	9.10245e-140
ENSG00000163602	0.259719	4.81094e-05	0.235285	0.000143978
ENSG00000238278	0.597155	0.00337754	0.493806	0.0174659
ENSG00000179021	0.677115	2.34307e-11	0.659411	1.2753e-10
ENSG00000080822	0.202123	0.000611609	0.235754	4.95153e-05
ENSG00000168386	0.720216	8.47404e-06	0.434965	0.0110011
ENSG00000144815	0.787443	1.11264e-14	0.397342	0.000372772
ENSG00000091986	0.906877	1.73049e-14	1.4581	5.16996e-40
ENSG00000163606	0.810206	0.0085613	0.71183	0.0217011
ENSG00000176142	0.478995	7.66271e-08	0.298758	0.000747069
ENSG00000144843	0.606114	0.00152296	0.789206	2.03988e-05
ENSG00000082701	0.3572	1.85946e-09	0.250293	2.76439e-05
ENSG00000196981	0.484255	4.894e-05	0.341263	0.00635217
ENSG00000184897	0.142151	0.0462712	0.214981	0.00335131
ENSG00000251474	0.512759	1.3117e-10	0.37502	5.96056e-06
ENSG00000004399	0.0955928	0.0410141	0.350204	5.33988e-15
ENSG00000175066	0.423999	3.82271e-08	0.209481	0.0098921
ENSG00000163659	0.508682	2.52949e-16	0.568397	2.62576e-20
ENSG00000163660	0.191133	3.97989e-07	0.0773861	0.0405276
ENSG00000197415	0.620967	0.000636152	1.8514	2.68788e-37
ENSG00000068885	0.51133	3.23288e-07	0.225381	0.0339495
ENSG00000144959	0.390042	0.0289866	0.459909	0.00962297
ENSG00000136521	0.148464	0.00408161	0.106306	0.0499413
ENSG00000053524	0.642579	0.00175248	0.51941	0.0106833
ENSG00000114796	0.220452	0.0253173	0.419681	1.53906e-05
ENSG00000163872	0.240309	0.000211553	0.244062	0.000188262
ENSG00000114770	0.224075	1.01142e-09	0.0954358	0.00834877
ENSG00000175182	0.511431	0.000393969	0.441687	0.00266014
ENSG00000156976	0.233	1.08935e-20	0.270104	2.97513e-28
ENSG00000073849	0.161075	5.75689e-05	0.516891	2.17012e-42
ENSG00000145113	1.56991	1.15371e-83	0.364201	0.000320541
ENSG00000163960	0.0935303	0.0244714	0.166219	3.56012e-05
ENSG00000163961	0.19661	0.00769523	0.170886	0.015982
ENSG00000114503	0.104795	0.016589	0.133546	0.00190359
ENSG00000145016	0.398604	2.61923e-08	0.411207	6.11323e-09
ENSG00000182899	0.356188	6.31523e-36	0.0867034	0.00569704
ENSG00000215375	0.494423	0.000416471	0.396194	0.00524925
ENSG00000127415	0.846168	4.05802e-18	0.577043	1.36839e-08
ENSG00000179979	0.351578	0.00947152	0.340308	0.0138936
ENSG00000168936	0.48264	3.13563e-16	0.25917	2.46823e-05
ENSG00000123933	0.316977	6.92015e-08	0.358726	4.70497e-10
ENSG00000159733	0.444639	3.80991e-06	0.214487	0.0305515
ENSG00000087266	0.691671	3.99051e-19	0.650972	2.51385e-16
ENSG00000013288	0.591105	7.40447e-14	0.391076	1.9271e-06
ENSG00000169299	0.0979971	0.0230392	0.18107	9.67916e-06
ENSG00000249863	0.811842	0.001924	0.851551	0.00141203
ENSG00000121895	1.08184	1.43104e-18	1.35571	8.37638e-31
ENSG00000109790	0.323595	3.79699e-08	0.245627	4.34292e-05
ENSG00000078177	0.219114	3.66891e-05	0.35125	4.13284e-12
ENSG00000168421	1.03735	3.99897e-16	0.577358	3.83043e-05
ENSG00000163694	0.768508	1.00621e-14	0.650616	3.62232e-10
ENSG00000157404	0.557054	2.83482e-16	2.08579	0
ENSG00000156136	0.255437	0.000869324	0.270646	0.000498218
ENSG00000174796	0.273164	0.00305575	0.216032	0.020594
ENSG00000138764	0.34199	0.011339	0.387641	0.00377823
ENSG00000138772	1.56307	1.51518e-52	0.832929	2.02752e-12
ENSG00000251442	0.889815	1.24205e-05	0.53373	0.0122935
ENSG00000251022	0.673957	1.40144e-31	0.243913	8.92298e-05
ENSG00000163322	0.538064	2.47156e-19	0.147296	0.0214331
ENSG00000172493	0.440343	4.20213e-31	0.109051	0.00464396
ENSG00000164038	0.225448	0.004253	0.231519	0.00260495
ENSG00000164039	0.495418	0.00115713	0.443316	0.00437797
ENSG00000138801	0.282482	1.19281e-06	0.44811	1.61445e-15
ENSG00000109475	0.503512	3.21465e-87	0.200393	3.22965e-13
ENSG00000188517	0.695569	4.4798e-07	0.781278	5.23739e-10
ENSG00000170522	0.618451	4.41158e-33	1.03586	7.22948e-105
ENSG00000150961	0.837475	7.39813e-20	0.591017	7.96961e-09
ENSG00000164056	0.613356	2.40975e-05	0.484896	0.00139278
ENSG00000172007	0.353144	0.00549453	0.274309	0.033566
ENSG00000145425	0.435947	1.59478e-148	0.0933955	1.13028e-07
ENSG00000170006	2.57287	1.77733e-47	1.93545	3.12036e-21
ENSG00000109654	0.52297	0.00325849	0.792589	2.04328e-06
ENSG00000052802	0.187602	0.000678514	0.854292	1.54314e-55
ENSG00000168538	0.108673	0.033444	0.127432	0.011477
ENSG00000151726	0.322516	9.12307e-10	0.14021	0.00753702
ENSG00000251230	1.3261	1.3633e-24	0.733226	5.49317e-07
ENSG00000063438	0.365768	7.36313e-05	0.611671	6.71744e-12
ENSG00000188242	0.20088	0.0195947	0.316862	0.000202585
ENSG00000082213	0.223226	7.44302e-05	0.173005	0.00241213
ENSG00000039560	0.309049	4.86597e-12	0.0927674	0.0443727
ENSG00000082074	0.512293	1.95788e-10	1.25846	1.80354e-73
ENSG00000113638	0.49655	2.97982e-06	0.31162	0.00584296
ENSG00000151881	0.605538	3.20704e-10	0.406329	5.47565e-05
ENSG00000164294	3.48979	4.19409e-36	3.17987	3.37111e-28
ENSG00000164512	0.745951	8.80563e-14	0.964834	3.58197e-23
ENSG00000095015	0.190051	0.00832186	0.664936	3.63688e-24
ENSG00000113597	0.19963	0.0296014	0.177273	0.0464085
ENSG00000197860	0.314676	0.0035491	0.290462	0.00679357
ENSG00000183323	0.209067	0.0128524	0.327299	0.000106357
ENSG00000131711	0.533738	2.88909e-16	0.229341	0.00107163
ENSG00000122008	0.441362	3.93908e-07	0.34066	8.93482e-05
ENSG00000145703	0.142684	0.00218003	0.136743	0.00256312
ENSG00000186468	0.367892	2.96155e-40	0.144147	5.11662e-06
ENSG00000247828	0.435643	0.00163403	0.36646	0.00966145
ENSG00000281357	0.776464	0.00710563	0.731637	0.0103975
ENSG00000173221	0.555001	0.00544317	0.464025	0.0153814
ENSG00000173930	0.446548	0.0151456	1.02041	3.87096e-09
ENSG00000151422	0.246853	0.000216861	0.350674	1.33012e-07
ENSG00000164211	0.358796	4.02724e-08	1.00863	1.59924e-66
ENSG00000173926	0.478566	3.64053e-05	0.310308	0.0090838
ENSG00000131437	0.464331	0.000195883	0.498213	0.000205009
ENSG00000119048	0.241698	0.00019313	0.19451	0.00328101
ENSG00000164615	0.31089	0.000394721	0.345638	8.38948e-05
ENSG00000146021	0.939528	6.89408e-05	0.856655	0.000490754
ENSG00000281398	0.289047	5.59312e-05	0.249618	0.000478173
ENSG00000228672	0.906033	1.9278e-06	0.676344	0.000711919
ENSG00000170464	0.542307	0.00592591	0.620392	0.00138389
ENSG00000184584	0.263291	0.00374101	0.514973	7.1552e-11
ENSG00000113108	0.304041	0.00825945	0.335051	0.00328242
ENSG00000113552	0.639731	2.73527e-24	0.561695	3.07141e-18
ENSG00000164284	0.216082	0.00159232	0.146578	0.0355287
ENSG00000145882	0.896964	1.10095e-20	0.810402	2.70201e-17
ENSG00000164587	0.516031	1.47629e-112	0.177217	4.62515e-14
ENSG00000132912	0.456862	1.6946e-22	0.47065	1.39991e-25
ENSG00000256235	0.739983	2.31545e-12	0.233935	0.0459727
ENSG00000197043	0.327066	0.0228036	0.163877	0.038078
ENSG00000123643	0.290551	0.00114353	0.354966	6.41962e-05
ENSG00000113140	1.53824	1.88457e-15	1.54277	1.75776e-15
ENSG00000113328	0.331198	4.23058e-18	0.156067	2.82618e-05
ENSG00000120137	0.220591	1.18338e-06	0.297549	4.56283e-13
ENSG00000170085	0.353332	2.83232e-08	0.31801	1.26848e-07
ENSG00000246334	0.827166	0.040338	0.961205	0.0153239
ENSG00000184840	0.274339	2.17537e-12	0.317103	1.04488e-16
ENSG00000050767	0.572246	8.46751e-07	0.310327	0.00440231
ENSG00000196670	0.609331	2.67019e-12	0.333399	0.00030771
ENSG00000204628	0.409783	4.0198e-108	0.0412225	0.0284633
ENSG00000233937	0.587731	0.000335521	0.393157	0.0212066
ENSG00000112685	0.503495	5.83381e-23	0.197166	0.000261595
ENSG00000272248	1.4214	0.0126875	1.25402	0.0351158
ENSG00000271978	1.05976	0.049998	1.09264	0.0458979
ENSG00000124783	0.194292	3.7141e-09	0.324468	9.95091e-25
ENSG00000111863	0.814131	5.60393e-08	1.14638	4.43093e-16
ENSG00000007944	0.708429	9.15783e-51	0.905349	5.18895e-89
ENSG00000218073	0.901872	0.0207262	0.823717	0.0419519
ENSG00000180573	0.154465	0.000191788	0.75853	4.47466e-89
ENSG00000124549	0.291721	0.00832912	0.40128	0.000253444
ENSG00000096654	0.489802	3.09869e-08	0.221065	0.0341937
ENSG00000281706	0.657516	0.00241408	0.6992	0.00124424
ENSG00000187987	0.743663	0.000111119	0.498961	0.0147051
ENSG00000232040	0.482244	5.13305e-14	0.297352	5.44785e-06
ENSG00000246350	0.631553	1.48891e-05	0.297489	0.0371335
ENSG00000225173	0.822836	0.00358974	0.626898	0.0419816
ENSG00000225595	1.32677	0.00199399	1.05871	0.0209554
ENSG00000197935	0.606087	7.31774e-10	0.45818	6.22258e-06
ENSG00000204681	0.44892	2.78442e-29	0.229517	4.28253e-09
ENSG00000204622	0.897629	0.000298565	0.705033	0.0118639
ENSG00000204619	0.428436	1.27542e-12	0.34681	1.5682e-08
ENSG00000204618	0.711462	0.000525391	0.519984	0.015403
ENSG00000204576	0.30499	8.32746e-07	0.419998	1.61163e-10
ENSG00000137411	0.247243	1.3056e-08	0.0912083	0.0455145
ENSG00000198563	0.317832	1.73777e-29	0.16052	1.26769e-08
ENSG00000204472	0.611102	0.00558168	1.32443	8.54746e-12
ENSG00000204438	0.267522	4.96587e-05	0.259274	9.33276e-05
ENSG00000213722	0.711158	2.45079e-20	0.959811	9.66007e-39
ENSG00000204410	0.349324	3.05683e-05	0.298016	0.000459311
ENSG00000204387	1.01811	3.97889e-208	0.586889	1.26456e-57
ENSG00000204351	0.167512	7.05627e-05	0.176721	1.12675e-05
ENSG00000204348	0.300527	0.000184121	0.325506	5.58802e-05
ENSG00000204231	0.350694	7.85488e-11	0.205744	0.000187391
ENSG00000204227	0.160132	0.00155799	0.148397	0.00323978
ENSG00000223501	0.178755	0.000174948	0.12304	0.00956159
ENSG00000231500	0.55612	2.12564e-35	0.319536	1.13828e-65
ENSG00000237441	0.128549	0.00828708	0.377394	2.2489e-16
ENSG00000236104	0.608738	5.5746e-12	0.468147	2.62921e-07
ENSG00000112514	0.211112	1.98565e-08	0.219615	2.57679e-09
ENSG00000146197	0.483989	0.0398191	0.492951	0.0374751
ENSG00000272374	0.597155	0.0194765	0.559532	0.0317183
ENSG00000023892	0.294994	2.11679e-07	0.244173	2.01197e-05
ENSG00000112033	0.624483	3.40471e-24	0.853327	2.65918e-47
ENSG00000112039	0.283098	2.45833e-05	0.274106	9.71347e-05
ENSG00000112079	0.232509	4.00034e-07	0.140786	0.00225781
ENSG00000124762	0.75279	1.75141e-35	0.913733	3.62351e-54
ENSG00000124721	0.338145	0.00445229	0.27746	0.020564
ENSG00000124733	0.15632	0.0046169	0.177698	0.00164726
ENSG00000124702	0.168858	7.25636e-09	0.0882073	0.00240046
ENSG00000044090	0.208194	2.99961e-05	0.168042	0.00078816
ENSG00000137171	0.306568	0.00315776	0.289673	0.00514931
ENSG00000112655	0.457477	2.20731e-08	0.404109	1.45536e-06
ENSG00000112659	0.273685	5.70648e-06	0.219907	0.000315393
ENSG00000137221	0.193137	0.000790249	0.171115	0.00291829
ENSG00000112715	0.997171	3.02958e-147	0.236728	1.87765e-08
ENSG00000112759	0.183524	6.22992e-11	0.137404	6.24174e-07
ENSG00000198087	0.560697	1.10805e-48	0.131629	0.00114939
ENSG00000031691	0.253217	0.0132278	0.660544	8.64291e-12
ENSG00000197261	1.01696	5.97831e-12	0.376067	0.0235435
ENSG00000096006	1.51666	0.0408075	1.50118	0.0322689
ENSG00000170915	0.446328	1.83873e-07	0.950365	2.86889e-33
ENSG00000216775	0.685278	1.22133e-38	0.697685	2.84322e-42
ENSG00000151917	0.457015	0.000997772	0.353102	0.0137534
ENSG00000227706	0.118264	4.66487e-08	0.260136	3.605e-34
ENSG00000154079	0.496736	0.0018487	0.541377	0.000685327
ENSG00000156508	0.607664	0	0.206216	2.00359e-75
ENSG00000119899	0.513112	2.21179e-07	0.332664	0.00135523
ENSG00000156535	0.723384	0.000330681	1.39069	7.04948e-15
ENSG00000112697	0.399321	4.74462e-27	0.265397	4.14287e-13
ENSG00000203875	0.842198	2.4879e-155	0.273436	2.33461e-18
ENSG00000014123	0.214609	9.74367e-05	0.335642	3.22481e-10
ENSG00000132424	0.243746	2.8537e-21	0.0904594	0.000663531
ENSG00000272398	1.77862	0	0.861155	4.50357e-73
ENSG00000203799	0.655979	0.0198485	0.661416	0.0204252
ENSG00000135535	0.0635387	0.0262374	0.635973	8.69968e-149
ENSG00000135596	0.418841	2.18379e-07	0.424868	1.72325e-07
ENSG00000056972	0.457214	5.48444e-09	0.164145	0.0484416
ENSG00000010810	0.396681	9.90859e-08	0.191951	0.0113829
ENSG00000074935	0.514974	8.45488e-19	0.35266	2.36262e-09
ENSG00000118518	0.491688	1.04598e-12	0.262176	0.000329247
ENSG00000146376	0.120385	0.00565157	0.273027	6.09083e-11
ENSG00000237499	0.74741	1.27438e-05	0.671275	0.000130895
ENSG00000164442	0.176093	6.20009e-07	0.579055	3.29406e-68
ENSG00000135604	0.406062	0.0116012	0.642225	3.671e-05
ENSG00000152818	0.121197	0.0138551	0.128156	0.00780597
ENSG00000164506	0.0932348	0.00398813	0.251608	3.13764e-15
ENSG00000203727	0.817281	0.0383261	1.6278	3.59545e-06
ENSG00000131013	0.117011	0.0485851	0.202366	0.000537586
ENSG00000055211	0.325949	2.9206e-05	0.304357	0.000102084
ENSG00000111981	0.637331	1.53825e-06	0.484304	0.000437755
ENSG00000091844	1.18777	0.000161482	1.16116	0.000262282
ENSG00000026297	0.461789	3.86285e-08	0.527528	1.98836e-10
ENSG00000130396	0.481701	4.20137e-66	0.191582	4.83273e-13
ENSG00000184465	0.332553	1.36963e-16	0.121826	0.00292101
ENSG00000185127	0.251045	6.78717e-08	0.101745	0.0314477
ENSG00000136295	0.239621	0.000330813	0.659804	6.45136e-26
ENSG00000157954	0.118642	0.00359845	0.246877	2.47584e-09
ENSG00000106305	0.18341	0.00235588	0.143046	0.0209053
ENSG00000164535	0.24489	0.00166231	0.207205	0.00990888
ENSG00000164631	0.152037	0.00928329	0.246381	2.02249e-05
ENSG00000272894	0.972122	0.00354077	0.897615	0.00991786
ENSG00000106460	0.283158	2.48129e-07	0.115675	0.0374065
ENSG00000106546	0.354627	1.60421e-05	0.303026	0.000267677
ENSG00000105928	1.3979	1.0941e-11	1.70558	1.0124e-19
ENSG00000106066	0.423761	2.85543e-10	0.349882	3.10427e-07
ENSG00000106080	0.580567	4.43544e-30	0.238452	9.17388e-06
ENSG00000106086	0.258941	3.22322e-06	0.173907	0.00212836
ENSG00000180354	0.152842	0.00402449	0.30561	1.81411e-09
ENSG00000196295	0.365785	4.6489e-11	0.17133	0.00264277
ENSG00000105778	0.261745	4.36026e-15	0.150522	6.52528e-06
ENSG00000271122	0.282777	7.31595e-05	0.204299	0.00502594
ENSG00000211689	2.54312	3.71879e-11	3.07929	3.1113e-18
ENSG00000272908	0.952569	0.00473321	1.59917	1.07153e-07
ENSG00000106536	0.388579	0.0104356	0.325874	0.0328352
ENSG00000188185	0.692577	2.49142e-05	0.631628	0.000114921
ENSG00000105968	0.0790231	0.00656733	0.164652	5.2928e-09
ENSG00000136280	0.230664	4.1059e-05	0.204317	0.000308691
ENSG00000136274	1.27965	0.0205185	2.10425	1.96583e-05
ENSG00000234585	0.211321	0.0241992	0.241238	0.0118899
ENSG00000282381	0.660979	0.00720729	0.65183	0.00606636
ENSG00000232906	0.689872	0.0118078	0.669004	0.0164943
ENSG00000196715	0.16186	0.000126663	0.24839	1.01587e-09
ENSG00000229180	0.663016	4.88647e-07	0.290812	0.0390201
ENSG00000198874	0.210684	0.000632412	0.376097	5.46566e-10
ENSG00000106683	0.196095	0.000693408	0.347511	1.33084e-09
ENSG00000205583	0.796766	0.00037764	0.542468	0.0194518
ENSG00000146722	0.918026	0.0374373	0.911937	0.0428598
ENSG00000223705	0.257909	1.16786e-08	0.146019	0.00126263
ENSG00000127946	0.259278	0.000342668	0.467628	5.6812e-11
ENSG00000005486	0.303898	1.93386e-07	0.359279	1.30543e-09
ENSG00000146700	1.09237	0.000635383	0.868794	0.00982283
ENSG00000075303	0.128911	0.0342928	0.12476	0.0384346
ENSG00000177409	1.85122	1.90867e-07	0.858455	0.0473828
ENSG00000188175	1.21553	7.86977e-25	0.484597	0.000322704
ENSG00000105854	0.193754	0.0058153	0.276201	5.38926e-05
ENSG00000160917	0.208549	2.94343e-06	0.1197	0.00503055
ENSG00000198556	0.292894	2.38365e-07	0.193236	0.000782556
ENSG00000196652	0.253347	3.61868e-05	0.224798	0.000264356
ENSG00000197343	0.398786	2.29117e-30	0.166377	1.06953e-06
ENSG00000106261	0.220727	2.41561e-10	0.247891	1.25314e-13
ENSG00000188186	0.166303	0.00573278	0.127595	0.0344381
ENSG00000197093	0.884243	9.90485e-09	1.12412	6.543e-14
ENSG00000213420	0.767228	1.42242e-07	0.907427	2.12056e-10
ENSG00000066923	0.377254	0.00830497	0.378098	0.00732122
ENSG00000078487	0.475092	0.00161161	0.733179	2.7451e-07
ENSG00000106327	0.25392	6.26464e-14	0.175757	1.85902e-07
ENSG00000077080	1.52363	0.00399184	1.59274	0.00291797
ENSG00000146828	0.588634	1.98085e-22	0.304149	2.71604e-06
ENSG00000128563	0.153003	0.00787048	0.158377	0.00698082
ENSG00000160991	0.171022	0.00139612	0.510242	1.39508e-23
ENSG00000168255	0.293781	3.06951e-05	0.203507	0.00417207
ENSG00000205238	0.507739	0.0259356	0.660845	0.00326766
ENSG00000105808	0.55722	0.000182823	0.857013	1.85407e-09
ENSG00000105851	0.733049	1.03936e-38	0.414785	4.90179e-12
ENSG00000091136	0.332936	1.74638e-13	0.231583	4.58764e-07
ENSG00000164603	0.41406	0.00189686	0.291594	0.0371824
ENSG00000164604	1.93517	6.50359e-40	1.92869	3.67845e-39
ENSG00000077063	0.189375	0.0472303	0.45031	5.28762e-06
ENSG00000196937	0.256424	0.00039335	0.569998	6.93883e-17
ENSG00000135245	0.335772	0.00699877	0.342175	0.00639931
ENSG00000128595	0.230606	3.32455e-16	0.121085	3.38395e-05
ENSG00000128596	0.65671	1.29165e-28	0.348928	1.90021e-08
ENSG00000158467	0.241552	0.00593548	0.420102	7.9407e-07
ENSG00000164707	0.640099	0.0413486	0.900796	0.0023579
ENSG00000157741	0.283835	1.51422e-10	0.287984	4.77584e-11
ENSG00000006459	0.277751	1.18977e-05	0.304577	1.4752e-06
ENSG00000260231	0.422851	0.000234725	0.291465	0.0134253
ENSG00000275896	1.4591	7.48954e-14	1.91468	1.77525e-29
ENSG00000197993	0.252515	1.2144e-13	0.282945	2.34959e-16
ENSG00000178826	1.6112	0.0100859	1.40684	0.0353541
ENSG00000229153	0.850058	0.0432011	0.877247	0.040671
ENSG00000170379	1.34526	2.44281e-24	0.648381	2.51451e-05
ENSG00000253882	1.55076	2.82852e-18	0.660974	0.00133153
ENSG00000197558	1.36869	4.51074e-14	0.644549	0.00146296
ENSG00000106479	0.741182	6.55798e-09	0.467798	0.000258742
ENSG00000196456	0.297195	0.00881916	0.41311	0.000250228
ENSG00000283013	0.562687	0.00198479	0.61309	0.000511002
ENSG00000164867	0.14313	0.0310301	0.143959	0.0304211
ENSG00000178234	0.141088	0.0144317	0.20451	0.000685286
ENSG00000186480	0.71873	2.0316e-91	1.74231	0
ENSG00000182648	0.19554	0.00946456	0.186127	0.0143988
ENSG00000178605	0.242813	0.000257631	0.152079	0.0251195
ENSG00000198223	1.85278	4.58756e-06	1.66141	8.83975e-05
ENSG00000169100	0.48074	1.28978e-70	0.0831541	0.00145704
ENSG00000169093	0.239331	0.010089	0.579818	2.98673e-11
ENSG00000223773	1.22842	1.41539e-06	0.692852	0.0121566
ENSG00000130021	0.869273	8.19823e-35	0.992751	2.29992e-44
ENSG00000101849	0.100037	0.0167355	0.199833	8.87244e-07
ENSG00000047644	0.955532	1.07713e-34	0.588546	4.09223e-12
ENSG00000073464	0.50101	3.01036e-16	0.688352	3.61328e-30
ENSG00000047648	0.134393	0.000925746	0.287952	2.00615e-13
ENSG00000169239	0.853943	0.00193234	1.03368	0.000145619
ENSG00000130741	0.154501	7.53279e-13	0.0632471	0.00404626
ENSG00000260822	0.354074	0.0432448	0.445889	0.0102931
ENSG00000165175	0.479604	8.21759e-40	0.214052	3.19593e-08
ENSG00000185753	0.557493	1.66837e-10	0.302412	0.000522408
ENSG00000180182	0.748715	6.29239e-57	0.643654	4.89779e-43
ENSG00000214018	0.46414	0.0160611	0.609452	0.00129047
ENSG00000197779	0.326882	0.000566336	0.227004	0.0179204
ENSG00000102312	0.705006	0.000633323	0.671357	0.00198076
ENSG00000101940	0.272948	0.000284496	0.208243	0.00524971
ENSG00000094631	0.252863	4.17343e-09	0.24832	4.0884e-09
ENSG00000124313	0.581602	2.67101e-27	0.284358	1.69055e-07
ENSG00000102349	1.1251	6.7779e-23	0.769779	1.5583e-09
ENSG00000089472	0.875615	1.3384e-295	0.430147	2.6932e-68
ENSG00000079482	0.212095	0.0451454	0.245393	0.0219585
ENSG00000181704	0.595398	4.64528e-27	0.407893	6.78233e-13
ENSG00000147164	0.194757	7.68317e-05	0.198646	5.00485e-05
ENSG00000147133	0.189845	1.88754e-06	0.34003	7.66787e-19
ENSG00000281852	0.273461	0.00185103	0.412966	3.15157e-06
ENSG00000198034	0.109116	1.50784e-09	0.108644	2.08258e-09
ENSG00000067177	0.343103	4.38006e-06	0.320015	2.30789e-05
ENSG00000131171	0.156397	0.000203794	0.178212	1.83537e-05
ENSG00000102362	0.474673	3.38627e-06	0.362181	0.000559117
ENSG00000241343	0.331619	4.45087e-05	0.337579	3.47026e-05
ENSG00000157514	1.30791	1.6356e-35	1.15799	1.70756e-26
ENSG00000068366	0.614247	1.38827e-29	0.919052	1.11014e-68
ENSG00000198918	0.458989	1.86231e-58	0.124682	2.1496e-05
ENSG00000125356	0.334719	0.000544732	0.274783	0.0067657
ENSG00000101966	0.257234	1.67475e-06	0.133953	0.0156422
ENSG00000232160	1.11764	0.013659	1.42429	0.00107937
ENSG00000165704	0.17575	0.00346324	0.247243	2.05505e-05
ENSG00000156504	0.672454	1.16445e-28	0.55629	1.69164e-19
ENSG00000129675	0.294008	0.00168826	1.03307	3.50763e-36
ENSG00000101974	0.341148	5.31522e-06	0.1869	0.00864686
ENSG00000010404	0.392242	2.2714e-05	0.311645	0.00136097
ENSG00000160131	0.370245	1.85948e-08	0.169637	0.0154445
ENSG00000011677	0.373989	0.0314555	0.404304	0.0246076
ENSG00000268916	0.557677	0.00120414	0.618948	0.000290822
ENSG00000147403	0.302539	7.65557e-57	0.0604625	0.00198185
ENSG00000013563	0.284649	0.017206	0.676115	1.80274e-09
ENSG00000102125	0.270249	0.000798684	0.402363	1.83002e-07
ENSG00000071553	0.509767	2.95331e-24	0.385366	3.39886e-14
ENSG00000203879	0.446321	3.17437e-24	0.410454	1.9013e-22
ENSG00000185010	1.44268	0.000946179	1.7167	5.6517e-05
ENSG00000246089	0.298232	0.039386	0.403732	0.00466183
ENSG00000104626	0.255353	1.11595e-05	0.297035	2.50431e-07
ENSG00000079459	0.226842	2.34131e-15	0.637195	8.7736e-132
ENSG00000154359	1.17306	4.55087e-12	1.54213	1.39923e-25
ENSG00000104723	0.24102	8.90983e-08	0.208649	2.97848e-06
ENSG00000147416	0.29504	2.81293e-16	0.123232	0.000813092
ENSG00000168495	0.175052	0.00010994	0.17551	0.000292371
ENSG00000120889	0.342073	5.58326e-12	0.172238	0.000604074
ENSG00000134013	1.02228	0.00151511	1.07058	0.000991404
ENSG00000197217	0.303586	2.83908e-10	0.104434	0.0382816
ENSG00000147454	0.114009	1.4433e-06	0.0675343	0.00374114
ENSG00000104765	0.685639	1.69141e-45	0.203325	7.13968e-05
ENSG00000092964	1.42159	1.44519e-16	0.688367	2.03339e-08
ENSG00000147419	0.143498	0.0090356	0.27036	4.63948e-07
ENSG00000168078	0.200279	3.034e-05	0.175971	0.000251256
ENSG00000147475	0.195234	1.59739e-05	0.201946	3.53275e-06
ENSG00000147471	0.247529	0.00025161	0.297286	1.41492e-05
ENSG00000020181	1.62334	1.51105e-06	1.07382	0.00941679
ENSG00000085788	0.111209	0.0148622	0.160526	0.000582516
ENSG00000077782	0.185193	0.0214476	0.516427	1.74078e-11
ENSG00000120925	0.381173	5.69139e-05	0.304333	0.0016935
ENSG00000168172	0.100754	0.0441373	0.12509	0.0116664
ENSG00000248498	1.5707	2.19782e-15	0.547866	0.0217833
ENSG00000167904	0.363535	1.37569e-06	0.178653	0.0212352
ENSG00000213865	0.522254	3.05654e-06	0.475464	3.19057e-05
ENSG00000104205	1.80349	2.96419e-21	1.03594	1.82311e-06
ENSG00000245910	0.784564	1.64684e-70	0.208874	1.1194e-05
ENSG00000147604	0.330868	1.09475e-72	0.0831054	7.30113e-06
ENSG00000104381	0.651956	6.58384e-06	1.19177	6.10513e-20
ENSG00000253854	0.752514	0.000827216	0.63821	0.00857245
ENSG00000156162	0.638929	1.4768e-22	0.286472	4.21154e-05
ENSG00000164938	0.61791	1.15204e-11	0.19079	0.0451155
ENSG00000156172	0.569163	0.00256941	0.482776	0.0121957
ENSG00000156482	0.327881	2.22949e-38	0.0530249	0.0345591
ENSG00000154188	0.302722	4.98692e-09	0.105144	0.0478545
ENSG00000147642	1.04293	2.01393e-12	1.12314	2.11661e-14
ENSG00000147689	0.970332	0	0.294863	1.72598e-26
ENSG00000204949	0.982016	3.27309e-11	0.515604	0.00120856
ENSG00000156795	0.611536	1.56454e-07	0.31483	0.0113737
ENSG00000164983	0.658124	2.3918e-22	0.315216	1.03279e-05
ENSG00000104549	0.199012	2.79167e-20	0.692298	5.30343e-252
ENSG00000229140	0.603728	1.88042e-07	0.294076	0.0178679
ENSG00000008513	0.758485	3.51995e-13	0.610583	2.85922e-08
ENSG00000171045	0.481845	1.97104e-05	0.455643	9.40388e-05
ENSG00000250571	0.50093	1.78943e-08	0.27562	0.00290249
ENSG00000158106	0.187362	0.0385365	0.472561	1.47619e-07
ENSG00000104518	0.509085	9.43818e-05	0.381156	0.00659511
ENSG00000204839	0.563699	5.7692e-08	0.54392	3.82693e-07
ENSG00000255050	0.699872	0.0179017	0.750727	0.0105721
ENSG00000186583	1.20094	0.000328046	1.15202	0.000903113
ENSG00000204791	0.934964	0.00858188	1.18183	0.00060567
ENSG00000167702	0.239498	6.17052e-06	0.182823	0.000615303
ENSG00000167700	0.751188	1.81062e-25	0.351315	6.25508e-06
ENSG00000107099	0.396777	1.00991e-18	0.138386	0.00282796
ENSG00000137154	0.614743	1.67253e-185	0.352699	1.73069e-81
ENSG00000155886	0.815366	3.62426e-08	1.71051	1.24311e-41
ENSG00000147894	0.34455	0.000213247	0.380772	3.49753e-05
ENSG00000086062	0.268899	4.34141e-05	0.184532	0.00528826
ENSG00000165272	0.198175	3.29555e-06	0.546333	1.54875e-41
ENSG00000070610	0.231837	1.77797e-05	0.195914	0.000317951
ENSG00000137103	0.927185	4.7047e-08	0.536364	0.00342122
ENSG00000159921	0.241475	0.000339304	0.322372	1.88127e-06
ENSG00000119125	0.264656	0.000472261	1.18047	5.78493e-68
ENSG00000135002	0.396856	2.77514e-06	0.218138	0.0140519
ENSG00000106723	0.23233	1.48291e-05	0.360995	4.61811e-11
ENSG00000187742	0.134118	0.0190483	0.155033	0.00699462
ENSG00000175787	0.527007	6.46968e-05	0.4712	0.000418182
ENSG00000271155	0.89498	0.0203744	0.894845	0.0208885
ENSG00000204291	0.930375	7.45774e-15	0.78159	2.95031e-10
ENSG00000136783	0.161746	0.00422903	0.18425	0.0010173
ENSG00000165028	0.42461	0.00120579	0.509045	8.94595e-05
ENSG00000070214	0.391856	1.69181e-12	0.548846	8.44465e-25
ENSG00000106771	0.529559	1.48306e-31	0.209404	3.3435e-06
ENSG00000136810	0.360954	1.24362e-22	0.0942128	0.0217019
ENSG00000106948	1.10917	7.17922e-27	0.320781	0.00738274
ENSG00000119397	0.107121	0.0306266	0.13194	0.00745257
ENSG00000148180	0.46661	3.12652e-15	0.490147	7.53923e-17
ENSG00000095303	0.255527	0.0102602	0.687147	4.76136e-13
ENSG00000056586	0.360975	1.99593e-12	0.103821	0.0430641
ENSG00000171448	0.174748	0.0224299	0.280864	0.000172795
ENSG00000136942	0.312193	2.55494e-52	0.0443848	0.0420021
ENSG00000136828	0.418798	0.0341876	0.553685	0.00445599
ENSG00000197958	0.453804	2.5399e-130	0.169601	1.16589e-18
ENSG00000148356	0.724716	8.9065e-26	0.566252	6.05108e-15
ENSG00000136854	0.367999	9.97995e-09	0.376836	5.13326e-09
ENSG00000160404	0.396447	1.63191e-07	0.307559	7.98409e-05
ENSG00000160408	0.286964	0.000101775	0.292684	8.05094e-05
ENSG00000136840	0.201657	0.00931579	0.347172	5.12623e-06
ENSG00000171159	0.102443	0.0433606	0.2548	2.71786e-07
ENSG00000106976	1.16308	2.76341e-74	1.3569	1.26247e-107
ENSG00000167114	0.244681	0.000110237	0.232379	0.000303171
ENSG00000167123	0.638265	2.59554e-27	0.69384	1.5798e-37
ENSG00000197694	0.708778	1.95704e-56	0.179204	0.000208199
ENSG00000160445	0.328394	1.89931e-05	0.328922	9.0576e-06
ENSG00000095321	0.350871	0.000147903	0.367474	9.8246e-05
ENSG00000204054	0.304155	4.55041e-05	0.270311	0.000343816
ENSG00000148358	0.347145	3.65082e-16	0.121686	0.00798505
ENSG00000097007	0.0982358	0.000372738	0.151708	1.86379e-09
ENSG00000148288	0.405263	4.40627e-12	0.686205	3.76026e-34
ENSG00000175164	0.438	4.81872e-29	0.152835	0.00018174
ENSG00000148303	0.406315	6.47801e-171	0.109878	6.55854e-13
ENSG00000160323	1.0844	1.1652e-06	0.662596	0.0060811
ENSG00000169925	0.214537	0.000367527	0.27179	4.08092e-06
ENSG00000225361	0.350038	0.0148065	0.435179	0.0025406
ENSG00000233016	0.376975	1.40216e-06	0.443925	1.05987e-08
ENSG00000213213	0.598111	0.00357734	0.548462	0.00893065
ENSG00000232434	0.272508	0.0241797	0.475862	5.40095e-05
ENSG00000268996	0.760325	0.00629469	0.734019	0.00777679
ENSG00000177239	0.233877	1.16896e-06	0.312609	3.36829e-11
ENSG00000188747	0.328428	0.0380903	0.406054	0.0106018
ENSG00000174885	0.939669	0.000410533	0.834837	0.00231262
ENSG00000142102	0.148965	0.000324246	0.281263	1.26717e-12
ENSG00000185201	0.323079	3.7372e-06	1.09971	5.39507e-69
ENSG00000185885	0.162549	1.25256e-06	0.0650485	0.0497737
ENSG00000142089	0.557786	0.0336176	1.0494	1.97704e-05
ENSG00000023191	0.0948696	0.0103093	0.0892231	0.0153786
ENSG00000247095	1.08615	8.26436e-05	0.721045	0.0148266
ENSG00000099834	1.24143	4.93915e-06	0.823951	0.00490771
ENSG00000177030	0.338763	2.10578e-10	0.231654	2.49704e-05
ENSG00000177225	0.118305	0.00329778	0.0946376	0.0173513
ENSG00000255142	1.13868	0.0114371	0.983651	0.0346065
ENSG00000177595	0.182786	0.000656518	0.247932	2.83515e-06
ENSG00000269821	0.419014	2.52475e-13	0.206549	0.000486829
ENSG00000129757	0.42394	2.39618e-07	0.242769	0.00561964
ENSG00000110628	0.744772	9.01575e-07	0.656269	2.57407e-05
ENSG00000205531	0.487267	9.45598e-55	0.446142	6.14466e-49
ENSG00000132274	1.16756	7.5782e-16	0.759262	1.21333e-06
ENSG00000179532	0.359937	8.70433e-06	0.361449	1.78739e-05
ENSG00000166340	0.364281	1.26057e-22	0.107395	0.00466863
ENSG00000175390	0.396863	3.5472e-40	0.107888	0.000359261
ENSG00000166436	0.32183	3.47512e-05	0.170586	0.0314433
ENSG00000166441	0.38716	6.97981e-109	0.229657	1.0831e-34
ENSG00000166471	0.650926	1.04254e-30	0.510867	2.52147e-18
ENSG00000133812	0.246146	0.00570639	0.304097	0.000649318
ENSG00000110315	0.976624	5.57995e-63	0.585655	6.49982e-21
ENSG00000133816	0.347467	1.36644e-36	0.449962	6.93389e-61
ENSG00000244398	0.817504	3.75289e-05	0.500357	0.0185148
ENSG00000060749	0.238699	2.13881e-08	0.286401	5.32972e-13
ENSG00000052841	0.331147	1.18219e-16	0.0827677	0.0424199
ENSG00000165905	0.556825	7.75557e-07	0.441751	0.000136411
ENSG00000254639	1.38584	2.44157e-06	0.967258	0.00425841
ENSG00000157613	0.724436	4.1696e-10	0.737569	2.59936e-10
ENSG00000025434	0.436309	3.37351e-05	0.451433	1.91288e-05
ENSG00000110514	0.09511	0.00828565	0.130267	0.000310195
ENSG00000066336	0.347559	2.65001e-05	0.678896	1.73631e-16
ENSG00000165915	0.427014	2.48981e-05	0.381355	0.000215209
ENSG00000149177	0.4026	1.71709e-06	0.251281	0.00344502
ENSG00000149115	0.110803	0.0352932	0.426818	5.75339e-18
ENSG00000156587	0.538017	1.03908e-10	0.598148	9.19153e-13
ENSG00000110077	0.80045	0.0022603	1.71936	1.16891e-14
ENSG00000110104	0.195019	1.87859e-05	0.137088	0.00266027
ENSG00000124942	1.10029	0	1.4335	0
ENSG00000162194	0.755825	3.98058e-10	1.13713	1.58511e-24
ENSG00000214756	0.68404	0.000193373	0.426885	0.0255501
ENSG00000162236	0.359278	7.66172e-07	0.172161	0.0262148
ENSG00000255717	0.312084	8.87228e-32	0.18465	1.75795e-12
ENSG00000133317	0.675644	0.00849049	1.01215	4.48073e-05
ENSG00000110011	0.275096	0.00172269	0.279662	0.00156672
ENSG00000173264	0.397011	2.96631e-07	0.382395	6.79061e-07
ENSG00000173113	0.295833	2.4846e-12	0.109452	0.0137607
ENSG00000133895	0.20972	6.87391e-07	0.209848	6.11904e-07
ENSG00000162300	0.321647	0.00733849	0.258533	0.0377458
ENSG00000149809	0.422626	4.00574e-06	0.811451	1.87146e-20
ENSG00000245532	0.17594	2.20939e-22	0.118831	2.01891e-10
ENSG00000251562	0.599549	2.51778e-131	0.146316	6.82852e-10
ENSG00000173327	0.124957	0.0125421	0.211114	7.29108e-06
ENSG00000172543	1.73973	0.0191163	1.74239	0.0206799
ENSG00000172500	0.279313	3.60185e-05	0.172984	0.0130592
ENSG00000175602	0.287267	1.46461e-06	0.297161	6.64967e-07
ENSG00000175592	0.340989	2.07363e-10	0.728825	4.65203e-48
ENSG00000174996	0.536317	1.91785e-21	0.244841	2.04744e-05
ENSG00000174669	0.309386	1.50555e-09	0.463862	1.92389e-20
ENSG00000173715	0.37282	0.000151513	0.473371	1.34496e-06
ENSG00000172508	0.727836	0.0312112	0.805241	0.018185
ENSG00000110711	0.558712	1.19002e-17	0.590825	6.44533e-19
ENSG00000172893	0.177701	4.26377e-08	0.727715	3.19438e-141
ENSG00000162129	0.519806	5.26749e-12	0.386497	4.14051e-08
ENSG00000168010	0.22933	0.0280795	0.81687	9.47522e-18
ENSG00000110237	0.466169	0.000222874	0.883591	4.55494e-14
ENSG00000054965	0.237177	0.000449296	0.15316	0.0367374
ENSG00000168014	0.148871	0.0231421	0.143632	0.044966
ENSG00000149273	0.376081	9.62316e-138	0.141325	2.9443e-18
ENSG00000078124	0.168419	0.00956207	0.28004	1.54125e-05
ENSG00000087884	0.684416	6.74076e-05	0.483123	0.00902649
ENSG00000227097	1.41448	0.0288795	1.42983	0.0294496
ENSG00000137509	0.345118	1.43923e-08	0.314786	2.41248e-07
ENSG00000166575	0.170016	0.0215857	0.574879	3.0204e-17
ENSG00000166025	0.297323	4.43334e-24	0.184644	2.6785e-10
ENSG00000184384	0.421922	1.65087e-09	0.439835	3.96001e-10
ENSG00000152558	0.387642	1.13236e-37	0.326382	4.60996e-28
ENSG00000149311	0.159746	6.95243e-05	0.160084	1.21455e-05
ENSG00000149289	0.230671	0.00228275	0.440935	7.70848e-10
ENSG00000109846	1.08722	2.96046e-05	0.648294	0.0235331
ENSG00000150764	0.682237	2.57369e-14	0.86693	3.56722e-23
ENSG00000166741	0.404191	0.00152297	0.336549	0.00957889
ENSG00000110274	0.201064	0.00170831	0.272622	1.556e-05
ENSG00000110324	0.949459	2.79918e-37	0.502911	4.8903e-10
ENSG00000160593	1.41704	0.0250468	1.53051	0.0155022
ENSG00000160588	0.381532	0.00156226	0.244985	0.0492498
ENSG00000167286	0.520919	1.56484e-11	0.98938	2.63214e-42
ENSG00000160654	0.940442	4.6421e-11	1.31207	1.7242e-22
ENSG00000186166	0.756756	2.73366e-08	0.541832	0.000115738
ENSG00000118181	0.311039	6.53618e-41	0.129906	8.10835e-10
ENSG00000196914	0.136882	1.38372e-05	0.069112	0.0254654
ENSG00000154127	0.346046	0.0160325	1.12084	2.40168e-19
ENSG00000154144	0.277658	1.78838e-07	0.184432	0.000702012
ENSG00000110013	0.625608	9.03909e-12	0.648177	1.92823e-12
ENSG00000110063	0.26331	0.0078359	0.211365	0.0397938
ENSG00000151500	0.15624	0.0247362	0.290291	3.37816e-05
ENSG00000067064	0.11933	0.00581454	0.70488	8.28025e-75
ENSG00000067082	0.732733	4.65277e-69	0.534398	7.07487e-36
ENSG00000065665	0.576137	1.4526e-06	0.627398	3.29681e-07
ENSG00000151474	0.3712	8.75116e-05	0.275771	0.00429841
ENSG00000152457	0.355752	6.10633e-05	0.205493	0.0222244
ENSG00000148484	0.212412	0.00144064	0.277209	4.19626e-05
ENSG00000107614	0.566606	8.65836e-07	0.312033	0.0102566
ENSG00000120594	1.53978	2.14204e-05	1.38297	0.000291308
ENSG00000107897	0.431952	6.33649e-06	0.601783	1.36989e-10
ENSG00000170759	0.289758	7.67966e-27	0.0619549	0.0216374
ENSG00000175395	0.784708	0.000231198	1.14497	1.10365e-08
ENSG00000012779	1.49394	1.72256e-11	0.888927	0.000450529
ENSG00000204172	0.280946	0.0138166	0.265568	0.0237238
ENSG00000177354	0.36679	5.73483e-05	0.484848	7.33968e-08
ENSG00000204130	0.236065	0.00785769	0.237512	0.00764176
ENSG00000138336	0.399522	6.57796e-11	0.555539	3.82097e-21
ENSG00000260400	0.750087	0.0102476	0.894076	0.00190836
ENSG00000198954	0.216569	0.0076178	0.20275	0.0117811
ENSG00000107719	0.467176	0.0134534	1.19302	3.21578e-13
ENSG00000180644	0.402347	0.00677013	1.51106	3.92068e-34
ENSG00000166224	0.515886	1.57178e-12	0.226497	0.0033093
ENSG00000166295	0.50797	2.4733e-24	0.144263	0.00733468
ENSG00000122884	0.722353	1.20347e-31	0.24193	0.000333536
ENSG00000156042	0.8751	1.05402e-09	0.651922	1.35274e-05
ENSG00000166343	0.766669	0.000593085	0.794894	0.000464726
ENSG00000166348	0.215741	0.016781	0.247248	0.00339623
ENSG00000250959	0.689759	1.06343e-06	0.393066	0.00828159
ENSG00000235316	0.603322	0.000395765	0.431851	0.0146141
ENSG00000279088	0.500462	6.73741e-08	0.338328	0.000438776
ENSG00000196968	0.435186	3.14105e-05	0.40525	0.000112582
ENSG00000138326	0.29421	3.55798e-48	0.0512081	0.00835568
ENSG00000272734	0.350682	0.00693276	0.290667	0.028785
ENSG00000095564	0.370585	2.70327e-25	0.21118	9.85095e-09
ENSG00000138190	0.142189	0.0310091	0.249017	0.000124577
ENSG00000155629	0.40314	0.00127142	0.560857	6.18193e-06
ENSG00000171160	0.88437	6.42808e-11	0.646173	6.072e-06
ENSG00000120053	0.232561	7.83931e-05	0.349032	7.27029e-10
ENSG00000196072	0.155903	0.0468419	0.213932	0.00475968
ENSG00000099194	0.753921	0	1.1106	0
ENSG00000235823	0.710985	1.4015e-09	0.879868	1.3895e-15
ENSG00000107821	0.27825	0.0342575	0.430337	0.00122733
ENSG00000120049	0.450538	0.00258418	0.319638	0.035206
ENSG00000269609	0.727036	8.69761e-14	0.592334	3.95856e-09
ENSG00000138111	0.556832	0.000206386	1.03157	9.52184e-14
ENSG00000107954	1.2931	0.000590231	1.72648	1.01811e-06
ENSG00000108018	0.493587	4.1677e-05	0.239435	0.0495404
ENSG00000119950	0.812401	2.71818e-22	0.422604	2.65656e-06
ENSG00000150593	0.461993	4.55898e-16	0.294729	1.63374e-06
ENSG00000119927	0.324023	0.000181016	0.256583	0.00362322
ENSG00000148737	0.637779	1.61489e-07	0.477352	0.000151855
ENSG00000165672	0.910221	2.27802e-104	0.677275	1.8411e-56
ENSG00000138161	0.562704	0.0154055	0.57392	0.0169879
ENSG00000165752	0.309587	0.0116305	0.386744	0.00137244
ENSG00000261799	0.429796	0.0319252	0.631991	0.00142926
ENSG00000002016	0.264406	0.0220206	0.245446	0.0341419
ENSG00000111186	0.247588	0.0455432	1.07648	5.27632e-23
ENSG00000171792	0.221292	0.00462057	0.247661	0.00147021
ENSG00000078246	0.314579	0.000799697	0.234812	0.0142998
ENSG00000067182	0.296518	2.11891e-08	0.284025	1.76847e-07
ENSG00000250510	0.705513	0.000503205	1.16392	5.8074e-10
ENSG00000111664	0.48482	0.00239187	0.664287	2.64443e-05
ENSG00000010626	0.400132	0.0491778	0.554182	0.00519951
ENSG00000111674	0.213869	0.00988002	1.0771	6.94378e-51
ENSG00000111684	0.4329	3.80234e-05	0.677867	8.11255e-12
ENSG00000139178	0.656655	2.38292e-15	0.351551	6.89446e-05
ENSG00000205885	0.507945	7.52292e-08	0.246393	0.0137374
ENSG00000139182	0.26655	8.42548e-08	0.28485	5.06423e-09
ENSG00000111752	0.365297	0.00128	0.49771	6.91075e-06
ENSG00000150045	1.86103	0.000126418	1.28306	0.019986
ENSG00000178878	0.913314	8.36873e-05	0.737693	0.00177216
ENSG00000111348	0.264734	7.36602e-05	0.866327	2.79652e-47
ENSG00000211455	0.321753	9.53974e-07	0.259913	0.000136767
ENSG00000029153	0.197961	0.0176646	0.286667	0.000725366
ENSG00000139146	0.191606	6.02045e-08	0.140865	6.1955e-05
ENSG00000151746	0.339194	2.14632e-05	0.242803	0.00292314
ENSG00000177119	0.154538	0.00222645	0.116456	0.0234449
ENSG00000111371	0.496842	4.73838e-50	0.237607	3.51137e-12
ENSG00000134294	0.128821	2.47614e-06	0.319622	2.73996e-34
ENSG00000079337	0.925051	0.00519574	0.888826	0.0082468
ENSG00000174233	0.213637	0.00834349	0.757607	3.09743e-23
ENSG00000181929	0.3726	1.46656e-11	0.239227	1.8839e-05
ENSG00000167550	0.701532	4.14792e-05	0.700417	4.34463e-05
ENSG00000139636	0.556825	2.88975e-22	0.141587	0.0216972
ENSG00000167552	0.215408	0.000128937	0.93356	2.02673e-33
ENSG00000110844	1.04244	2.55666e-09	0.816854	9.67993e-06
ENSG00000139644	0.895072	1.03944e-292	0.796333	1.91557e-242
ENSG00000135472	1.50847	0.0337055	2.00637	0.00278591
ENSG00000110881	1.47402	6.87084e-113	0.858506	2.49208e-30
ENSG00000066117	0.326124	1.5126e-16	0.127033	0.00130811
ENSG00000050405	0.203805	0.000154266	0.207554	9.50057e-05
ENSG00000050426	0.407633	5.83738e-25	0.117325	0.00482065
ENSG00000135457	0.190906	0.000260357	0.194612	0.000115563
ENSG00000170545	0.367029	4.36646e-05	0.312057	0.000628959
ENSG00000110934	1.71458	8.1885e-05	1.93621	4.67971e-06
ENSG00000139629	0.513936	1.77737e-14	0.590651	1.02662e-17
ENSG00000139567	1.12478	0.00749767	1.14246	0.00747499
ENSG00000063046	0.0590397	0.00582318	0.129786	6.57704e-09
ENSG00000257337	0.45786	0.00394307	0.377112	0.0195388
ENSG00000139651	0.112793	0.0305205	0.149979	0.00336339
ENSG00000139626	1.64767	8.95661e-07	1.39102	9.76054e-05
ENSG00000135409	0.246066	0.0496651	0.903787	1.4884e-15
ENSG00000170653	0.398665	9.39962e-08	0.199477	0.0104933
ENSG00000094916	0.0896077	0.000839555	0.369954	2.21161e-51
ENSG00000135486	0.0398421	0.00258176	0.0355807	0.0104292
ENSG00000123405	0.218573	6.22103e-12	0.118557	6.76036e-05
ENSG00000123338	0.154658	0.000181566	0.121585	0.00174442
ENSG00000123360	0.639925	3.31399e-05	0.887373	2.36611e-09
ENSG00000135426	0.682609	0.000474373	1.42143	3.36159e-17
ENSG00000182796	0.580368	3.0138e-11	0.189725	0.0374165
ENSG00000065357	0.491694	2.30347e-05	0.313429	0.0092447
ENSG00000111540	0.497252	5.92999e-28	0.419716	2.78897e-20
ENSG00000139531	0.426185	6.25398e-11	0.146123	0.0342436
ENSG00000123411	0.566992	3.45745e-29	0.146081	0.00667955
ENSG00000229117	0.494056	2.04349e-132	0.22478	5.56073e-29
ENSG00000139641	0.161767	1.94963e-09	0.309036	1.38357e-32
ENSG00000092841	0.123744	0.000118218	0.258998	5.861e-17
ENSG00000258199	0.992247	0.0491553	1.07871	0.0337592
ENSG00000181852	0.895514	7.04487e-67	0.866953	2.74218e-66
ENSG00000139579	0.504255	4.42288e-19	0.550562	1.18651e-22
ENSG00000135473	0.26196	1.96223e-09	0.279918	6.46583e-11
ENSG00000076067	0.314349	0.00386689	0.389596	0.000330807
ENSG00000196531	0.289457	4.45821e-46	0.0979674	1.47772e-06
ENSG00000166860	0.509032	2.13981e-17	0.551923	3.87192e-21
ENSG00000166888	0.363317	4.61764e-15	0.161361	0.000397634
ENSG00000123384	0.892547	1.03602e-09	0.598125	8.93192e-05
ENSG00000179912	0.567815	7.97079e-11	0.395208	1.41015e-05
ENSG00000166986	0.631208	1.65411e-127	0.116127	2.59696e-05
ENSG00000155980	0.578532	4.00817e-28	0.394082	3.68497e-13
ENSG00000111012	0.536323	1.7405e-05	0.336712	0.00968079
ENSG00000123427	0.28425	0.00406435	0.294255	0.00236106
ENSG00000257698	0.381644	0.0487337	0.396921	0.00030991
ENSG00000111110	0.852923	7.96821e-28	0.509113	1.31653e-09
ENSG00000153179	0.166629	0.0225177	0.16219	0.0293815
ENSG00000135677	0.353591	1.78669e-10	0.474552	1.34826e-20
ENSG00000090382	0.246396	0.00406753	0.304843	0.000776843
ENSG00000139278	0.625048	0.000436513	0.433372	0.0135703
ENSG00000139289	0.208931	0.000182318	0.649748	2.6973e-36
ENSG00000187109	0.235919	3.55009e-37	0.167493	1.73011e-20
ENSG00000139323	0.365467	3.91013e-06	0.228771	0.00474246
ENSG00000257893	0.823645	0.0213272	1.12306	0.00115013
ENSG00000173598	0.299709	3.89777e-25	0.148173	0.00258401
ENSG00000198015	0.215772	1.41098e-07	0.112609	0.00616475
ENSG00000136014	0.239384	0.0102621	0.387871	2.41732e-05
ENSG00000111144	0.21433	0.000172916	0.158432	0.0057592
ENSG00000111145	0.297218	0.00385897	0.214032	0.0418851
ENSG00000111696	0.206939	0.000254332	0.173136	0.00222161
ENSG00000136010	1.67883	1.72893e-35	0.570848	0.0005261
ENSG00000136044	0.230359	0.0130525	0.202487	0.0279125
ENSG00000084112	0.352672	1.66747e-05	0.186996	0.024458
ENSG00000139428	0.27028	0.000137167	0.499137	6.3002e-13
ENSG00000139436	0.399274	1.23327e-07	0.334507	1.27914e-05
ENSG00000174456	0.814711	2.2162e-25	0.555641	1.44065e-11
ENSG00000151164	0.750566	0.0408876	0.816647	0.0250603
ENSG00000111275	0.496813	7.34538e-09	0.247374	0.00527748
ENSG00000234608	0.206185	0.023833	0.207297	0.0238691
ENSG00000089022	0.210268	3.12166e-05	0.127936	0.014963
ENSG00000198270	0.19231	0.0484724	0.381818	4.63811e-05
ENSG00000089248	0.400618	1.06885e-29	0.0945277	0.0118125
ENSG00000089009	0.23153	2.98472e-12	0.0446897	0.0100415
ENSG00000151176	0.732017	1.48246e-49	0.643245	3.30499e-41
ENSG00000139410	0.443635	2.65906e-09	0.657472	1.49539e-18
ENSG00000111412	0.306012	1.11222e-06	0.262817	3.95871e-05
ENSG00000135090	0.149205	0.00104801	0.193498	2.26964e-05
ENSG00000089157	0.463592	0	0.128571	5.0626e-21
ENSG00000257218	0.187683	0.00665668	0.233041	0.000821737
ENSG00000110917	0.327785	1.26486e-16	0.574318	5.82367e-60
ENSG00000170633	0.128451	0.0179883	0.161676	0.00426995
ENSG00000256546	0.794677	5.47911e-11	0.67412	1.25367e-07
ENSG00000175727	0.0966096	0.000335883	0.28003	1.15555e-27
ENSG00000176383	0.615766	0.016222	0.714346	0.00499478
ENSG00000130779	0.635161	5.60232e-44	0.351529	1.00631e-13
ENSG00000130783	0.784199	0.00228002	0.57269	0.0332075
ENSG00000051825	0.159124	0.00107494	0.131542	0.00669328
ENSG00000280120	0.364728	0.01377	0.368234	0.0131238
ENSG00000073060	0.257937	3.11715e-13	0.765927	5.29309e-125
ENSG00000278266	0.386044	0.00197337	0.356514	0.00545622
ENSG00000214029	0.565709	3.20997e-06	0.570905	3.00031e-06
ENSG00000226057	0.416154	5.52976e-09	0.168954	0.0246607
ENSG00000165475	0.449938	0.0162201	0.464126	0.0129279
ENSG00000165487	0.187094	0.00209034	0.131055	0.0300682
ENSG00000102699	0.165142	0.00529653	0.154951	0.00896474
ENSG00000132932	2.42387	4.08991e-08	2.0384	1.79197e-05
ENSG00000133111	0.24083	0.0494083	0.332034	0.00544027
ENSG00000170919	0.57746	3.50011e-05	0.477679	0.000924158
ENSG00000139687	0.298687	2.61079e-09	0.319911	1.69444e-10
ENSG00000102531	0.265662	2.10606e-07	0.323517	4.64632e-11
ENSG00000102547	0.39453	0.0111239	0.524932	0.000755564
ENSG00000136169	0.492576	2.55525e-07	0.490334	2.85145e-07
ENSG00000136144	0.18404	0.013908	0.298879	5.91887e-05
ENSG00000123179	0.340225	0.00607876	0.306529	0.0146114
ENSG00000123191	0.10283	0.0203303	0.318685	7.95598e-14
ENSG00000273523	1.5888	0.0331234	1.61585	0.0281026
ENSG00000152749	0.758141	1.69568e-10	0.380839	0.00247644
ENSG00000125257	0.0916594	0.0112333	0.273786	3.41265e-15
ENSG00000065150	0.29415	4.33271e-23	0.222969	2.0904e-14
ENSG00000125246	0.50541	0.0136192	0.466449	0.0228351
ENSG00000134871	0.546644	7.45007e-05	0.477611	0.000680882
ENSG00000185896	0.405911	6.37513e-19	0.147377	0.00200977
ENSG00000153531	0.726383	0.00635399	0.649967	0.0162648
ENSG00000184497	0.963181	0.0376093	1.56329	0.000202161
ENSG00000100814	0.911825	1.14711e-73	0.341916	9.91969e-10
ENSG00000129566	0.544826	7.70052e-16	0.282359	7.43314e-05
ENSG00000100823	0.245543	2.06479e-12	0.152732	1.26336e-05
ENSG00000129538	0.908871	1.59164e-10	1.43704	2.45423e-28
ENSG00000100802	0.43964	0.000476604	0.330243	0.00856361
ENSG00000139880	0.566175	4.06152e-11	0.817264	4.33766e-23
ENSG00000179933	0.208466	0.00408272	0.387599	3.85265e-08
ENSG00000092068	0.376735	1.82736e-13	0.893672	3.91001e-82
ENSG00000235194	0.403724	0.000703764	0.27457	0.0337401
ENSG00000213983	0.38258	1.18229e-06	0.17204	0.0342854
ENSG00000215256	0.362881	0.0088837	0.398875	0.00414907
ENSG00000100889	0.83954	3.74543e-59	0.244442	1.29804e-05
ENSG00000150527	0.744891	0.0227936	0.677958	0.0465235
ENSG00000125375	0.55854	5.44843e-09	0.267218	0.0150217
ENSG00000100504	1.11218	1.10523e-62	1.01082	6.24024e-50
ENSG00000257621	0.556806	3.50605e-22	0.294704	7.17878e-07
ENSG00000100625	0.216928	0.0342485	0.32737	0.00139759
ENSG00000054690	0.534343	8.31909e-13	0.437324	1.07511e-08
ENSG00000100564	0.578985	5.7467e-13	0.311711	0.000232222
ENSG00000081181	0.975637	7.55417e-19	0.499796	4.38944e-05
ENSG00000072042	0.142615	0.00470486	0.596403	6.99016e-37
ENSG00000072121	0.337622	7.38163e-07	0.170711	0.0150337
ENSG00000197555	0.166345	0.0173217	0.231991	0.000851466
ENSG00000080815	0.264078	9.70622e-06	0.235542	0.000114105
ENSG00000100767	0.500493	3.21692e-05	0.676275	2.84996e-09
ENSG00000187097	0.156131	0.034559	0.230945	0.00174965
ENSG00000205659	0.516135	5.15141e-05	0.279151	0.0346117
ENSG00000140044	1.55175	7.39577e-14	0.855312	0.000359024
ENSG00000133935	0.220481	0.00357299	0.404202	5.71679e-08
ENSG00000119699	0.64944	0.000397663	0.557442	0.00305142
ENSG00000119715	0.740575	3.012e-24	0.749786	1.28939e-24
ENSG00000151445	0.21799	0.0123668	0.177036	0.0462683
ENSG00000071537	0.54483	3.0003e-24	0.196781	0.000517711
ENSG00000054983	0.591953	5.51713e-11	0.755122	5.17111e-17
ENSG00000015133	0.280269	2.50093e-05	0.132639	0.0491383
ENSG00000197119	0.593818	1.30528e-18	1.01762	6.77799e-57
ENSG00000258581	2.46276	0.000338634	1.85451	0.018106
ENSG00000078304	0.270272	6.82119e-17	0.679377	3.31775e-115
ENSG00000196663	0.377476	0.00476195	0.346484	0.00916923
ENSG00000156381	0.315322	0.00439708	0.425908	0.000101078
ENSG00000126215	0.345884	0.000507919	0.336994	0.000979611
ENSG00000185100	0.54999	4.26121e-06	0.298299	0.0166609
ENSG00000179364	0.300418	0.000176338	0.347023	2.01785e-05
ENSG00000114062	0.10935	0.0136705	0.192554	7.368e-06
ENSG00000140199	0.811574	1.39392e-53	0.636806	3.77894e-32
ENSG00000128965	1.77771	1.99504e-35	0.671089	0.000130641
ENSG00000187446	0.101417	0.011114	0.154315	8.79412e-05
ENSG00000247556	0.260019	1.91349e-15	0.12803	8.41138e-05
ENSG00000159433	0.67988	1.23669e-26	0.226218	0.00104534
ENSG00000140265	0.208112	0.000125663	0.137146	0.0137129
ENSG00000237289	1.20153	0.00338549	1.85729	4.71026e-07
ENSG00000166762	0.356778	0.00367583	0.567565	2.03976e-06
ENSG00000166734	0.413417	8.68499e-19	0.200699	2.30855e-05
ENSG00000179523	0.448818	1.00261e-06	0.225097	0.0195718
ENSG00000229474	0.824949	7.84449e-05	1.05298	2.41968e-07
ENSG00000137857	0.658699	0.0132673	0.637714	0.0174688
ENSG00000104047	0.220001	0.00473351	0.226806	0.00379703
ENSG00000140287	1.63052	4.70826e-06	0.909699	0.0266337
ENSG00000244879	0.669342	2.74605e-49	0.416076	3.71527e-19
ENSG00000069966	0.361557	0.00626729	0.803507	2.8714e-10
ENSG00000137845	0.166982	7.33475e-07	0.0979367	0.00333199
ENSG00000128923	0.226356	3.29468e-05	0.598984	4.31647e-32
ENSG00000140299	0.32971	8.06637e-11	0.120587	0.0205467
ENSG00000129003	0.292566	1.58957e-13	0.103025	0.0105004
ENSG00000166128	0.292374	0.000183992	1.06674	5.92114e-54
ENSG00000169118	0.188253	0.0076365	0.241565	0.000531784
ENSG00000157890	0.830305	0.036077	1.01421	0.00803618
ENSG00000174444	0.402107	1.61104e-210	0.0998466	6.4548e-12
ENSG00000137764	0.185467	0.0244257	0.219719	0.00783969
ENSG00000137818	0.383291	7.04358e-114	0.0882225	1.58508e-07
ENSG00000066933	0.150465	0.0231633	0.13761	0.0441553
ENSG00000137868	0.727976	4.21067e-13	0.996072	6.42479e-25
ENSG00000178802	0.212194	0.00290773	0.290661	5.71594e-05
ENSG00000178761	0.48944	1.41614e-07	0.245558	0.0101765
ENSG00000140398	0.310313	0.00118763	0.195256	0.0447777
ENSG00000246877	1.48869	0.00295347	1.53344	0.00194789
ENSG00000185787	0.109801	8.90853e-06	0.226289	1.65561e-21
ENSG00000103811	0.100429	0.000583739	0.174552	8.24547e-11
ENSG00000103888	0.779089	0.000202768	0.49955	0.028748
ENSG00000183496	0.149594	0.00351889	0.374993	1.35181e-13
ENSG00000259518	0.882589	2.28481e-06	1.89636	1.71374e-33
ENSG00000182774	0.413471	2.91233e-57	0.0988276	0.000153276
ENSG00000103942	0.373889	0.015854	0.858997	2.0138e-09
ENSG00000169609	0.378775	1.94084e-11	0.185984	0.00136145
ENSG00000064726	0.115804	0.000782146	0.252011	7.42714e-15
ENSG00000136404	1.87184	1.32453e-20	1.54719	4.47393e-13
ENSG00000176371	0.467255	0.00189494	0.302858	0.0491138
ENSG00000259295	0.607087	8.88688e-16	0.437222	3.39794e-08
ENSG00000166825	0.120738	0.0156693	0.539501	1.85511e-29
ENSG00000259291	0.564727	0.0135337	0.870219	6.07043e-05
ENSG00000182054	0.463712	2.23395e-35	0.496387	2.4199e-40
ENSG00000185033	0.40367	1.28858e-12	0.695861	6.28014e-38
ENSG00000140575	0.233827	2.51056e-18	0.211909	6.31633e-16
ENSG00000196547	0.218284	2.60767e-17	0.189649	4.83591e-13
ENSG00000103852	0.520117	1.48548e-08	0.287583	0.0023266
ENSG00000261616	1.72516	0.00804814	1.62954	0.0140358
ENSG00000183060	0.265953	0.0028298	0.301444	0.000777933
ENSG00000154237	0.336459	2.03576e-08	0.306213	1.2959e-07
ENSG00000259658	0.510784	0.0216215	0.590632	0.00784392
ENSG00000226942	0.577508	0.0398945	0.733354	0.00906196
ENSG00000103148	0.0921987	0.0451619	0.107206	0.014923
ENSG00000167930	0.242507	0.00330869	0.37715	1.51272e-06
ENSG00000242612	0.449985	3.75651e-05	0.28567	0.0109467
ENSG00000090565	0.187687	0.0118349	0.32091	1.09555e-05
ENSG00000161999	0.557902	7.06059e-10	0.318456	0.000806508
ENSG00000162004	0.45256	4.72238e-05	0.328582	0.00367768
ENSG00000103253	0.278029	0.00212364	0.284444	0.00139553
ENSG00000138834	0.315161	2.32156e-17	0.278427	1.79101e-14
ENSG00000197774	0.145796	0.0084856	0.252368	3.65669e-06
ENSG00000008710	0.203226	1.44919e-06	0.110602	0.0079292
ENSG00000131653	0.113195	0.00220825	0.0911781	0.0120224
ENSG00000167965	0.120071	0.0112302	0.188755	4.83313e-05
ENSG00000172460	1.9772	2.86964e-18	1.76622	8.06733e-14
ENSG00000262370	1.42985	0.0261106	1.46685	0.0244464
ENSG00000263072	0.586577	1.38464e-06	0.368726	0.00375237
ENSG00000262468	0.619294	0.000888916	0.834562	4.06249e-06
ENSG00000262246	0.398657	0.000959852	0.278247	0.0250626
ENSG00000067836	0.250218	0.0393575	0.284762	0.0119395
ENSG00000067365	0.311709	5.75856e-05	0.180794	0.0235233
ENSG00000213853	0.245125	0.00682282	0.856966	3.53291e-25
ENSG00000263179	0.979857	1.32889e-19	0.534933	4.16973e-06
ENSG00000185338	1.5813	3.70775e-84	0.660816	5.69462e-12
ENSG00000189067	0.532845	8.36909e-20	0.526229	3.04029e-19
ENSG00000184602	0.459842	1.04045e-05	0.320443	0.00292733
ENSG00000122299	0.177386	0.000167641	0.121391	0.011297
ENSG00000006007	0.664148	1.01419e-27	0.538615	3.23463e-18
ENSG00000102897	0.581931	6.0533e-13	0.181999	0.0421253
ENSG00000185716	0.370959	0.00123357	0.258215	0.0252124
ENSG00000169189	0.207889	0.00403782	0.161958	0.0280593
ENSG00000177548	0.340888	0.00566289	0.374565	0.00256155
ENSG00000013364	0.951453	4.73821e-07	0.417972	0.0458084
ENSG00000174943	0.459621	1.68075e-10	0.199199	0.00804598
ENSG00000149926	1.08838	0.00533289	1.24158	0.00132871
ENSG00000149922	1.59201	0.0365805	1.96437	0.00755832
ENSG00000102879	1.48164	6.70102e-25	1.57574	1.80195e-28
ENSG00000169217	0.0975263	0.038973	0.161933	0.000379147
ENSG00000169957	0.204349	0.000144459	0.284468	7.42934e-08
ENSG00000169955	0.508786	0.0168166	0.498916	0.0210296
ENSG00000197162	0.420308	0.000240916	0.264494	0.0256044
ENSG00000102870	0.115516	0.017405	0.138464	0.00454342
ENSG00000175938	0.563764	1.26686e-07	0.50019	8.44216e-07
ENSG00000052344	1.06257	2.77771e-16	0.500343	0.000554194
ENSG00000169896	2.60838	1.26753e-107	1.10145	1.57512e-13
ENSG00000140678	0.587327	0.0296396	0.557845	0.0484544
ENSG00000279795	0.575328	0.00827043	0.502504	0.0228348
ENSG00000261239	2.69552	0.0002422	3.39423	4.01782e-07
ENSG00000103479	0.126769	0.00604693	0.248697	1.25836e-07
ENSG00000205336	1.84711	3.53127e-10	1.43563	3.53947e-06
ENSG00000159625	1.26802	0.0224092	1.12198	0.0470929
ENSG00000140854	0.417858	8.93323e-15	0.292175	1.01842e-07
ENSG00000103005	0.154721	0.00157666	0.1027	0.0429137
ENSG00000125107	0.168623	1.70742e-11	0.107067	1.29059e-05
ENSG00000172828	0.676908	2.74988e-08	0.547032	1.49032e-05
ENSG00000135722	0.765736	2.6033e-12	0.422287	0.000340191
ENSG00000140939	0.665676	1.14248e-11	0.450729	2.55175e-05
ENSG00000103044	0.5709	0.042825	0.636788	0.0242149
ENSG00000261556	0.935226	1.64066e-12	0.447578	0.00247472
ENSG00000090861	0.372645	5.13623e-48	0.0627383	0.0153844
ENSG00000259972	0.446035	0.0124859	0.450077	0.0143979
ENSG00000140839	0.723295	5.72562e-06	0.40845	0.0100743
ENSG00000090863	0.476495	5.63728e-32	0.208089	7.73227e-07
ENSG00000168404	0.868192	1.68403e-12	1.22574	2.03294e-29
ENSG00000166816	0.63631	0.0113893	0.689149	0.00618221
ENSG00000166822	0.430766	3.28416e-08	0.57153	8.02911e-14
ENSG00000065457	0.291031	1.73049e-05	0.163124	0.0192675
ENSG00000166473	1.51677	0.0113833	1.91068	0.000769215
ENSG00000153815	0.191801	5.87041e-09	0.35019	5.91518e-29
ENSG00000279841	1.2705	0.00754743	1.55035	0.000806086
ENSG00000197943	0.710592	3.22111e-16	0.565538	1.50925e-10
ENSG00000103160	0.5459	2.46789e-21	0.459636	3.86468e-15
ENSG00000167508	0.161077	0.00022437	0.640701	5.28611e-61
ENSG00000260630	0.4816	0.00106342	0.865319	2.39533e-09
ENSG00000259877	0.288309	0.00446893	0.378548	0.000202722
ENSG00000075399	0.530231	1.79688e-10	0.499179	4.93432e-09
ENSG00000158805	0.327245	1.3468e-10	0.449376	1.2446e-19
ENSG00000204991	0.305147	4.62366e-05	0.46536	1.37789e-10
ENSG00000258839	0.655005	5.36404e-08	0.483484	0.000131905
ENSG00000132386	1.2617	1.7833e-101	0.914474	1.98249e-49
ENSG00000141258	0.140699	0.0173693	0.163997	0.00663642
ENSG00000004660	0.237459	0.034844	0.458485	2.81517e-05
ENSG00000129219	1.25934	1.3301e-16	1.12258	8.68456e-13
ENSG00000091640	0.381186	8.55424e-06	0.237568	0.00698028
ENSG00000181885	0.694546	0.000367675	0.955788	3.27661e-07
ENSG00000181856	0.538206	0.00657312	0.456051	0.0214944
ENSG00000072818	0.648729	0.00459122	0.778408	0.00046652
ENSG00000179477	2.71486	0.00459384	2.70274	0.00475512
ENSG00000161970	0.328568	8.80178e-06	0.304974	4.12912e-05
ENSG00000109099	0.137155	0.0298503	0.266316	1.28891e-05
ENSG00000223878	1.13629	0.0376487	1.31897	0.0132044
ENSG00000011295	0.151877	0.0161166	0.380481	2.15387e-10
ENSG00000108474	0.490354	3.66278e-06	0.23393	0.0362615
ENSG00000175061	0.726674	7.805e-163	0.235625	4.27457e-17
ENSG00000072310	0.887891	5.64393e-137	1.00367	1.99568e-181
ENSG00000141034	0.402921	0.00122015	0.350731	0.00589685
ENSG00000265646	0.708004	1.01581e-10	0.433756	0.000151264
ENSG00000109046	0.194817	1.74641e-09	0.299102	1.36742e-22
ENSG00000168961	0.873118	5.97772e-06	0.910196	2.9483e-06
ENSG00000109084	0.273165	1.11215e-10	0.272601	1.73747e-10
ENSG00000258472	0.445965	0.00168508	0.574177	4.50452e-05
ENSG00000109107	0.984181	1.73472e-27	1.52211	3.73668e-76
ENSG00000167524	0.301399	0.00341361	0.535632	1.21053e-07
ENSG00000167525	0.555688	2.8982e-08	0.506963	3.90198e-07
ENSG00000198242	0.388129	1.43991e-71	0.125535	1.48146e-08
ENSG00000132589	0.282497	7.97312e-18	0.216843	2.21155e-10
ENSG00000160551	0.117184	0.00105996	0.254313	1.11632e-13
ENSG00000167549	0.49429	0.000144348	0.733812	3.84961e-09
ENSG00000279337	1.32683	7.10487e-06	1.43347	1.09311e-06
ENSG00000126860	1.23844	1.15365e-05	0.749285	0.0231573
ENSG00000176749	0.245737	0.0317579	0.45672	3.87101e-05
ENSG00000278259	0.213735	6.05474e-10	0.174491	1.87316e-07
ENSG00000278540	0.309483	6.9758e-28	0.577832	4.92753e-106
ENSG00000275023	0.271152	1.15694e-17	0.188798	1.84223e-09
ENSG00000276293	0.232403	5.73432e-08	0.248065	4.9417e-09
ENSG00000125691	0.464596	2.75674e-111	0.192057	2.17821e-22
ENSG00000108298	0.264186	3.47173e-41	0.0783105	1.42433e-05
ENSG00000108306	0.294861	5.95882e-07	0.246734	3.19433e-05
ENSG00000161395	0.70654	7.02584e-11	0.549315	9.65407e-07
ENSG00000108349	0.112879	0.00337771	0.171242	1.11613e-05
ENSG00000108352	0.362285	0.0331605	0.617739	0.000164252
ENSG00000171475	0.267337	8.86911e-06	0.326551	4.04772e-08
ENSG00000131746	1.94049	0.0141672	2.35819	0.00152729
ENSG00000131473	0.134849	1.21513e-07	0.518312	8.9077e-105
ENSG00000168256	0.38125	5.41318e-14	0.11584	0.0273046
ENSG00000187595	1.03945	0.0201164	1.13583	0.0114261
ENSG00000108773	0.247521	2.9787e-11	0.1864	4.67642e-07
ENSG00000173757	0.255206	3.18222e-19	0.148585	1.49619e-07
ENSG00000033627	0.170811	1.17128e-09	0.106021	9.30023e-05
ENSG00000267632	0.62198	0.000653283	0.786363	7.09283e-06
ENSG00000131469	0.378321	4.26319e-62	0.101366	8.65825e-06
ENSG00000267002	0.426845	5.28587e-10	0.231017	0.00112235
ENSG00000188554	0.21097	7.59677e-08	0.16141	4.99704e-05
ENSG00000141349	0.259823	9.28166e-06	0.260067	8.83965e-06
ENSG00000108840	0.165784	0.00120224	0.2189	1.1129e-05
ENSG00000030582	0.480262	3.46074e-33	0.197837	1.48905e-06
ENSG00000172992	0.270077	0.000250895	0.341127	3.30952e-06
ENSG00000214425	0.418563	3.36624e-06	0.438614	1.95986e-06
ENSG00000263142	0.409728	0.00014407	0.311302	0.0062371
ENSG00000004897	0.288812	3.98196e-15	0.0947042	0.0136459
ENSG00000198336	0.40915	1.24216e-17	0.73957	2.87449e-60
ENSG00000120075	0.456864	0.000879096	0.303625	0.0402009
ENSG00000136436	0.217397	3.05453e-05	0.147115	0.00504371
ENSG00000121104	0.295995	1.15231e-10	0.273681	2.93669e-09
ENSG00000167105	1.14067	3.09115e-05	1.10017	9.26995e-05
ENSG00000006282	0.269104	0.0199925	0.643876	1.49162e-08
ENSG00000279059	0.41579	0.00720392	0.402228	0.00884416
ENSG00000166292	1.07123	3.67819e-09	0.531291	0.00770165
ENSG00000121064	0.406685	0.000419932	0.429119	0.000209836
ENSG00000264112	0.565845	2.80652e-12	0.624687	1.22477e-14
ENSG00000005379	0.806419	4.29583e-09	1.46317	3.81415e-33
ENSG00000175175	0.560741	1.66552e-09	0.900046	4.71103e-25
ENSG00000224738	1.11771	0.00541724	1.31688	0.000744484
ENSG00000175155	0.669992	2.25154e-06	0.321999	0.0342146
ENSG00000068097	0.527552	3.19625e-12	0.300538	7.33141e-05
ENSG00000267248	0.443809	0.0304263	0.502757	0.0146095
ENSG00000265971	2.19583	0.0142573	2.13522	0.0169335
ENSG00000266173	0.331918	0.015387	0.368321	0.00880787
ENSG00000214176	0.305227	3.73688e-05	0.283104	0.000148314
ENSG00000176809	0.388693	0.0478688	0.48746	0.0110948
ENSG00000120063	0.156649	0.00194748	0.137898	0.00420055
ENSG00000108946	0.185882	1.69473e-05	0.363011	2.68972e-19
ENSG00000154258	1.89897	0.0202986	1.99394	0.0144632
ENSG00000154262	1.21407	7.80544e-05	0.878878	0.00916596
ENSG00000179604	0.199485	0.00714518	0.650516	3.25712e-21
ENSG00000172809	0.262983	3.30133e-13	0.0831989	0.0119348
ENSG00000141540	0.80218	4.45926e-16	0.5835	1.86268e-08
ENSG00000183034	1.57582	0.0293716	2.05199	0.00166391
ENSG00000182173	0.137712	0.0173897	0.327307	6.89484e-09
ENSG00000073350	0.258399	0.00289049	0.209227	0.0169029
ENSG00000266714	0.700455	2.16905e-15	0.669756	8.8349e-13
ENSG00000132475	0.151108	7.23602e-12	0.0525693	0.0152958
ENSG00000132471	0.53177	1.25707e-32	0.478214	7.58496e-27
ENSG00000132481	0.50196	0.0267574	0.563572	0.0115615
ENSG00000188878	0.376167	0.00260425	0.498168	8.13791e-05
ENSG00000182534	0.540578	2.01378e-18	0.443188	3.85858e-12
ENSG00000181038	0.30657	0.000300214	0.183718	0.0350471
ENSG00000167889	0.678462	0.0049883	1.85802	7.32392e-22
ENSG00000141527	1.70873	0.0219178	2.28558	0.000834297
ENSG00000262580	1.10984	0.00020899	0.852522	0.0062417
ENSG00000181523	0.309051	0.00331651	0.368096	0.000457497
ENSG00000173821	0.41041	1.19641e-31	0.26019	1.35942e-13
ENSG00000141552	0.155904	0.00476909	0.120014	0.0374193
ENSG00000265688	0.372298	0.00757774	0.512815	0.000228637
ENSG00000169696	0.174257	0.0172797	0.147256	0.0468863
ENSG00000169710	0.363339	1.50029e-102	0.739855	0
ENSG00000181396	0.266079	4.62984e-06	0.122442	0.0409473
ENSG00000101596	0.134478	6.4721e-06	0.0596091	0.0430689
ENSG00000132205	1.1078	1.90385e-08	0.712345	0.000835623
ENSG00000101577	0.23505	6.8084e-05	0.203549	0.00058643
ENSG00000262001	0.970741	1.01244e-23	0.863735	2.18511e-18
ENSG00000235552	0.615646	0.00177664	0.597933	0.00331387
ENSG00000168461	0.111499	0.0285747	0.401154	6.03024e-18
ENSG00000101773	0.208424	0.00043939	0.131445	0.0285964
ENSG00000154059	0.280945	0.000914875	0.36022	2.04242e-05
ENSG00000078142	0.125038	0.0429761	0.142864	0.024812
ENSG00000141627	0.400848	7.85774e-09	0.254554	0.000372652
ENSG00000265681	0.377604	7.08796e-08	0.183088	0.0111568
ENSG00000101751	0.405829	7.48546e-05	0.3159	0.00272105
ENSG00000134440	0.491925	3.08104e-43	0.497303	2.15393e-45
ENSG00000141682	0.444712	2.64088e-13	0.257702	4.79375e-05
ENSG00000166347	0.299138	0.0075737	0.355751	0.00169491
ENSG00000101255	0.980608	1.29112e-108	0.255843	8.70656e-08
ENSG00000125895	0.197427	0.00925401	0.263191	0.000512441
ENSG00000198053	0.283324	0.00393702	0.54003	1.43058e-08
ENSG00000132635	0.400395	6.40316e-12	0.289627	1.03798e-06
ENSG00000132670	0.136611	0.000868845	0.132006	0.00121311
ENSG00000088812	0.277505	7.26789e-09	0.321772	1.00253e-11
ENSG00000101236	0.33389	1.46924e-23	0.300894	3.41108e-20
ENSG00000088826	0.49845	2.09748e-06	0.938888	4.22961e-23
ENSG00000125772	0.593759	9.77659e-30	0.366938	1.31114e-11
ENSG00000101311	0.897676	0.01083	2.03035	2.49594e-12
ENSG00000089006	0.0837492	0.0160563	0.129483	0.000105471
ENSG00000259974	2.75554	6.49979e-18	0.889852	0.047489
ENSG00000101474	0.252748	8.28945e-08	0.109775	0.0221341
ENSG00000101003	0.142151	0.00859435	0.319934	1.1403e-09
ENSG00000126003	0.191411	2.16698e-05	0.0886985	0.0483571
ENSG00000149600	0.57922	1.75443e-23	0.449109	1.41078e-14
ENSG00000131069	0.145547	0.00627174	0.64439	5.60992e-39
ENSG00000101000	1.05893	4.99853e-19	0.543037	2.72853e-05
ENSG00000126005	0.406009	0.000671008	0.417705	0.000522012
ENSG00000101445	0.200364	0.00371354	0.676184	4.75518e-26
ENSG00000101452	0.161622	0.033879	0.148873	0.0467048
ENSG00000185513	0.162582	0.0390363	0.57429	1.74347e-13
ENSG00000101052	0.241651	0.00534097	0.310593	0.000260718
ENSG00000223891	0.766543	0.00243395	0.525664	0.0485161
ENSG00000168734	0.620725	1.20979e-08	0.25171	0.0195004
ENSG00000101104	0.496935	3.63835e-25	0.113961	0.0251714
ENSG00000101109	0.183603	0.000118055	0.284587	9.77836e-10
ENSG00000198026	0.170082	0.0053157	0.146091	0.0176361
ENSG00000177410	0.990464	2.77751e-65	0.340171	1.20718e-07
ENSG00000158480	0.231316	0.00534828	0.256215	0.00264763
ENSG00000042062	0.196741	2.41625e-10	0.0800526	0.00950384
ENSG00000223492	1.52059	0.0139809	1.3973	0.0294701
ENSG00000203896	0.385479	0.0120706	0.51975	0.000638004
ENSG00000171703	0.316608	0.000693629	0.386225	5.15007e-05
ENSG00000203880	0.369027	2.36701e-15	0.2537	9.39144e-08
ENSG00000282508	0.158936	0.0123343	0.222357	0.000387582
ENSG00000172232	0.459642	0.00862552	0.385542	0.0309465
ENSG00000198858	0.426757	6.93951e-32	0.15879	1.25727e-05
ENSG00000099622	0.371415	1.72436e-33	0.327983	1.23087e-27
ENSG00000115255	0.205953	9.91054e-06	0.137894	0.00234673
ENSG00000172081	0.357307	7.89406e-07	0.295131	7.31023e-05
ENSG00000104899	0.406781	1.00398e-07	0.247381	0.00175158
ENSG00000220008	0.900797	0.000166493	0.574328	0.0248464
ENSG00000178297	1.08017	4.17652e-07	0.660231	0.00510897
ENSG00000261342	0.812842	7.57098e-07	0.361102	0.0448464
ENSG00000167658	0.576769	0	0.293679	2.18758e-92
ENSG00000178078	0.43482	0.0293881	0.448662	0.028992
ENSG00000130255	0.411975	1.49032e-43	0.0708285	0.0181381
ENSG00000105519	0.746507	0.00159699	0.515122	0.0368653
ENSG00000205744	0.655886	0.0135956	1.1804	1.45213e-06
ENSG00000125657	0.405964	4.456e-09	0.885142	1.50507e-41
ENSG00000125726	1.30533	1.69825e-06	1.15315	3.19748e-05
ENSG00000125730	0.549399	9.97147e-09	0.328019	0.00101704
ENSG00000104921	2.09734	2.14056e-07	1.76764	2.37539e-05
ENSG00000104938	1.40479	0.00048287	1.82363	1.55599e-06
ENSG00000233927	0.432163	2.47531e-73	0.220231	2.99271e-20
ENSG00000171469	0.189671	0.0113558	0.178353	0.0185485
ENSG00000267106	0.959195	0.000716793	0.670438	0.0278027
ENSG00000130812	0.999668	0.00935729	1.19133	0.00183494
ENSG00000105376	0.278273	1.28116e-11	0.123638	0.00254416
ENSG00000079805	0.0950363	0.000916865	0.0833418	0.00259115
ENSG00000214212	1.45382	0.0193296	1.38549	0.0325264
ENSG00000130733	0.176507	0.0262702	0.220414	0.00333123
ENSG00000130164	0.838005	1.62199e-110	1.09742	1.35687e-214
ENSG00000130175	0.34495	1.14286e-37	0.110211	4.26721e-05
ENSG00000130159	0.309218	1.77351e-05	0.154863	0.0334798
ENSG00000198551	0.382413	0.00088476	0.398306	0.000919177
ENSG00000104774	0.610512	6.10149e-28	0.164756	0.00532996
ENSG00000104915	0.283609	0.00019188	0.296466	9.74525e-05
ENSG00000104957	0.282676	0.000129071	0.147768	0.0443013
ENSG00000123146	0.245305	8.26103e-09	0.205086	6.64242e-06
ENSG00000132002	0.15288	2.59046e-05	0.12797	0.000480675
ENSG00000160961	0.379702	0.000601406	0.270211	0.0159768
ENSG00000167460	0.0673099	0.0232788	0.0816548	0.00575262
ENSG00000072958	0.210859	8.6553e-05	0.345818	3.4995e-11
ENSG00000130299	0.435216	6.94911e-24	0.28089	2.44256e-10
ENSG00000130303	0.400234	1.74818e-25	0.292781	9.37611e-15
ENSG00000282851	0.512267	0.00106351	0.368052	0.022161
ENSG00000130304	0.545349	0.00274468	0.411568	0.0282102
ENSG00000105640	0.374493	2.48113e-94	0.0376453	0.0468217
ENSG00000130518	1.31935	0.000180351	1.00543	0.00741309
ENSG00000130522	0.257045	1.33558e-06	0.442456	3.91693e-08
ENSG00000105662	0.526449	8.01749e-08	0.534462	5.8094e-08
ENSG00000184162	0.320303	0.000261985	0.235241	0.00862447
ENSG00000196705	0.244947	6.25709e-06	0.201874	0.000270693
ENSG00000267243	0.2246	0.017247	0.304933	0.000800479
ENSG00000266976	0.58476	3.89225e-226	0.472854	1.11512e-153
ENSG00000161249	2.09343	0.00160878	2.5233	2.99861e-05
ENSG00000105668	1.90891	0.00371723	2.38386	0.000143546
ENSG00000161265	0.618236	0.00457668	0.540513	0.0161347
ENSG00000167595	0.539228	5.21699e-12	0.357029	1.05699e-05
ENSG00000011600	3.69794	6.5009e-06	3.30385	0.000154999
ENSG00000105254	0.625645	2.05467e-15	0.538023	1.78586e-11
ENSG00000167642	0.74064	0.0452633	1.23269	0.000312234
ENSG00000099338	1.41251	0.00101851	0.963545	0.0392206
ENSG00000171777	0.698984	1.68873e-06	0.463726	0.00246922
ENSG00000187994	1.06245	5.54098e-13	0.848808	3.04401e-08
ENSG00000269069	0.739963	0.0341808	0.814662	0.021715
ENSG00000130758	0.299682	0.0014405	0.259651	0.00668344
ENSG00000090006	0.470581	5.46401e-57	0.401545	4.3785e-43
ENSG00000123815	0.301291	0.000452278	0.276802	0.00117982
ENSG00000188493	0.639058	6.94607e-14	0.317793	0.000535261
ENSG00000167600	0.804151	3.09097e-09	0.838819	9.38713e-10
ENSG00000105372	0.410704	1.84271e-107	0.112437	5.79107e-09
ENSG00000105404	1.17189	4.48561e-27	0.855752	3.90522e-14
ENSG00000105429	0.276078	1.00477e-07	0.214483	3.10546e-05
ENSG00000213904	1.22252	0.0336281	1.25592	0.0305986
ENSG00000167378	0.215518	0.00309046	0.164012	0.0247841
ENSG00000011422	0.366756	0.000197029	0.265321	0.00836417
ENSG00000073008	0.279456	3.3258e-05	0.159283	0.0188059
ENSG00000186567	0.924473	5.23058e-07	0.900408	1.74255e-06
ENSG00000279095	0.777874	9.93598e-05	0.474645	0.0225386
ENSG00000130202	0.259468	1.7173e-11	0.191141	4.7153e-07
ENSG00000130203	0.321732	9.47159e-16	0.611289	1.07135e-58
ENSG00000130208	0.608843	1.06996e-16	0.615683	0.00106451
ENSG00000010310	0.295878	0.00015219	0.462543	3.20465e-09
ENSG00000011478	0.303197	0.000670598	0.45328	4.49669e-07
ENSG00000104936	0.596868	3.33562e-25	0.337855	1.90769e-08
ENSG00000268621	0.72535	0.00151599	1.37422	1.68372e-11
ENSG00000268879	0.842255	0.0338012	1.25873	0.000984632
ENSG00000268460	1.02299	0.0234869	1.53855	0.00026694
ENSG00000042753	0.113421	0.0151482	0.151745	0.00100812
ENSG00000105327	0.229877	0.0101013	0.199037	0.0232621
ENSG00000105373	0.563555	6.6046e-107	0.174211	1.16313e-10
ENSG00000105483	0.337717	3.14947e-06	0.204696	0.00587389
ENSG00000268001	0.398882	0.00302637	0.396321	0.00350892
ENSG00000105464	0.395598	2.0321e-10	0.442812	1.57205e-12
ENSG00000105443	0.199933	1.83954e-05	0.217585	2.46599e-06
ENSG00000063180	0.640682	2.87043e-07	0.673604	6.66584e-08
ENSG00000087074	0.443393	5.15966e-48	0.409098	2.40799e-43
ENSG00000104805	0.37195	3.12883e-28	0.236494	1.80982e-12
ENSG00000104812	0.374284	5.71653e-11	0.482426	1.5796e-18
ENSG00000130529	0.37299	5.40907e-06	0.18926	0.0258027
ENSG00000104894	0.38196	1.8023e-06	0.613009	3.37468e-16
ENSG00000142541	0.648923	6.33162e-106	0.217734	6.40011e-13
ENSG00000142534	0.336461	3.02258e-93	0.119574	5.30519e-12
ENSG00000104870	0.702893	9.79736e-12	0.447899	3.65108e-05
ENSG00000142552	0.731037	3.01807e-08	0.530081	0.000156412
ENSG00000126456	0.100172	0.0478029	0.153347	0.00213192
ENSG00000169169	0.869912	0.000508936	1.29598	2.88899e-08
ENSG00000104946	0.519958	4.46538e-10	0.451078	3.58346e-08
ENSG00000131408	0.186684	0.00103612	0.438679	3.7518e-16
ENSG00000131400	0.460523	0.00139558	0.541655	0.000157038
ENSG00000161677	0.609847	4.49111e-08	0.562799	5.32154e-07
ENSG00000167751	1.07325	0.00577382	1.40624	0.000174326
ENSG00000105383	0.80081	2.56359e-37	0.518694	4.07783e-15
ENSG00000186806	0.433623	0.000476599	0.765943	6.40856e-11
ENSG00000142512	0.560712	0.00655163	0.910574	2.24042e-06
ENSG00000213822	1.71258	0.0382855	2.23756	0.00338163
ENSG00000105497	0.506882	1.73904e-15	0.254592	9.71446e-05
ENSG00000125505	0.140485	4.91912e-05	0.288156	2.56536e-18
ENSG00000170889	0.189827	3.04683e-20	0.084492	3.11531e-05
ENSG00000160439	0.152278	0.0423265	0.247614	0.000939814
ENSG00000105048	0.106283	0.0102417	0.141302	0.000511308
ENSG00000167646	0.258686	0.0285577	0.304765	0.00980357
ENSG00000108107	0.369566	1.32952e-78	0.150465	5.05952e-12
ENSG00000083838	0.487623	0.00348763	0.454448	0.00625802
ENSG00000083807	0.500209	4.90219e-05	0.522464	6.01488e-06
ENSG00000119574	0.212972	0.00984999	0.341818	2.55475e-05
ENSG00000130725	0.283777	1.65221e-06	0.298696	2.52527e-07
ENSG00000099326	0.24438	4.4757e-05	0.210497	0.00042711
ENSG00000213753	0.440373	1.34496e-07	0.4358	5.31829e-08
ENSG00000242259	0.455032	5.97358e-27	0.200228	3.75501e-06
ENSG00000215012	0.195088	1.52601e-10	0.223329	6.62096e-14
ENSG00000184470	0.296241	2.02697e-15	0.174348	2.96254e-06
ENSG00000232926	0.60673	0.0130568	0.547153	0.0273885
ENSG00000093010	0.362665	1.98025e-36	0.166791	1.21485e-08
ENSG00000099889	0.147287	0.000470408	0.501737	1.13519e-33
ENSG00000099899	0.225905	1.46567e-11	0.177325	5.24126e-08
ENSG00000099917	0.0947036	0.000113239	0.107718	7.35485e-06
ENSG00000099949	0.389637	1.49806e-45	0.212723	8.46616e-15
ENSG00000279278	0.249927	0.0236955	0.442906	0.000138702
ENSG00000133519	0.528899	0.00210151	1.96959	1.59938e-49
ENSG00000187792	0.42733	0.00368527	0.769098	3.04291e-08
ENSG00000099953	0.61557	0.0479095	0.932527	0.00169833
ENSG00000273295	0.760714	0.000468285	0.592832	0.00945524
ENSG00000215481	0.513453	0.0248259	1.03608	8.54688e-07
ENSG00000272977	0.856863	0.000471923	0.825077	0.000858706
ENSG00000100077	0.255364	0.00793687	0.387046	3.74103e-05
ENSG00000100154	0.266393	0.0192217	0.27836	0.0142522
ENSG00000186998	0.396601	0.00228962	0.566374	1.80902e-05
ENSG00000184117	0.166058	0.0193224	0.333563	2.90396e-06
ENSG00000214491	0.33986	4.47045e-05	0.933849	2.45311e-36
ENSG00000185133	0.854057	0.00168389	1.455	4.10833e-09
ENSG00000100078	1.7839	0.0263196	3.98388	7.32035e-12
ENSG00000182541	0.270816	0.000142475	0.17013	0.018894
ENSG00000100100	0.982355	5.28375e-09	0.670593	0.000173249
ENSG00000100360	0.233357	0.0113357	0.196485	0.0392634
ENSG00000100365	1.23701	0.0132848	1.62054	0.000721797
ENSG00000100106	0.48602	2.18658e-06	0.35118	0.0010082
ENSG00000100129	0.372293	1.17007e-28	0.186501	2.68611e-08
ENSG00000100151	0.559366	6.9873e-08	0.347653	0.00134632
ENSG00000100156	1.87203	7.04266e-06	1.52541	0.000766349
ENSG00000128298	0.989719	0.00268782	1.73978	1.98976e-09
ENSG00000272720	1.64725	0.000280819	1.25442	0.0118591
ENSG00000198792	0.215013	0.00111423	0.34824	7.34003e-08
ENSG00000213923	0.518299	6.55195e-27	0.274534	6.88863e-08
ENSG00000100201	0.257021	1.47209e-31	0.107212	1.69849e-06
ENSG00000100221	0.0943137	0.0400905	0.11463	0.00984663
ENSG00000272669	0.821866	0.0247515	0.822788	0.0255547
ENSG00000221890	0.207378	0.00472329	0.334638	1.87886e-06
ENSG00000100316	0.45374	1.51506e-226	0.202401	9.10354e-41
ENSG00000128272	0.912109	1.57078e-295	0.131516	3.38685e-07
ENSG00000100346	0.928096	0.00151203	1.41154	2.5186e-07
ENSG00000100351	1.01477	5.25028e-67	1.30137	1.05231e-119
ENSG00000225528	1.05915	9.93102e-10	1.15344	3.21606e-11
ENSG00000196588	0.31784	6.16588e-06	0.239766	0.000805531
ENSG00000100418	0.599579	1.86867e-28	0.30486	9.13134e-08
ENSG00000198911	0.335268	4.24356e-28	0.270986	1.30526e-20
ENSG00000100376	0.320895	3.45005e-21	0.140881	4.23732e-05
ENSG00000188130	0.232706	3.28724e-06	0.192305	0.000139121
ENSG00000128165	2.01719	1.55158e-57	1.07875	6.87691e-13
ENSG00000100299	0.694321	1.46532e-09	0.37288	0.00333336
ENSG00000277117	1.47398	0.000135517	1.32994	0.000951262
ENSG00000280071	0.289922	0.00572541	0.286007	0.00777797
ENSG00000280081	0.80622	7.32515e-09	0.39002	0.00991145
ENSG00000155304	0.248257	3.43575e-06	0.133984	0.0135977
ENSG00000226751	1.10679	8.6024e-09	1.32738	6.87447e-13
ENSG00000235609	1.27427	0.0206128	1.39983	0.0101515
ENSG00000180530	0.417577	4.57517e-15	0.365573	7.80364e-12
ENSG00000233236	1.37875	1.3573e-15	0.598178	0.00282722
ENSG00000233215	0.564051	0.0150102	0.585449	0.0127553
ENSG00000205758	0.150665	0.0299128	0.143781	0.0423614
ENSG00000142197	0.638129	2.78213e-10	0.809206	2.9153e-16
ENSG00000159256	0.113689	0.0289175	0.200605	8.83876e-05
ENSG00000185658	0.240622	2.57597e-10	0.0802388	0.0363372
ENSG00000173276	0.560239	3.7829e-16	0.208635	0.00357822
ENSG00000160185	0.190448	0.0353904	0.481869	2.99557e-08
ENSG00000233056	1.31933	0.00116677	1.52692	0.000136098
ENSG00000160199	0.308613	0.000307075	0.239331	0.00861815
ENSG00000160223	1.55283	8.07369e-17	1.3102	1.028e-12
ENSG00000141959	0.114377	9.90144e-05	0.154552	8.84234e-08
ENSG00000160226	0.46193	0.000122392	0.311667	0.0117336
ENSG00000182871	0.265622	1.81868e-14	0.238154	9.5825e-13
ENSG00000160285	0.438562	8.12448e-46	0.786672	4.09086e-156
ENSG00000223901	0.89302	0.000907058	1.15832	7.724e-06
ENSG00000215424	0.52999	8.50298e-11	0.496709	1.35583e-10
ENSG00000228137	0.982934	0.00475036	0.721105	0.0464386
ENSG00000239415	0.776836	7.22924e-07	0.767443	1.15637e-06
ENSG00000160298	0.49514	5.23499e-15	0.139815	0.0390854
ENSG00000198804	0.100321	3.83884e-24	0.0276985	0.0214821
ENSG00000198695	0.134502	1.39988e-08	0.111131	7.05588e-08
ENSG00000277048	3.27747	2.3764e-06	1.72308	0.000741669
ENSG00000278384	0.288264	0.000839151	0.256451	0.00376314
ENSG00000227232	-0.263778	0.00207572	-0.266539	0.00142716
ENSG00000228463	-0.635596	1.5714e-11	-0.443252	2.69631e-06
ENSG00000228794	-0.169649	0.0346826	-0.261412	0.00182711
ENSG00000188976	-0.329302	3.08109e-33	-0.30311	1.11362e-31
ENSG00000078808	-0.124958	0.00196371	-0.140371	0.000188883
ENSG00000160087	-0.116929	0.0106269	-0.197488	6.5633e-06
ENSG00000175756	-0.164713	0.000107151	-0.132943	0.00145559
ENSG00000160072	-0.377955	3.8962e-17	-0.295982	0.0215229
ENSG00000197785	-0.349125	5.32542e-20	-0.280995	3.63204e-14
ENSG00000248333	-0.366376	1.66711e-12	-0.253788	2.66106e-07
ENSG00000008130	-0.353301	4.62451e-26	-0.1449	5.39745e-06
ENSG00000178821	-0.753465	0.000320488	-0.506055	0.0129985
ENSG00000067606	-0.559557	0.000143143	-0.351704	0.0132952
ENSG00000157916	-0.194932	5.85675e-06	-0.156292	0.000652454
ENSG00000130762	-1.32789	2.59074e-11	-0.6625	0.000258015
ENSG00000227372	-0.203726	0.000133342	-0.17356	0.000440813
ENSG00000130764	-0.237591	3.01095e-07	-0.133196	0.00269674
ENSG00000131697	-0.388844	2.23092e-07	-0.220808	0.00207216
ENSG00000187017	-0.76078	1.68288e-08	-0.73718	1.01353e-07
ENSG00000007923	-0.136689	0.00224981	-0.220925	8.87964e-07
ENSG00000116288	-0.0657892	0.0290413	-0.13381	9.46532e-06
ENSG00000180758	-1.43527	1.33943e-11	-0.761138	7.13156e-05
ENSG00000228526	-2.9174	0.000305825	-1.64677	0.0135409
ENSG00000188807	-0.392609	1.11035e-10	-0.180818	0.0022317
ENSG00000120948	-0.180719	4.29017e-08	-0.162148	4.70765e-07
ENSG00000171824	-0.084417	0.0271127	-0.13738	0.000293916
ENSG00000120942	-0.159342	0.0261043	-0.223313	0.00287504
ENSG00000197312	-0.227859	2.62188e-09	-0.166032	5.95615e-06
ENSG00000117118	-0.283986	3.73414e-08	-0.232962	2.79927e-06
ENSG00000179051	-0.285343	7.54067e-28	-0.127422	5.22963e-07
ENSG00000127481	-0.118656	1.18662e-07	-0.198382	3.4066e-20
ENSG00000053372	-0.171223	7.79765e-06	-0.240958	8.72292e-11
ENSG00000162545	-0.660166	0.00229843	-0.52736	0.0165471
ENSG00000127483	-0.070235	0.00506545	-0.189292	6.15216e-14
ENSG00000070831	-0.359742	1.92038e-27	-0.563033	2.24207e-70
ENSG00000004487	-0.239605	1.55467e-12	-0.139895	5.25792e-06
ENSG00000125944	-0.334036	2.28299e-39	-0.111415	4.75943e-06
ENSG00000088280	-0.497861	1.95409e-09	-0.334542	4.10304e-05
ENSG00000011007	-0.344132	4.94673e-18	-0.281992	8.16176e-13
ENSG00000057757	-0.327558	1.07306e-17	-0.162648	2.48957e-05
ENSG00000117308	-0.147404	0.0117576	-0.119905	0.0345673
ENSG00000198830	-0.171161	1.56734e-17	-0.145089	1.45108e-12
ENSG00000142751	-0.17328	0.00369879	-0.123415	0.0401571
ENSG00000090273	-0.366463	2.38622e-33	-0.167652	1.01348e-08
ENSG00000117748	-0.135242	0.000110255	-0.0883498	0.00993991
ENSG00000126698	-0.0997496	0.00199337	-0.103879	0.00105904
ENSG00000130770	-0.0971614	0.00409707	-0.300441	1.73108e-18
ENSG00000180198	-0.15675	2.20246e-05	-0.108732	0.00169184
ENSG00000198492	-0.0790618	0.0418673	-0.157136	2.07696e-05
ENSG00000159023	-0.0691587	0.00500725	-0.252089	4.24436e-24
ENSG00000060688	-0.148317	0.000267086	-0.113773	0.00458226
ENSG00000168528	-0.887048	2.6812e-05	-0.473164	0.0174591
ENSG00000142910	-1.5655	1.46385e-26	-0.606422	2.0264e-06
ENSG00000121774	-0.37386	4.54405e-40	-0.178992	2.38503e-11
ENSG00000084623	-0.262926	9.24043e-24	-0.152559	3.23536e-09
ENSG00000175130	-0.283369	5.71806e-15	-0.417996	2.37924e-30
ENSG00000004455	-0.278951	1.46742e-30	-0.264542	8.67605e-29
ENSG00000116544	-2.80195	2.28854e-05	-1.4086	0.00868725
ENSG00000116560	-0.255309	2.28669e-31	-0.17139	4.18871e-16
ENSG00000146463	-0.395547	7.46998e-27	-0.243746	6.48399e-12
ENSG00000126067	-0.192149	4.49264e-11	-0.273105	9.06894e-22
ENSG00000092853	-0.437638	5.71087e-16	-0.352368	2.52827e-10
ENSG00000054118	-0.146486	1.87322e-06	-0.0721177	0.0195152
ENSG00000134697	-0.370797	1.85873e-20	-0.30737	2.91333e-17
ENSG00000134690	-0.194068	2.42945e-05	-0.150003	0.000517895
ENSG00000196449	-0.174329	0.00392508	-0.247024	5.98249e-05
ENSG00000197982	-0.235038	0.00258692	-0.223479	0.00456623
ENSG00000183431	-0.190168	3.28319e-10	-0.138303	1.81736e-06
ENSG00000183520	-0.126987	0.0028303	-0.135013	0.00139015
ENSG00000174574	-0.49316	1.17123e-40	-0.142616	3.49944e-05
ENSG00000168653	-0.28261	5.37532e-12	-0.23849	9.73522e-10
ENSG00000090621	-0.175019	1.34226e-12	-0.094075	0.000130377
ENSG00000127125	-0.393379	6.68995e-05	-0.204681	0.0335438
ENSG00000171960	-0.359777	6.59298e-12	-0.152861	0.00256517
ENSG00000065978	-0.172043	8.29904e-19	-0.223543	4.98474e-28
ENSG00000164010	-0.168343	0.00149849	-0.389435	7.18338e-12
ENSG00000117394	-0.0865438	0.0012585	-0.389829	2.00729e-46
ENSG00000117395	-0.346018	1.74604e-17	-0.313543	3.16374e-14
ENSG00000117399	-0.28739	5.76706e-14	-0.328526	6.22715e-18
ENSG00000132768	-0.138853	0.00668635	-0.125471	0.0129559
ENSG00000117411	-0.157143	0.00444169	-0.151147	0.00480468
ENSG00000142945	-0.273179	6.14562e-17	-0.215288	1.20282e-11
ENSG00000173846	-0.49633	0.000106821	-0.24462	0.037399
ENSG00000070785	-0.189766	0.000486508	-0.371017	8.99115e-12
ENSG00000126088	-0.340614	7.30163e-38	-0.333539	1.10662e-40
ENSG00000132773	-0.264893	0.000255109	-0.156844	0.0349595
ENSG00000117450	-0.440501	4.10674e-65	-0.511874	8.16125e-92
ENSG00000132780	-0.175212	1.97922e-11	-0.158685	6.05984e-11
ENSG00000159592	-0.238	1.30313e-09	-0.18036	2.71413e-06
ENSG00000142700	-3.97088	0.000144871	-2.47375	0.00189483
ENSG00000123080	-0.280516	6.55984e-06	-0.449499	1.27132e-12
ENSG00000078618	-0.12988	6.09152e-06	-0.178128	5.22248e-10
ENSG00000081870	-0.32061	4.74088e-06	-0.333215	2.69226e-06
ENSG00000162434	-0.244725	9.26284e-09	-0.282254	2.93238e-11
ENSG00000116675	-0.0970738	0.0243692	-0.0875519	0.0389262
ENSG00000024526	-0.334117	6.96703e-06	-0.178088	0.0156404
ENSG00000132485	-0.127919	0.000159582	-0.133031	7.71658e-05
ENSG00000116791	-0.659258	5.36531e-21	-0.48402	2.11458e-11
ENSG00000117054	-0.193933	2.85542e-05	-0.100548	0.0267162
ENSG00000077254	-0.1961	0.000178131	-0.261631	7.01732e-07
ENSG00000162613	-0.184612	7.83705e-08	-0.24052	1.06231e-11
ENSG00000117133	-0.165651	0.00724464	-0.246317	8.8027e-05
ENSG00000174021	-0.132443	0.00549332	-0.314023	1.41657e-10
ENSG00000117151	-0.358471	0.00151126	-0.297849	0.00677467
ENSG00000117155	-0.311246	3.35474e-10	-0.150884	0.00151813
ENSG00000117174	-0.449206	1.07652e-09	-0.246456	0.000582292
ENSG00000122417	-0.699381	7.68454e-11	-0.410078	9.16256e-05
ENSG00000016490	-2.20684	0.019754	-3.50587	1.88465e-09
ENSG00000153936	-0.384101	1.1717e-12	-0.345415	1.06503e-10
ENSG00000065243	-0.24064	4.05099e-05	-0.114267	0.0448202
ENSG00000137947	-0.349041	3.42141e-05	-0.208592	0.0103343
ENSG00000162664	-0.463178	7.00808e-17	-0.246179	5.27372e-06
ENSG00000143033	-0.378996	5.28676e-12	-0.505386	2.14555e-19
ENSG00000067334	-0.406694	6.51781e-20	-0.291591	1.97665e-11
ENSG00000023909	-0.352354	1.82194e-08	-0.722052	3.88176e-26
ENSG00000117528	-0.211598	0.0138248	-0.362801	4.16611e-05
ENSG00000152078	-0.335651	8.47448e-06	-0.314563	1.98243e-05
ENSG00000156869	-0.375795	4.11138e-05	-0.4182	8.46545e-06
ENSG00000162688	-0.219462	0.000114515	-0.42638	8.92581e-13
ENSG00000134186	-0.363469	2.16926e-25	-0.182354	1.89371e-08
ENSG00000143106	-0.336513	2.48126e-20	-0.212064	3.82763e-11
ENSG00000065135	-0.12306	0.000314524	-0.109726	0.00107673
ENSG00000162775	-0.12568	0.0118174	-0.110479	0.0268654
ENSG00000116455	-0.226998	1.19513e-06	-0.376156	1.37477e-14
ENSG00000116459	-0.252245	2.81119e-20	-0.262505	1.12309e-24
ENSG00000116473	-0.635472	6.47019e-31	-0.340967	2.72247e-11
ENSG00000116489	-0.0924569	0.0011148	-0.117673	1.13333e-05
ENSG00000155363	-0.108864	0.00315795	-0.420458	6.98038e-29
ENSG00000116793	-0.211929	0.00352132	-0.301797	4.26776e-05
ENSG00000163399	-0.139326	5.66858e-08	-0.304885	1.10689e-27
ENSG00000196505	-0.229801	0.00729775	-0.289331	0.000841117
ENSG00000134250	-0.555699	1.25263e-09	-0.195876	0.0249258
ENSG00000131778	-0.272826	3.71193e-11	-0.268147	1.95229e-10
ENSG00000270629	-0.286599	0.00606082	-0.269182	0.0106838
ENSG00000143368	-0.110821	0.0114939	-0.129182	0.00301246
ENSG00000264522	-0.15134	0.0116393	-0.176558	0.00565872
ENSG00000143401	-0.398677	1.24377e-31	-0.132534	4.50287e-05
ENSG00000117360	-0.240578	1.15318e-06	-0.0962242	0.0483095
ENSG00000143363	-0.292556	4.01749e-05	-0.215989	0.00292729
ENSG00000159352	-0.117219	0.0002075	-0.184477	2.61751e-09
ENSG00000143416	-0.900588	1.58714e-40	-1.01391	1.64749e-45
ENSG00000159377	-0.0818246	0.0057547	-0.181584	6.44099e-10
ENSG00000159445	-0.11332	0.0272974	-0.2486	2.06962e-06
ENSG00000143621	-0.247461	1.35585e-21	-0.115757	4.38197e-06
ENSG00000143569	-0.231579	2.79734e-17	-0.0699255	0.00695918
ENSG00000160710	-0.127913	9.64136e-07	-0.240412	1.05751e-20
ENSG00000160685	-0.176824	0.001178	-0.603075	5.56366e-26
ENSG00000143627	-0.358129	8.60163e-12	-0.464081	7.84721e-18
ENSG00000116539	-0.20836	2.88725e-06	-0.191662	1.37313e-05
ENSG00000160789	-0.307252	5.46823e-27	-0.155943	1.09952e-08
ENSG00000163468	-0.11911	8.31783e-10	-0.193479	2.36429e-23
ENSG00000160818	-0.320545	5.56436e-09	-0.17049	0.00135024
ENSG00000143321	-0.094982	4.82081e-05	-0.195366	1.63288e-17
ENSG00000198400	-1.0569	7.8949e-31	-1.04323	2.34928e-29
ENSG00000163554	-0.470849	2.07502e-42	-0.658062	4.89513e-80
ENSG00000158710	-0.335914	1.14446e-47	-0.200287	4.46722e-18
ENSG00000158773	-0.124989	0.024704	-0.178092	0.001277
ENSG00000143183	-0.33589	7.66517e-21	-0.451011	5.28694e-38
ENSG00000143164	-0.474636	1.29426e-24	-0.242489	4.95646e-09
ENSG00000000460	-0.238608	2.25392e-05	-0.262375	6.89623e-06
ENSG00000075945	-0.662359	8.32659e-36	-0.650501	6.08094e-36
ENSG00000010165	-0.441189	2.22444e-26	-0.16447	3.37669e-05
ENSG00000117592	-0.0878914	0.000106474	-0.187863	9.59976e-17
ENSG00000120334	-0.441723	1.19162e-12	-0.159909	0.00699757
ENSG00000135870	-0.225386	5.29168e-05	-0.187074	0.000864101
ENSG00000186283	-0.468678	9.76879e-38	-0.067572	0.0471736
ENSG00000057252	-0.288847	1.36225e-08	-0.218709	1.12654e-05
ENSG00000169905	-0.215631	1.02207e-07	-0.286734	1.18257e-12
ENSG00000135828	-0.812915	1.63142e-10	-0.249404	0.0335769
ENSG00000135829	-0.252672	3.86726e-31	-0.151514	1.96181e-12
ENSG00000162704	-0.223129	2.41951e-09	-0.217564	3.30409e-09
ENSG00000116406	-0.299653	3.23174e-13	-0.100367	0.0108141
ENSG00000047410	-0.190041	4.68816e-16	-0.0882236	0.000138314
ENSG00000116711	-0.196251	0.0107628	-0.366123	8.40973e-06
ENSG00000116750	-0.283714	1.27942e-18	-0.343296	1.2383e-26
ENSG00000066279	-0.347755	8.44145e-31	-0.345913	1.97886e-32
ENSG00000213047	-0.515452	1.15351e-08	-0.637913	8.88352e-12
ENSG00000151414	-0.755071	1.06366e-22	-0.350452	3.66018e-07
ENSG00000162702	-0.10742	0.0347328	-0.149935	0.00337416
ENSG00000118193	-0.429231	5.99524e-28	-0.218687	3.30718e-09
ENSG00000134375	-0.253357	4.60871e-12	-0.500721	1.08034e-39
ENSG00000159346	-0.0731035	0.0457561	-0.0880406	0.021044
ENSG00000163444	-0.168327	7.43837e-06	-0.191511	7.26025e-07
ENSG00000159388	-0.385903	3.86253e-24	-0.405333	1.24231e-26
ENSG00000143839	-2.53466	5.4283e-09	-0.730289	0.0294735
ENSG00000133059	-0.230569	0.000652747	-0.19307	0.00477023
ENSG00000158715	-0.617925	3.05248e-11	-0.827885	2.12383e-18
ENSG00000162889	-0.151785	7.30509e-05	-0.111604	0.00243883
ENSG00000180667	-0.533274	3.40816e-61	-0.441415	1.39862e-45
ENSG00000143499	-0.349499	7.45515e-07	-0.273758	0.000101312
ENSG00000117724	-0.40097	5.6992e-46	-0.220023	2.15391e-16
ENSG00000136636	-0.110896	0.0127272	-0.199648	7.82104e-06
ENSG00000067533	-0.17908	0.000539064	-0.368075	1.21111e-12
ENSG00000067704	-0.0684362	0.0203622	-0.0684024	0.017485
ENSG00000186205	-0.839626	0.00640959	-0.673955	0.0282957
ENSG00000143514	-0.214054	3.84814e-08	-0.357713	2.74206e-19
ENSG00000143756	-0.110194	0.0300111	-0.106553	0.0263572
ENSG00000143815	-0.142159	6.70429e-09	-0.162085	5.39059e-12
ENSG00000154380	-0.983586	0.000854461	-0.62387	0.025789
ENSG00000143742	-0.149066	5.73798e-10	-0.117361	3.74845e-07
ENSG00000143801	-0.251196	0.00183946	-0.238322	0.00461553
ENSG00000181450	-0.820572	3.16779e-17	-0.425139	3.97029e-06
ENSG00000143761	-0.0999024	4.22325e-05	-0.383532	6.17283e-55
ENSG00000154358	-0.944558	2.78306e-74	-0.454173	2.47016e-19
ENSG00000069248	-0.128097	0.000290318	-0.131448	0.000131848
ENSG00000135801	-0.167866	0.00111513	-0.344309	6.89827e-11
ENSG00000135763	-0.162803	0.000353841	-0.193401	7.52185e-06
ENSG00000135750	-0.343597	5.91581e-05	-0.235024	0.00545712
ENSG00000168275	-0.334808	8.26223e-06	-0.174376	0.0199346
ENSG00000116957	-0.160231	0.00104264	-0.149864	0.0020303
ENSG00000119285	-0.150583	2.53361e-07	-0.191346	3.35132e-11
ENSG00000091483	-0.187132	9.40286e-08	-0.31605	7.31526e-19
ENSG00000179456	-0.779474	4.29832e-06	-0.711462	1.41225e-05
ENSG00000153187	-0.323624	1.55732e-82	-0.241592	6.23351e-47
ENSG00000162851	-0.135346	0.00396725	-0.159663	0.000775659
ENSG00000153207	-0.265628	4.92921e-19	-0.241152	1.66988e-15
ENSG00000197472	-1.06952	7.00696e-08	-0.436357	0.015378
ENSG00000162722	-0.260155	0.000149966	-0.216208	0.00135874
ENSG00000143727	-0.125895	0.000747252	-0.249905	1.10091e-10
ENSG00000182551	-0.405563	8.17734e-15	-0.44411	3.19736e-17
ENSG00000134326	-0.195992	0.000378948	-0.276855	7.93804e-07
ENSG00000119203	-0.145041	0.000116751	-0.108358	0.00329623
ENSG00000134308	-0.126869	2.84831e-07	-0.220459	4.24834e-20
ENSG00000115756	-0.411265	1.67136e-12	-0.459637	3.6099e-15
ENSG00000115758	-0.265992	1.14213e-29	-0.265228	2.99956e-30
ENSG00000115761	-0.14298	0.0036637	-0.201223	4.70817e-05
ENSG00000143870	-0.235055	1.72644e-13	-0.143835	7.81378e-07
ENSG00000134318	-0.337217	4.48403e-17	-0.0762324	0.049892
ENSG00000079785	-0.225616	4.6102e-15	-0.108279	0.000108887
ENSG00000055917	-0.142727	0.000169484	-0.4239	2.52435e-31
ENSG00000198399	-0.161924	0.00972386	-0.298048	7.1026e-06
ENSG00000143970	-0.124197	0.0186722	-0.330612	1.06548e-12
ENSG00000157833	-0.533788	1.69486e-09	-0.23489	0.00696563
ENSG00000157851	-2.45202	8.90152e-10	-0.705047	0.0247599
ENSG00000119777	-0.111336	0.0275	-0.118396	0.0115895
ENSG00000115211	-0.29185	7.62497e-07	-0.296448	5.1534e-07
ENSG00000115241	-0.240003	7.54325e-19	-0.160968	5.00365e-10
ENSG00000163811	-0.141068	2.39631e-05	-0.180158	2.07915e-07
ENSG00000213626	-0.382531	3.32369e-06	-0.521106	4.02028e-09
ENSG00000115760	-0.212517	4.14021e-11	-0.225446	5.86002e-13
ENSG00000018699	-0.264534	1.81483e-07	-0.413839	9.35935e-16
ENSG00000119812	-0.663464	7.74731e-40	-0.314193	1.13678e-11
ENSG00000115808	-0.373537	2.84037e-15	-0.240009	2.03864e-07
ENSG00000008869	-0.207887	8.8479e-05	-0.219821	3.35905e-05
ENSG00000055332	-0.207037	5.81707e-06	-0.23758	1.76522e-07
ENSG00000115816	-0.347644	4.69396e-20	-0.240797	9.54463e-11
ENSG00000115825	-0.20274	2.09406e-05	-0.190727	7.00921e-05
ENSG00000115875	-0.157947	3.4173e-08	-0.122052	1.12626e-05
ENSG00000138050	-0.284633	0.000279883	-0.244684	0.00190244
ENSG00000057935	-0.385514	1.58073e-09	-0.578928	2.80526e-18
ENSG00000152518	-0.166159	0.00121232	-0.0999749	0.0467306
ENSG00000115970	-0.163618	0.00354555	-0.157453	0.0030139
ENSG00000138095	-0.176727	1.90482e-16	-0.0907203	6.43785e-05
ENSG00000138032	-0.171583	0.00726205	-0.147179	0.0208057
ENSG00000171150	-0.171423	0.0327848	-0.305134	0.000187692
ENSG00000116062	-0.323059	5.0875e-25	-0.114287	0.000128564
ENSG00000138081	-0.146554	0.0220055	-0.228734	0.000516485
ENSG00000243244	-0.565801	0.0155577	-0.47226	0.0453946
ENSG00000143942	-0.356345	0.00101699	-0.513819	6.24347e-06
ENSG00000068878	-0.510128	1.14913e-61	-0.459529	1.91748e-49
ENSG00000178021	-0.726053	5.14114e-10	-0.230423	0.0353672
ENSG00000085760	-0.128724	0.0016708	-0.13456	0.00104244
ENSG00000115355	-0.0739797	0.0287593	-0.330676	8.28195e-21
ENSG00000138035	-0.32324	9.72882e-16	-0.236596	1.69492e-09
ENSG00000162928	-0.226168	0.000907807	-0.211433	0.00204969
ENSG00000115484	-0.118994	1.90577e-06	-0.205368	5.88771e-14
ENSG00000169764	-0.304229	2.03406e-09	-0.46944	9.70394e-19
ENSG00000138069	-0.297603	1.36782e-14	-0.162151	7.1076e-06
ENSG00000115946	-0.127813	0.0195401	-0.253191	8.3077e-06
ENSG00000169599	-1.03476	4.72492e-29	-0.20051	0.0174147
ENSG00000075340	-0.415138	1.93644e-29	-0.182079	1.70956e-07
ENSG00000144043	-0.164808	7.34758e-05	-0.188204	5.11092e-06
ENSG00000124383	-0.321481	9.69112e-13	-0.172182	5.86607e-05
ENSG00000075292	-0.0645044	0.0477329	-0.14536	5.9618e-06
ENSG00000135636	-0.938527	6.35893e-28	-1.2584	1.45782e-42
ENSG00000116096	-0.676054	8.52262e-18	-0.337553	6.63335e-06
ENSG00000135617	-0.439679	5.4269e-05	-0.243395	0.0251641
ENSG00000135624	-0.140913	6.55798e-11	-0.214354	1.28169e-22
ENSG00000204843	-0.100647	0.00973006	-0.102782	0.0067165
ENSG00000114993	-0.333103	0.00968372	-0.293102	0.0234385
ENSG00000159399	-0.103286	0.0200546	-0.162815	0.000250315
ENSG00000115350	-0.437475	2.15618e-07	-0.488085	1.33722e-08
ENSG00000115364	-0.226223	4.6404e-06	-0.205453	6.21473e-05
ENSG00000005436	-0.358523	3.18265e-06	-0.291119	0.000159994
ENSG00000163541	-0.293559	2.26075e-09	-0.222967	4.05826e-06
ENSG00000068654	-0.234689	8.06488e-15	-0.156074	1.08483e-07
ENSG00000132300	-0.156057	5.37541e-06	-0.082651	0.011191
ENSG00000115561	-0.159028	0.0252304	-0.153758	0.0317154
ENSG00000144029	-0.259992	3.51685e-08	-0.266069	1.12453e-08
ENSG00000084090	-0.195179	2.468e-11	-0.145528	1.23263e-06
ENSG00000144028	-0.186732	1.34372e-19	-0.149128	2.7442e-13
ENSG00000121152	-0.273484	4.81574e-09	-0.192846	3.47706e-05
ENSG00000114982	-0.220038	1.21502e-06	-0.135097	0.0021077
ENSG00000185414	-0.106237	0.0416593	-0.127886	0.0151994
ENSG00000158417	-0.744658	8.05337e-155	-0.47477	3.13137e-72
ENSG00000170500	-0.22059	1.19647e-05	-0.179533	0.000320354
ENSG00000071054	-0.290456	1.77692e-19	-0.136159	1.11428e-05
ENSG00000071051	-0.313345	0.00808229	-0.24522	0.0387756
ENSG00000169756	-0.267305	8.80707e-14	-0.734871	9.50886e-96
ENSG00000153201	-0.20963	2.55658e-14	-0.298597	4.03595e-25
ENSG00000163006	-0.346137	6.9676e-07	-0.360187	3.03235e-07
ENSG00000169679	-0.412087	2.66084e-46	-0.0933926	0.000628875
ENSG00000153107	-0.105086	0.00148448	-0.155266	1.97345e-06
ENSG00000144161	-0.153618	0.0191769	-0.203336	0.00189869
ENSG00000125630	-0.233511	2.15353e-08	-0.139907	0.000539611
ENSG00000144136	-0.455892	3.4574e-70	-0.0629595	0.00843529
ENSG00000125637	-0.302844	2.86262e-12	-0.13482	0.000947148
ENSG00000115091	-0.346961	2.40929e-40	-0.290274	2.52213e-29
ENSG00000088205	-0.379723	5.21839e-39	-0.226759	1.31724e-15
ENSG00000115107	-0.148027	0.0343942	-0.398922	6.82956e-08
ENSG00000088179	-0.333505	0.000167841	-0.648449	1.09691e-10
ENSG00000115109	-0.365983	1.76876e-06	-0.451555	8.234e-09
ENSG00000211460	-0.349536	6.22038e-26	-0.224044	2.20755e-12
ENSG00000136732	-0.0740231	0.0410393	-0.609247	2.3975e-55
ENSG00000136717	-0.366029	0.00305187	-0.514036	7.29133e-05
ENSG00000163161	-0.0972685	0.0480279	-0.160159	0.000981975
ENSG00000136709	-0.132525	0.00179137	-0.252676	2.09589e-09
ENSG00000144231	-0.200333	8.09699e-07	-0.102688	0.0091364
ENSG00000136699	-0.15516	5.09198e-06	-0.247181	1.75568e-13
ENSG00000115762	-0.0760327	0.0310048	-0.133503	9.10269e-05
ENSG00000144224	-0.204675	2.62753e-08	-0.11297	0.00141806
ENSG00000076003	-0.305806	3.63263e-27	-0.109904	3.99935e-05
ENSG00000115866	-0.159997	4.16266e-05	-0.161529	2.76946e-05
ENSG00000168288	-0.402314	4.71646e-22	-0.341369	5.97058e-17
ENSG00000080345	-0.101636	0.000686756	-0.0944524	0.00111691
ENSG00000196504	-0.226249	2.79813e-16	-0.275426	1.3384e-24
ENSG00000144283	-0.265049	1.37751e-11	-0.391413	7.49904e-24
ENSG00000115233	-0.401129	4.16798e-26	-0.459677	1.40113e-33
ENSG00000115267	-1.53891	3.25539e-06	-1.14418	0.000394115
ENSG00000152253	-0.251545	2.05657e-05	-0.177226	0.00244689
ENSG00000213160	-0.173005	0.0027133	-0.290818	4.86275e-07
ENSG00000138385	-0.340079	4.5716e-34	-0.0675405	0.0114683
ENSG00000138382	-0.153746	0.00429157	-0.288288	5.88226e-08
[truncated: 2,097 more rows]

## Sheet: molnc-301b MS dataset
Accession	Description	Score	Coverage	Proteins	Unique.Peptides	Peptides	PSMs	AAs	kDa.	calc..pI	Gene.name	Protein_name	Status
P08865	40S ribosomal protein SA OS=Homo sapiens GN=RPSA PE=1 SV=4 - [RSSA_HUMAN]	8.1	10.17	1	2	2	3	295	32.8	4.87	RPSA	RSSA_HUMAN	reviewed
P05388	60S acidic ribosomal protein P0 OS=Homo sapiens GN=RPLP0 PE=1 SV=1 - [RLA0_HUMAN]	7.38	10.73	2	3	3	3	317	34.3	5.97	RPLP0	RLA0_HUMAN	reviewed
P60709	Actin, cytoplasmic 1 OS=Homo sapiens GN=ACTB PE=1 SV=1 - [ACTB_HUMAN]	5.21	9.07	9	2	2	2	375	41.7	5.48	ACTB	ACTB_HUMAN	reviewed
P60709	Actin, cytoplasmic 1 OS=Homo sapiens GN=ACTB PE=1 SV=1 - [ACTB_HUMAN]	7.52	7.47	2	2	2	3	375	41.7	5.48	ACTB	ACTB_HUMAN	reviewed
P60709	Actin, cytoplasmic 1 OS=Homo sapiens GN=ACTB PE=1 SV=1 - [ACTB_HUMAN]	41.56	34.67	12	8	8	14	375	41.7	5.48	ACTB	ACTB_HUMAN	reviewed
Q9NRG9	Aladin OS=Homo sapiens GN=AAAS PE=1 SV=1 - [AAAS_HUMAN]	14.56	8.61	1	4	4	6	546	59.5	7.5	AAAS	AAAS_HUMAN	reviewed
P04083	Annexin A1 OS=Homo sapiens GN=ANXA1 PE=1 SV=2 - [ANXA1_HUMAN]	4.97	7.8	1	2	2	2	346	38.7	7.02	ANXA1	ANXA1_HUMAN	reviewed
P07355	Annexin A2 OS=Homo sapiens GN=ANXA2 PE=1 SV=2 - [ANXA2_HUMAN]	4.82	5.6	2	2	2	2	339	38.6	7.75	ANXA2	ANXA2_HUMAN	reviewed
P07355	Annexin A2 OS=Homo sapiens GN=ANXA2 PE=1 SV=2 - [ANXA2_HUMAN]	11.02	9.73	2	3	3	5	339	38.6	7.75	ANXA2	ANXA2_HUMAN	reviewed
Q9BZZ5	Apoptosis inhibitor 5 OS=Homo sapiens GN=API5 PE=1 SV=3 - [API5_HUMAN]	9.03	5.92	1	3	3	4	524	59	7.34	API5	API5_HUMAN	reviewed
Q9UKV3	Apoptotic chromatin condensation inducer in the nucleus OS=Homo sapiens GN=ACIN1 PE=1 SV=2 - [ACINU_HUMAN]	4.47	1.79	1	2	2	2	1341	151.8	6.43	ACIN1	ACINU_HUMAN	reviewed
P05089	Arginase-1 OS=Homo sapiens GN=ARG1 PE=1 SV=2 - [ARGI1_HUMAN]	6.82	6.83	1	2	2	3	322	34.7	7.21	ARG1	ARGI1_HUMAN	reviewed
Q08211	ATP-dependent RNA helicase A OS=Homo sapiens GN=DHX9 PE=1 SV=4 - [DHX9_HUMAN]	6.85	1.57	1	2	2	3	1270	140.9	6.84	DHX9	DHX9_HUMAN	reviewed
Q08211	ATP-dependent RNA helicase A OS=Homo sapiens GN=DHX9 PE=1 SV=4 - [DHX9_HUMAN]	41.79	13.54	1	13	13	16	1270	140.9	6.84	DHX9	DHX9_HUMAN	reviewed
Q08211	ATP-dependent RNA helicase A OS=Homo sapiens GN=DHX9 PE=1 SV=4 - [DHX9_HUMAN]	264.59	35.2	1	39	39	85	1270	140.9	6.84	DHX9	DHX9_HUMAN	reviewed
O00148	ATP-dependent RNA helicase DDX39A OS=Homo sapiens GN=DDX39A PE=1 SV=2 - [DX39A_HUMAN]	4.51	5.62	2	2	2	2	427	49.1	5.68	DDX39A	DX39A_HUMAN	reviewed
O00571	ATP-dependent RNA helicase DDX3X OS=Homo sapiens GN=DDX3X PE=1 SV=3 - [DDX3X_HUMAN]	38.99	16.31	2	8	9	16	662	73.2	7.18	DDX3X	DDX3X_HUMAN	reviewed
P02812	Basic salivary proline-rich protein 2 OS=Homo sapiens GN=PRB2 PE=1 SV=3 - [PRB2_HUMAN]	18.84	40.87	1	2	2	8	416	40.8	11.63	PRB2	PRB2_HUMAN	reviewed
P0CG12	Chromosome transmission fidelity protein 8 homolog isoform 2 OS=Homo sapiens GN=CHTF8 PE=1 SV=1 - [CTF8A_HUMAN]	6.93	7.06	1	3	3	3	524	51.4	12.41	CHTF8	DERPC_HUMAN	reviewed
Q8N684	Cleavage and polyadenylation specificity factor subunit 7 OS=Homo sapiens GN=CPSF7 PE=1 SV=1 - [CPSF7_HUMAN]	7.32	7.64	1	3	3	3	471	52	8	CPSF7	CPSF7_HUMAN	reviewed
Q12996	Cleavage stimulation factor subunit 3 OS=Homo sapiens GN=CSTF3 PE=1 SV=1 - [CSTF3_HUMAN]	6.34	3.49	1	2	2	2	717	82.9	8.12	CSTF3	CSTF3_HUMAN	reviewed
Q9BZJ0	Crooked neck-like protein 1 OS=Homo sapiens GN=CRNKL1 PE=1 SV=4 - [CRNL1_HUMAN]	7.2	3.89	1	3	3	3	848	100.4	8	CRNKL1	CRNL1_HUMAN	reviewed
P01040	Cystatin-A OS=Homo sapiens GN=CSTA PE=1 SV=1 - [CYTA_HUMAN]	5.48	30.61	1	2	2	2	98	11	5.5	CSTA	CYTA_HUMAN	reviewed
P01040	Cystatin-A OS=Homo sapiens GN=CSTA PE=1 SV=1 - [CYTA_HUMAN]	9.16	30.61	1	2	2	4	98	11	5.5	CSTA	CYTA_HUMAN	reviewed
Q9ULE3	DENN domain-containing protein 2A OS=Homo sapiens GN=DENND2A PE=2 SV=4 - [DEN2A_HUMAN]	6.66	4.86	1	2	2	3	1009	113.8	8.95	DENND2A	DEN2A_HUMAN	reviewed
P81605	Dermcidin OS=Homo sapiens GN=DCD PE=1 SV=2 - [DCD_HUMAN]	11.68	24.55	1	3	3	4	110	11.3	6.54	DCD	DCD_HUMAN	reviewed
P81605	Dermcidin OS=Homo sapiens GN=DCD PE=1 SV=2 - [DCD_HUMAN]	20.2	47.27	1	5	5	7	110	11.3	6.54	DCD	DCD_HUMAN	reviewed
P81605	Dermcidin OS=Homo sapiens GN=DCD PE=1 SV=2 - [DCD_HUMAN]	21.66	25.45	1	3	3	6	110	11.3	6.54	DCD	DCD_HUMAN	reviewed
P81605	Dermcidin OS=Homo sapiens GN=DCD PE=1 SV=2 - [DCD_HUMAN]	61.89	36.36	1	4	4	18	110	11.3	6.54	DCD	DCD_HUMAN	reviewed
Q08554	Desmocollin-1 OS=Homo sapiens GN=DSC1 PE=1 SV=2 - [DSC1_HUMAN]	11.56	2.68	1	2	2	4	894	99.9	5.43	DSC1	DSC1_HUMAN	reviewed
Q02413	Desmoglein-1 OS=Homo sapiens GN=DSG1 PE=1 SV=2 - [DSG1_HUMAN]	8.05	4.67	1	3	3	3	1049	113.7	5.03	DSG1	DSG1_HUMAN	reviewed
Q02413	Desmoglein-1 OS=Homo sapiens GN=DSG1 PE=1 SV=2 - [DSG1_HUMAN]	10.33	6.2	1	4	4	4	1049	113.7	5.03	DSG1	DSG1_HUMAN	reviewed
Q02413	Desmoglein-1 OS=Homo sapiens GN=DSG1 PE=1 SV=2 - [DSG1_HUMAN]	59.92	14.3	1	10	10	22	1049	113.7	5.03	DSG1	DSG1_HUMAN	reviewed
P15924	Desmoplakin OS=Homo sapiens GN=DSP PE=1 SV=3 - [DESP_HUMAN]	15.48	1.92	1	5	5	7	2871	331.6	6.81	DSP	DESP_HUMAN	reviewed
P15924	Desmoplakin OS=Homo sapiens GN=DSP PE=1 SV=3 - [DESP_HUMAN]	48.76	5.57	1	13	13	19	2871	331.6	6.81	DSP	DESP_HUMAN	reviewed
P15924	Desmoplakin OS=Homo sapiens GN=DSP PE=1 SV=3 - [DESP_HUMAN]	76.7	7.7	1	18	18	29	2871	331.6	6.81	DSP	DESP_HUMAN	reviewed
P33993	DNA replication licensing factor MCM7 OS=Homo sapiens GN=MCM7 PE=1 SV=4 - [MCM7_HUMAN]	12.27	8.21	1	4	4	5	719	81.3	6.46	MCM7	MCM7_HUMAN	reviewed
P78527	DNA-dependent protein kinase catalytic subunit OS=Homo sapiens GN=PRKDC PE=1 SV=3 - [PRKDC_HUMAN]	6.18	0.87	1	2	2	2	4128	468.8	7.12	PRKDC	PRKDC_HUMAN	reviewed
P30876	DNA-directed RNA polymerase II subunit RPB2 OS=Homo sapiens GN=POLR2B PE=1 SV=1 - [RPB2_HUMAN]	4.28	1.62	1	2	2	2	1174	133.8	6.87	POLR2B	RPB2_HUMAN	reviewed
Q15717	ELAV-like protein 1 OS=Homo sapiens GN=ELAVL1 PE=1 SV=2 - [ELAV1_HUMAN]	114.41	35.89	3	10	10	35	326	36.1	9.17	ELAVL1	ELAV1_HUMAN	reviewed
P68104	Elongation factor 1-alpha 1 OS=Homo sapiens GN=EEF1A1 PE=1 SV=1 - [EF1A1_HUMAN]	4.75	4.33	3	2	2	2	462	50.1	9.01	EEF1A1	EF1A1_HUMAN	reviewed
P68104	Elongation factor 1-alpha 1 OS=Homo sapiens GN=EEF1A1 PE=1 SV=1 - [EF1A1_HUMAN]	6.47	4.33	3	2	2	3	462	50.1	9.01	EEF1A1	EF1A1_HUMAN	reviewed
P68104	Elongation factor 1-alpha 1 OS=Homo sapiens GN=EEF1A1 PE=1 SV=1 - [EF1A1_HUMAN]	50.42	16.45	3	6	6	17	462	50.1	9.01	EEF1A1	EF1A1_HUMAN	reviewed
P38919	Eukaryotic initiation factor 4A-III OS=Homo sapiens GN=EIF4A3 PE=1 SV=4 - [IF4A3_HUMAN]	41.65	22.14	3	10	10	14	411	46.8	6.73	EIF4A3	IF4A3_HUMAN	reviewed
P15311	Ezrin OS=Homo sapiens GN=EZR PE=1 SV=4 - [EZRI_HUMAN]	11.6	7.85	3	3	4	5	586	69.4	6.27	EZR	EZRI_HUMAN	reviewed
Q96AE4	Far upstream element-binding protein 1 OS=Homo sapiens GN=FUBP1 PE=1 SV=3 - [FUBP1_HUMAN]	29.38	13.2	2	7	7	13	644	67.5	7.61	FUBP1	FUBP1_HUMAN	reviewed
Q92945	Far upstream element-binding protein 2 OS=Homo sapiens GN=KHSRP PE=1 SV=4 - [FUBP2_HUMAN]	4.58	3.8	1	2	2	2	711	73.1	7.3	KHSRP	FUBP2_HUMAN	reviewed
Q92945	Far upstream element-binding protein 2 OS=Homo sapiens GN=KHSRP PE=1 SV=4 - [FUBP2_HUMAN]	8.88	6.89	1	4	4	4	711	73.1	7.3	KHSRP	FUBP2_HUMAN	reviewed
Q86UX7	Fermitin family homolog 3 OS=Homo sapiens GN=FERMT3 PE=1 SV=1 - [URP2_HUMAN]	7.63	6.3	1	3	3	3	667	75.9	6.98	FERMT3	URP2_HUMAN	reviewed
Q5D862	Filaggrin-2 OS=Homo sapiens GN=FLG2 PE=1 SV=1 - [FILA2_HUMAN]	9.9	1.97	1	2	2	5	2391	247.9	8.31	FLG2	FILA2_HUMAN	reviewed
P04075	Fructose-bisphosphate aldolase A OS=Homo sapiens GN=ALDOA PE=1 SV=2 - [ALDOA_HUMAN]	6.12	9.34	1	2	2	2	364	39.4	8.09	ALDOA	ALDOA_HUMAN	reviewed
O00214	Galectin-8 OS=Homo sapiens GN=LGALS8 PE=1 SV=4 - [LEG8_HUMAN]	4.13	5.99	1	2	2	2	317	35.8	8.25	LGALS8	LEG8_HUMAN	reviewed
P78347	General transcription factor II-I OS=Homo sapiens GN=GTF2I PE=1 SV=2 - [GTF2I_HUMAN]	14.76	7.72	3	7	7	7	998	112.3	6.39	GTF2I	GTF2I_HUMAN	reviewed
P04406	Glyceraldehyde-3-phosphate dehydrogenase OS=Homo sapiens GN=GAPDH PE=1 SV=3 - [G3P_HUMAN]	4.56	6.87	1	2	2	2	335	36	8.46	GAPDH	G3P_HUMAN	reviewed
P04406	Glyceraldehyde-3-phosphate dehydrogenase OS=Homo sapiens GN=GAPDH PE=1 SV=3 - [G3P_HUMAN]	6.87	12.84	1	3	3	3	335	36	8.46	GAPDH	G3P_HUMAN	reviewed
P04406	Glyceraldehyde-3-phosphate dehydrogenase OS=Homo sapiens GN=GAPDH PE=1 SV=3 - [G3P_HUMAN]	35.98	28.06	1	7	7	14	335	36	8.46	GAPDH	G3P_HUMAN	reviewed
P0DMV9	Heat shock 70 kDa protein 1B OS=Homo sapiens GN=HSPA1B PE=1 SV=1 - [HS71B_HUMAN]	28.61	15.13	2	5	7	11	641	70	5.66	HSPA1B	HS71B_HUMAN	reviewed
P11142	Heat shock cognate 71 kDa protein OS=Homo sapiens GN=HSPA8 PE=1 SV=1 - [HSP7C_HUMAN]	10.01	6.19	6	3	3	4	646	70.9	5.52	HSPA8	HSP7C_HUMAN	reviewed
P11142	Heat shock cognate 71 kDa protein OS=Homo sapiens GN=HSPA8 PE=1 SV=1 - [HSP7C_HUMAN]	91.78	24.46	2	12	15	32	646	70.9	5.52	HSPA8	HSP7C_HUMAN	reviewed
Q99729	Heterogeneous nuclear ribonucleoprotein A/B OS=Homo sapiens GN=HNRNPAB PE=1 SV=2 - [ROAA_HUMAN]	25.17	11.45	1	3	4	9	332	36.2	8.21	HNRNPAB	ROAA_HUMAN	reviewed
Q13151	Heterogeneous nuclear ribonucleoprotein A0 OS=Homo sapiens GN=HNRNPA0 PE=1 SV=1 - [ROA0_HUMAN]	15.16	12.79	1	2	3	5	305	30.8	9.29	HNRNPA0	ROA0_HUMAN	reviewed
P09651	Heterogeneous nuclear ribonucleoprotein A1 OS=Homo sapiens GN=HNRNPA1 PE=1 SV=5 - [ROA1_HUMAN]	190.88	37.63	2	11	13	48	372	38.7	9.13	HNRNPA1	ROA1_HUMAN	reviewed
P51991	Heterogeneous nuclear ribonucleoprotein A3 OS=Homo sapiens GN=HNRNPA3 PE=1 SV=2 - [ROA3_HUMAN]	50.2	22.49	1	7	9	16	378	39.6	9.01	HNRNPA3	ROA3_HUMAN	reviewed
Q14103	Heterogeneous nuclear ribonucleoprotein D0 OS=Homo sapiens GN=HNRNPD PE=1 SV=1 - [HNRPD_HUMAN]	36.86	26.76	1	6	8	14	355	38.4	7.81	HNRNPD	HNRPD_HUMAN	reviewed
O14979	Heterogeneous nuclear ribonucleoprotein D-like OS=Homo sapiens GN=HNRNPDL PE=1 SV=3 - [HNRDL_HUMAN]	42.63	19.76	1	7	9	17	420	46.4	9.57	HNRNPDL	HNRDL_HUMAN	reviewed
P31942	Heterogeneous nuclear ribonucleoprotein H3 OS=Homo sapiens GN=HNRNPH3 PE=1 SV=2 - [HNRH3_HUMAN]	34.19	21.39	1	5	5	12	346	36.9	6.87	HNRNPH3	HNRH3_HUMAN	reviewed
P61978	Heterogeneous nuclear ribonucleoprotein K OS=Homo sapiens GN=HNRNPK PE=1 SV=1 - [HNRPK_HUMAN]	14.65	15.98	1	5	5	6	463	50.9	5.54	HNRNPK	HNRPK_HUMAN	reviewed
P61978	Heterogeneous nuclear ribonucleoprotein K OS=Homo sapiens GN=HNRNPK PE=1 SV=1 - [HNRPK_HUMAN]	174.02	40.39	1	16	16	58	463	50.9	5.54	HNRNPK	HNRPK_HUMAN	reviewed
P52272	Heterogeneous nuclear ribonucleoprotein M OS=Homo sapiens GN=HNRNPM PE=1 SV=3 - [HNRPM_HUMAN]	6.78	6.99	1	3	3	3	730	77.5	8.7	HNRNPM	HNRPM_HUMAN	reviewed
P52272	Heterogeneous nuclear ribonucleoprotein M OS=Homo sapiens GN=HNRNPM PE=1 SV=3 - [HNRPM_HUMAN]	22.25	12.6	1	7	7	9	730	77.5	8.7	HNRNPM	HNRPM_HUMAN	reviewed
P52272	Heterogeneous nuclear ribonucleoprotein M OS=Homo sapiens GN=HNRNPM PE=1 SV=3 - [HNRPM_HUMAN]	243.3	39.86	1	22	22	87	730	77.5	8.7	HNRNPM	HNRPM_HUMAN	reviewed
O43390	Heterogeneous nuclear ribonucleoprotein R OS=Homo sapiens GN=HNRNPR PE=1 SV=1 - [HNRPR_HUMAN]	15.28	5.53	2	3	3	6	633	70.9	8.13	HNRNPR	HNRPR_HUMAN	reviewed
Q00839	Heterogeneous nuclear ribonucleoprotein U OS=Homo sapiens GN=HNRNPU PE=1 SV=6 - [HNRPU_HUMAN]	8.25	4	1	2	2	3	825	90.5	6	HNRNPU	HNRPU_HUMAN	reviewed
Q00839	Heterogeneous nuclear ribonucleoprotein U OS=Homo sapiens GN=HNRNPU PE=1 SV=6 - [HNRPU_HUMAN]	16.86	9.7	1	6	6	7	825	90.5	6	HNRNPU	HNRPU_HUMAN	reviewed
P22626	Heterogeneous nuclear ribonucleoproteins A2/B1 OS=Homo sapiens GN=HNRNPA2B1 PE=1 SV=2 - [ROA2_HUMAN]	187.86	59.21	1	17	19	57	353	37.4	8.95	HNRNPA2B1	ROA2_HUMAN	reviewed
P07910	Heterogeneous nuclear ribonucleoproteins C1/C2 OS=Homo sapiens GN=HNRNPC PE=1 SV=4 - [HNRPC_HUMAN]	72.45	22.88	4	8	8	23	306	33.6	5.08	HNRNPC	HNRPC_HUMAN	reviewed
Q13547	Histone deacetylase 1 OS=Homo sapiens GN=HDAC1 PE=1 SV=1 - [HDAC1_HUMAN]	6.03	7.05	2	3	3	3	482	55.1	5.48	HDAC1	HDAC1_HUMAN	reviewed
P52292	Importin subunit alpha-1 OS=Homo sapiens GN=KPNA2 PE=1 SV=1 - [IMA1_HUMAN]	14.1	10.02	1	4	4	5	529	57.8	5.4	KPNA2	IMA1_HUMAN	reviewed
Q9NZI8	Insulin-like growth factor 2 mRNA-binding protein 1 OS=Homo sapiens GN=IGF2BP1 PE=1 SV=2 - [IF2B1_HUMAN]	4.57	3.99	3	2	2	2	577	63.4	9.2	IGF2BP1	IF2B1_HUMAN	reviewed
Q12905	Interleukin enhancer-binding factor 2 OS=Homo sapiens GN=ILF2 PE=1 SV=2 - [ILF2_HUMAN]	116.11	37.18	1	14	14	35	390	43	5.26	ILF2	ILF2_HUMAN	reviewed
Q12906	Interleukin enhancer-binding factor 3 OS=Homo sapiens GN=ILF3 PE=1 SV=3 - [ILF3_HUMAN]	8.9	3.8	1	3	3	4	894	95.3	8.76	ILF3	ILF3_HUMAN	reviewed
Q12906	Interleukin enhancer-binding factor 3 OS=Homo sapiens GN=ILF3 PE=1 SV=3 - [ILF3_HUMAN]	19.91	6.94	1	6	6	9	894	95.3	8.76	ILF3	ILF3_HUMAN	reviewed
P14923	Junction plakoglobin OS=Homo sapiens GN=JUP PE=1 SV=3 - [PLAK_HUMAN]	9.86	6.04	1	4	4	4	745	81.7	6.14	JUP	PLAK_HUMAN	reviewed
P14923	Junction plakoglobin OS=Homo sapiens GN=JUP PE=1 SV=3 - [PLAK_HUMAN]	31.78	15.84	1	9	9	14	745	81.7	6.14	JUP	PLAK_HUMAN	reviewed
P14923	Junction plakoglobin OS=Homo sapiens GN=JUP PE=1 SV=3 - [PLAK_HUMAN]	37.97	17.18	1	10	10	14	745	81.7	6.14	JUP	PLAK_HUMAN	reviewed
Q15323	Keratin, type I cuticular Ha1 OS=Homo sapiens GN=KRT31 PE=1 SV=3 - [K1H1_HUMAN]	75.84	40.14	7	3	15	28	416	47.2	4.88	KRT31	K1H1_HUMAN	reviewed
O76009	Keratin, type I cuticular Ha3-I OS=Homo sapiens GN=KRT33A PE=2 SV=2 - [KT33A_HUMAN]	67.33	38.61	2	2	14	25	404	45.9	4.82	KRT33A	KT33A_HUMAN	reviewed
P13645	Keratin, type I cytoskeletal 10 OS=Homo sapiens GN=KRT10 PE=1 SV=6 - [K1C10_HUMAN]	402.16	49.83	15	24	30	133	584	58.8	5.21	KRT10	K1C10_HUMAN	reviewed
P13645	Keratin, type I cytoskeletal 10 OS=Homo sapiens GN=KRT10 PE=1 SV=6 - [K1C10_HUMAN]	407.3	52.23	15	28	33	130	584	58.8	5.21	KRT10	K1C10_HUMAN	reviewed
P13645	Keratin, type I cytoskeletal 10 OS=Homo sapiens GN=KRT10 PE=1 SV=6 - [K1C10_HUMAN]	480.74	53.6	8	28	35	149	584	58.8	5.21	KRT10	K1C10_HUMAN	reviewed
P13645	Keratin, type I cytoskeletal 10 OS=Homo sapiens GN=KRT10 PE=1 SV=6 - [K1C10_HUMAN]	536.88	51.03	15	28	32	182	584	58.8	5.21	KRT10	K1C10_HUMAN	reviewed
P13646	Keratin, type I cytoskeletal 13 OS=Homo sapiens GN=KRT13 PE=1 SV=4 - [K1C13_HUMAN]	54.99	18.12	11	4	9	21	458	49.6	4.96	KRT13	K1C13_HUMAN	reviewed
P13646	Keratin, type I cytoskeletal 13 OS=Homo sapiens GN=KRT13 PE=1 SV=4 - [K1C13_HUMAN]	76.56	20.96	5	4	11	29	458	49.6	4.96	KRT13	K1C13_HUMAN	reviewed
P02533	Keratin, type I cytoskeletal 14 OS=Homo sapiens GN=KRT14 PE=1 SV=4 - [K1C14_HUMAN]	77.91	37.71	14	6	16	31	472	51.5	5.16	KRT14	K1C14_HUMAN	reviewed
P02533	Keratin, type I cytoskeletal 14 OS=Homo sapiens GN=KRT14 PE=1 SV=4 - [K1C14_HUMAN]	103.18	41.95	13	6	17	39	472	51.5	5.16	KRT14	K1C14_HUMAN	reviewed
P02533	Keratin, type I cytoskeletal 14 OS=Homo sapiens GN=KRT14 PE=1 SV=4 - [K1C14_HUMAN]	150.99	51.69	15	11	21	59	472	51.5	5.16	KRT14	K1C14_HUMAN	reviewed
P02533	Keratin, type I cytoskeletal 14 OS=Homo sapiens GN=KRT14 PE=1 SV=4 - [K1C14_HUMAN]	164.35	44.7	6	7	21	60	472	51.5	5.16	KRT14	K1C14_HUMAN	reviewed
P08779	Keratin, type I cytoskeletal 16 OS=Homo sapiens GN=KRT16 PE=1 SV=4 - [K1C16_HUMAN]	82.97	29.81	13	5	14	33	473	51.2	5.05	KRT16	K1C16_HUMAN	reviewed
P08779	Keratin, type I cytoskeletal 16 OS=Homo sapiens GN=KRT16 PE=1 SV=4 - [K1C16_HUMAN]	98.04	34.88	13	6	16	42	473	51.2	5.05	KRT16	K1C16_HUMAN	reviewed
P08779	Keratin, type I cytoskeletal 16 OS=Homo sapiens GN=KRT16 PE=1 SV=4 - [K1C16_HUMAN]	143.03	43.34	6	10	21	53	473	51.2	5.05	KRT16	K1C16_HUMAN	reviewed
Q04695	Keratin, type I cytoskeletal 17 OS=Homo sapiens GN=KRT17 PE=1 SV=2 - [K1C17_HUMAN]	67.94	21.76	5	2	10	26	432	48.1	5.02	KRT17	K1C17_HUMAN	reviewed
P08727	Keratin, type I cytoskeletal 19 OS=Homo sapiens GN=KRT19 PE=1 SV=4 - [K1C19_HUMAN]	41.12	19.25	5	2	8	16	400	44.1	5.14	KRT19	K1C19_HUMAN	reviewed
P35527	Keratin, type I cytoskeletal 9 OS=Homo sapiens GN=KRT9 PE=1 SV=3 - [K1C9_HUMAN]	182.68	55.38	1	24	25	56	623	62	5.24	KRT9	K1C9_HUMAN	reviewed
P35527	Keratin, type I cytoskeletal 9 OS=Homo sapiens GN=KRT9 PE=1 SV=3 - [K1C9_HUMAN]	220.74	50.4	1	23	23	63	623	62	5.24	KRT9	K1C9_HUMAN	reviewed
P35527	Keratin, type I cytoskeletal 9 OS=Homo sapiens GN=KRT9 PE=1 SV=3 - [K1C9_HUMAN]	233.86	50.72	1	22	22	63	623	62	5.24	KRT9	K1C9_HUMAN	reviewed
P35527	Keratin, type I cytoskeletal 9 OS=Homo sapiens GN=KRT9 PE=1 SV=3 - [K1C9_HUMAN]	337.15	65.65	1	28	28	92	623	62	5.24	KRT9	K1C9_HUMAN	reviewed
P04264	Keratin, type II cytoskeletal 1 OS=Homo sapiens GN=KRT1 PE=1 SV=6 - [K2C1_HUMAN]	440.56	56.52	3	35	38	149	644	66	8.12	KRT1	K2C1_HUMAN	reviewed
P04264	Keratin, type II cytoskeletal 1 OS=Homo sapiens GN=KRT1 PE=1 SV=6 - [K2C1_HUMAN]	581.17	52.17	2	29	33	189	644	66	8.12	KRT1	K2C1_HUMAN	reviewed
P04264	Keratin, type II cytoskeletal 1 OS=Homo sapiens GN=KRT1 PE=1 SV=6 - [K2C1_HUMAN]	651.21	56.83	3	37	40	222	644	66	8.12	KRT1	K2C1_HUMAN	reviewed
P04264	Keratin, type II cytoskeletal 1 OS=Homo sapiens GN=KRT1 PE=1 SV=6 - [K2C1_HUMAN]	673.7	60.4	2	38	42	206	644	66	8.12	KRT1	K2C1_HUMAN	reviewed
Q7Z794	Keratin, type II cytoskeletal 1b OS=Homo sapiens GN=KRT77 PE=2 SV=3 - [K2C1B_HUMAN]	97.17	9.52	1	2	6	44	578	61.9	5.99	KRT77	K2C1B_HUMAN	reviewed
P35908	Keratin, type II cytoskeletal 2 epidermal OS=Homo sapiens GN=KRT2 PE=1 SV=2 - [K22E_HUMAN]	312.96	63.69	8	22	30	114	639	65.4	8	KRT2	K22E_HUMAN	reviewed
P35908	Keratin, type II cytoskeletal 2 epidermal OS=Homo sapiens GN=KRT2 PE=1 SV=2 - [K22E_HUMAN]	359.16	61.35	4	25	33	127	639	65.4	8	KRT2	K22E_HUMAN	reviewed
P35908	Keratin, type II cytoskeletal 2 epidermal OS=Homo sapiens GN=KRT2 PE=1 SV=2 - [K22E_HUMAN]	411.07	54.3	5	25	32	142	639	65.4	8	KRT2	K22E_HUMAN	reviewed
P35908	Keratin, type II cytoskeletal 2 epidermal OS=Homo sapiens GN=KRT2 PE=1 SV=2 - [K22E_HUMAN]	616.95	67.14	7	35	44	186	639	65.4	8	KRT2	K22E_HUMAN	reviewed
P19013	Keratin, type II cytoskeletal 4 OS=Homo sapiens GN=KRT4 PE=1 SV=4 - [K2C4_HUMAN]	55.02	11.61	2	3	6	21	534	57.2	6.61	KRT4	K2C4_HUMAN	reviewed
P13647	Keratin, type II cytoskeletal 5 OS=Homo sapiens GN=KRT5 PE=1 SV=3 - [K2C5_HUMAN]	86.35	26.44	2	8	15	32	590	62.3	7.74	KRT5	K2C5_HUMAN	reviewed
P13647	Keratin, type II cytoskeletal 5 OS=Homo sapiens GN=KRT5 PE=1 SV=3 - [K2C5_HUMAN]	93.36	34.92	6	10	19	37	590	62.3	7.74	KRT5	K2C5_HUMAN	reviewed
P13647	Keratin, type II cytoskeletal 5 OS=Homo sapiens GN=KRT5 PE=1 SV=3 - [K2C5_HUMAN]	143.08	34.24	5	10	20	52	590	62.3	7.74	KRT5	K2C5_HUMAN	reviewed
P13647	Keratin, type II cytoskeletal 5 OS=Homo sapiens GN=KRT5 PE=1 SV=3 - [K2C5_HUMAN]	178.32	37.46	4	15	24	69	590	62.3	7.74	KRT5	K2C5_HUMAN	reviewed
P02538	Keratin, type II cytoskeletal 6A OS=Homo sapiens GN=KRT6A PE=1 SV=3 - [K2C6A_HUMAN]	97.75	40.6	7	3	20	38	564	60	8	KRT6A	K2C6A_HUMAN	reviewed
P02538	Keratin, type II cytoskeletal 6A OS=Homo sapiens GN=KRT6A PE=1 SV=3 - [K2C6A_HUMAN]	102.77	33.87	3	5	19	38	564	60	8	KRT6A	K2C6A_HUMAN	reviewed
P02538	Keratin, type II cytoskeletal 6A OS=Homo sapiens GN=KRT6A PE=1 SV=3 - [K2C6A_HUMAN]	133.21	36.88	5	3	20	52	564	60	8	KRT6A	K2C6A_HUMAN	reviewed
P02538	Keratin, type II cytoskeletal 6A OS=Homo sapiens GN=KRT6A PE=1 SV=3 - [K2C6A_HUMAN]	143.05	35.28	6	3	20	50	564	60	8	KRT6A	K2C6A_HUMAN	reviewed
P04259	Keratin, type II cytoskeletal 6B OS=Homo sapiens GN=KRT6B PE=1 SV=5 - [K2C6B_HUMAN]	114.2	39.01	6	2	19	45	564	60	8	KRT6B	K2C6B_HUMAN	reviewed
P04259	Keratin, type II cytoskeletal 6B OS=Homo sapiens GN=KRT6B PE=1 SV=5 - [K2C6B_HUMAN]	154.52	35.28	5	2	19	60	564	60	8	KRT6B	K2C6B_HUMAN	reviewed
P04259	Keratin, type II cytoskeletal 6B OS=Homo sapiens GN=KRT6B PE=1 SV=5 - [K2C6B_HUMAN]	175.74	35.82	5	2	21	62	564	60	8	KRT6B	K2C6B_HUMAN	reviewed
Q8N1N4	Keratin, type II cytoskeletal 78 OS=Homo sapiens GN=KRT78 PE=2 SV=2 - [K2C78_HUMAN]	4.92	4.62	1	2	2	2	520	56.8	6.02	KRT78	K2C78_HUMAN	reviewed
Q8N1N4	Keratin, type II cytoskeletal 78 OS=Homo sapiens GN=KRT78 PE=2 SV=2 - [K2C78_HUMAN]	9.95	6.35	1	3	3	4	520	56.8	6.02	KRT78	K2C78_HUMAN	reviewed
P05787	Keratin, type II cytoskeletal 8 OS=Homo sapiens GN=KRT8 PE=1 SV=7 - [K2C8_HUMAN]	52.74	8.7	6	2	5	21	483	53.7	5.59	KRT8	K2C8_HUMAN	reviewed
Q6KB66	Keratin, type II cytoskeletal 80 OS=Homo sapiens GN=KRT80 PE=1 SV=2 - [K2C80_HUMAN]	35.35	6.64	2	2	3	14	452	50.5	5.67	KRT80	K2C80_HUMAN	reviewed
Q5T749	Keratinocyte proline-rich protein OS=Homo sapiens GN=KPRP PE=1 SV=1 - [KPRP_HUMAN]	15.63	7.77	1	3	3	5	579	64.1	8.27	KPRP	KPRP_HUMAN	reviewed
Q07666	KH domain-containing, RNA-binding, signal transduction-associated protein 1 OS=Homo sapiens GN=KHDRBS1 PE=1 SV=1 - [KHDR1_HUMAN]	5.16	5.42	1	2	2	2	443	48.2	8.66	KHDRBS1	KHDR1_HUMAN	reviewed
P42166	Lamina-associated polypeptide 2, isoform alpha OS=Homo sapiens GN=TMPO PE=1 SV=2 - [LAP2A_HUMAN]	4.63	3.46	2	2	2	2	694	75.4	7.66	TMPO	LAP2A_HUMAN	reviewed
P42167	Lamina-associated polypeptide 2, isoforms beta/gamma OS=Homo sapiens GN=TMPO PE=1 SV=2 - [LAP2B_HUMAN]	4.95	6.39	2	2	2	2	454	50.6	9.38	TMPO	LAP2B_HUMAN	reviewed
P42167	Lamina-associated polypeptide 2, isoforms beta/gamma OS=Homo sapiens GN=TMPO PE=1 SV=2 - [LAP2B_HUMAN]	7.3	6.39	2	2	2	3	454	50.6	9.38	TMPO	LAP2B_HUMAN	reviewed
P20700	Lamin-B1 OS=Homo sapiens GN=LMNB1 PE=1 SV=2 - [LMNB1_HUMAN]	10.44	8.53	1	4	4	4	586	66.4	5.16	LMNB1	LMNB1_HUMAN	reviewed
P20700	Lamin-B1 OS=Homo sapiens GN=LMNB1 PE=1 SV=2 - [LMNB1_HUMAN]	76.05	28.84	1	17	17	27	586	66.4	5.16	LMNB1	LMNB1_HUMAN	reviewed
Q03252	Lamin-B2 OS=Homo sapiens GN=LMNB2 PE=1 SV=3 - [LMNB2_HUMAN]	22.92	13.67	1	7	7	10	600	67.6	5.35	LMNB2	LMNB2_HUMAN	reviewed
P43243	Matrin-3 OS=Homo sapiens GN=MATR3 PE=1 SV=2 - [MATR3_HUMAN]	4.22	3.78	1	2	2	3	847	94.6	6.25	MATR3	MATR3_HUMAN	reviewed
O94776	Metastasis-associated protein MTA2 OS=Homo sapiens GN=MTA2 PE=1 SV=1 - [MTA2_HUMAN]	13.29	7.78	1	4	4	6	668	75	9.66	MTA2	MTA2_HUMAN	reviewed
Q9HCC0	Methylcrotonoyl-CoA carboxylase beta chain, mitochondrial OS=Homo sapiens GN=MCCC2 PE=1 SV=1 - [MCCB_HUMAN]	50.66	30.55	1	12	12	19	563	61.3	7.68	MCCC2	MCCB_HUMAN	reviewed
Q96RQ3	Methylcrotonoyl-CoA carboxylase subunit alpha, mitochondrial OS=Homo sapiens GN=MCCC1 PE=1 SV=3 - [MCCA_HUMAN]	72.52	25.38	1	13	13	23	725	80.4	7.78	MCCC1	MCCA_HUMAN	reviewed
O43684	Mitotic checkpoint protein BUB3 OS=Homo sapiens GN=BUB3 PE=1 SV=1 - [BUB3_HUMAN]	16.53	20.43	1	5	5	7	328	37.1	6.84	BUB3	BUB3_HUMAN	reviewed
P78406	mRNA export factor OS=Homo sapiens GN=RAE1 PE=1 SV=1 - [RAE1L_HUMAN]	154.44	46.2	1	12	12	51	368	40.9	7.83	RAE1	RAE1L_HUMAN	reviewed
Q9NR56	Muscleblind-like protein 1 OS=Homo sapiens GN=MBNL1 PE=1 SV=2 - [MBNL1_HUMAN]	25.29	17.53	2	4	4	7	388	41.8	8.9	MBNL1	MBNL1_HUMAN	reviewed
Q15233	Non-POU domain-containing octamer-binding protein OS=Homo sapiens GN=NONO PE=1 SV=4 - [NONO_HUMAN]	9.8	7.43	1	3	3	4	471	54.2	8.95	NONO	NONO_HUMAN	reviewed
Q15233	Non-POU domain-containing octamer-binding protein OS=Homo sapiens GN=NONO PE=1 SV=4 - [NONO_HUMAN]	115.78	27.18	1	11	11	42	471	54.2	8.95	NONO	NONO_HUMAN	reviewed
Q8WUM0	Nuclear pore complex protein Nup133 OS=Homo sapiens GN=NUP133 PE=1 SV=2 - [NU133_HUMAN]	9.16	4.93	1	4	4	4	1156	128.9	5.1	NUP133	NU133_HUMAN	reviewed
P49790	Nuclear pore complex protein Nup153 OS=Homo sapiens GN=NUP153 PE=1 SV=2 - [NU153_HUMAN]	13.09	4.81	1	5	5	5	1475	153.8	8.73	NUP153	NU153_HUMAN	reviewed
O75694	Nuclear pore complex protein Nup155 OS=Homo sapiens GN=NUP155 PE=1 SV=1 - [NU155_HUMAN]	33.28	10.28	1	9	9	12	1391	155.1	6.16	NUP155	NU155_HUMAN	reviewed
Q9BW27	Nuclear pore complex protein Nup85 OS=Homo sapiens GN=NUP85 PE=1 SV=1 - [NUP85_HUMAN]	7.41	4.73	1	3	3	3	656	75	5.55	NUP85	NUP85_HUMAN	reviewed
P52948	Nuclear pore complex protein Nup98-Nup96 OS=Homo sapiens GN=NUP98 PE=1 SV=4 - [NUP98_HUMAN]	8.63	2.31	1	3	3	3	1817	197.5	6.4	NUP98	NUP98_HUMAN	reviewed
P52948	Nuclear pore complex protein Nup98-Nup96 OS=Homo sapiens GN=NUP98 PE=1 SV=4 - [NUP98_HUMAN]	11.6	2.7	1	4	4	5	1817	197.5	6.4	NUP98	NUP98_HUMAN	reviewed
Q8TEM1	Nuclear pore membrane glycoprotein 210 OS=Homo sapiens GN=NUP210 PE=1 SV=3 - [PO210_HUMAN]	4.49	1.17	1	2	2	2	1887	205	6.81	NUP210	PO210_HUMAN	reviewed
Q8TEM1	Nuclear pore membrane glycoprotein 210 OS=Homo sapiens GN=NUP210 PE=1 SV=3 - [PO210_HUMAN]	26.3	7.26	1	10	10	11	1887	205	6.81	NUP210	PO210_HUMAN	reviewed
Q9UBU9	Nuclear RNA export factor 1 OS=Homo sapiens GN=NXF1 PE=1 SV=1 - [NXF1_HUMAN]	17.5	10.02	1	5	5	7	619	70.1	8.51	NXF1	NXF1_HUMAN	reviewed
Q9H8H0	Nucleolar protein 11 OS=Homo sapiens GN=NOL11 PE=1 SV=1 - [NOL11_HUMAN]	7.34	4.87	1	3	3	3	719	81.1	6.07	NOL11	NOL11_HUMAN	reviewed
P19338	Nucleolin OS=Homo sapiens GN=NCL PE=1 SV=3 - [NUCL_HUMAN]	4.44	2.39	1	2	2	2	710	76.6	4.7	NCL	NUCL_HUMAN	reviewed
P31483	Nucleolysin TIA-1 isoform p40 OS=Homo sapiens GN=TIA1 PE=1 SV=3 - [TIA1_HUMAN]	15.58	12.95	1	2	4	6	386	42.9	7.74	TIA1	TIA1_HUMAN	reviewed
Q01085	Nucleolysin TIAR OS=Homo sapiens GN=TIAL1 PE=1 SV=1 - [TIAR_HUMAN]	36.99	27.73	1	6	8	13	375	41.6	7.74	TIAL1	TIAR_HUMAN	reviewed
P06748	Nucleophosmin OS=Homo sapiens GN=NPM1 PE=1 SV=2 - [NPM_HUMAN]	6.14	11.56	1	2	2	2	294	32.6	4.78	NPM1	NPM_HUMAN	reviewed
Q9BTX1	Nucleoporin NDC1 OS=Homo sapiens GN=NDC1 PE=1 SV=2 - [NDC1_HUMAN]	6.69	3.56	1	2	2	3	674	76.3	9.09	NDC1	NDC1_HUMAN	reviewed
Q8NFH5	Nucleoporin NUP53 OS=Homo sapiens GN=NUP35 PE=1 SV=1 - [NUP53_HUMAN]	38.23	34.36	1	7	7	13	326	34.8	9.09	NUP35	NUP35_HUMAN	reviewed
Q7Z3B4	Nucleoporin p54 OS=Homo sapiens GN=NUP54 PE=1 SV=2 - [NUP54_HUMAN]	74.21	34.91	1	15	15	26	507	55.4	7.02	NUP54	NUP54_HUMAN	reviewed
P51659	Peroxisomal multifunctional enzyme type 2 OS=Homo sapiens GN=HSD17B4 PE=1 SV=3 - [DHB4_HUMAN]	7.36	7.07	1	3	3	3	736	79.6	8.84	HSD17B4	DHB4_HUMAN	reviewed
Q13835	Plakophilin-1 OS=Homo sapiens GN=PKP1 PE=1 SV=2 - [PKP1_HUMAN]	4.44	3.08	1	2	2	2	747	82.8	9.13	PKP1	PKP1_HUMAN	reviewed
O43660	Pleiotropic regulator 1 OS=Homo sapiens GN=PLRG1 PE=1 SV=1 - [PLRG1_HUMAN]	5.04	5.06	1	2	2	2	514	57.2	9.17	PLRG1	PLRG1_HUMAN	reviewed
Q15365	Poly(rC)-binding protein 1 OS=Homo sapiens GN=PCBP1 PE=1 SV=2 - [PCBP1_HUMAN]	24.04	16.29	1	2	4	9	356	37.5	7.09	PCBP1	PCBP1_HUMAN	reviewed
Q15366	Poly(rC)-binding protein 2 OS=Homo sapiens GN=PCBP2 PE=1 SV=1 - [PCBP2_HUMAN]	41.16	35.34	2	6	8	15	365	38.6	6.79	PCBP2	PCBP2_HUMAN	reviewed
Q9UHX1	Poly(U)-binding-splicing factor PUF60 OS=Homo sapiens GN=PUF60 PE=1 SV=1 - [PUF60_HUMAN]	9.59	7.69	1	3	3	3	559	59.8	5.29	PUF60	PUF60_HUMAN	reviewed
Q9BY77	Polymerase delta-interacting protein 3 OS=Homo sapiens GN=POLDIP3 PE=1 SV=2 - [PDIP3_HUMAN]	20.95	26.13	1	6	6	7	421	46.1	9.99	POLDIP3	PDIP3_HUMAN	reviewed
P26599	Polypyrimidine tract-binding protein 1 OS=Homo sapiens GN=PTBP1 PE=1 SV=1 - [PTBP1_HUMAN]	7.85	8.1	1	2	2	3	531	57.2	9.17	PTBP1	PTBP1_HUMAN	reviewed
P26599	Polypyrimidine tract-binding protein 1 OS=Homo sapiens GN=PTBP1 PE=1 SV=1 - [PTBP1_HUMAN]	28.15	16.76	1	5	5	8	531	57.2	9.17	PTBP1	PTBP1_HUMAN	reviewed
P26599	Polypyrimidine tract-binding protein 1 OS=Homo sapiens GN=PTBP1 PE=1 SV=1 - [PTBP1_HUMAN]	111.23	40.49	3	11	11	34	531	57.2	9.17	PTBP1	PTBP1_HUMAN	reviewed
P02545	Prelamin-A/C OS=Homo sapiens GN=LMNA PE=1 SV=1 - [LMNA_HUMAN]	16.99	11.14	1	6	6	7	664	74.1	7.02	LMNA	LMNA_HUMAN	reviewed
P02545	Prelamin-A/C OS=Homo sapiens GN=LMNA PE=1 SV=1 - [LMNA_HUMAN]	64.74	32.23	1	18	18	25	664	74.1	7.02	LMNA	LMNA_HUMAN	reviewed
Q9UMS4	Pre-mRNA-processing factor 19 OS=Homo sapiens GN=PRPF19 PE=1 SV=1 - [PRP19_HUMAN]	21.09	10.71	1	5	5	8	504	55.1	6.61	PRPF19	PRP19_HUMAN	reviewed
Q92841	Probable ATP-dependent RNA helicase DDX17 OS=Homo sapiens GN=DDX17 PE=1 SV=2 - [DDX17_HUMAN]	120.2	35.53	1	16	21	44	729	80.2	8.27	DDX17	DDX17_HUMAN	reviewed
Q9UJV9	Probable ATP-dependent RNA helicase DDX41 OS=Homo sapiens GN=DDX41 PE=1 SV=2 - [DDX41_HUMAN]	6.08	5.31	1	2	2	2	622	69.8	6.84	DDX41	DDX41_HUMAN	reviewed
P17844	Probable ATP-dependent RNA helicase DDX5 OS=Homo sapiens GN=DDX5 PE=1 SV=1 - [DDX5_HUMAN]	4.95	3.75	2	2	2	2	614	69.1	8.92	DDX5	DDX5_HUMAN	reviewed
P17844	Probable ATP-dependent RNA helicase DDX5 OS=Homo sapiens GN=DDX5 PE=1 SV=1 - [DDX5_HUMAN]	41.2	12.38	1	2	7	16	614	69.1	8.92	DDX5	DDX5_HUMAN	reviewed
P12273	Prolactin-inducible protein OS=Homo sapiens GN=PIP PE=1 SV=1 - [PIP_HUMAN]	4.46	15.07	1	2	2	2	146	16.6	8.05	PIP	PIP_HUMAN	reviewed
P12273	Prolactin-inducible protein OS=Homo sapiens GN=PIP PE=1 SV=1 - [PIP_HUMAN]	14.23	26.03	1	3	3	5	146	16.6	8.05	PIP	PIP_HUMAN	reviewed
P05165	Propionyl-CoA carboxylase alpha chain, mitochondrial OS=Homo sapiens GN=PCCA PE=1 SV=4 - [PCCA_HUMAN]	45.03	18.96	1	11	11	16	728	80	7.52	PCCA	PCCA_HUMAN	reviewed
P05166	Propionyl-CoA carboxylase beta chain, mitochondrial OS=Homo sapiens GN=PCCB PE=1 SV=3 - [PCCB_HUMAN]	9.32	7.61	1	3	3	4	539	58.2	7.64	PCCB	PCCB_HUMAN	reviewed
Q96PU8	Protein quaking OS=Homo sapiens GN=QKI PE=1 SV=1 - [QKI_HUMAN]	13.83	18.77	1	4	4	6	341	37.6	8.56	QKI	QKI_HUMAN	reviewed
Q9P258	Protein RCC2 OS=Homo sapiens GN=RCC2 PE=1 SV=2 - [RCC2_HUMAN]	17.43	13.41	1	6	6	7	522	56	8.78	RCC2	RCC2_HUMAN	reviewed
P05109	Protein S100-A8 OS=Homo sapiens GN=S100A8 PE=1 SV=1 - [S10A8_HUMAN]	7.28	23.66	1	2	2	3	93	10.8	7.03	S100A8	S10A8_HUMAN	reviewed
P11498	Pyruvate carboxylase, mitochondrial OS=Homo sapiens GN=PC PE=1 SV=2 - [PYC_HUMAN]	31.54	12.05	1	10	10	12	1178	129.6	6.84	PC	PYC_HUMAN	reviewed
P35250	Replication factor C subunit 2 OS=Homo sapiens GN=RFC2 PE=1 SV=3 - [RFC2_HUMAN]	4.05	7.34	1	2	2	2	354	39.1	6.44	RFC2	RFC2_HUMAN	reviewed
Q8IY67	Ribonucleoprotein PTB-binding 1 OS=Homo sapiens GN=RAVER1 PE=1 SV=1 - [RAVR1_HUMAN]	15.13	15.02	1	5	5	6	606	63.8	8.48	RAVER1	RAVR1_HUMAN	reviewed
P38159	RNA-binding motif protein, X chromosome OS=Homo sapiens GN=RBMX PE=1 SV=3 - [RBMX_HUMAN]	41.59	16.62	3	6	7	14	391	42.3	10.05	RBMX	RBMX_HUMAN	reviewed
Q96PK6	RNA-binding protein 14 OS=Homo sapiens GN=RBM14 PE=1 SV=2 - [RBM14_HUMAN]	72.8	18.83	1	10	10	25	669	69.4	9.67	RBM14	RBM14_HUMAN	reviewed
Q9BWF3	RNA-binding protein 4 OS=Homo sapiens GN=RBM4 PE=1 SV=1 - [RBM4_HUMAN]	9.87	11.81	2	4	4	4	364	40.3	7.08	RBM4	RBM4_HUMAN	reviewed
P35637	RNA-binding protein FUS OS=Homo sapiens GN=FUS PE=1 SV=1 - [FUS_HUMAN]	11.05	9.51	1	2	3	4	526	53.4	9.36	FUS	FUS_HUMAN	reviewed
Q9UKM9	RNA-binding protein Raly OS=Homo sapiens GN=RALY PE=1 SV=1 - [RALY_HUMAN]	14.18	13.4	1	3	3	6	306	32.4	9.17	RALY	RALY_HUMAN	reviewed
P22087	rRNA 2'-O-methyltransferase fibrillarin OS=Homo sapiens GN=FBL PE=1 SV=2 - [FBRL_HUMAN]	10.91	13.71	2	3	3	4	321	33.8	10.18	FBL	FBRL_HUMAN	reviewed
Q96P63	Serpin B12 OS=Homo sapiens GN=SERPINB12 PE=1 SV=1 - [SPB12_HUMAN]	3.97	6.91	1	2	2	2	405	46.2	5.53	SERPINB12	SPB12_HUMAN	reviewed
P02768	Serum albumin OS=Homo sapiens GN=ALB PE=1 SV=2 - [ALBU_HUMAN]	29.92	3.61	1	3	3	9	609	69.3	6.28	ALB	ALBU_HUMAN	reviewed
P02768	Serum albumin OS=Homo sapiens GN=ALB PE=1 SV=2 - [ALBU_HUMAN]	39.25	7.55	1	5	5	12	609	69.3	6.28	ALB	ALBU_HUMAN	reviewed
P02768	Serum albumin OS=Homo sapiens GN=ALB PE=1 SV=2 - [ALBU_HUMAN]	46.78	7.06	1	5	5	15	609	69.3	6.28	ALB	ALBU_HUMAN	reviewed
P02768	Serum albumin OS=Homo sapiens GN=ALB PE=1 SV=2 - [ALBU_HUMAN]	59	4.93	1	4	4	18	609	69.3	6.28	ALB	ALBU_HUMAN	reviewed
Q96SI9	Spermatid perinuclear RNA-binding protein OS=Homo sapiens GN=STRBP PE=1 SV=1 - [STRBP_HUMAN]	8.32	2.83	1	2	2	3	672	73.6	8.72	STRBP	STRBP_HUMAN	reviewed
Q15637	Splicing factor 1 OS=Homo sapiens GN=SF1 PE=1 SV=4 - [SF01_HUMAN]	5.39	4.54	1	2	2	2	639	68.3	8.98	SF1	SF01_HUMAN	reviewed
Q15637	Splicing factor 1 OS=Homo sapiens GN=SF1 PE=1 SV=4 - [SF01_HUMAN]	15.75	8.45	1	4	4	6	639	68.3	8.98	SF1	SF01_HUMAN	reviewed
Q13435	Splicing factor 3B subunit 2 OS=Homo sapiens GN=SF3B2 PE=1 SV=2 - [SF3B2_HUMAN]	4.52	2.46	1	2	2	2	895	100.2	5.67	SF3B2	SF3B2_HUMAN	reviewed
Q15393	Splicing factor 3B subunit 3 OS=Homo sapiens GN=SF3B3 PE=1 SV=4 - [SF3B3_HUMAN]	11.52	3.7	1	4	4	5	1217	135.5	5.26	SF3B3	SF3B3_HUMAN	reviewed
P26368	Splicing factor U2AF 65 kDa subunit OS=Homo sapiens GN=U2AF2 PE=1 SV=4 - [U2AF2_HUMAN]	13.27	15.37	1	4	4	6	475	53.5	9.09	U2AF2	U2AF2_HUMAN	reviewed
P23246	Splicing factor, proline- and glutamine-rich OS=Homo sapiens GN=SFPQ PE=1 SV=2 - [SFPQ_HUMAN]	13.92	8.63	1	5	5	6	707	76.1	9.44	SFPQ	SFPQ_HUMAN	reviewed
P23246	Splicing factor, proline- and glutamine-rich OS=Homo sapiens GN=SFPQ PE=1 SV=2 - [SFPQ_HUMAN]	18.24	8.2	1	5	5	7	707	76.1	9.44	SFPQ	SFPQ_HUMAN	reviewed
P38646	Stress-70 protein, mitochondrial OS=Homo sapiens GN=HSPA9 PE=1 SV=2 - [GRP75_HUMAN]	9.3	5.74	1	3	3	4	679	73.6	6.16	HSPA9	GRP75_HUMAN	reviewed
P42285	Superkiller viralicidic activity 2-like 2 OS=Homo sapiens GN=SKIV2L2 PE=1 SV=3 - [SK2L2_HUMAN]	4.56	1.82	1	2	2	2	1042	117.7	6.52	SKIV2L2	MTREX_HUMAN	reviewed
O60264	SWI/SNF-related matrix-associated actin-dependent regulator of chromatin subfamily A member 5 OS=Homo sapiens GN=SMARCA5 PE=1 SV=1 - [SMCA5_HUMAN]	8.44	3.61	2	4	4	4	1052	121.8	8.09	SMARCA5	SMCA5_HUMAN	reviewed
Q13148	TAR DNA-binding protein 43 OS=Homo sapiens GN=TARDBP PE=1 SV=1 - [TADBP_HUMAN]	14.3	12.32	1	4	4	5	414	44.7	6.19	TARDBP	TADBP_HUMAN	reviewed
Q92804	TATA-binding protein-associated factor 2N OS=Homo sapiens GN=TAF15 PE=1 SV=1 - [RBP56_HUMAN]	32.74	8.28	1	2	3	9	592	61.8	8.02	TAF15	RBP56_HUMAN	reviewed
P50990	T-complex protein 1 subunit theta OS=Homo sapiens GN=CCT8 PE=1 SV=4 - [TCPQ_HUMAN]	4.2	3.83	1	2	2	2	548	59.6	5.6	CCT8	TCPQ_HUMAN	reviewed
Q86YP4	Transcriptional repressor p66-alpha OS=Homo sapiens GN=GATAD2A PE=1 SV=1 - [P66A_HUMAN]	22.96	16.9	1	7	7	8	633	68	9.94	GATAD2A	P66A_HUMAN	reviewed
Q8WXI9	Transcriptional repressor p66-beta OS=Homo sapiens GN=GATAD2B PE=1 SV=1 - [P66B_HUMAN]	10.94	9.11	1	3	3	3	593	65.2	9.7	GATAD2B	P66B_HUMAN	reviewed
Q13595	Transformer-2 protein homolog alpha OS=Homo sapiens GN=TRA2A PE=1 SV=1 - [TRA2A_HUMAN]	10.12	8.16	1	2	2	4	282	32.7	11.27	TRA2A	TRA2A_HUMAN	reviewed
P62995	Transformer-2 protein homolog beta OS=Homo sapiens GN=TRA2B PE=1 SV=1 - [TRA2B_HUMAN]	15	10.42	1	2	2	5	288	33.6	11.25	TRA2B	TRA2B_HUMAN	reviewed
Q6NUQ4	Transmembrane protein 214 OS=Homo sapiens GN=TMEM214 PE=1 SV=2 - [TM214_HUMAN]	4.2	3.05	1	2	2	2	689	77.1	9.14	TMEM214	TM214_HUMAN	reviewed
Q9Y3I0	tRNA-splicing ligase RtcB homolog OS=Homo sapiens GN=RTCB PE=1 SV=1 - [RTCB_HUMAN]	33.75	18.02	1	8	8	13	505	55.2	7.23	RTCB	RTCB_HUMAN	reviewed
P07477	Trypsin-1 OS=Homo sapiens GN=PRSS1 PE=1 SV=1 - [TRY1_HUMAN]	12.13	12.15	3	2	2	5	247	26.5	6.51	PRSS1	TRY1_HUMAN	reviewed
P07477	Trypsin-1 OS=Homo sapiens GN=PRSS1 PE=1 SV=1 - [TRY1_HUMAN]	12.19	12.15	3	2	2	6	247	26.5	6.51	PRSS1	TRY1_HUMAN	reviewed
P07477	Trypsin-1 OS=Homo sapiens GN=PRSS1 PE=1 SV=1 - [TRY1_HUMAN]	14.04	12.15	3	2	2	7	247	26.5	6.51	PRSS1	TRY1_HUMAN	reviewed
P07477	Trypsin-1 OS=Homo sapiens GN=PRSS1 PE=1 SV=1 - [TRY1_HUMAN]	20.22	12.15	3	2	2	7	247	26.5	6.51	PRSS1	TRY1_HUMAN	reviewed
Q9BQE3	Tubulin alpha-1C chain OS=Homo sapiens GN=TUBA1C PE=1 SV=1 - [TBA1C_HUMAN]	4.37	5.35	3	2	2	2	449	49.9	5.1	TUBA1C	TBA1C_HUMAN	reviewed
P04350	Tubulin beta-4A chain OS=Homo sapiens GN=TUBB4A PE=1 SV=2 - [TBB4A_HUMAN]	3.97	4.95	10	2	2	2	444	49.6	4.88	TUBB4A	TBB4A_HUMAN	reviewed
P08670	Vimentin OS=Homo sapiens GN=VIM PE=1 SV=4 - [VIME_HUMAN]	5	5.15	1	2	2	2	466	53.6	5.12	VIM	VIME_HUMAN	reviewed
P08670	Vimentin OS=Homo sapiens GN=VIM PE=1 SV=4 - [VIME_HUMAN]	12.08	11.59	6	5	5	5	466	53.6	5.12	VIM	VIME_HUMAN	reviewed
P12956	X-ray repair cross-complementing protein 6 OS=Homo sapiens GN=XRCC6 PE=1 SV=2 - [XRCC6_HUMAN]	14.2	8.05	1	4	4	5	609	69.8	6.64	XRCC6	XRCC6_HUMAN	reviewed
Q9UL40	Zinc finger protein 346 OS=Homo sapiens GN=ZNF346 PE=1 SV=1 - [ZN346_HUMAN]	4.21	8.84	1	2	2	2	294	32.9	9.09	ZNF346	ZN346_HUMAN	reviewed
P25311	Zinc-alpha-2-glycoprotein OS=Homo sapiens GN=AZGP1 PE=1 SV=2 - [ZA2G_HUMAN]	7.63	14.43	1	3	3	3	298	34.2	6.05	AZGP1	ZA2G_HUMAN	reviewed

## Sheet: molnc-301b-associated proteins
Accession	Gene.name	Entry.name	Status	Description	Location
P15311	EZR	EZRI_HUMAN	reviewed	Ezrin (Cytovillin) (Villin-2) (p81)	Apical cell membrane,Cell projection,Cell projection, microvillus membrane,Cell projection, ruffle membrane,Cytoplasm, cell cortex,Cytoplasm, cytoskeleton,Cell projection, microvillus
P14923	JUP	PLAK_HUMAN	reviewed	Junction plakoglobin (Catenin gamma) (Desmoplakin III) (Desmoplakin-3)	Cell junction, adherens junction,Cell junction, desmosome,Cytoplasm, cytoskeleton,Membrane
P15924	DSP	DESP_HUMAN	reviewed	Desmoplakin (DP) (250/210 kDa paraneoplastic pemphigus antigen)	Cell junction, desmosome,Cytoplasm, cytoskeleton,Cell membrane
Q02413	DSG1	DSG1_HUMAN	reviewed	Desmoglein-1 (Cadherin family member 4) (Desmosomal glycoprotein 1) (DG1) (DGI) (Pemphigus foliaceus antigen)	Cell membrane,Cell junction, desmosome.
Q08554	DSC1	DSC1_HUMAN	reviewed	Desmocollin-1 (Cadherin family member 1) (Desmosomal glycoprotein 2/3) (DG2/DG3)	Cell membrane; Single-pass type I membrane protein,Cell junction, desmosome.
Q86UX7	FERMT3	URP2_HUMAN	reviewed	Fermitin family homolog 3 (Kindlin-3) (MIG2-like protein) (Unc-112-related protein 2)	Cell projection, podosome
P01040	CSTA	CYTA_HUMAN	reviewed	Cystatin-A (Cystatin-AS) (Stefin-A) [Cleaved into: Cystatin-A, N-terminally processed]	Cytoplasm
Q96SI9	STRBP	STRBP_HUMAN	reviewed	Spermatid perinuclear RNA-binding protein	Cytoplasm
Q9ULE3	DENND2A	DEN2A_HUMAN	reviewed	DENN domain-containing protein 2A	Cytoplasm, cytoskeleton
P04075	ALDOA	ALDOA_HUMAN	reviewed	Fructose-bisphosphate aldolase A (EC 4.1.2.13) (Lung cancer antigen NY-LU-1) (Muscle-type aldolase)	Cytoplasm, myofibril, sarcomere, I band,Cytoplasm, myofibril, sarcomere, M line
P0DMV9	HSPA1B	HS71B_HUMAN	reviewed	Heat shock 70 kDa protein 1B (Heat shock 70 kDa protein 2) (HSP70-2) (HSP70.2)	Cytoplasm,Cytoplasm, cytoskeleton, microtubule organizing center, centrosome
P05089	ARG1	ARGI1_HUMAN	reviewed	Arginase-1 (EC 3.5.3.1) (Liver-type arginase) (Type I arginase)	Cytoplasm,Cytoplasmic granule
Q5D862	FLG2	FILA2_HUMAN	reviewed	Filaggrin-2 (FLG-2) (Intermediate filament-associated and psoriasis-susceptibility protein) (Ifapsoriasin)	Cytoplasm,Cytoplasmic granule
P05165	PCCA	PCCA_HUMAN	reviewed	Propionyl-CoA carboxylase alpha chain, mitochondrial (PCCase subunit alpha) (EC 6.4.1.3) (Propanoyl-CoA:carbon dioxide ligase subunit alpha)	Mitochondrion matrix
P05166	PCCB	PCCB_HUMAN	reviewed	Propionyl-CoA carboxylase beta chain, mitochondrial (PCCase subunit beta) (EC 6.4.1.3) (Propanoyl-CoA:carbon dioxide ligase subunit beta)	Mitochondrion matrix
Q96RQ3	MCCC1	MCCA_HUMAN	reviewed	Methylcrotonoyl-CoA carboxylase subunit alpha, mitochondrial (MCCase subunit alpha) (EC 6.4.1.4) (3-methylcrotonyl-CoA carboxylase 1) (3-methylcrotonyl-CoA carboxylase biotin-containing subunit) (3-methylcrotonyl-CoA:carbon dioxide ligase subunit alpha)	Mitochondrion matrix
Q9HCC0	MCCC2	MCCB_HUMAN	reviewed	Methylcrotonoyl-CoA carboxylase beta chain, mitochondrial (MCCase subunit beta) (EC 6.4.1.4) (3-methylcrotonyl-CoA carboxylase 2) (3-methylcrotonyl-CoA carboxylase non-biotin-containing subunit) (3-methylcrotonyl-CoA:carbon dioxide ligase subunit beta)	Mitochondrion matrix
P11498	PC	PYC_HUMAN	reviewed	Pyruvate carboxylase, mitochondrial (EC 6.4.1.1) (Pyruvic carboxylase) (PCB)	Mitochondrion matrix.
P51659	HSD17B4	DHB4_HUMAN	reviewed	Peroxisomal multifunctional enzyme type 2 (MFE-2) (17-beta-hydroxysteroid dehydrogenase 4) (17-beta-HSD 4) (D-bifunctional protein) (DBP) (Multifunctional protein 2) (MPF-2) (Short chain dehydrogenase/reductase family 8C member 1) [Cleaved into: (3R)-hydroxyacyl-CoA dehydrogenase (EC 1.1.1.n12); Enoyl-CoA hydratase 2 (EC 4.2.1.107) (EC 4.2.1.119) (3-alpha,7-alpha,12-alpha-trihydroxy-5-beta-choles…	Peroxisome.
P02812	PRB2	PRB2_HUMAN	reviewed	Basic salivary proline-rich protein 2 (Salivary proline-rich protein) (Con1 glycoprotein) [Cleaved into: Basic proline-rich peptide IB-1; Basic proline-rich peptide P-E (IB-9); Basic proline-rich peptide IB-7; Basic proline-rich peptide IB-8c (Basic peptide P-F); Basic proline-rich peptide IB-4]	Secreted
P07355	ANXA2	ANXA2_HUMAN	reviewed	Annexin A2 (Annexin II) (Annexin-2) (Calpactin I heavy chain) (Calpactin-1 heavy chain) (Chromobindin-8) (Lipocortin II) (Placental anticoagulant protein IV) (PAP-IV) (Protein I) (p36)	Secreted, extracellular space, extracellular matrix, basement membrane,Melanosome
P07477	PRSS1	TRY1_HUMAN	reviewed	Trypsin-1 (EC 3.4.21.4) (Beta-trypsin) (Cationic trypsinogen) (Serine protease 1) (Trypsin I) [Cleaved into: Alpha-trypsin chain 1; Alpha-trypsin chain 2]	Secreted, extracellular space.
P05109	S100A8	S10A8_HUMAN	reviewed	Protein S100-A8 (Calgranulin-A) (Calprotectin L1L subunit) (Cystic fibrosis antigen) (CFAG) (Leukocyte L1 complex light chain) (Migration inhibitory factor-related protein 8) (MRP-8) (p8) (S100 calcium-binding protein A8) (Urinary stone protein band A)	Secreted,Cytoplasm,Cytoplasm, cytoskeleton,Cell membrane; Peripheral membrane protein
P02768	ALB	ALBU_HUMAN	reviewed	Serum albumin	Secreted.
P12273	PIP	PIP_HUMAN	reviewed	Prolactin-inducible protein (Gross cystic disease fluid protein 15) (GCDFP-15) (Prolactin-induced protein) (Secretory actin-binding protein) (SABP) (gp17)	Secreted.
P25311	AZGP1	ZA2G_HUMAN	reviewed	Zinc-alpha-2-glycoprotein (Zn-alpha-2-GP) (Zn-alpha-2-glycoprotein)	Secreted.
P81605	DCD	DCD_HUMAN	reviewed	Dermcidin (EC 3.4.-.-) (Preproteolysin) [Cleaved into: Survival-promoting peptide; DCD-1]	Secreted.
P08865	RPSA	RSSA_HUMAN	reviewed	40S ribosomal protein SA (37 kDa laminin receptor precursor) (37LRP) (37/67 kDa laminin receptor) (LRP/LR) (67 kDa laminin receptor) (67LR) (Colon carcinoma laminin-binding protein) (Laminin receptor 1) (LamR) (Laminin-binding protein precursor p40) (LBP/p40) (Multidrug resistance-associated protein MGr1-Ag) (NEM/1CHD4) (Small ribosomal subunit protein uS2)	Cell membrane,Cytoplasm,Nucleus
P60709	ACTB	ACTB_HUMAN	reviewed	Actin, cytoplasmic 1 (Beta-actin) [Cleaved into: Actin, cytoplasmic 1, N-terminally processed]	Cytoplasm, cytoskeleton,Nucleus
P04406	GAPDH	G3P_HUMAN	reviewed	Glyceraldehyde-3-phosphate dehydrogenase (GAPDH) (EC 1.2.1.12) (Peptidyl-cysteine S-nitrosylase GAPDH) (EC 2.6.99.-)	Cytoplasm, cytosol,Nucleus,Cytoplasm, perinuclear region,Membrane,Cytoplasm, cytoskeleton
P31483	TIA1	TIA1_HUMAN	reviewed	Nucleolysin TIA-1 isoform p40 (RNA-binding protein TIA-1) (T-cell-restricted intracellular antigen-1) (TIA-1) (p40-TIA-1)	Cytoplasm, Stress granule,Nucleus
P08670	VIM	VIME_HUMAN	reviewed	Vimentin	Cytoplasm,Cytoplasm, cytoskeleton,Nucleus matrix
P11142	HSPA8	HSP7C_HUMAN	reviewed	Heat shock cognate 71 kDa protein (Heat shock 70 kDa protein 8) (Lipopolysaccharide-associated protein 1) (LAP-1) (LPS-associated protein 1)	Cytoplasm,Melanosome,Nucleus, nucleolus,Cell membrane
P52292	KPNA2	IMA1_HUMAN	reviewed	Importin subunit alpha-1 (Karyopherin subunit alpha-2) (RAG cohort protein 1) (SRP1-alpha)	Cytoplasm,Nucleus
P78347	GTF2I	GTF2I_HUMAN	reviewed	General transcription factor II-I (GTFII-I) (TFII-I) (Bruton tyrosine kinase-associated protein 135) (BAP-135) (BTK-associated protein 135) (SRF-Phox1-interacting protein) (SPIN) (Williams-Beuren syndrome chromosomal region 6 protein)	Cytoplasm,Nucleus
P61978	HNRNPK	HNRPK_HUMAN	reviewed	Heterogeneous nuclear ribonucleoprotein K (hnRNP K) (Transformation up-regulated nuclear protein) (TUNP)	Cytoplasm,Nucleus, nucleoplasm,Cell projection, podosome
P78406	RAE1	RAE1L_HUMAN	reviewed	mRNA export factor (Rae1 protein homolog) (mRNA-associated protein mrnp 41)	Cytoplasm,Nucleus,Cytoplasm, cytoskeleton, spindle pole
Q15717	ELAVL1	ELAV1_HUMAN	reviewed	ELAV-like protein 1 (Hu-antigen R) (HuR)	Cytoplasm,Nucleus,Cytoplasm, Stress granule
Q01085	TIAL1	TIAR_HUMAN	reviewed	Nucleolysin TIAR (TIA-1-related protein)	Cytoplasm,Nucleus,Cytoplasmic granule
P68104	EEF1A1	EF1A1_HUMAN	reviewed	Elongation factor 1-alpha 1 (EF-1-alpha-1) (Elongation factor Tu) (EF-Tu) (Eukaryotic elongation factor 1 A-1) (eEF1A-1) (Leukocyte receptor cluster member 7)	Cytoplasm,Nucleus,Nucleus, nucleolus,Cell membrane
P38646	HSPA9	GRP75_HUMAN	reviewed	Stress-70 protein, mitochondrial (75 kDa glucose-regulated protein) (GRP-75) (Heat shock 70 kDa protein 9) (Mortalin) (MOT) (Peptide-binding protein 74) (PBP74)	Mitochondrion,Nucleus, nucleolus
O60264	SMARCA5	SMCA5_HUMAN	reviewed	SWI/SNF-related matrix-associated actin-dependent regulator of chromatin subfamily A member 5 (SWI/SNF-related matrix-associated actin-dependent regulator of chromatin A5) (EC 3.6.4.-) (Sucrose nonfermenting protein 2 homolog) (hSNF2H)	Nucleus
O94776	MTA2	MTA2_HUMAN	reviewed	Metastasis-associated protein MTA2 (Metastasis-associated 1-like 1) (MTA1-L1 protein) (p53 target protein in deacetylase complex)	Nucleus
P07910	HNRNPC	HNRPC_HUMAN	reviewed	Heterogeneous nuclear ribonucleoproteins C1/C2 (hnRNP C1/C2)	Nucleus
P0CG12	CHTF8	DERPC_HUMAN	reviewed	Decreased expression in renal and prostate cancer protein	Nucleus
P31942	HNRNPH3	HNRH3_HUMAN	reviewed	Heterogeneous nuclear ribonucleoprotein H3 (hnRNP H3) (Heterogeneous nuclear ribonucleoprotein 2H9) (hnRNP 2H9)	Nucleus
P33993	MCM7	MCM7_HUMAN	reviewed	DNA replication licensing factor MCM7 (EC 3.6.4.12) (CDC47 homolog) (P1.1-MCM3)	Nucleus
P35637	FUS	FUS_HUMAN	reviewed	RNA-binding protein FUS (75 kDa DNA-pairing protein) (Oncogene FUS) (Oncogene TLS) (POMp75) (Translocated in liposarcoma protein)	Nucleus
P38159	RBMX	RBMX_HUMAN	reviewed	RNA-binding motif protein, X chromosome (Glycoprotein p43) (Heterogeneous nuclear ribonucleoprotein G) (hnRNP G) [Cleaved into: RNA-binding motif protein, X chromosome, N-terminally processed]	Nucleus
P51991	HNRNPA3	ROA3_HUMAN	reviewed	Heterogeneous nuclear ribonucleoprotein A3 (hnRNP A3)	Nucleus
P62995	TRA2B	TRA2B_HUMAN	reviewed	Transformer-2 protein homolog beta (TRA-2 beta) (TRA2-beta) (hTRA2-beta) (Splicing factor, arginine/serine-rich 10) (Transformer-2 protein homolog B)	Nucleus
Q13151	HNRNPA0	ROA0_HUMAN	reviewed	Heterogeneous nuclear ribonucleoprotein A0 (hnRNP A0)	Nucleus
Q13547	HDAC1	HDAC1_HUMAN	reviewed	Histone deacetylase 1 (HD1) (EC 3.5.1.98)	Nucleus
Q13595	TRA2A	TRA2A_HUMAN	reviewed	Transformer-2 protein homolog alpha (TRA-2 alpha) (TRA2-alpha) (Transformer-2 protein homolog A)	Nucleus
Q15393	SF3B3	SF3B3_HUMAN	reviewed	Splicing factor 3B subunit 3 (Pre-mRNA-splicing factor SF3b 130 kDa subunit) (SF3b130) (STAF130) (Spliceosome-associated protein 130) (SAP 130)	Nucleus
Q96AE4	FUBP1	FUBP1_HUMAN	reviewed	Far upstream element-binding protein 1 (FBP) (FUSE-binding protein 1) (DNA helicase V) (hDH V)	Nucleus
Q9UHX1	PUF60	PUF60_HUMAN	reviewed	Poly(U)-binding-splicing factor PUF60 (60 kDa poly(U)-binding-splicing factor) (FUSE-binding protein-interacting repressor) (FBP-interacting repressor) (Ro-binding protein 1) (RoBP1) (Siah-binding protein 1) (Siah-BP1)	Nucleus
Q9UJV9	DDX41	DDX41_HUMAN	reviewed	Probable ATP-dependent RNA helicase DDX41 (EC 3.6.4.13) (DEAD box protein 41) (DEAD box protein abstrakt homolog)	Nucleus
Q9UKM9	RALY	RALY_HUMAN	reviewed	RNA-binding protein Raly (Autoantigen p542) (Heterogeneous nuclear ribonucleoprotein C-like 2) (hnRNP core protein C-like 2) (hnRNP associated with lethal yellow protein homolog)	Nucleus
P20700	LMNB1	LMNB1_HUMAN	reviewed	Lamin-B1	Nucleus inner membrane; Lipid-anchor; Nucleoplasmic side.
Q03252	LMNB2	LMNB2_HUMAN	reviewed	Lamin-B2	Nucleus inner membrane; Lipid-anchor; Nucleoplasmic side.
P42167	TMPO	LAP2B_HUMAN	reviewed	Lamina-associated polypeptide 2, isoforms beta/gamma (Thymopoietin, isoforms beta/gamma) (TP beta/gamma) (Thymopoietin-related peptide isoforms beta/gamma) (TPRP isoforms beta/gamma) [Cleaved into: Thymopoietin (TP) (Splenin); Thymopentin (TP5)]	Nucleus inner membrane; Single-pass type II membrane protein
P52948	NUP98	NUP98_HUMAN	reviewed	Nuclear pore complex protein Nup98-Nup96 (EC 3.4.21.-) [Cleaved into: Nuclear pore complex protein Nup98 (98 kDa nucleoporin) (Nucleoporin Nup98) (Nup98); Nuclear pore complex protein Nup96 (96 kDa nucleoporin) (Nucleoporin Nup96) (Nup96)]	Nucleus membrane,Nucleus, nuclear pore complex,Nucleus, nucleoplasm
Q86YP4	GATAD2A	P66A_HUMAN	reviewed	Transcriptional repressor p66-alpha (Hp66alpha) (GATA zinc finger domain-containing protein 2A)	Nucleus speckle
Q8WXI9	GATAD2B	P66B_HUMAN	reviewed	Transcriptional repressor p66-beta (GATA zinc finger domain-containing protein 2B) (p66/p68)	Nucleus speckle
O00571	DDX3X	DDX3X_HUMAN	reviewed	ATP-dependent RNA helicase DDX3X (EC 3.6.4.13) (DEAD box protein 3, X-chromosomal) (DEAD box, X isoform) (Helicase-like protein 2) (HLP2)	Nucleus speckle,Cytoplasm,Mitochondrion outer membrane
P23246	SFPQ	SFPQ_HUMAN	reviewed	Splicing factor, proline- and glutamine-rich (100 kDa DNA-pairing protein) (hPOMp100) (DNA-binding p52/p100 complex, 100 kDa subunit) (Polypyrimidine tract-binding protein-associated-splicing factor) (PSF) (PTB-associated-splicing factor)	Nucleus speckle,Nucleus matrix,Cytoplasm
Q8WUM0	NUP133	NU133_HUMAN	reviewed	Nuclear pore complex protein Nup133 (133 kDa nucleoporin) (Nucleoporin Nup133)	Nucleus, nuclear pore complex,Chromosome, centromere, kinetochore
Q9BW27	NUP85	NUP85_HUMAN	reviewed	Nuclear pore complex protein Nup85 (85 kDa nucleoporin) (FROUNT) (Nucleoporin Nup75) (Nucleoporin Nup85) (Pericentrin-1)	Nucleus, nuclear pore complex,Chromosome, centromere, kinetochore,Cytoplasm, cytoskeleton, spindle,Cytoplasm,Nucleus membrane
Q9NRG9	AAAS	AAAS_HUMAN	reviewed	Aladin (Adracalin)	Nucleus, nuclear pore complex,Cytoplasm, cytoskeleton, spindle pole
Q8NFH5	NUP35	NUP35_HUMAN	reviewed	Nucleoporin NUP35 (35 kDa nucleoporin) (Mitotic phosphoprotein 44) (MP-44) (Nuclear pore complex protein Nup53) (Nucleoporin NUP53)	Nucleus, nuclear pore complex,Nucleus membrane
Q8TEM1	NUP210	PO210_HUMAN	reviewed	Nuclear pore membrane glycoprotein 210 (Nuclear pore protein gp210) (Nuclear envelope pore membrane protein POM 210) (POM210) (Nucleoporin Nup210) (Pore membrane protein of 210 kDa)	Nucleus, nuclear pore complex,Nucleus membrane,Endoplasmic reticulum membrane
O75694	NUP155	NU155_HUMAN	reviewed	Nuclear pore complex protein Nup155 (155 kDa nucleoporin) (Nucleoporin Nup155)	Nucleus, nuclear pore complex,Nucleus membrane,Nucleus membrane
Q7Z3B4	NUP54	NUP54_HUMAN	reviewed	Nucleoporin p54 (54 kDa nucleoporin)	Nucleus, nuclear pore complex,Nucleus membrane,Nucleus membrane
Q9BTX1	NDC1	NDC1_HUMAN	reviewed	Nucleoporin NDC1 (hNDC1) (Transmembrane protein 48)	Nucleus, nuclear pore complex,Nucleus membrane; Multi-pass membrane protein
P17844	DDX5	DDX5_HUMAN	reviewed	Probable ATP-dependent RNA helicase DDX5 (EC 3.6.4.13) (DEAD box protein 5) (RNA helicase p68)	Nucleus, nucleolus
P22087	FBL	FBRL_HUMAN	reviewed	rRNA 2'-O-methyltransferase fibrillarin (EC 2.1.1.-) (34 kDa nucleolar scleroderma antigen) (Histone-glutamine methyltransferase)	Nucleus, nucleolus
P52272	HNRNPM	HNRPM_HUMAN	reviewed	Heterogeneous nuclear ribonucleoprotein M (hnRNP M)	Nucleus, nucleolus
Q9H8H0	NOL11	NOL11_HUMAN	reviewed	Nucleolar protein 11	Nucleus, nucleolus
Q12905	ILF2	ILF2_HUMAN	reviewed	Interleukin enhancer-binding factor 2 (Nuclear factor of activated T-cells 45 kDa)	Nucleus, nucleolus,Cytoplasm,Nucleus
Q12906	ILF3	ILF3_HUMAN	reviewed	Interleukin enhancer-binding factor 3 (Double-stranded RNA-binding protein 76) (DRBP76) (M-phase phosphoprotein 4) (MPP4) (Nuclear factor associated with dsRNA) (NFAR) (Nuclear factor of activated T-cells 90 kDa) (NF-AT-90) (Translational control protein 80) (TCP80)	Nucleus, nucleolus,Cytoplasm,Nucleus
P06748	NPM1	NPM_HUMAN	reviewed	Nucleophosmin (NPM) (Nucleolar phosphoprotein B23) (Nucleolar protein NO38) (Numatrin)	Nucleus, nucleolus,Nucleus, nucleoplasm,Cytoplasm, cytoskeleton, microtubule organizing center, centrosome
Q9P258	RCC2	RCC2_HUMAN	reviewed	Protein RCC2 (RCC1-like protein TD-60) (Telophase disk protein of 60 kDa)	Nucleus, nucleolus,Nucleus,Cytoplasm, cytoskeleton,Chromosome, centromere,Cytoplasm, cytoskeleton, spindle,Chromosome,Midbody,Cell membrane
P12956	XRCC6	XRCC6_HUMAN	reviewed	X-ray repair cross-complementing protein 6 (EC 3.6.4.-) (EC 4.2.99.-) (5'-deoxyribose-5-phosphate lyase Ku70) (5'-dRP lyase Ku70) (70 kDa subunit of Ku antigen) (ATP-dependent DNA helicase 2 subunit 1) (ATP-dependent DNA helicase II 70 kDa subunit) (CTC box-binding factor 75 kDa subunit) (CTC75) (CTCBF) (DNA repair protein XRCC6) (Lupus Ku autoantigen protein p70) (Ku70) (Thyroid-lupus autoantige…	Nucleus,Chromosome
O43684	BUB3	BUB3_HUMAN	reviewed	Mitotic checkpoint protein BUB3	Nucleus,Chromosome, centromere, kinetochore
O14979	HNRNPDL	HNRDL_HUMAN	reviewed	Heterogeneous nuclear ribonucleoprotein D-like (hnRNP D-like) (hnRNP DL) (AU-rich element RNA-binding factor) (JKT41-binding protein) (Protein laAUF1)	Nucleus,Cytoplasm
P05388	RPLP0	RLA0_HUMAN	reviewed	60S acidic ribosomal protein P0 (60S ribosomal protein L10E) (Large ribosomal subunit protein uL10)	Nucleus,Cytoplasm
P09651	HNRNPA1	ROA1_HUMAN	reviewed	Heterogeneous nuclear ribonucleoprotein A1 (hnRNP A1) (Helix-destabilizing protein) (Single-strand RNA-binding protein) (hnRNP core protein A1) [Cleaved into: Heterogeneous nuclear ribonucleoprotein A1, N-terminally processed]	Nucleus,Cytoplasm
Q14103	HNRNPD	HNRPD_HUMAN	reviewed	Heterogeneous nuclear ribonucleoprotein D0 (hnRNP D0) (AU-rich element RNA-binding protein 1)	Nucleus,Cytoplasm
Q15365	PCBP1	PCBP1_HUMAN	reviewed	Poly(rC)-binding protein 1 (Alpha-CP1) (Heterogeneous nuclear ribonucleoprotein E1) (hnRNP E1) (Nucleic acid-binding protein SUB2.3)	Nucleus,Cytoplasm
Q15366	PCBP2	PCBP2_HUMAN	reviewed	Poly(rC)-binding protein 2 (Alpha-CP2) (Heterogeneous nuclear ribonucleoprotein E2) (hnRNP E2)	Nucleus,Cytoplasm
Q8IY67	RAVER1	RAVR1_HUMAN	reviewed	Ribonucleoprotein PTB-binding 1 (Protein raver-1)	Nucleus,Cytoplasm
Q8N684	CPSF7	CPSF7_HUMAN	reviewed	Cleavage and polyadenylation specificity factor subunit 7 (Cleavage and polyadenylation specificity factor 59 kDa subunit) (CPSF 59 kDa subunit) (Cleavage factor Im complex 59 kDa subunit) (CFIm59) (Pre-mRNA cleavage factor Im 59 kDa subunit)	Nucleus,Cytoplasm
Q92804	TAF15	RBP56_HUMAN	reviewed	TATA-binding protein-associated factor 2N (68 kDa TATA-binding protein-associated factor) (TAF(II)68) (TAFII68) (RNA-binding protein 56)	Nucleus,Cytoplasm
Q92945	KHSRP	FUBP2_HUMAN	reviewed	Far upstream element-binding protein 2 (FUSE-binding protein 2) (KH type-splicing regulatory protein) (KSRP) (p75)	Nucleus,Cytoplasm
Q96PU8	QKI	QKI_HUMAN	reviewed	Protein quaking (Hqk) (HqkI)	Nucleus,Cytoplasm
Q99729	HNRNPAB	ROAA_HUMAN	reviewed	Heterogeneous nuclear ribonucleoprotein A/B (hnRNP A/B) (APOBEC1-binding protein 1) (ABBP-1)	Nucleus,Cytoplasm
Q9BZZ5	API5	API5_HUMAN	reviewed	Apoptosis inhibitor 5 (API-5) (Antiapoptosis clone 11 protein) (AAC-11) (Cell migration-inducing gene 8 protein) (Fibroblast growth factor 2-interacting factor) (FIF) (Protein XAGL)	Nucleus,Cytoplasm
Q9Y3I0	RTCB	RTCB_HUMAN	reviewed	tRNA-splicing ligase RtcB homolog (EC 6.5.1.3)	Nucleus,Cytoplasm
Q13148	TARDBP	TADBP_HUMAN	reviewed	TAR DNA-binding protein 43 (TDP-43)	Nucleus,Cytoplasm,Cytoplasm, Stress granule
Q9NR56	MBNL1	MBNL1_HUMAN	reviewed	Muscleblind-like protein 1 (Triplet-expansion RNA-binding protein)	Nucleus,Cytoplasm,Cytoplasmic granule
Q07666	KHDRBS1	KHDR1_HUMAN	reviewed	KH domain-containing, RNA-binding, signal transduction-associated protein 1 (GAP-associated tyrosine phosphoprotein p62) (Src-associated in mitosis 68 kDa protein) (Sam68) (p21 Ras GTPase-activating protein-associated p62) (p68)	Nucleus,Cytoplasm,Membrane
O43390	HNRNPR	HNRPR_HUMAN	reviewed	Heterogeneous nuclear ribonucleoprotein R (hnRNP R)	Nucleus,Microsome,Nucleus, nucleoplasm,Cytoplasm
P02545	LMNA	LMNA_HUMAN	reviewed	Prelamin-A/C [Cleaved into: Lamin-A/C (70 kDa lamin) (Renal carcinoma antigen NY-REN-32)]	Nucleus,Nucleus envelope,Nucleus lamina,Nucleus, nucleoplasm
Q00839	HNRNPU	HNRPU_HUMAN	reviewed	Heterogeneous nuclear ribonucleoprotein U (hnRNP U) (GRIP120) (Nuclear p120 ribonucleoprotein) (Scaffold-attachment factor A) (SAF-A) (p120) (pp120)	Nucleus,Nucleus matrix,Chromosome,Nucleus speckle,Cytoplasm, cytoskeleton, microtubule organizing center, centrosome,Chromosome, centromere, kinetochore,Cytoplasm, cytoskeleton, spindle,Cytoplasm, cytoskeleton, spindle pole,Midbody,Cytoplasm,Cell surface,Cytoplasmic granule
P49790	NUP153	NU153_HUMAN	reviewed	Nuclear pore complex protein Nup153 (153 kDa nucleoporin) (Nucleoporin Nup153)	Nucleus,Nucleus membrane,Nucleus, nuclear pore complex
O43660	PLRG1	PLRG1_HUMAN	reviewed	Pleiotropic regulator 1	Nucleus,Nucleus speckle
Q9BZJ0	CRNKL1	CRNL1_HUMAN	reviewed	Crooked neck-like protein 1 (Crooked neck homolog) (hCrn)	Nucleus,Nucleus speckle
P38919	EIF4A3	IF4A3_HUMAN	reviewed	Eukaryotic initiation factor 4A-III (eIF-4A-III) (eIF4A-III) (EC 3.6.4.13) (ATP-dependent RNA helicase DDX48) (ATP-dependent RNA helicase eIF4A-3) (DEAD box protein 48) (Eukaryotic initiation factor 4A-like NUK-34) (Eukaryotic translation initiation factor 4A isoform 3) (Nuclear matrix protein 265) (NMP 265) (hNMP 265) [Cleaved into: Eukaryotic initiation factor 4A-III, N-terminally processed]	Nucleus,Nucleus speckle,Cytoplasm
Q9BY77	POLDIP3	PDIP3_HUMAN	reviewed	Polymerase delta-interacting protein 3 (46 kDa DNA polymerase delta interaction protein) (p46) (S6K1 Aly/REF-like target) (SKAR)	Nucleus,Nucleus speckle,Cytoplasm
P78527	PRKDC	PRKDC_HUMAN	reviewed	DNA-dependent protein kinase catalytic subunit (DNA-PK catalytic subunit) (DNA-PKcs) (EC 2.7.11.1) (DNPK1) (p460)	Nucleus,Nucleus, nucleolus
Q96PK6	RBM14	RBM14_HUMAN	reviewed	RNA-binding protein 14 (Paraspeckle protein 2) (PSP2) (RNA-binding motif protein 14) (RRM-containing coactivator activator/modulator) (Synaptotagmin-interacting protein) (SYT-interacting protein)	Nucleus,Nucleus, nucleolus,Cytoplasm
Q92841	DDX17	DDX17_HUMAN	reviewed	Probable ATP-dependent RNA helicase DDX17 (EC 3.6.4.13) (DEAD box protein 17) (DEAD box protein p72) (DEAD box protein p82) (RNA-dependent helicase p72)	Nucleus,Nucleus, nucleolus,Cytoplasm, cytosol
Q15233	NONO	NONO_HUMAN	reviewed	Non-POU domain-containing octamer-binding protein (NonO protein) (54 kDa nuclear RNA- and DNA-binding protein) (55 kDa nuclear protein) (DNA-binding p52/p100 complex, 52 kDa subunit) (NMT55) (p54(nrb)) (p54nrb)	Nucleus,Nucleus, nucleolus,Nucleus speckle
Q9BWF3	RBM4	RBM4_HUMAN	reviewed	RNA-binding protein 4 (Lark homolog) (hLark) (RNA-binding motif protein 4) (RNA-binding motif protein 4a)	Nucleus,Nucleus, nucleolus,Nucleus speckle,Cytoplasm,Cytoplasmic granule
Q9UMS4	PRPF19	PRP19_HUMAN	reviewed	Pre-mRNA-processing factor 19 (EC 2.3.2.27) (Nuclear matrix protein 200) (PRP19/PSO4 homolog) (hPso4) (RING-type E3 ubiquitin transferase PRP19) (Senescence evasion factor)	Nucleus,Nucleus, nucleoplasm,Cytoplasm, cytoskeleton, spindle,Cytoplasm,Lipid droplet
P22626	HNRNPA2B1	ROA2_HUMAN	reviewed	Heterogeneous nuclear ribonucleoproteins A2/B1 (hnRNP A2/B1)	Nucleus,Nucleus, nucleoplasm,Cytoplasm,Cytoplasmic granule,Secreted, extracellular exosome
Q9UBU9	NXF1	NXF1_HUMAN	reviewed	Nuclear RNA export factor 1 (Tip-associated protein) (Tip-associating protein) (mRNA export factor TAP)	Nucleus,Nucleus, nucleoplasm,Nucleus speckle,Nucleus, nuclear pore complex,Nucleus envelope,Cytoplasm
Q08211	DHX9	DHX9_HUMAN	reviewed	ATP-dependent RNA helicase A (EC 3.6.4.13) (DEAH box protein 9) (DExH-box helicase 9) (Leukophysin) (LKP) (Nuclear DNA helicase II) (NDH II) (RNA helicase A)	Nucleus,Nucleus, nucleoplasm,Nucleus, nucleolus,Cytoplasm,Cytoplasm, cytoskeleton, microtubule organizing center, centrosome
P26368	U2AF2	U2AF2_HUMAN	reviewed	Splicing factor U2AF 65 kDa subunit (U2 auxiliary factor 65 kDa subunit) (hU2AF(65)) (hU2AF65) (U2 snRNP auxiliary factor large subunit)	Nucleus.
P26599	PTBP1	PTBP1_HUMAN	reviewed	Polypyrimidine tract-binding protein 1 (PTB) (57 kDa RNA-binding protein PPTB-1) (Heterogeneous nuclear ribonucleoprotein I) (hnRNP I)	Nucleus.
Q12996	CSTF3	CSTF3_HUMAN	reviewed	Cleavage stimulation factor subunit 3 (CF-1 77 kDa subunit) (Cleavage stimulation factor 77 kDa subunit) (CSTF 77 kDa subunit) (CstF-77)	Nucleus.
Q15637	SF1	SF01_HUMAN	reviewed	Splicing factor 1 (Mammalian branch point-binding protein) (BBP) (mBBP) (Transcription factor ZFM1) (Zinc finger gene in MEN1 locus) (Zinc finger protein 162)	Nucleus.

## Sheet: OE molnc-301b&KD SMARCA5&CHIRP
	molnc301b ChIRP-seq results								RNA-seq results log2(fold-change)
Gene.id	Transcript.id	Peak.id	Chromatin	Start	End	Annotation	Strand	Gene.name	301b_wt vs. Ctrl	301b_m1 vs. Ctrl	301b_m2 vs. Ctrl	301b_del vs. Ctrl	shA vs. shCtrl	shB vs. shCtrl
ENSG00000135372	ENST00000529523	peak_10654	11	34105447	34105562	promoter-TSS	+	NAT10	-0.266775	-0.293879	-0.342992	-0.261298	-0.165878	-0.106115
ENSG00000135372	ENST00000615292	peak_10656	11	34140500	34140599	exon	+	NAT10	-0.266775	-0.293879	-0.342992	-0.261298	-0.165878	-0.106115
ENSG00000135372	ENST00000532555	peak_10657	11	34141704	34142302	promoter-TSS	+	NAT10	-0.266775	-0.293879	-0.342992	-0.261298	-0.165878	-0.106115
ENSG00000133316	ENST00000538098	peak_11300	11	62839271	62839471	TTS	-	WDR74	-0.410509	-0.355044	-0.484089	-0.380584	-0.210806	-0.222423
ENSG00000174547	ENST00000524576	peak_11682	11	66458177	66458328	intron	-	MRPL11	-0.336478	-0.244418	-0.497375	-0.252639	-0.214195	-0.153109
ENSG00000109971	ENST00000533540	peak_13174	11	123056625	123056747	TTS	-	HSPA8	-0.302214	-0.258123	-0.563754	-0.275178	-0.508272	-0.392134
ENSG00000109971	ENST00000533238	peak_13175	11	123062697	123062871	promoter-TSS	-	HSPA8	-0.302214	-0.258123	-0.563754	-0.275178	-0.508272	-0.392134
ENSG00000111641	ENST00000616948	peak_13659	12	6567972	6568124	promoter-TSS	-	NOP2	-0.290277	-0.324179	-0.695819	-0.26192	-0.102076	-0.0879916
ENSG00000197111	ENST00000562264	peak_14483	12	53454800	53454948	promoter-TSS	+	PCBP2	-0.228215	-0.245709	-0.110311	-0.209301	-0.0959254	-0.225401
ENSG00000170515	ENST00000553057	peak_14626	12	56104547	56104825	promoter-TSS	+	PA2G4	-0.364744	-0.327148	-0.41425	-0.434969	-0.176476	-0.216409
ENSG00000110958	ENST00000414274	peak_14671	12	56688572	56688720	promoter-TSS	-	PTGES3	-0.302276	-0.152263	-0.353137	-0.257195	-0.0827716	-0.248376
ENSG00000111581	ENST00000229179	peak_14913	12	68745925	68746503	TTS	+	NUP107	-0.342961	-0.211684	-0.214097	-0.292837	-0.191632	-0.218848
ENSG00000177889	ENST00000552442	peak_15138	12	93418200	93418299	intron	-	UBE2N	-0.2025	-0.195046	-0.357238	-0.191201	-0.164641	-0.175857
ENSG00000177889	ENST00000549833	peak_15139	12	93441400	93441512	promoter-TSS	-	UBE2N	-0.2025	-0.195046	-0.357238	-0.191201	-0.164641	-0.175857
ENSG00000120802	ENST00000549938	peak_15245	12	98521875	98521997	intron	+	TMPO	-0.250894	-0.179088	-0.100323	-0.382656	-0.105223	-0.296705
ENSG00000136045	ENST00000552760	peak_15430	12	107691174	107691360	intron	+	PWP1	-0.360329	-0.291843	-0.331016	-0.38569	-0.385615	-0.243847
ENSG00000133119	ENST00000380071	peak_16796	13	33836398	33836950	exon	+	RFC3	-0.335881	-0.242576	-0.173441	-0.489515	-0.325007	-0.130534
ENSG00000090273	ENST00000452707	peak_1717	1	26921724	26921997	promoter-TSS	+	NUDC	-0.237406	-0.195341	-0.532931	-0.200124	-0.366463	-0.167652
ENSG00000198176	ENST00000544902	peak_17496	13	113588896	113589274	intron	+	TFDP1	-0.311202	-0.266553	-0.112182	-0.267896	-0.466734	-0.167874
ENSG00000198176	ENST00000544902	peak_17498	13	113629152	113629399	intron	+	TFDP1	-0.311202	-0.266553	-0.112182	-0.267896	-0.466734	-0.167874
ENSG00000092199	ENST00000556226	peak_17565	14	21238773	21238903	intron	-	HNRNPC	-0.200779	-0.156709	-0.247249	-0.173513	-0.0902349	-0.171328
ENSG00000092201	ENST00000555752	peak_17567	14	21384724	21384928	promoter-TSS	-	SUPT16H	-0.301411	-0.222554	-0.13412	-0.279761	-0.434296	-0.110096
ENSG00000180198	ENST00000427469	peak_1831	1	28536146	28536301	TTS	+	RCC1	-0.277601	-0.240296	-0.457824	-0.258213	-0.15675	-0.108732
ENSG00000198492	ENST00000621244	peak_1841	1	28763946	28764073	intron	+	YTHDF2	-0.218885	-0.230002	-0.255792	-0.172106	-0.0790618	-0.157136
ENSG00000080824	ENST00000557234	peak_18642	14	102096298	102096446	intron	-	HSP90AA1	-0.237455	-0.197919	-0.512384	-0.23983	-0.107358	-0.0975117
ENSG00000034053	ENST00000559814	peak_18986	15	28885427	28885999	promoter-TSS	+	APBA2	-0.390875	-0.342371	-0.388551	-0.258301	-0.0845639	-0.205647
ENSG00000034053	ENST00000559709	peak_18988	15	28940023	28940126	intron	+	APBA2	-0.390875	-0.342371	-0.388551	-0.258301	-0.0845639	-0.205647
ENSG00000034053	ENST00000560283	peak_18993	15	28978601	28978724	intron	+	APBA2	-0.390875	-0.342371	-0.388551	-0.258301	-0.0845639	-0.205647
ENSG00000034053	ENST00000559709	peak_18995	15	29002971	29003151	intron	+	APBA2	-0.390875	-0.342371	-0.388551	-0.258301	-0.0845639	-0.205647
ENSG00000034053	ENST00000559709	peak_18996	15	29025450	29025561	intron	+	APBA2	-0.390875	-0.342371	-0.388551	-0.258301	-0.0845639	-0.205647
ENSG00000034053	ENST00000558358	peak_18998	15	29048573	29048745	intron	+	APBA2	-0.390875	-0.342371	-0.388551	-0.258301	-0.0845639	-0.205647
ENSG00000084623	ENST00000471486	peak_2045	1	32221978	32222176	promoter-TSS	+	EIF3I	-0.189394	-0.27098	-0.347345	-0.128926	-0.262926	-0.152559
ENSG00000116560	ENST00000357214	peak_2175	1	35192872	35193127	exon	-	SFPQ	-0.182745	-0.160814	-0.237238	-0.161636	-0.255309	-0.17139
ENSG00000126602	ENST00000576106	peak_21812	16	3700349	3700451	intron	-	TRAP1	-0.426914	-0.387728	-0.394535	-0.265264	-0.267266	-0.225592
ENSG00000187555	ENST00000563961	peak_22007	16	8918803	8919174	intron	-	USP7	-0.181996	-0.182626	-0.195615	-0.146016	-0.312085	-0.190888
ENSG00000187555	ENST00000566273	peak_22009	16	8962849	8963073	promoter-TSS	-	USP7	-0.181996	-0.182626	-0.195615	-0.146016	-0.312085	-0.190888
ENSG00000187555	ENST00000344836	peak_22010	16	8963722	8964324	promoter-TSS	-	USP7	-0.181996	-0.182626	-0.195615	-0.146016	-0.312085	-0.190888
ENSG00000166669	ENST00000564797	peak_22045	16	10354472	10354595	intron	+	ATF7IP2	-0.487383	-0.523407	-0.438813	-0.445366	-0.436275	-0.446433
ENSG00000166669	ENST00000564797	peak_22046	16	10382099	10382899	intron	+	ATF7IP2	-0.487383	-0.523407	-0.438813	-0.445366	-0.436275	-0.446433
ENSG00000166669	ENST00000569900	peak_22047	16	10386023	10386152	promoter-TSS	+	ATF7IP2	-0.487383	-0.523407	-0.438813	-0.445366	-0.436275	-0.446433
ENSG00000090621	ENST00000531243	peak_2388	1	39575575	39575695	TTS	-	PABPC4	-0.256217	-0.266727	-0.27847	-0.298921	-0.175019	-0.094075
ENSG00000133026	ENST00000269243	peak_25156	17	8522749	8523045	intron	-	MYH10	-0.48487	-0.413141	-0.0946587	-0.380061	-0.34405	-0.201898
ENSG00000133026	ENST00000472728	peak_25157	17	8595174	8595399	intron	-	MYH10	-0.48487	-0.413141	-0.0946587	-0.380061	-0.34405	-0.201898
ENSG00000133026	ENST00000269243	peak_25158	17	8614373	8614595	intron	-	MYH10	-0.48487	-0.413141	-0.0946587	-0.380061	-0.34405	-0.201898
ENSG00000108883	ENST00000426333	peak_26351	17	44849354	44849550	TTS	-	EFTUD2	-0.200104	-0.198524	-0.263079	-0.17116	-0.237011	-0.216954
ENSG00000108883	ENST00000587957	peak_26353	17	44879452	44879624	promoter-TSS	-	EFTUD2	-0.200104	-0.198524	-0.263079	-0.17116	-0.237011	-0.216954
ENSG00000108883	ENST00000591382	peak_26356	17	44899101	44899500	promoter-TSS	-	EFTUD2	-0.200104	-0.198524	-0.263079	-0.17116	-0.237011	-0.216954
ENSG00000132780	ENST00000525515	peak_2715	1	45584046	45584328	exon	+	NASP	-0.429424	-0.340624	-0.252212	-0.411946	-0.175212	-0.158685
ENSG00000071626	ENST00000587833	peak_29492	19	1422076	1422196	TTS	+	DAZAP1	-0.172549	-0.214602	-0.309443	-0.139817	-0.158138	-0.149821
ENSG00000071626	ENST00000586579	peak_29493	19	1423646	1424049	intron	+	DAZAP1	-0.172549	-0.214602	-0.309443	-0.139817	-0.158138	-0.149821
ENSG00000105610	ENST00000264834	peak_30684	19	12885276	12885570	exon	-	KLF1	-0.266802	-0.320757	-0.254313	-0.26585	-0.292942	-0.298603
ENSG00000126261	ENST00000607361	peak_31499	19	34428050	34428470	promoter-TSS	+	UBA2	-0.277066	-0.222899	-0.209424	-0.243519	-0.299233	-0.146475
ENSG00000105197	ENST00000597782	peak_31828	19	39486254	39486375	TTS	+	TIMM50	-0.230869	-0.205647	-0.441766	-0.188925	-0.167947	-0.165816
ENSG00000130204	ENST00000589649	peak_32194	19	44893972	44894171	TTS	+	TOMM40	-0.202216	-0.328311	-0.652935	-0.13626	-0.261695	-0.148109
ENSG00000115241	ENST00000344034	peak_34149	2	27389773	27389874	intron	-	PPM1G	-0.228065	-0.25098	-0.434447	-0.16796	-0.240003	-0.160968
ENSG00000138095	ENST00000463456	peak_34530	2	43904154	43904320	promoter-TSS	-	LRPPRC	-0.324614	-0.288976	-0.221215	-0.34669	-0.176727	-0.0907203
ENSG00000138095	ENST00000447246	peak_34531	2	43995547	43996353	promoter-TSS	-	LRPPRC	-0.324614	-0.288976	-0.221215	-0.34669	-0.176727	-0.0907203
ENSG00000158417	ENST00000289371	peak_35524	2	99345275	99345476	intron	+	EIF5B	-0.300384	-0.2528	-0.439012	-0.281822	-0.744658	-0.47477
ENSG00000153107	ENST00000451367	peak_35772	2	111868822	111868921	intron	-	ANAPC1	-0.359245	-0.236671	-0.205403	-0.406926	-0.105086	-0.155266
ENSG00000153107	ENST00000467878	peak_35773	2	111884054	111884195	promoter-TSS	-	ANAPC1	-0.359245	-0.236671	-0.205403	-0.406926	-0.105086	-0.155266
ENSG00000088205	ENST00000461443	peak_35861	2	117826849	117826948	TTS	+	DDX18	-0.287562	-0.200372	-0.285976	-0.280673	-0.379723	-0.226759
ENSG00000088205	ENST00000415038	peak_35862	2	117829421	117829751	TTS	+	DDX18	-0.287562	-0.200372	-0.285976	-0.280673	-0.379723	-0.226759
ENSG00000170035	ENST00000602762	peak_36802	2	181012400	181012678	intron	+	UBE2E3	-0.308639	-0.286356	-0.183656	-0.280934	-0.129262	-0.349943
ENSG00000138363	ENST00000427397	peak_37222	2	215323872	215323972	intron	+	ATIC	-0.333489	-0.316086	-0.264035	-0.275218	-0.146036	-0.205926
ENSG00000079246	ENST00000392133	peak_37242	2	216170621	216170827	intron	+	XRCC5	-0.216305	-0.172799	-0.260298	-0.218324	-0.215599	-0.188941
ENSG00000079246	ENST00000485763	peak_37244	2	216203402	216203524	promoter-TSS	+	XRCC5	-0.216305	-0.172799	-0.260298	-0.218324	-0.215599	-0.188941
ENSG00000116120	ENST00000281828	peak_37514	2	222637275	222637374	intron	-	FARSB	-0.476507	-0.361448	-0.473867	-0.441119	-0.182105	-0.253972
ENSG00000101361	ENST00000460258	peak_38428	20	2652824	2653020	promoter-TSS	+	NOP56	-0.364511	-0.224391	-0.566778	-0.294262	-0.205516	-0.130902
ENSG00000101361	ENST00000467196	peak_38429	20	2655302	2655524	promoter-TSS	+	NOP56	-0.364511	-0.224391	-0.566778	-0.294262	-0.205516	-0.130902
ENSG00000101365	ENST00000491065	peak_38430	20	2659422	2660149	TTS	-	IDH3B	-0.258832	-0.247255	-0.214348	-0.199084	-0.143191	-0.204132
ENSG00000132661	ENST00000254998	peak_38818	20	23350074	23350270	promoter-TSS	+	NXT1	-0.34805	-0.360617	-0.702128	-0.334128	-0.186816	-0.277721
ENSG00000142207	ENST00000382751	peak_40635	21	32359571	32360285	intron	-	URB1	-0.288327	-0.271145	-0.234522	-0.204477	-0.116546	-0.196553
ENSG00000142207	ENST00000382751	peak_40636	21	32387622	32387903	intron	-	URB1	-0.288327	-0.271145	-0.234522	-0.204477	-0.116546	-0.196553
ENSG00000163468	ENST00000446905	peak_4324	1	156367125	156367249	intron	-	CCT3	-0.286597	-0.256904	-0.285849	-0.245498	-0.11911	-0.193479
ENSG00000100029	ENST00000441668	peak_43243	22	30580600	30580803	promoter-TSS	-	PES1	-0.222797	-0.199286	-0.472739	-0.164477	-0.512568	-0.27202
ENSG00000100297	ENST00000216122	peak_43322	22	35400897	35401096	intron	+	MCM5	-0.180513	-0.219251	-0.238364	-0.127893	-0.258068	-0.0965365
ENSG00000100297	ENST00000493569	peak_43323	22	35416178	35416499	TTS	+	MCM5	-0.180513	-0.219251	-0.238364	-0.127893	-0.258068	-0.0965365
ENSG00000196419	ENST00000402580	peak_43666	22	41661197	41661351	intron	+	XRCC6	-0.265433	-0.197111	-0.313975	-0.263385	-0.254601	-0.156607
ENSG00000143321	ENST00000477306	peak_4374	1	156744272	156744473	promoter-TSS	-	HDGF	-0.165482	-0.17312	-0.158749	-0.142899	-0.094982	-0.195366
ENSG00000128050	ENST00000512576	peak_47994	4	56435872	56436521	promoter-TSS	+	PAICS	-0.466093	-0.305251	-0.373529	-0.467122	-1.01469	-0.202554
ENSG00000128050	ENST00000514888	peak_47995	4	56436601	56436700	intron	+	PAICS	-0.466093	-0.305251	-0.373529	-0.467122	-1.01469	-0.202554
ENSG00000152795	ENST00000349655	peak_48249	4	82429321	82429477	promoter-TSS	-	HNRNPDL	-0.235909	-0.164626	-0.258766	-0.223339	-0.381622	-0.20489
ENSG00000152795	ENST00000630827	peak_48251	4	82430800	82430949	promoter-TSS	-	HNRNPDL	-0.235909	-0.164626	-0.258766	-0.223339	-0.381622	-0.20489
ENSG00000164134	ENST00000482087	peak_48802	4	139317128	139317252	intron	+	NAA15	-0.400922	-0.259574	-0.362576	-0.338928	-0.30863	-0.312426
ENSG00000164134	ENST00000296543	peak_48803	4	139358849	139358973	intron	+	NAA15	-0.400922	-0.259574	-0.362576	-0.338928	-0.30863	-0.312426
ENSG00000164163	ENST00000506506	peak_48882	4	145101580	145101728	intron	+	ABCE1	-0.41344	-0.306374	-0.403947	-0.534287	-0.530045	-0.214144
ENSG00000113569	ENST00000507233	peak_50122	5	37341422	37341547	TTS	-	NUP155	-0.260654	-0.282904	-0.202767	-0.237018	-0.0955635	-0.115316
ENSG00000039123	ENST00000504388	peak_50281	5	55325428	55325553	TTS	+	SKIV2L2	-0.303935	-0.208939	-0.236245	-0.274771	-0.314935	-0.3635
ENSG00000131844	ENST00000340941	peak_50459	5	71654050	71654324	intron	+	MCCC2	-0.267188	-0.236604	-0.208972	-0.306164	-0.538199	-0.290655
ENSG00000070814	ENST00000513346	peak_51505	5	150357727	150358226	intron	+	TCOF1	-0.271771	-0.211407	-0.440563	-0.181971	-0.229312	-0.0668181
ENSG00000070814	ENST00000513346	peak_51506	5	150361633	150361803	intron	+	TCOF1	-0.271771	-0.211407	-0.440563	-0.181971	-0.229312	-0.0668181
ENSG00000070814	ENST00000513346	peak_51507	5	150363627	150363747	intron	+	TCOF1	-0.271771	-0.211407	-0.440563	-0.181971	-0.229312	-0.0668181
ENSG00000082516	ENST00000285873	peak_51620	5	154911328	154911474	intron	-	GEMIN5	-0.484534	-0.371218	-0.440986	-0.367181	-0.443905	-0.467834
ENSG00000082516	ENST00000285873	peak_51622	5	154935796	154935976	exon	-	GEMIN5	-0.484534	-0.371218	-0.440986	-0.367181	-0.443905	-0.467834
ENSG00000181163	ENST00000518587	peak_51809	5	171387374	171387606	promoter-TSS	+	NPM1	-0.310248	-0.242957	-0.40289	-0.33639	-0.0413899	-0.152231
ENSG00000196230	ENST00000327892	peak_53475	6	30720221	30720551	exon	+	TUBB	-0.211562	-0.18021	-0.218646	-0.246963	-0.138863	-0.113987
ENSG00000196230	ENST00000396389	peak_53476	6	30720810	30720995	promoter-TSS	+	TUBB	-0.211562	-0.18021	-0.218646	-0.246963	-0.138863	-0.113987
ENSG00000137309	ENST00000311487	peak_53833	6	34242475	34242621	intron	+	HMGA1	-0.225149	-0.398081	-0.338856	-0.240625	-0.356903	-0.351121
ENSG00000137309	ENST00000478214	peak_53835	6	34243575	34243751	intron	+	HMGA1	-0.225149	-0.398081	-0.338856	-0.240625	-0.356903	-0.351121
ENSG00000124562	ENST00000474635	peak_53873	6	34757525	34757671	promoter-TSS	+	SNRPC	-0.280233	-0.266348	-0.391885	-0.296753	-0.224358	-0.279698
ENSG00000180992	ENST00000372014	peak_54530	6	44125400	44125521	intron	-	MRPL14	-0.241001	-0.213634	-0.52876	-0.251842	-0.294106	-0.260432
ENSG00000096384	ENST00000371554	peak_54558	6	44247000	44247253	promoter-TSS	+	HSP90AB1	-0.246203	-0.29389	-0.331785	-0.23444	-0.124795	-0.167917
ENSG00000135316	ENST00000444272	peak_55123	6	85642228	85642393	intron	-	SYNCRIP	-0.30498	-0.202885	-0.301019	-0.315561	-0.8812	-0.162411
ENSG00000135316	ENST00000616122	peak_55125	6	85642798	85642974	promoter-TSS	-	SYNCRIP	-0.30498	-0.202885	-0.301019	-0.315561	-0.8812	-0.162411
ENSG00000120438	ENST00000536807	peak_56699	6	159786128	159786227	promoter-TSS	-	TCP1	-0.301986	-0.215845	-0.450372	-0.273052	-0.156535	-0.491496
ENSG00000106263	ENST00000463229	peak_57626	7	2362551	2362720	promoter-TSS	+	EIF3B	-0.236034	-0.301607	-0.486751	-0.215528	-0.352687	-0.331218
ENSG00000106263	ENST00000494658	peak_57628	7	2378650	2378798	promoter-TSS	+	EIF3B	-0.236034	-0.301607	-0.486751	-0.215528	-0.352687	-0.331218
ENSG00000196262	ENST00000489459	peak_58932	7	44796249	44796799	promoter-TSS	+	PPIA	-0.25365	-0.164572	-0.298557	-0.21695	-0.155974	-0.106286
ENSG00000091127	ENST00000481939	peak_60560	7	105449953	105450099	intron	-	PUS7	-0.403128	-0.560075	-0.708159	-0.531226	-0.149515	-0.107415
ENSG00000091127	ENST00000469408	peak_60563	7	105521557	105522078	intron	-	PUS7	-0.403128	-0.560075	-0.708159	-0.531226	-0.149515	-0.107415
ENSG00000155561	ENST00000489493	peak_61290	7	135560102	135560227	intron	+	NUP205	-0.276081	-0.275405	-0.195873	-0.291019	-0.353606	-0.195717
ENSG00000155561	ENST00000472132	peak_61292	7	135605224	135605625	promoter-TSS	+	NUP205	-0.276081	-0.275405	-0.195873	-0.291019	-0.353606	-0.195717
ENSG00000155561	ENST00000477620	peak_61294	7	135619125	135619248	promoter-TSS	+	NUP205	-0.276081	-0.275405	-0.195873	-0.291019	-0.353606	-0.195717
ENSG00000136938	ENST00000339399	peak_65922	9	97983502	97983624	exon	+	ANP32B	-0.36709	-0.309035	-0.206372	-0.346821	-0.503173	-0.223124
ENSG00000017483	ENST00000619100	peak_68677	X	48467271	48467802	promoter-TSS	-	SLC38A5	-0.449275	-0.495878	-0.523861	-0.390466	-0.293815	-0.391027
ENSG00000102145	ENST00000376665	peak_68687	X	48785538	48785774	promoter-TSS	+	GATA1	-0.245276	-0.277236	-0.157013	-0.210951	-0.417229	-0.25527
ENSG00000102145	ENST00000376670	peak_68688	X	48787027	48787149	intron	+	GATA1	-0.245276	-0.277236	-0.157013	-0.210951	-0.417229	-0.25527
ENSG00000102145	ENST00000376670	peak_68689	X	48787896	48788697	intron	+	GATA1	-0.245276	-0.277236	-0.157013	-0.210951	-0.417229	-0.25527
ENSG00000102145	ENST00000376665	peak_68690	X	48794747	48795027	TTS	+	GATA1	-0.245276	-0.277236	-0.157013	-0.210951	-0.417229	-0.25527
ENSG00000107937	ENST00000360803	peak_7089	10	1020500	1020621	TTS	+	GTPBP4	-0.296993	-0.220386	-0.481662	-0.273705	-0.38503	-0.187911
ENSG00000171824	ENST00000376936	peak_809	1	11078553	11078778	intron	-	EXOSC10	-0.255731	-0.241984	-0.174464	-0.199956	-0.084417	-0.13738
ENSG00000165732	ENST00000620315	peak_8258	10	68956271	68956471	promoter-TSS	+	DDX21	-0.330259	-0.164292	-0.357559	-0.352818	-0.374562	-0.0693025
ENSG00000180817	ENST00000495346	peak_8324	10	70233096	70233310	intron	-	PPA1	-0.3292	-0.202362	-0.432637	-0.279376	-0.0747342	-0.225224
ENSG00000165678	ENST00000372134	peak_8765	10	84148496	84148621	intron	+	GHITM	-0.193827	-0.150996	-0.191097	-0.178278	-0.19169	-0.240395
ENSG00000148840	ENST00000462933	peak_9098	10	102144304	102144526	exon	+	PPRC1	-0.321825	-0.323743	-0.377415	-0.229287	-0.118847	-0.177292
ENSG00000148840	ENST00000278070	peak_9099	10	102146222	102146546	intron	+	PPRC1	-0.321825	-0.323743	-0.377415	-0.229287	-0.118847	-0.177292
ENSG00000166197	ENST00000464969	peak_9101	10	102151776	102151952	promoter-TSS	+	NOLC1	-0.499278	-0.405224	-0.449236	-0.408498	-0.208323	-0.317603
ENSG00000149177	ENST00000534219	peak_10984	11	48000372	48000472	intron	+	PTPRJ	0.554623	0.727641	0.69371	0.751532	0.4026	0.251281
ENSG00000149177	ENST00000526550	peak_10987	11	48066049	48066275	intron	+	PTPRJ	0.554623	0.727641	0.69371	0.751532	0.4026	0.251281
ENSG00000149177	ENST00000615445	peak_10990	11	48162047	48162328	intron	+	PTPRJ	0.554623	0.727641	0.69371	0.751532	0.4026	0.251281
ENSG00000124942	ENST00000530124	peak_11255	11	62436097	62436353	intron	-	AHNAK	0.532323	0.584669	0.875885	0.422577	1.10029	1.4335
ENSG00000124942	ENST00000530124	peak_11257	11	62489304	62489449	intron	-	AHNAK	0.532323	0.584669	0.875885	0.422577	1.10029	1.4335
ENSG00000124942	ENST00000533365	peak_11261	11	62513776	62513884	intron	-	AHNAK	0.532323	0.584669	0.875885	0.422577	1.10029	1.4335
ENSG00000124942	ENST00000530285	peak_11264	11	62554452	62554850	intron	-	AHNAK	0.532323	0.584669	0.875885	0.422577	1.10029	1.4335
ENSG00000168010	ENST00000536995	peak_12149	11	72821525	72821899	promoter-TSS	+	ATG16L2	0.404565	0.316328	0.563595	0.373439	0.22933	0.81687
ENSG00000154127	ENST00000284273	peak_13168	11	122679196	122679353	intron	+	UBASH3B	0.352851	0.348215	0.321313	0.326335	0.346046	1.12084
ENSG00000154127	ENST00000284273	peak_13170	11	122796796	122797124	exon	+	UBASH3B	0.352851	0.348215	0.321313	0.326335	0.346046	1.12084
ENSG00000142798	ENST00000486901	peak_1414	1	21830074	21830296	exon	-	HSPG2	0.506596	0.175544	0.782068	0.469492	0.305732	0.734
ENSG00000142798	ENST00000374695	peak_1415	1	21841952	21842302	exon	-	HSPG2	0.506596	0.175544	0.782068	0.469492	0.305732	0.734
ENSG00000142798	ENST00000453796	peak_1416	1	21845701	21846226	TTS	-	HSPG2	0.506596	0.175544	0.782068	0.469492	0.305732	0.734
ENSG00000142798	ENST00000374695	peak_1418	1	21870579	21871253	intron	-	HSPG2	0.506596	0.175544	0.782068	0.469492	0.305732	0.734
ENSG00000142798	ENST00000374695	peak_1419	1	21885874	21886060	intron	-	HSPG2	0.506596	0.175544	0.782068	0.469492	0.305732	0.734
ENSG00000123338	ENST00000545638	peak_14565	12	54542871	54542974	TTS	+	NCKAP1L	0.234333	0.230913	0.240336	0.243325	0.154658	0.121585
ENSG00000166888	ENST00000557635	peak_14694	12	57110797	57111038	promoter-TSS	-	STAT6	0.406389	0.369284	0.203863	0.390612	0.363317	0.161361
ENSG00000166888	ENST00000556259	peak_14695	12	57111326	57111473	promoter-TSS	-	STAT6	0.406389	0.369284	0.203863	0.390612	0.363317	0.161361
ENSG00000123384	ENST00000556830	peak_14699	12	57166221	57166320	exon	+	LRP1	0.598715	0.516864	0.505267	0.77854	0.892547	0.598125
ENSG00000123384	ENST00000243077	peak_14702	12	57196577	57197242	intron	+	LRP1	0.598715	0.516864	0.505267	0.77854	0.892547	0.598125
ENSG00000123384	ENST00000556356	peak_14707	12	57204848	57204970	exon	+	LRP1	0.598715	0.516864	0.505267	0.77854	0.892547	0.598125
ENSG00000123384	ENST00000451724	peak_14708	12	57206681	57206822	TTS	+	LRP1	0.598715	0.516864	0.505267	0.77854	0.892547	0.598125
ENSG00000179163	ENST00000374479	peak_1529	1	23860021	23860171	intron	-	FUCA1	0.586762	0.552006	0.304077	0.560861	0.265398	0.275893
ENSG00000111275	ENST00000416293	peak_15625	12	111767329	111767499	intron	+	ALDH2	0.305348	0.552642	0.453517	0.518632	0.496813	0.247374
ENSG00000179364	ENST00000447393	peak_18853	14	105322699	105322798	intron	+	PACS2	0.411391	0.220339	0.232258	0.396819	0.300418	0.347023
ENSG00000179364	ENST00000447393	peak_18854	14	105324049	105324426	intron	+	PACS2	0.411391	0.220339	0.232258	0.396819	0.300418	0.347023
ENSG00000179364	ENST00000546915	peak_18858	14	105348379	105348523	intron	+	PACS2	0.411391	0.220339	0.232258	0.396819	0.300418	0.347023
ENSG00000179364	ENST00000551743	peak_18861	14	105382079	105382178	promoter-TSS	+	PACS2	0.411391	0.220339	0.232258	0.396819	0.300418	0.347023
ENSG00000140287	ENST00000559683	peak_19430	15	50259425	50259546	intron	-	HDC	0.62894	0.516266	1.00616	0.547917	1.63052	0.909699
ENSG00000166825	ENST00000559874	peak_20777	15	89806600	89806699	exon	-	ANPEP	0.770272	0.488137	0.81957	0.891854	0.120738	0.539501
ENSG00000166825	ENST00000560137	peak_20778	15	89812374	89812524	intron	-	ANPEP	0.770272	0.488137	0.81957	0.891854	0.120738	0.539501
ENSG00000189067	ENST00000576334	peak_22113	16	11557801	11557924	intron	-	LITAF	0.465708	0.417727	0.435073	0.457815	0.532845	0.526229
ENSG00000189067	ENST00000571277	peak_22114	16	11563380	11563499	intron	-	LITAF	0.465708	0.417727	0.435073	0.457815	0.532845	0.526229
ENSG00000189067	ENST00000576334	peak_22116	16	11592999	11593148	intron	-	LITAF	0.465708	0.417727	0.435073	0.457815	0.532845	0.526229
ENSG00000189067	ENST00000576036	peak_22120	16	11629129	11629275	promoter-TSS	-	LITAF	0.465708	0.417727	0.435073	0.457815	0.532845	0.526229
ENSG00000013364	ENST00000357402	peak_22624	16	29843261	29843376	intron	+	MVP	0.671579	0.499453	0.566866	0.516571	0.951453	0.417972
ENSG00000013364	ENST00000357402	peak_22626	16	29846028	29846197	intron	+	MVP	0.671579	0.499453	0.566866	0.516571	0.951453	0.417972
ENSG00000102879	ENST00000561849	peak_22659	16	30183371	30183750	promoter-TSS	+	CORO1A	0.615414	0.550902	0.328546	0.582225	1.48164	1.57574
ENSG00000169896	ENST00000287497	peak_22762	16	31329125	31329345	exon	+	ITGAM	0.622488	0.529689	0.698891	0.617519	2.60838	1.10145
ENSG00000169896	ENST00000567178	peak_22763	16	31330324	31331397	TTS	+	ITGAM	0.622488	0.529689	0.698891	0.617519	2.60838	1.10145
ENSG00000169896	ENST00000565142	peak_22764	16	31332028	31332146	TTS	+	ITGAM	0.622488	0.529689	0.698891	0.617519	2.60838	1.10145
ENSG00000140678	ENST00000564308	peak_22766	16	31356771	31356946	TTS	+	ITGAX	0.697997	0.579517	0.875905	0.751997	0.587327	0.557845
ENSG00000140678	ENST00000571644	peak_22767	16	31359503	31359626	promoter-TSS	+	ITGAX	0.697997	0.579517	0.875905	0.751997	0.587327	0.557845
ENSG00000197943	ENST00000569929	peak_23799	16	81778902	81779349	promoter-TSS	+	PLCG2	0.450917	0.315168	0.304961	0.493241	0.710592	0.565538
ENSG00000197943	ENST00000565400	peak_23803	16	81800777	81800976	intron	+	PLCG2	0.450917	0.315168	0.304961	0.493241	0.710592	0.565538
ENSG00000197943	ENST00000565020	peak_23804	16	81858002	81858501	exon	+	PLCG2	0.450917	0.315168	0.304961	0.493241	0.710592	0.565538
ENSG00000197943	ENST00000564138	peak_23805	16	81878404	81878527	intron	+	PLCG2	0.450917	0.315168	0.304961	0.493241	0.710592	0.565538
ENSG00000197943	ENST00000563193	peak_23806	16	81882647	81882826	promoter-TSS	+	PLCG2	0.450917	0.315168	0.304961	0.493241	0.710592	0.565538
ENSG00000197943	ENST00000563375	peak_23807	16	81899999	81900099	intron	+	PLCG2	0.450917	0.315168	0.304961	0.493241	0.710592	0.565538
ENSG00000108840	ENST00000586339	peak_26283	17	44077779	44078026	TTS	-	HDAC5	0.551318	0.365804	0.587363	0.537079	0.165784	0.2189
ENSG00000108840	ENST00000225983	peak_26287	17	44110225	44110425	intron	-	HDAC5	0.551318	0.365804	0.587363	0.537079	0.165784	0.2189
ENSG00000214176	ENST00000582986	peak_27142	17	64786296	64786493	intron	-	PLEKHM1P	0.398167	0.274569	0.478628	0.348179	0.305227	0.283104
ENSG00000141540	ENST00000269346	peak_27394	17	74223225	74223826	intron	+	TTYH2	0.466882	0.359094	1.01405	0.47201	0.80218	0.5835
ENSG00000141540	ENST00000269346	peak_27395	17	74224624	74224754	intron	+	TTYH2	0.466882	0.359094	1.01405	0.47201	0.80218	0.5835
ENSG00000266714	ENST00000578564	peak_27524	17	75589623	75589847	promoter-TSS	+	MYO15B	0.47649	0.210651	0.567704	0.492173	0.700455	0.669756
ENSG00000266714	ENST00000580701	peak_27525	17	75593751	75593870	promoter-TSS	+	MYO15B	0.47649	0.210651	0.567704	0.492173	0.700455	0.669756
ENSG00000266714	ENST00000577296	peak_27529	17	75619754	75619870	promoter-TSS	+	MYO15B	0.47649	0.210651	0.567704	0.492173	0.700455	0.669756
ENSG00000159658	ENST00000371933	peak_2773	1	46717829	46717936	intron	-	EFCAB14	0.386271	0.301498	0.189378	0.287465	0.310047	0.352591
ENSG00000181523	ENST00000570923	peak_27999	17	80210851	80211049	TTS	-	SGSH	0.928568	0.634114	1.12295	0.958207	0.309051	0.368096
ENSG00000181523	ENST00000571051	peak_28000	17	80214147	80214302	TTS	-	SGSH	0.928568	0.634114	1.12295	0.958207	0.309051	0.368096
ENSG00000173821	ENST00000582970	peak_28005	17	80261773	80261927	intron	+	RNF213	0.338607	0.413474	0.557504	0.223567	0.41041	0.26019
ENSG00000173821	ENST00000582970	peak_28007	17	80262178	80262300	intron	+	RNF213	0.338607	0.413474	0.557504	0.223567	0.41041	0.26019
ENSG00000173821	ENST00000582970	peak_28009	17	80271925	80272053	intron	+	RNF213	0.338607	0.413474	0.557504	0.223567	0.41041	0.26019
ENSG00000173821	ENST00000582970	peak_28010	17	80273949	80274123	intron	+	RNF213	0.338607	0.413474	0.557504	0.223567	0.41041	0.26019
ENSG00000173821	ENST00000559070	peak_28014	17	80318023	80318274	intron	+	RNF213	0.338607	0.413474	0.557504	0.223567	0.41041	0.26019
ENSG00000173821	ENST00000582970	peak_28017	17	80358573	80358828	intron	+	RNF213	0.338607	0.413474	0.557504	0.223567	0.41041	0.26019
ENSG00000173821	ENST00000427003	peak_28018	17	80387379	80387573	intron	+	RNF213	0.338607	0.413474	0.557504	0.223567	0.41041	0.26019
ENSG00000173821	ENST00000573919	peak_28019	17	80388200	80388396	promoter-TSS	+	RNF213	0.338607	0.413474	0.557504	0.223567	0.41041	0.26019
ENSG00000173821	ENST00000560083	peak_28022	17	80396229	80396328	TTS	+	RNF213	0.338607	0.413474	0.557504	0.223567	0.41041	0.26019
ENSG00000132205	ENST00000254528	peak_28438	18	2846679	2846897	promoter-TSS	+	EMILIN2	0.459266	0.331385	0.507366	0.479453	1.1078	0.712345
ENSG00000132205	ENST00000254528	peak_28439	18	2855597	2855872	intron	+	EMILIN2	0.459266	0.331385	0.507366	0.479453	1.1078	0.712345
ENSG00000132205	ENST00000254528	peak_28440	18	2880325	2880623	intron	+	EMILIN2	0.459266	0.331385	0.507366	0.479453	1.1078	0.712345
ENSG00000132205	ENST00000583776	peak_28441	18	2906276	2906396	promoter-TSS	+	EMILIN2	0.459266	0.331385	0.507366	0.479453	1.1078	0.712345
ENSG00000168461	ENST00000578734	peak_28536	18	9721900	9721999	intron	+	RAB31	0.409246	0.362426	0.499294	0.406368	0.111499	0.401154
ENSG00000168461	ENST00000583137	peak_28537	18	9737500	9737599	intron	+	RAB31	0.409246	0.362426	0.499294	0.406368	0.111499	0.401154
ENSG00000168461	ENST00000435762	peak_28539	18	9778974	9779127	intron	+	RAB31	0.409246	0.362426	0.499294	0.406368	0.111499	0.401154
ENSG00000168461	ENST00000435762	peak_28540	18	9779883	9779998	intron	+	RAB31	0.409246	0.362426	0.499294	0.406368	0.111499	0.401154
ENSG00000168461	ENST00000580795	peak_28542	18	9849999	9850298	intron	+	RAB31	0.409246	0.362426	0.499294	0.406368	0.111499	0.401154
ENSG00000172081	ENST00000592280	peak_29619	19	2072175	2072296	TTS	-	MOB3A	0.513322	0.349942	0.248205	0.539315	0.357307	0.295131
ENSG00000172081	ENST00000589902	peak_29622	19	2095002	2095123	intron	-	MOB3A	0.513322	0.349942	0.248205	0.539315	0.357307	0.295131
ENSG00000125730	ENST00000245907	peak_30245	19	6694374	6694601	exon	-	C3	0.327232	0.447224	1.20658	0.728636	0.549399	0.328019
ENSG00000125730	ENST00000245907	peak_30246	19	6707971	6708223	intron	-	C3	0.327232	0.447224	1.20658	0.728636	0.549399	0.328019
ENSG00000125730	ENST00000594936	peak_30249	19	6719204	6719326	exon	-	C3	0.327232	0.447224	1.20658	0.728636	0.549399	0.328019
ENSG00000125730	ENST00000600744	peak_30250	19	6728250	6728374	intron	-	C3	0.327232	0.447224	1.20658	0.728636	0.549399	0.328019
ENSG00000125730	ENST00000600744	peak_30251	19	6731023	6731165	promoter-TSS	-	C3	0.327232	0.447224	1.20658	0.728636	0.549399	0.328019
ENSG00000130164	ENST00000560502	peak_30557	19	11089101	11089200	promoter-TSS	+	LDLR	0.280136	0.196322	0.138793	0.289464	0.838005	1.09742
ENSG00000130164	ENST00000559340	peak_30558	19	11120522	11120671	TTS	+	LDLR	0.280136	0.196322	0.138793	0.289464	0.838005	1.09742
ENSG00000167460	ENST00000588410	peak_30914	19	16076376	16077373	promoter-TSS	+	TPM4	0.51922	0.460121	0.434282	0.497166	0.0673099	0.0816548
ENSG00000171777	ENST00000586305	peak_31704	19	38414924	38415052	exon	-	RASGRP4	0.813276	0.506088	1.2379	0.838266	0.698984	0.463726
ENSG00000011422	ENST00000601723	peak_32126	19	43665671	43666074	intron	-	PLAUR	0.745508	0.724604	0.376441	0.942377	0.366756	0.265321
ENSG00000196975	ENST00000418066	peak_34999	2	69664973	69665678	intron	+	ANXA4	0.454038	0.409102	0.520008	0.43072	0.600986	0.479344
ENSG00000196975	ENST00000487351	peak_35001	2	69743501	69743624	intron	+	ANXA4	0.454038	0.409102	0.520008	0.43072	0.600986	0.479344
ENSG00000042493	ENST00000409724	peak_35297	2	85393923	85394022	TTS	-	CAPG	0.62183	0.64207	0.626588	0.600714	0.593206	0.805615
ENSG00000042493	ENST00000415012	peak_35299	2	85413274	85413373	promoter-TSS	-	CAPG	0.62183	0.64207	0.626588	0.600714	0.593206	0.805615
ENSG00000136720	ENST00000469019	peak_36134	2	128236503	128236674	TTS	-	HS6ST1	0.787301	0.587189	0.262556	0.678386	0.267812	0.243198
ENSG00000136720	ENST00000259241	peak_36140	2	128280601	128280900	intron	-	HS6ST1	0.787301	0.587189	0.262556	0.678386	0.267812	0.243198
ENSG00000136720	ENST00000259241	peak_36143	2	128284204	128284303	intron	-	HS6ST1	0.787301	0.587189	0.262556	0.678386	0.267812	0.243198
ENSG00000136720	ENST00000259241	peak_36144	2	128285700	128285949	intron	-	HS6ST1	0.787301	0.587189	0.262556	0.678386	0.267812	0.243198
ENSG00000136720	ENST00000494089	peak_36147	2	128302572	128303172	intron	-	HS6ST1	0.787301	0.587189	0.262556	0.678386	0.267812	0.243198
ENSG00000171703	ENST00000475792	peak_40390	20	64049449	64049675	promoter-TSS	+	TCEA2	0.752914	0.567029	0.883346	0.955861	0.316608	0.386225
ENSG00000171703	ENST00000475792	peak_40392	20	64053204	64053346	intron	+	TCEA2	0.752914	0.567029	0.883346	0.955861	0.316608	0.386225
ENSG00000163346	ENST00000368463	peak_4203	1	154956327	154956628	promoter-TSS	-	PBXIP1	0.384994	0.328379	0.272375	0.349539	0.942416	0.84963
ENSG00000100154	ENST00000397906	peak_43167	22	28152178	28152328	intron	-	TTC28	0.512395	0.448498	0.880019	0.50622	0.266393	0.27836
ENSG00000100346	ENST00000407673	peak_43585	22	39572523	39572724	intron	+	CACNA1I	1.10688	0.785723	1.52543	1.02613	0.928096	1.41154
ENSG00000100346	ENST00000407673	peak_43586	22	39581300	39581424	intron	+	CACNA1I	1.10688	0.785723	1.52543	1.02613	0.928096	1.41154
ENSG00000100346	ENST00000407673	peak_43587	22	39595698	39596102	intron	+	CACNA1I	1.10688	0.785723	1.52543	1.02613	0.928096	1.41154
ENSG00000100346	ENST00000407673	peak_43588	22	39614175	39614625	intron	+	CACNA1I	1.10688	0.785723	1.52543	1.02613	0.928096	1.41154
ENSG00000100346	ENST00000407673	peak_43589	22	39632174	39632320	intron	+	CACNA1I	1.10688	0.785723	1.52543	1.02613	0.928096	1.41154
ENSG00000100346	ENST00000407673	peak_43591	22	39655621	39655845	intron	+	CACNA1I	1.10688	0.785723	1.52543	1.02613	0.928096	1.41154
ENSG00000100346	ENST00000407673	peak_43594	22	39681925	39682247	intron	+	CACNA1I	1.10688	0.785723	1.52543	1.02613	0.928096	1.41154
ENSG00000100346	ENST00000402142	peak_43596	22	39688877	39689098	exon	+	CACNA1I	1.10688	0.785723	1.52543	1.02613	0.928096	1.41154
ENSG00000100351	ENST00000344138	peak_43601	22	39914871	39914970	intron	+	GRAP2	0.724103	0.695107	0.936503	0.540862	1.01477	1.30137
ENSG00000172936	ENST00000421516	peak_44869	3	38138652	38138781	promoter-TSS	+	MYD88	0.564839	0.476263	0.183861	0.560638	0.432299	0.294943
ENSG00000172936	ENST00000484513	peak_44870	3	38139106	38139302	promoter-TSS	+	MYD88	0.564839	0.476263	0.183861	0.560638	0.432299	0.294943
ENSG00000066294	ENST00000368054	peak_4494	1	160545839	160545950	exon	-	CD84	0.411085	0.383617	0.792689	0.357032	0.571513	0.822786
ENSG00000157404	ENST00000412167	peak_47955	4	54685600	54685704	intron	+	KIT	0.564006	0.515467	0.449594	0.516406	0.557054	2.08579
ENSG00000157404	ENST00000412167	peak_47956	4	54710000	54710147	intron	+	KIT	0.564006	0.515467	0.449594	0.516406	0.557054	2.08579
ENSG00000138764	ENST00000512918	peak_48178	4	77157777	77158001	promoter-TSS	+	CCNG2	0.340025	0.369412	0.708897	0.30328	0.34199	0.387641
ENSG00000138764	ENST00000497512	peak_48181	4	77236697	77237302	intron	+	CCNG2	0.340025	0.369412	0.708897	0.30328	0.34199	0.387641
ENSG00000138764	ENST00000497512	peak_48184	4	77347346	77347473	intron	+	CCNG2	0.340025	0.369412	0.708897	0.30328	0.34199	0.387641
ENSG00000138801	ENST00000265174	peak_48496	4	107651572	107651674	intron	-	PAPSS1	0.387406	0.326112	0.228808	0.22402	0.282482	0.44811
ENSG00000138801	ENST00000265174	peak_48497	4	107668492	107668624	intron	-	PAPSS1	0.387406	0.326112	0.228808	0.22402	0.282482	0.44811
ENSG00000063438	ENST00000505113	peak_49398	5	315954	316219	intron	+	AHRR	0.49832	0.346058	0.58857	0.366626	0.365768	0.611671
ENSG00000063438	ENST00000514523	peak_49399	5	321298	321419	promoter-TSS	+	AHRR	0.49832	0.346058	0.58857	0.366626	0.365768	0.611671
ENSG00000063438	ENST00000510910	peak_49405	5	421651	421750	promoter-TSS	+	AHRR	0.49832	0.346058	0.58857	0.366626	0.365768	0.611671
ENSG00000063438	ENST00000511487	peak_49407	5	428247	428624	intron	+	AHRR	0.49832	0.346058	0.58857	0.366626	0.365768	0.611671
ENSG00000145703	ENST00000274364	peak_50547	5	76476176	76476275	intron	+	IQGAP2	0.240374	0.294101	0.139726	0.228506	0.142684	0.136743
ENSG00000145703	ENST00000274364	peak_50548	5	76483475	76483600	intron	+	IQGAP2	0.240374	0.294101	0.139726	0.228506	0.142684	0.136743
ENSG00000145703	ENST00000379730	peak_50549	5	76551923	76552152	intron	+	IQGAP2	0.240374	0.294101	0.139726	0.228506	0.142684	0.136743
ENSG00000151422	ENST00000618353	peak_50788	5	109176096	109176273	intron	+	FER	0.322667	0.407978	0.612745	0.304107	0.246853	0.350674
ENSG00000135821	ENST00000621524	peak_5094	1	182390453	182390702	promoter-TSS	-	GLUL	0.383172	0.296661	0.185755	0.424847	0.483846	0.917117
ENSG00000135821	ENST00000462444	peak_5095	1	182391618	182392378	promoter-TSS	-	GLUL	0.383172	0.296661	0.185755	0.424847	0.483846	0.917117
ENSG00000116701	ENST00000418089	peak_5131	1	183558726	183558825	intron	-	NCF2	0.382663	0.393499	0.72746	0.489958	1.7522	1.77421
ENSG00000116701	ENST00000418089	peak_5133	1	183585252	183585451	intron	-	NCF2	0.382663	0.393499	0.72746	0.489958	1.7522	1.77421
ENSG00000197043	ENST00000354546	peak_51538	5	151124303	151124502	intron	-	ANXA6	0.661757	0.694054	0.486233	0.740783	0.327066	0.163877
ENSG00000197043	ENST00000520378	peak_51539	5	151137523	151137670	intron	-	ANXA6	0.661757	0.694054	0.486233	0.740783	0.327066	0.163877
ENSG00000156535	ENST00000422508	peak_54956	6	73800000	73800121	intron	+	CD109	0.557815	0.546741	0.954296	0.607799	0.723384	1.39069
ENSG00000135596	ENST00000358807	peak_55586	6	109443103	109443220	TTS	-	MICAL1	0.728606	0.619004	0.383963	0.870072	0.418841	0.424868
ENSG00000135596	ENST00000358807	peak_55587	6	109443250	109443349	TTS	-	MICAL1	0.728606	0.619004	0.383963	0.870072	0.418841	0.424868
ENSG00000135596	ENST00000630715	peak_55593	6	109458700	109458849	intron	-	MICAL1	0.728606	0.619004	0.383963	0.870072	0.418841	0.424868
ENSG00000152818	ENST00000421035	peak_56236	6	144358946	144359078	intron	+	UTRN	0.339388	0.254606	0.53339	0.25056	0.121197	0.128156
ENSG00000152818	ENST00000421035	peak_56237	6	144359123	144359503	intron	+	UTRN	0.339388	0.254606	0.53339	0.25056	0.121197	0.128156
ENSG00000152818	ENST00000367545	peak_56238	6	144471077	144471277	intron	+	UTRN	0.339388	0.254606	0.53339	0.25056	0.121197	0.128156
ENSG00000152818	ENST00000367545	peak_56239	6	144496800	144497028	intron	+	UTRN	0.339388	0.254606	0.53339	0.25056	0.121197	0.128156
ENSG00000152818	ENST00000367545	peak_56240	6	144497074	144497395	intron	+	UTRN	0.339388	0.254606	0.53339	0.25056	0.121197	0.128156
ENSG00000152818	ENST00000367526	peak_56241	6	144602297	144602401	intron	+	UTRN	0.339388	0.254606	0.53339	0.25056	0.121197	0.128156
ENSG00000152818	ENST00000367525	peak_56242	6	144660454	144661002	intron	+	UTRN	0.339388	0.254606	0.53339	0.25056	0.121197	0.128156
ENSG00000106546	ENST00000492120	peak_58130	7	17339679	17339803	TTS	+	AHR	0.684005	0.6379	0.553455	0.526343	0.354627	0.303026
ENSG00000077063	ENST00000441556	peak_60789	7	117759099	117759349	intron	-	CTTNBP2	0.439786	0.391082	0.536963	0.277343	0.189375	0.45031
ENSG00000077063	ENST00000441556	peak_60790	7	117813450	117813899	intron	-	CTTNBP2	0.439786	0.391082	0.536963	0.277343	0.189375	0.45031
ENSG00000077063	ENST00000441556	peak_60791	7	117844697	117844897	intron	-	CTTNBP2	0.439786	0.391082	0.536963	0.277343	0.189375	0.45031
ENSG00000077063	ENST00000441556	peak_60792	7	117848176	117848302	intron	-	CTTNBP2	0.439786	0.391082	0.536963	0.277343	0.189375	0.45031
ENSG00000077063	ENST00000454375	peak_60793	7	117872800	117872999	promoter-TSS	-	CTTNBP2	0.439786	0.391082	0.536963	0.277343	0.189375	0.45031
ENSG00000095303	ENST00000614910	peak_66428	9	122377924	122378049	exon	+	PTGS1	0.394519	0.342758	0.573917	0.362753	0.255527	0.687147
ENSG00000204054	ENST00000454635	peak_66919	9	129489696	129490248	promoter-TSS	+	LINC00963	0.553696	0.370552	0.446762	0.390086	0.304155	0.270311
ENSG00000204054	ENST00000419300	peak_66921	9	129507350	129507520	exon	+	LINC00963	0.553696	0.370552	0.446762	0.390086	0.304155	0.270311
ENSG00000204054	ENST00000419300	peak_66922	9	129508252	129508372	exon	+	LINC00963	0.553696	0.370552	0.446762	0.390086	0.304155	0.270311
ENSG00000047644	ENST00000380861	peak_68371	X	10121270	10121503	intron	+	WWC3	0.395196	0.343271	0.746273	0.406797	0.955532	0.588546
ENSG00000129675	ENST00000370620	peak_69168	X	136688797	136688902	intron	-	ARHGEF6	0.277531	0.240314	0.506172	0.182755	0.294008	1.03307
ENSG00000129675	ENST00000370620	peak_69169	X	136688947	136689100	intron	-	ARHGEF6	0.277531	0.240314	0.506172	0.182755	0.294008	1.03307
ENSG00000129675	ENST00000370620	peak_69170	X	136727075	136727300	intron	-	ARHGEF6	0.277531	0.240314	0.506172	0.182755	0.294008	1.03307
ENSG00000203879	ENST00000481304	peak_69350	X	154436904	154437178	promoter-TSS	+	GDI1	0.495801	0.379222	0.324463	0.507595	0.446321	0.410454
ENSG00000049239	ENST00000377403	peak_696	1	9245626	9246077	intron	+	H6PD	0.507394	0.291998	0.633066	0.497081	0.225296	0.23216
ENSG00000049239	ENST00000495451	peak_697	1	9264498	9265274	promoter-TSS	+	H6PD	0.507394	0.291998	0.633066	0.497081	0.225296	0.23216
ENSG00000067082	ENST00000469435	peak_7170	10	3785625	3786252	promoter-TSS	-	KLF6	0.382411	0.536297	0.515003	0.346867	0.732733	0.534398
