# Supplementary material for: Deciphering the Functional Long Non‐Coding RNAs Derived from MicroRNA Loci
Source: Adv Sci (Weinh). 2023 Oct 17;10(33):2203987. doi: 10.1002/advs.202203987 (PMC10667839; doi:10.1002/advs.202203987)
Supplement: Supplementary file 6 — Supporting Information [file ADVS-10-2203987-s004.xlsx]

## Sheet: Ribo-seq results
Supporting Table 5. Differential translation efficiency in Ribo-seq upon molnc-301b overexpression. Related to Figure 6 and Figure S6.
	301b_wt vs. Ctrl		301b_m1 vs.Ctrl		301b_m2 vs. Ctrl		301b_del vs. Ctrl
Gene.id	log2(fold-change)	p value	log2(fold-change)	p value	log2(fold-change)	p value	log2(fold-change)	p value
ENSG00000183520	0.795288	4.80145e-06	0.461521	0.0137476	0.337189	0.0452315	0.719894	6.91748e-05
ENSG00000168653	0.39542	0.00355242	0.485075	0.000212953	0.432519	0.000758978	0.307198	0.0310768
ENSG00000169564	0.146345	0.0454915	0.529945	9.3611e-11	0.486904	2.08048e-12	0.323139	1.14335e-05
ENSG00000018510	0.368741	0.0192092	0.329384	0.0379461	0.301196	0.0391893	0.354487	0.0307705
ENSG00000079246	0.274949	8.00392e-05	0.434142	0.00667349	0.546587	8.30215e-18	0.195906	0.00738028
ENSG00000135932	0.419179	0.0175264	1.00676	1.97669e-10	1.15385	1.5004e-14	0.585805	0.000932565
ENSG00000115053	0.268874	0.000966286	0.39123	4.26443e-07	0.431959	4.43073e-09	0.346447	3.7182e-05
ENSG00000168036	0.18636	0.0113194	0.502155	2.04754e-11	0.563456	3.64089e-16	0.229624	0.00268838
ENSG00000138668	0.469044	0.000151	0.908918	3.86846e-09	0.984112	8.99421e-22	0.47715	0.000186748
ENSG00000138674	0.346082	0.000447628	0.43804	0.00160707	0.311038	0.00111762	0.282355	0.00621699
ENSG00000145386	0.268657	0.0473068	0.938689	4.87418e-05	0.923899	1.17871e-16	0.476008	0.000435056
ENSG00000168564	0.488363	0.023788	0.653185	0.00392995	0.578957	0.00548547	0.608372	0.00585368
ENSG00000164237	0.315146	0.0073128	1.17294	6.23704e-07	1.23474	1.21298e-33	0.385271	0.00123626
ENSG00000112312	0.480427	0.0170065	1.19055	0.00214406	1.38413	1.17441e-16	0.67939	0.000751965
ENSG00000085377	0.350196	0.0148127	0.381933	0.0102054	0.509805	9.88161e-05	0.391431	0.00775336
ENSG00000196591	0.222357	0.0343268	1.1261	0.000206961	1.34121	4.01657e-55	0.352032	0.000961416
ENSG00000131023	0.338977	0.0233655	0.456595	0.00277709	0.475143	0.000807299	0.326031	0.0339619
ENSG00000122566	0.240735	0.0121751	0.654486	0.0120528	0.909636	1.76983e-17	0.356662	6.68641e-08
ENSG00000106028	0.430137	0.020361	0.384982	0.0191402	0.433385	0.00537627	0.517571	0.005887
ENSG00000168078	0.65153	0.00100796	0.693524	0.000349573	1.00426	1.00323e-09	0.425621	0.0423899
ENSG00000165392	0.462276	0.0208648	0.856613	0.0133125	0.977063	9.72298e-09	0.496012	0.015364
ENSG00000165119	0.3531	0.00307986	1.09032	9.79962e-25	1.13281	6.05839e-29	0.478159	6.2862e-05
ENSG00000136824	0.372154	0.0347742	0.552405	0.00118134	0.716947	3.52231e-06	0.675727	9.30667e-05
ENSG00000129084	0.342686	0.0424081	0.569004	0.000342388	0.505771	0.000622137	0.373518	0.0312266
ENSG00000110367	0.323618	0.00719208	0.435774	0.00465091	0.674525	4.77248e-10	0.250005	0.0486295
ENSG00000165629	0.199514	0.0452382	0.524047	1.71017e-08	0.509029	5.29091e-09	0.22526	0.0311943
ENSG00000122882	0.457524	0.0114235	0.546132	0.0020204	0.584706	0.000502705	0.384765	0.0429839
ENSG00000135486	1.07404	0.000522955	1.98061	5.69633e-13	1.82878	1.27502e-11	1.23884	7.29518e-05
ENSG00000135446	0.263265	0.0145603	0.460254	1.40203e-05	0.55041	2.04791e-08	0.273735	0.015058
ENSG00000120802	0.212455	0.0357432	0.513874	3.0936e-07	0.584177	4.76195e-11	0.316395	0.00176573
ENSG00000198431	0.427937	0.0119684	0.991048	1.1483e-10	1.02178	8.72837e-13	0.604762	0.000384441
ENSG00000260916	0.312086	0.00771105	0.444525	0.000554091	0.503257	1.83353e-05	0.363371	0.00167918
ENSG00000109046	0.269764	0.0461952	1.03155	0.00045878	1.07722	3.01888e-17	0.381135	0.0058287
ENSG00000131747	0.127751	0.0405891	0.535955	0.000165439	0.63865	4.50828e-31	0.185249	0.0037275
ENSG00000127054	-0.213248	0.0286722	-0.365384	0.000832825	-0.318958	0.00136306	-0.242687	0.0166738
ENSG00000157933	-0.44817	0.0298931	-0.461768	0.0441645	-0.663728	0.00246986	-0.607882	0.00757699
ENSG00000162413	-0.254346	0.0398219	-0.32624	0.0202758	-0.617136	6.33191e-06	-0.339893	0.008524
ENSG00000162511	-0.173718	0.00443411	-0.247204	0.00407702	-0.469488	1.49288e-10	-0.139414	0.022698
ENSG00000162522	-0.572988	0.000381199	-0.464273	0.00608819	-0.670003	4.74677e-05	-0.377698	0.0209272
ENSG00000117399	-0.246985	0.0478517	-0.37962	0.00180341	-0.329097	0.00278397	-0.295419	0.0250339
ENSG00000132128	-0.3361	0.000119144	-0.211007	0.0251274	-0.30114	0.000650248	-0.32481	0.000314534
ENSG00000177606	-0.274704	0.0407539	-0.592246	0.00102966	-0.76127	1.06618e-05	-0.326663	0.0234125
ENSG00000184270	-0.18677	0.0163993	-0.879311	0.030556	-1.30107	1.49139e-52	-0.279097	0.000866974
ENSG00000143418	-0.296116	0.000516987	-0.294717	0.00467039	-0.378188	1.53778e-05	-0.186586	0.0271688
ENSG00000159346	-0.405763	0.00274943	-0.497848	0.0175961	-0.818056	1.35458e-09	-0.280831	0.0407163
ENSG00000182118	-0.296593	0.00845939	-0.500872	0.000107782	-0.545198	4.50793e-06	-0.409705	0.000807507
ENSG00000152518	-0.321656	0.00189759	-0.925585	0.010569	-1.11271	6.46623e-25	-0.519824	1.84389e-06
ENSG00000136732	-0.181693	0.0149131	-0.469394	4.70634e-05	-0.563489	6.25165e-13	-0.209169	0.00700265
ENSG00000144591	-0.37186	0.00237828	-0.61191	3.36544e-07	-0.736269	9.73604e-11	-0.335571	0.0081615
ENSG00000124006	-0.460635	1.9304e-05	-0.488492	0.0224868	-0.61049	1.12533e-08	-0.526124	5.01554e-06
ENSG00000171135	-0.349657	0.00423846	-0.668315	7.82909e-06	-0.429945	0.000555871	-0.29501	0.018142
ENSG00000168268	-0.333454	1.65117e-05	-0.312197	0.000404127	-0.614552	2.802e-12	-0.287881	0.000331584
ENSG00000145113	-0.499659	0.00247995	-0.746525	0.0018611	-0.555647	0.0084982	-0.403255	0.0117384
ENSG00000109736	-0.626736	5.72545e-05	-0.49438	0.00245308	-0.702428	1.45482e-06	-0.437327	0.0036777
ENSG00000164096	-0.326346	0.0384973	-0.526921	0.0176503	-0.588387	0.000149582	-0.485374	0.00305894
ENSG00000164405	-0.213737	0.0434023	-0.215545	0.0443942	-0.264144	0.00408892	-0.282013	0.0114515
ENSG00000168298	-0.140782	0.000410375	-0.3103	4.4412e-09	-0.323252	1.26596e-07	-0.271119	3.8065e-11
ENSG00000196787	-0.063175	0.0349625	-0.333665	0.000635978	-0.531853	9.22523e-51	-0.236039	8.01401e-15
ENSG00000137404	-0.3347	0.00770153	-0.581062	3.34581e-05	-0.792302	3.3828e-10	-0.386346	0.00254207
ENSG00000204308	-0.643974	1.10148e-07	-0.407375	0.0239458	-0.59751	2.18335e-07	-0.667563	9.32052e-08
ENSG00000213654	-0.744852	0.000511402	-0.598582	0.00859734	-0.632269	0.00315285	-0.505611	0.0176226
ENSG00000124762	-0.354846	0.0209017	-0.683751	0.00132351	-0.67212	0.000418069	-0.340842	0.0338082
ENSG00000164818	-0.371472	0.000331374	-0.634889	4.23276e-09	-0.734667	2.05465e-13	-0.600507	1.58734e-07
ENSG00000164880	-0.247278	0.00227704	-0.337232	7.84388e-05	-0.540518	5.89755e-11	-0.361905	3.03096e-05
ENSG00000164916	-0.33285	1.14077e-05	-0.669956	7.57248e-14	-0.656991	1.33358e-15	-0.356657	7.43797e-06
ENSG00000205903	-0.456911	0.00100054	-0.782694	1.02659e-05	-0.897962	3.17938e-09	-0.588412	5.23889e-05
ENSG00000158604	-0.344677	0.0116028	-0.639803	1.987e-05	-0.78159	3.3037e-09	-0.371934	0.00690607
ENSG00000160813	-0.515722	0.00754045	-0.489766	0.0111694	-0.780459	2.42165e-05	-0.476423	0.0166429
ENSG00000106400	-0.388057	0.00801858	-0.586088	0.000105465	-0.682156	3.73973e-07	-0.472301	0.0024517
ENSG00000055118	-0.448164	0.000214989	-0.41844	0.000670211	-0.648281	3.85682e-08	-0.266637	0.0266059
ENSG00000169100	-0.178784	0.00749622	-0.442534	2.86392e-08	-0.517274	1.52887e-13	-0.310989	1.56136e-05
ENSG00000002586	-0.350903	0.0185129	-0.479431	0.00253025	-0.5717	7.14972e-05	-0.294074	0.0484018
ENSG00000102145	-0.224188	1.93884e-06	-0.141317	0.0254534	-0.333177	8.68915e-05	-0.24668	3.60049e-07
ENSG00000102096	-0.158565	0.00043186	-0.112082	0.0384594	-0.133913	0.00779419	-0.251985	9.80699e-08
ENSG00000102007	-0.185204	0.0308112	-0.428301	0.00037268	-0.725451	1.27953e-12	-0.195691	0.0302611
ENSG00000104679	-0.433063	0.00356656	-0.856431	1.03152e-06	-1.10166	4.96719e-12	-0.455274	0.00370773
ENSG00000180900	-0.493834	1.90635e-05	-0.378083	0.00156501	-0.296815	0.00687773	-0.511074	2.55302e-05
ENSG00000178209	-0.163384	0.00069542	-0.428915	0.00112193	-0.457938	7.65089e-13	-0.206711	2.68056e-05
ENSG00000071894	-0.175669	0.0109206	-0.279056	0.000364942	-0.350523	5.8839e-07	-0.219818	0.00242239
ENSG00000147804	-0.423184	0.000121983	-0.873345	0.000131184	-1.02367	8.84937e-21	-0.583661	5.96825e-07
ENSG00000136908	-0.692384	2.78016e-05	-0.810084	9.74741e-07	-0.673659	1.33264e-05	-0.564351	0.000746652
ENSG00000148337	-0.199665	0.00984377	-0.719845	1.40943e-15	-0.826401	3.62948e-22	-0.181494	0.0240186
ENSG00000148248	-0.291635	0.000204794	-0.762848	1.21638e-12	-0.878451	5.48791e-25	-0.175139	0.0250645
ENSG00000172889	-0.367788	0.00458207	-1.02197	2.15519e-12	-1.06265	1.4225e-15	-0.361326	0.00805622
ENSG00000184363	-0.232507	0.0380366	-0.309359	0.00434599	-0.387967	0.000154916	-0.422674	0.00049584
ENSG00000177666	-0.387397	9.56023e-05	-0.908587	1.35632e-12	-0.879601	2.25973e-17	-0.426776	3.21242e-05
ENSG00000254772	-0.229851	0.00345241	-0.220791	0.00797439	-0.463639	8.12501e-09	-0.289823	0.000413025
ENSG00000168003	-0.179877	0.000308671	-0.401594	6.89202e-12	-0.397703	2.75466e-14	-0.185012	0.000244471
ENSG00000149781	-0.135566	0.0123348	-0.457987	7.28596e-11	-0.56478	3.1179e-21	-0.19454	0.000708472
ENSG00000149806	-0.220452	0.000329508	-0.472011	4.68792e-12	-0.599317	1.5934e-22	-0.194956	0.00231682
ENSG00000254470	-0.361782	0.0107949	-0.657279	6.18203e-05	-0.730187	1.5095e-06	-0.45503	0.00268733
ENSG00000172500	-0.345245	0.00293627	-0.557238	0.000844595	-0.593883	3.55296e-07	-0.434512	0.000514226
ENSG00000239306	-0.228777	0.0179971	-0.217741	0.0442217	-0.281276	0.00370716	-0.322065	0.00152486
ENSG00000173898	-0.349083	0.0140851	-0.587584	0.000126442	-0.384307	0.0044902	-0.491229	0.00140848
ENSG00000110717	-0.259256	0.00306299	-0.397118	0.00212808	-0.542321	7.71236e-11	-0.228913	0.0116507
ENSG00000107738	-0.328646	0.0206117	-0.657495	0.00449723	-1.26458	5.27473e-09	-0.514565	0.000454648
ENSG00000168209	-0.24633	1.46276e-06	-0.173807	0.0280363	-0.225039	1.38227e-05	-0.302344	2.46333e-08
ENSG00000111640	-0.117404	0.0169262	-0.568038	0.00178839	-0.874747	1.26016e-71	-0.251489	1.58142e-06
ENSG00000111678	-0.450959	0.0006733	-0.684577	0.0295665	-1.33858	7.41986e-18	-0.344222	0.0110722
ENSG00000211584	-0.608417	3.21732e-05	-0.638809	0.00024412	-0.899604	3.09125e-09	-0.532194	0.000352789
ENSG00000061273	-0.282942	0.0160758	-0.516779	3.13403e-05	-0.515413	6.05028e-06	-0.396827	0.00154727
ENSG00000123416	-0.22687	2.7356e-05	-0.264268	3.52152e-07	-0.340713	1.50901e-11	-0.216924	0.000144073
ENSG00000183283	-0.179386	0.0437157	-0.303158	0.00197816	-0.350827	7.31201e-05	-0.193406	0.0376833
ENSG00000170421	-0.385243	0.000124475	-0.567994	3.36501e-08	-0.682619	5.12832e-12	-0.439882	3.24553e-05
ENSG00000182196	-0.220411	0.022382	-0.341303	0.0436494	-0.498463	2.44341e-07	-0.389021	0.000182771
ENSG00000176894	-0.456985	0.00348378	-0.934051	0.0175244	-1.08966	5.71674e-11	-0.334433	0.0351262
ENSG00000092199	-0.328738	0.0105796	-0.480788	7.07976e-05	-0.512779	6.43047e-06	-0.293061	0.0275317
ENSG00000170345	-0.261164	0.0126334	-0.529531	0.0248851	-0.672559	1.90484e-07	-0.386597	0.00127575
ENSG00000103653	-0.702563	0.0115636	-1.06239	0.00035599	-0.979135	0.000301328	-0.720536	0.0147121
ENSG00000183496	-0.554658	3.48267e-06	-0.7454	1.213e-08	-1.17265	1.20709e-22	-0.56442	5.82334e-06
ENSG00000140564	-0.425428	0.00472889	-0.450589	0.00244905	-0.321779	0.0152793	-0.408099	0.00790143
ENSG00000086506	-0.43626	0.00106382	-0.81843	6.80939e-06	-0.586037	1.52704e-05	-0.542633	0.000184987
ENSG00000130731	-0.31966	0.016092	-0.414419	0.0064189	-0.576352	7.95192e-06	-0.409759	0.00326669
ENSG00000140983	-0.253913	0.0265551	-0.524396	7.43899e-05	-0.740097	1.03833e-09	-0.303096	0.0125382
ENSG00000127586	-0.5895	0.000473483	-1.04788	3.49986e-07	-0.665959	4.04708e-05	-0.394265	0.0211413
ENSG00000103024	-0.5375	0.000864686	-0.93951	7.30635e-05	-1.19319	1.74597e-11	-0.491537	0.0030534
ENSG00000074071	-0.394497	5.17972e-05	-1.14879	0.00275756	-1.53479	2.48814e-48	-0.480125	3.23219e-06
ENSG00000140988	-0.405123	0.000154368	-0.894603	2.16482e-14	-1.58521	4.4364e-38	-0.334844	0.00284971
ENSG00000167978	-0.141	0.000846846	-0.489719	2.11546e-21	-0.344617	6.76829e-11	-0.202424	4.41583e-06
ENSG00000189067	-0.386213	0.0115823	-0.475529	0.00688145	-0.730419	1.30968e-05	-0.517439	0.00158401
ENSG00000168488	-0.158791	0.00298703	-0.299575	1.5197e-06	-0.322455	4.19848e-08	-0.132136	0.0168162
ENSG00000197471	-0.112404	0.0428178	-0.570524	0.000107351	-0.613843	3.64245e-26	-0.112579	0.0434816
ENSG00000140931	-0.486474	0.000306098	-1.48284	2.95678e-16	-1.47114	3.19642e-20	-0.333163	0.0150721
ENSG00000103111	-0.480949	0.00246922	-0.759089	3.25356e-05	-0.655547	3.68418e-05	-0.408721	0.0121951
ENSG00000131149	-0.164747	0.00472058	-0.255223	0.000386387	-0.242722	3.83523e-05	-0.237642	0.00011796
ENSG00000103257	-0.345045	0.00822332	-0.461145	2.72204e-05	-0.547417	4.71775e-17	-0.327635	0.000874684
ENSG00000108561	-0.247828	0.00151085	-0.334268	0.00998365	-0.453265	4.97394e-10	-0.374346	8.96396e-06
ENSG00000129255	-0.339617	0.0279111	-0.707061	2.31399e-05	-0.741484	4.85643e-07	-0.343081	0.0278867
ENSG00000173801	-0.194547	0.000982752	-0.306557	0.000926107	-0.416557	9.05676e-12	-0.126371	0.041714
ENSG00000170689	-0.330463	0.00065911	-0.422949	0.000266499	-0.75045	4.3923e-12	-0.471167	5.95374e-06
ENSG00000167085	-0.407375	0.0111312	-0.56782	0.0181881	-0.794963	4.55721e-09	-0.362987	0.0252559
ENSG00000092929	-0.24047	0.000252137	-0.456639	0.00115119	-0.605177	1.66135e-17	-0.348977	8.38538e-07
ENSG00000161547	-0.201531	0.000136147	-0.337548	0.028295	-0.502988	2.53495e-16	-0.211051	0.000148363
ENSG00000141524	-0.391477	5.0547e-05	-0.268238	0.00581164	-0.239205	0.00682719	-0.277438	0.00398333
ENSG00000108639	-0.266032	0.0199142	-0.83307	1.8517e-06	-1.21693	2.97012e-25	-0.488517	2.70262e-05
ENSG00000183010	-0.12331	0.0414982	-0.643152	4.81524e-05	-0.832372	5.37944e-35	-0.28277	1.19939e-05
ENSG00000176014	-0.212037	0.0359326	-0.431041	7.4071e-05	-0.419179	2.87966e-05	-0.309924	0.00438618
ENSG00000101255	-0.331961	5.31352e-08	-0.216018	0.0154668	-0.460606	2.96254e-10	-0.33904	1.14774e-07
ENSG00000132819	-0.563048	0.0011418	-0.569047	0.00441421	-0.675295	0.000224731	-0.386472	0.0263325
ENSG00000125534	-0.425299	0.000543473	-0.613158	4.98002e-06	-0.759624	1.09932e-09	-0.30848	0.0138209
ENSG00000011304	-0.266213	4.53288e-07	-0.452332	0.00274325	-0.588782	3.82719e-29	-0.162884	0.00265693
ENSG00000129951	-0.32129	0.030124	-0.483475	0.00158928	-0.468144	0.000490173	-0.442651	0.00423458
ENSG00000197766	-0.405116	0.0126506	-1.08738	3.68212e-06	-1.32306	5.45075e-16	-0.51805	0.00324135
ENSG00000175221	-0.32555	0.00546858	-0.322262	0.0212975	-0.547401	1.6433e-06	-0.364348	0.00303446
ENSG00000065268	-0.286895	0.00341175	-0.497996	5.36732e-05	-0.786404	1.12472e-15	-0.405868	0.000131914
ENSG00000129911	-0.265903	0.0421652	-0.49082	0.00311003	-0.354454	0.0099765	-0.413082	0.00300705
ENSG00000227500	-0.3069	0.0454896	-0.651807	0.000627522	-0.827331	3.03088e-07	-0.414516	0.00844809
ENSG00000186111	-0.511416	0.000638701	-1.58215	2.38218e-09	-1.17646	2.95281e-12	-0.548631	0.0269154
ENSG00000125657	-0.374702	0.000481961	-0.619657	1.00104e-06	-0.879846	4.89036e-15	-0.491728	1.49709e-05
ENSG00000105364	-0.191029	0.0390276	-0.536996	0.00200962	-0.508307	4.05606e-09	-0.285901	0.00379497
ENSG00000167815	-0.22641	0.00195795	-0.348039	1.54911e-05	-0.539833	3.09887e-14	-0.156321	0.0426178
ENSG00000179115	-0.170282	0.0388718	-0.719699	1.27236e-12	-0.873719	2.17427e-25	-0.332155	0.000180212
ENSG00000104907	-0.648888	0.000352888	-0.39299	0.0178915	-0.578196	0.00024673	-0.43474	0.0170504
ENSG00000141858	-0.357571	0.0238068	-0.732828	2.27101e-05	-0.866356	9.70147e-08	-0.551923	0.00132668
ENSG00000130479	-0.255969	0.0143258	-0.374971	0.00551645	-0.584274	1.17442e-07	-0.398349	0.000459877
ENSG00000221983	-0.253624	3.80617e-08	-0.306147	1.4967e-06	-0.434142	1.64351e-19	-0.256833	8.17063e-08
ENSG00000064545	-0.414971	0.000400228	-0.645211	1.14669e-06	-0.830319	2.2009e-13	-0.472618	9.15344e-05
ENSG00000105699	-0.329925	0.00545215	-0.624245	3.46494e-05	-0.913096	3.7067e-15	-0.23268	0.0461424
ENSG00000090006	-0.210552	0.0101481	-0.257966	0.0113265	-0.463215	9.66817e-08	-0.393964	2.14299e-06
ENSG00000077348	-0.32709	0.0262503	-0.427188	0.012004	-0.61694	1.42129e-05	-0.461436	0.00357944
ENSG00000105722	-0.369377	0.00289211	-0.416769	0.00369843	-0.513103	4.9111e-05	-0.258588	0.0444196
ENSG00000142227	-0.427504	7.10972e-10	-0.248839	0.00318155	-0.336875	9.14694e-07	-0.381066	5.41037e-08
ENSG00000126461	-0.271963	0.00646633	-0.427494	0.0378195	-0.615349	2.98209e-09	-0.22831	0.0285983
ENSG00000104973	-0.261027	0.00939241	-0.241126	0.0238968	-0.390205	5.30709e-05	-0.258712	0.0155208
ENSG00000104960	-0.275006	0.00897007	-0.450865	0.016237	-0.755885	5.08072e-14	-0.410825	0.000310137
ENSG00000062822	-0.307643	0.000274041	-0.366209	0.0282922	-0.588333	3.7239e-12	-0.260231	0.00327248
ENSG00000179820	-0.501622	1.51903e-06	-0.438428	0.000382469	-0.519138	3.19711e-07	-0.372996	0.000378325
ENSG00000170889	-0.279722	0.00103056	-0.880564	0.00537397	-1.11127	1.54455e-33	-0.336298	0.000204466
ENSG00000105063	-0.342348	0.0128285	-0.797493	2.11919e-07	-0.945716	6.7811e-11	-0.406923	0.0055501
ENSG00000203618	-0.380509	7.10015e-05	-0.377094	0.00768735	-0.408212	3.89827e-07	-0.229527	0.000414394
ENSG00000099899	-0.411818	0.00670189	-0.372905	0.00984551	-0.531279	9.2438e-05	-0.3843	0.0143827
ENSG00000185686	-0.15351	4.71984e-07	-0.166705	0.0129063	-0.221229	2.96866e-09	-0.105062	0.000470338
ENSG00000250479	-0.403089	0.0325186	-0.458331	0.0102781	-0.483916	0.00635033	-0.553491	0.006392
ENSG00000240972	-0.427255	2.31767e-12	-0.198803	0.0092517	-0.355016	8.98526e-08	-0.466052	6.90452e-13
ENSG00000128309	-0.348421	0.00556157	-0.621599	0.0190233	-0.916453	6.48473e-12	-0.554796	4.65237e-05
ENSG00000100092	-0.594129	0.00291797	-0.790232	0.000389935	-0.912291	1.06431e-05	-0.568053	0.0075089
ENSG00000179750	-0.388826	0.00756873	-0.476162	0.00629218	-0.896835	1.33114e-08	-0.457406	0.00313798
ENSG00000100316	-0.15503	0.0040255	-0.833814	1.57227e-05	-1.10226	9.60534e-08	-0.208339	0.000241448
ENSG00000198355	-0.394135	0.00225213	-0.565109	0.000198864	-0.992265	5.43004e-13	-0.567316	3.86003e-05
ENSG00000100258	-0.452023	0.0145153	-0.663577	0.0033999	-0.989336	2.25583e-07	-0.371223	0.0443107
ENSG00000141959	-0.166124	0.0252831	-0.660616	3.43027e-14	-0.833884	1.63793e-25	-0.30875	0.000119568

## Sheet: Ribo-seq quailty control
	Ribo-seq quality control						Ribo-seq						total RNA-seq
sample	RPF Length (mean value)	Psite	phase0	phase1	phase2		total reads	after remove rRNA reads	uniquely mapping reads	cleaned reads	reads retention rate		total reads	after remove rRNA reads	uniquely mapping reads	cleaned reads	reads retention rate
301b_wt_rep1	32.42nt	13,13,13,13,14	0.467887	0.286731	0.245382		31532016	15898621	1723066	1512225	0.0479584		82716273	73294863	57275505	46500581	0.56217
301b_wt_rep2	32.34nt	13,13,13,13,13	0.490984	0.227112	0.281904		50361884	24780829	2721702	2292617	0.0455229		82185819	72594465	55156365	46328591	0.563705
301b_m1_rep1	32.77nt	13,13,13,13,13	0.458388	0.204961	0.336652		70515274	52134219	5008172	3945197	0.0559481		79720852	77197356	60007848	49574128	0.621846
301b_m1_rep2	32.65nt	13,13,13,13,13	0.45906	0.226262	0.314678		59074021	48732894	4889376	3649336	0.0617756		90625891	83360067	65132960	52478879	0.579072
301b_m2_rep1	32.78nt	13,13,13,13,13	0.471288	0.209675	0.319037		70515274	55121499	5744584	4100891	0.0581561		79720852	72968528	56255528	46433594	0.582452
301b_m2_rep2	32.81nt	13,13,13,13,13	0.466383	0.229691	0.303926		68530090	57959073	5460607	3942128	0.057524		96410433	88305634	68342146	54904261	0.569485
301b_del rep1	32.67nt	13,13,13,13,13	0.492962	0.221569	0.285469		31531300	16598335	1844019	1578673	0.0500669		47296813	41992464	33088742	29157977	0.616489
301b_del_rep2	32.53nt	13,13,13,13,13	0.499383	0.220914	0.279702		39728731	20410626	2291814	1928393	0.048539		83075111	73642498	56109612	46772224	0.563011
Ctrl_rep1	32.46nt	13,13,13,13,13	0.481989	0.222821	0.29519		42465672	25030713	2589393	2251294	0.0530144		66445616	59633233	45722116	36919817	0.55564
Ctrl_rep2	32.38nt	13,13,13,13,13	0.47846	0.220074	0.301466		66711879	38108391	3987418	3287116	0.0492733		79292325	70939342	52972414	43857785	0.553115
