# Supplementary material for: Deciphering the Functional Long Non‐Coding RNAs Derived from MicroRNA Loci
Source: Adv Sci (Weinh). 2023 Oct 17;10(33):2203987. doi: 10.1002/advs.202203987 (PMC10667839; doi:10.1002/advs.202203987)
Supplement: Supplementary file 7 — Supporting Information [file ADVS-10-2203987-s007.xlsx]

## Sheet: summary
Supporting Table 6. gRNA information and analysis results in CROP-seq. Related to Figure 7 and Figure S8.
sheetName	content
library1 gRNA information	library1: gRNA of molncRNA(-) and internal control(IC)
library2 gRNA information	library2: gRNA of molncRNA(-/-) and internal control(IC)
functional molncRNA	functional molncRNA during erythropoiesis

## Sheet: library1 gRNA information
gRNA.ID1	seq1	gRNA.ID2	seq2	counts of gRNA in plasmid library	gRNA classification
GATA2_128479421_1	CAAGTCCTCCGGTTCTTCCTCGG	GATA2_128481818_2	TATGGCGCCGAAACGCCAACGGG	265	IC-
GATA2_128479421_1	TTGTCTCAGAGTAGGAGGCGAGG	GATA2_128481818_2	CAGGGTCCCCGTTGGCGTTTCGG	391	IC-
GATA2_128479421_1	GTGATTGTCTCTGCCCTCCAGGG	GATA2_128481818_2	ATGGCGCCGAAACGCCAACGGGG	298	IC-
ID2_8681982_1	CGGATAAAAGCCGCCCCGCCGGG	ID2_8682842_2	CATTTGACATTAACTCAGAAGGG	345	IC-
ID2_8681982_1	GCGGATAAAAGCCGCCCCGCCGG	ID2_8682842_2	TCATTTGACATTAACTCAGAAGG	235	IC-
ID2_8681982_1	ATGTTGTATAGCAGGCTCATCGG	ID2_8682842_2	AATGACAGCAAAGCACTGTGTGG	175	IC-
MIR221_MIR222_45744156_U	GAGAAGAGAAACTGTCCCTTTGG	MIR221_MIR222_45747624_D1	CAGGAATCCACTCAAATGCCAGG	249	IC-
MIR221_MIR222_45744156_U	AACTCAGTTGTCAGAGGTCAGGG	MIR221_MIR222_45747624_D1	CTGAGGGCCTGGCATTTGAGTGG	300	IC-
MIR221_MIR222_45744156_U	GAAGTAAGGAGTGGAGGACTGGG	MIR221_MIR222_45747624_D1	AAAACCTCCATAGATATGGACGG	182	IC-
SATB1_18345387_1	GAGAAGGGGCAATTGCAAAATGG	SATB1_18351991_2	GCTGGAACATGGATAATGTGGGG	171	IC-
SATB1_18345387_1	TGTGGCAGAATATAAAGAAGAGG	SATB1_18351991_2	TCCAGAAAACAGAACCCTGTGGG	340	IC-
SATB1_18345387_1	CCTCTTGTTACCTGTGGCTATGG	SATB1_18351991_2	ACTGAGGAACCTTCGGATCATGG	469	IC-
SPI1_47354857_1	GGAGGCGAAGCGGGATGTGGAGG	SPI1_47358843_2	ACTGGAGGCACATCCGGGGCAGG	222	IC-
SPI1_47354857_1	ACCTTGCAGAGGACGACCCGGGG	SPI1_47358843_2	TGGGTACTGGAGGCACATCCGGG	207	IC-
SPI1_47354857_1	CATTAAGCCCTCGCCCGGCCCGG	SPI1_47358843_2	CGTCAGACACCTCCAGTGGGGGG	306	IC-
MAFB_40685847_1	CTGAACTTTGCGCGTTAAGCCGG	MAFB_40685847_1	AAAATATTAATCCTGCATGCTGG	325	IC-
MAFB_40685847_1	ATAGTCCCGAGAAGTCACCAAGG	MAFB_40685847_1	AAAATATTAATCCTGCATGCTGG	560	IC-
MAFB_40685847_1	ATAGTCCCGAGAAGTCACCAAGG	MAFB_40685847_1	CTGAACTTTGCGCGTTAAGCCGG	357	IC-
GATA1_48786573_1	CAAGCTCAGTGTGATCCCAGGGG	GATA1_48791090_2	CCAGAGCAGGATCCACAAACTGG	376	IC+
GATA1_48786573_1	GCTGGTGGTTGCGGAGGGTTCGG	GATA1_48791090_2	TCCATGGAGTTCCCTGGCCTGGG	299	IC+
GATA1_48786573_1	AGCTTGCCACATCCCCAAGGCGG	GATA1_48791090_2	TGTCCTCCACACCAGAATCAGGG	549	IC+
HMGB2_173331375_1	ACATAGCTCTGGTCTTCAAATGG	HMGB2_173332820_2	ACAGAAAGCAGCTAAGCTAAAGG	588	IC+
HMGB2_173331375_1	TTCTTCTTCTTTGAGCCTGTTGG	HMGB2_173332820_2	GGGGATACTGCAAAGAAATTGGG	294	IC+
HMGB2_173331375_1	AACTGTGTCTAAGAACTACTAGG	HMGB2_173332820_2	TATCCCCAATGGATAGGCCAGGG	325	IC+
KLF1_12884422_1	GCCTGCACGTGGGAAGGCTGCGG	KLF1_12885316_2	TACCCGGCGCCTCAGTACCAAGG	251	IC+
KLF1_12884422_1	GAGACAGACCGCCAAATAAACGG	KLF1_12885316_2	CCCGGACAGTAGCCCGTAGGGGG	289	IC+
KLF1_12884422_1	TGGACAGCAGGAGAGGGTGTGGG	KLF1_12885316_2	GGCGCTGCAACCGGTGTACCCGG	206	IC+
MYB_135181314_1	CCTGAGAAACTTCGCCCCAGCGG	MYB_135185902_2	ATGTGTGACCATGACTATGATGG	373	IC+
MYB_135181314_1	CCGCTGGGGCGAAGTTTCTCAGG	MYB_135185902_2	CAAGTCTGGAAAGCGTCACTTGG	286	IC+
MYB_135181314_1	GAAACTTCGCCCCAGCGGTGCGG	MYB_135185902_2	GAAGCAGCCCATCATAGTCATGG	177	IC+
NFE2_54292106_1	GAGCCAGCTAGCGCTAGTCCGGG	NFE2_54295134_2	CATCCTACTGGGCCAGAGTCTGG	255	IC+
NFE2_54292106_1	GAATCTGGGTGGATTGAGCAGGG	NFE2_54295134_2	TGCTCTGCTGGGGAGGACACGGG	177	IC+
NFE2_54292106_1	GTGAGTAGGGGTACTCCACTGGG	NFE2_54295134_2	AGGACACGGGGACATCCTACTGG	113	IC+
STAT5A_42288055_1	TCAGAATAGCCGGGGGAATGTGG	STAT5A_42289401_2	AAGTAGTGCCGGACCTCGATGGG	235	IC+
STAT5A_42288055_1	TCGCAGGCAGCTGACCTTTGAGG	STAT5A_42289401_2	CATCGAGGTCCGGCACTACTTGG	350	IC+
STAT5A_42288055_1	GGCTCTGGAAATCCCAAACCTGG	STAT5A_42289401_2	GGCCGTACAGCACCTGCATCTGG	145	IC+
hsa-let-7a-1_hsa-let-7f-1_94176933_D1	GCTAAAACATGGGCCTTCATGGG	hsa-let-7a-1_hsa-let-7f-1_94177433_D2	GGAATTGCATGGTTTGGGAATGG	719	pre-miRNA D1D2 gRNA
hsa-let-7a-1_hsa-let-7f-1_94176933_D1	TGTCAGATGGGGAAGTCCATAGG	hsa-let-7a-1_hsa-let-7f-1_94177433_D2	CTCCAGTCTCTCCTGTTAACTGG	868	pre-miRNA D1D2 gRNA
hsa-let-7a-1_hsa-let-7f-1_94176933_D1	TTAGTGTATGGTTTGCCCATCGG	hsa-let-7a-1_hsa-let-7f-1_94177433_D2	GTAAGCAGAGTTCTTTCTGTAGG	1332	pre-miRNA D1D2 gRNA
hsa-let-7a-2_122147093_D1	AATGCTGAAACAGTCAACTCTGG	hsa-let-7a-2_122147593_D2	CCCCAGAATAAGAACGTACATGG	361	pre-miRNA D1D2 gRNA
hsa-let-7a-2_122147093_D1	AGGTTGTTGAATAGACTGTTGGG	hsa-let-7a-2_122147593_D2	TTCCATGTACGTTCTTATTCTGG	1008	pre-miRNA D1D2 gRNA
hsa-let-7a-2_122147093_D1	TTGTATCTTCAGTCCCAGGCAGG	hsa-let-7a-2_122147593_D2	AATTCACAACCAAAAGAGCAGGG	254	pre-miRNA D1D2 gRNA
hsa-let-7a-3_hsa-mir-4763_hsa-let-7b_46114268_D1	AAGCCCACCCCACATGCCCAGGG	hsa-let-7a-3_hsa-mir-4763_hsa-let-7b_46114768_D2	GGGAGGAGAGGCTGGCTCCTCGG	1138	pre-miRNA D1D2 gRNA
hsa-let-7a-3_hsa-mir-4763_hsa-let-7b_46114268_D1	CTGGGTCAACAGGAGGGGCGAGG	hsa-let-7a-3_hsa-mir-4763_hsa-let-7b_46114768_D2	GGGCCAGAGTGGGTGACACATGG	472	pre-miRNA D1D2 gRNA
hsa-let-7a-3_hsa-mir-4763_hsa-let-7b_46114268_D1	TGTGGCCTGGGTCAACAGGAGGG	hsa-let-7a-3_hsa-mir-4763_hsa-let-7b_46114768_D2	GGGATGGAAATGGTGTTTAGAGG	1086	pre-miRNA D1D2 gRNA
hsa-mir-1-1_62554876_D1	AAGCTGAACCGGGGCTTTGGTGG	hsa-mir-1-1_62555376_D2	CCGCATCTAGGGGAAAAGAACGG	409	pre-miRNA D1D2 gRNA
hsa-mir-1-1_62554876_D1	AGATGCTGGGGACGCGGGCAGGG	hsa-mir-1-1_62555376_D2	GAGGGAAATGAGCCTGGACTGGG	443	pre-miRNA D1D2 gRNA
hsa-mir-1-1_62554876_D1	GCTGAACCGGGGCTTTGGTGGGG	hsa-mir-1-1_62555376_D2	TTCCCGTCCTGGCTGCTGCCCGG	280	pre-miRNA D1D2 gRNA
hsa-mir-100_122152808_D1	AACTCCCTGTCCTAGATGCTGGG	hsa-mir-100_122153308_D2	AAAAAGACAGAGCTGAATTGAGG	416	pre-miRNA D1D2 gRNA
hsa-mir-100_122152808_D1	CACCAACAATGAGCAAGTTTGGG	hsa-mir-100_122153308_D2	AGCCCTTCAATGACACTAAAAGG	512	pre-miRNA D1D2 gRNA
hsa-mir-100_122152808_D1	CACCCAAACTTGCTCATTGTTGG	hsa-mir-100_122153308_D2	ATACTGACCTAGTAAAGGGATGG	317	pre-miRNA D1D2 gRNA
hsa-mir-1185-2_101044783_D1	CACATGCACGCACCTGGTGCGGG	hsa-mir-1185-2_101045283_D2	ATGCACGATGTGTGTGGTCTGGG	360	pre-miRNA D1D2 gRNA
hsa-mir-1185-2_101044783_D1	CCGCACCAGGTGCGTGCATGTGG	hsa-mir-1185-2_101045283_D2	TCTTTCTTAGCATGGCTTCATGG	423	pre-miRNA D1D2 gRNA
hsa-mir-1185-2_101044783_D1	GCGTGCATGTGGGAGGTCAGAGG	hsa-mir-1185-2_101045283_D2	AAAAGCATGCACGATGTGTGTGG	441	pre-miRNA D1D2 gRNA
hsa-mir-1202_155947379_D1	CCACTTGCTTGCTGCATTGTGGG	hsa-mir-1202_155947879_D2	GTTCTCTTCACCATGACCAGTGG	450	pre-miRNA D1D2 gRNA
hsa-mir-1202_155947379_D1	CTGTAGCCTTTGCCCAGAACTGG	hsa-mir-1202_155947879_D2	ATTGACAACTGAAGAAGGTTGGG	311	pre-miRNA D1D2 gRNA
hsa-mir-1202_155947379_D1	GCCACTTGCTTGCTGCATTGTGG	hsa-mir-1202_155947879_D2	CTACAATAGAGTGATGGGGAGGG	452	pre-miRNA D1D2 gRNA
hsa-mir-1204_127796528_D1	CAATACTCTGCCCAAATGCAGGG	hsa-mir-1204_127797028_D2	AGCAACAATCTGGAATCATTTGG	173	pre-miRNA D1D2 gRNA
hsa-mir-1204_127796528_D1	CCAAGATGGACACGTTTCTCTGG	hsa-mir-1204_127797028_D2	CGGAGCAGTCAGAGACAAAGGGG	390	pre-miRNA D1D2 gRNA
hsa-mir-1204_127796528_D1	TTTGCATTTCCTTTCATAGTTGG	hsa-mir-1204_127797028_D2	AGCCCTCACCTAAGGCCTCTTGG	370	pre-miRNA D1D2 gRNA
hsa-mir-1205_127961195_D1	GATCAGAGGGAGGTCCAAGCTGG	hsa-mir-1205_127961695_D2	ACCTTGGATGGTGCGGTCCACGG	285	pre-miRNA D1D2 gRNA
hsa-mir-1205_127961195_D1	GCTGGTGGCCAGTGGTGACGGGG	hsa-mir-1205_127961695_D2	AGACTCTGTTGAGGAAAGAGAGG	86	pre-miRNA D1D2 gRNA
hsa-mir-1205_127961195_D1	TGCCTTGAAGACTCTGAGGCTGG	hsa-mir-1205_127961695_D2	ATGCTGCTGCTTCAAAAAAAGGG	326	pre-miRNA D1D2 gRNA
hsa-mir-1206_128009456_D1	AGTGTTTGAGATGACTAGCAGGG	hsa-mir-1206_128009956_D2	GACTGTATTACTACTGAGAGGGG	271	pre-miRNA D1D2 gRNA
hsa-mir-1206_128009456_D1	GTGTTTCTCAAAATCTCTGTTGG	hsa-mir-1206_128009956_D2	ACTATATGTGTCTTGATGGTAGG	401	pre-miRNA D1D2 gRNA
hsa-mir-1206_128009456_D1	TCAAAATCTCTGTTGGCCTATGG	hsa-mir-1206_128009956_D2	CCCAAAGATCAGAACCAAAATGG	631	pre-miRNA D1D2 gRNA
hsa-mir-1207_128049738_D1	AGGACTTCCCAAAACTCAGGAGG	hsa-mir-1207_128050238_D2	TACTGCTGGAATTCTTAAGCGGG	400	pre-miRNA D1D2 gRNA
hsa-mir-1207_128049738_D1	GGACTTCCCAAAACTCAGGAGGG	hsa-mir-1207_128050238_D2	AAGATTCTCAGCTTGAGCACTGG	328	pre-miRNA D1D2 gRNA
hsa-mir-1207_128049738_D1	TGTCTGAGCCCAAAGTACACTGG	hsa-mir-1207_128050238_D2	CTTTCTTGGCCAAAGCTAATTGG	480	pre-miRNA D1D2 gRNA
hsa-mir-1208_128150688_D1	AGCACATCAGAATCGTCCACAGG	hsa-mir-1208_128151188_D2	ATGTAGCAAGGTAGACACCAAGG	541	pre-miRNA D1D2 gRNA
hsa-mir-1208_128150688_D1	CCATTTCCCCCACGTGTTCACGG	hsa-mir-1208_128151188_D2	CCTGTGGAATGAATGTAGCAAGG	500	pre-miRNA D1D2 gRNA
hsa-mir-1208_128150688_D1	TCCTACCCGTGAACACGTGGGGG	hsa-mir-1208_128151188_D2	GTTGACAAAGCTTGAAGGTTAGG	256	pre-miRNA D1D2 gRNA
hsa-mir-122_58451658_D1	CAGACAGACCGCAAGCTTATAGG	hsa-mir-122_58452158_D2	CCCGAATGCAAAACGAATCCAGG	604	pre-miRNA D1D2 gRNA
hsa-mir-122_58451658_D1	CGTGCCTGGCCTTGTGTTGGGGG	hsa-mir-122_58452158_D2	CAACATGGGGCAAAGATGATCGG	263	pre-miRNA D1D2 gRNA
hsa-mir-122_58451658_D1	GGTACAAAATTAAGGTGTGTGGG	hsa-mir-122_58452158_D2	GCTTTGTCAGTGGATTCTGAGGG	378	pre-miRNA D1D2 gRNA
hsa-mir-124-1_9903972_D1	AAAGCTGATGAGGGGCCAGATGG	hsa-mir-124-1_9904472_D2	TGGTCGCTCCACCTGGCAGGAGG	372	pre-miRNA D1D2 gRNA
hsa-mir-124-1_9903972_D1	CCACTTGGGACCTGAGCGAGAGG	hsa-mir-124-1_9904472_D2	TTCGGAACCGTCAGCAGATGCGG	290	pre-miRNA D1D2 gRNA
hsa-mir-124-1_9903972_D1	GCGAAGGACAAGGAGAGCAGCGG	hsa-mir-124-1_9904472_D2	CGGCGGCCACACAAGGTCTTCGG	302	pre-miRNA D1D2 gRNA
hsa-mir-124-2_64379757_D1	CAGGGAGGGCGCGGCTACTTTGG	hsa-mir-124-2_64380257_D2	TTAGATGATCCTAAACAGGTAGG	556	pre-miRNA D1D2 gRNA
hsa-mir-124-2_64379757_D1	CTCAACATAGTCCACCTCACTGG	hsa-mir-124-2_64380257_D2	TTTGTGGATTACGCAAGATGTGG	648	pre-miRNA D1D2 gRNA
hsa-mir-124-2_64379757_D1	TTCCCAACCCCTGCAGGCCAAGG	hsa-mir-124-2_64380257_D2	TAAATCGCAGGATTGCAAGAAGG	689	pre-miRNA D1D2 gRNA
hsa-mir-1244-3_9240051_D1	AAAACATTGTCCTGCCCCACTGG	hsa-mir-1244-3_9240551_D2	AAGTGTCCTTACCCGAATGCAGG	404	pre-miRNA D1D2 gRNA
hsa-mir-1244-3_9240051_D1	ATGTCCTTAGATTTGGAGGAGGG	hsa-mir-1244-3_9240551_D2	TACTACTCACCCAGTGACTTCGG	622	pre-miRNA D1D2 gRNA
hsa-mir-1244-3_9240051_D1	TCATCAAATGTCCTTAGATTTGG	hsa-mir-1244-3_9240551_D2	CTCATTAGGTATAAGTGAGCTGG	253	pre-miRNA D1D2 gRNA
hsa-mir-1246_176601552_D1	AGGGCTGGAAATTGGGGTCCTGG	hsa-mir-1246_176602052_D2	AGTAGCGAAAACTATGAATAAGG	363	pre-miRNA D1D2 gRNA
hsa-mir-1246_176601552_D1	CACGTGTGATCTTGCAATAAAGG	hsa-mir-1246_176602052_D2	TCTGCCAGGTCTAGGCACCAAGG	275	pre-miRNA D1D2 gRNA
hsa-mir-1246_176601552_D1	TTGCAAGATCACACGTGGACTGG	hsa-mir-1246_176602052_D2	AGGGCCCTTTGCATCACTTATGG	374	pre-miRNA D1D2 gRNA
hsa-mir-1251_97492478_D1	ATACCTTTGAGGTTTAAATCAGG	hsa-mir-1251_97492978_D2	TAAATTGTAAACAACCGTGGTGG	673	pre-miRNA D1D2 gRNA
hsa-mir-1251_97492478_D1	ATGCCCAAAGAAGTCTGCTTAGG	hsa-mir-1251_97492978_D2	TACAAACCACATTGCTTTACAGG	402	pre-miRNA D1D2 gRNA
hsa-mir-1251_97492478_D1	GGGTGAAACAAATACCTTTGAGG	hsa-mir-1251_97492978_D2	TATAATGCAAGTATTCCACGTGG	435	pre-miRNA D1D2 gRNA
hsa-mir-1254-2_23393967_D1	AAAATCCCCCAAATTTGGCTGGG	hsa-mir-1254-2_23394467_D2	TCAACCTGAGGCCATTTGGCAGG	511	pre-miRNA D1D2 gRNA
hsa-mir-1254-2_23393967_D1	ATTTCACGCAGGCTGGAGTATGG	hsa-mir-1254-2_23394467_D2	TCTAAGAATACATGAAACCTAGG	1191	pre-miRNA D1D2 gRNA
hsa-mir-1254-2_23393967_D1	GGAGTATGGTAACACGAGCCTGG	hsa-mir-1254-2_23394467_D2	ACACATGTGAGCCCCCATGGCGG	208	pre-miRNA D1D2 gRNA
hsa-mir-1255b-1_36426928_D1	ATGCGCTGCCATATTGGTATTGG	hsa-mir-1255b-1_36427428_D2	GCAAGAGCTTATAGCCCAGGTGG	190	pre-miRNA D1D2 gRNA
hsa-mir-1255b-1_36426928_D1	CCATAACTATGACTTCTACTGGG	hsa-mir-1255b-1_36427428_D2	CCACAAAGTTATCAGTGGCAGGG	333	pre-miRNA D1D2 gRNA
hsa-mir-1255b-1_36426928_D1	GTGATGATGCGCTGCCATATTGG	hsa-mir-1255b-1_36427428_D2	CACTCCCACCACTGGTAACTGGG	351	pre-miRNA D1D2 gRNA
hsa-mir-125b-1_122100344_D1	GCGAGCACCAGGCTGTCATTTGG	hsa-mir-125b-1_122100844_D2	CTTCATGCTGCTATGTCGAAAGG	215	pre-miRNA D1D2 gRNA
hsa-mir-125b-1_122100344_D1	GTGTCTACCAAATGACAGCCTGG	hsa-mir-125b-1_122100844_D2	AGAGCTAAAGGTGATTAGAGGGG	163	pre-miRNA D1D2 gRNA
hsa-mir-125b-1_122100344_D1	TCACCCATTCGAAGCGGAGCGGG	hsa-mir-125b-1_122100844_D2	GCCTTTGGCCAATATTTCAGAGG	341	pre-miRNA D1D2 gRNA
hsa-mir-125b-2_16590825_D1	AGACATATCTGATGTGGCAATGG	hsa-mir-125b-2_16591325_D2	AAACTCCTCTTCAAATGGACAGG	402	pre-miRNA D1D2 gRNA
hsa-mir-125b-2_16590825_D1	GACATATAAAGTATGTTGGTTGG	hsa-mir-125b-2_16591325_D2	TATATGCGTCTGGCTCAGGCTGG	275	pre-miRNA D1D2 gRNA
hsa-mir-125b-2_16590825_D1	TCAAAGCAGTTTGACTTCATAGG	hsa-mir-125b-2_16591325_D2	AATTCGATGGCTTCCTGGTTGGG	310	pre-miRNA D1D2 gRNA
hsa-mir-1263_164172056_D1	AGACAAAGATGATCATTGAAAGG	hsa-mir-1263_164172556_D2	TAGCAGACTAAATTGACAGAAGG	586	pre-miRNA D1D2 gRNA
hsa-mir-1263_164172056_D1	GGCTTAACACCTAATAAAAAAGG	hsa-mir-1263_164172556_D2	ATTGAGAGTCCCTGGAATTCAGG	475	pre-miRNA D1D2 gRNA
hsa-mir-1263_164172056_D1	TTAATGATCAGAAGAAGAGTAGG	hsa-mir-1263_164172556_D2	TTAGTACTTATGAGCCACTAAGG	716	pre-miRNA D1D2 gRNA
hsa-mir-1268a_22225829_D1	CCCGAGTGACCCTTTCACACAGG	hsa-mir-1268a_22226329_D2	TGTCAGGGGTTATCAGAAGCAGG	341	pre-miRNA D1D2 gRNA
hsa-mir-1268a_22225829_D1	CTCTCCTTCCTAGGGACTTCGGG	hsa-mir-1268a_22226329_D2	GAGGATGGTGGCATTGAGGAAGG	308	pre-miRNA D1D2 gRNA
hsa-mir-1268a_22225829_D1	TTTCACAGAACTAAAAGGGGTGG	hsa-mir-1268a_22226329_D2	GTCTGCCTTGGGGGCCTTGATGG	201	pre-miRNA D1D2 gRNA
hsa-mir-1269a_66277428_D1	AAATTCCCAGCAGTTGATGAAGG	hsa-mir-1269a_66277928_D2	AATCTGAATGGGCACACTCTTGG	462	pre-miRNA D1D2 gRNA
hsa-mir-1269a_66277428_D1	GGATGCTCATATAACCACAGTGG	hsa-mir-1269a_66277928_D2	AAGACTACATTCCCAACACATGG	430	pre-miRNA D1D2 gRNA
hsa-mir-1269a_66277428_D1	TTGGTCATATGGTATTGAGAAGG	hsa-mir-1269a_66277928_D2	CTTATAGTTCAAAACAGCACAGG	535	pre-miRNA D1D2 gRNA
hsa-mir-1270_20399654_D1	AAAAAAGTTAATTGCCAACCAGG	hsa-mir-1270_20400354_D2	ATATAATCTTAGTGGTACCAGGG	364	pre-miRNA D1D2 gRNA
hsa-mir-1270_20399654_D1	AATTTGGGTGAACAAGATGGAGG	hsa-mir-1270_20400354_D2	TATAATCTTAGTGGTACCAGGGG	339	pre-miRNA D1D2 gRNA
hsa-mir-1270_20399654_D1	TTGGTCAGGCTGATCACCTCTGG	hsa-mir-1270_20400354_D2	TCAATAGTTGTCTGTGTTTCTGG	811	pre-miRNA D1D2 gRNA
hsa-mir-1273e_64425670_D1	AATTCTGGGACAGATGGAATTGG	hsa-mir-1273e_64426170_D2	AGTTTGCCATTAAAAAGGAGAGG	768	pre-miRNA D1D2 gRNA
hsa-mir-1273e_64425670_D1	ATATCTAATTCTGGGACAGATGG	hsa-mir-1273e_64426170_D2	CATATGCTAATGTAAACAGTAGG	379	pre-miRNA D1D2 gRNA
hsa-mir-1273e_64425670_D1	GCAGCTGCTCAGGAAAAGAGAGG	hsa-mir-1273e_64426170_D2	ACACAGTTTACATAAGGCAGGGG	247	pre-miRNA D1D2 gRNA
hsa-mir-1275_34000551_D1	CAAGGCAGGCAAAAGTCTCTAGG	hsa-mir-1275_34001051_D2	AAATCCACGAACCCTGGGGACGG	272	pre-miRNA D1D2 gRNA
hsa-mir-1275_34000551_D1	CCTCAGTGGGCACGTAGGTCTGG	hsa-mir-1275_34001051_D2	GAGCCCCTAGATTGTGATCTTGG	193	pre-miRNA D1D2 gRNA
hsa-mir-1275_34000551_D1	TCGGAGGCAGAGAGTAGCTGTGG	hsa-mir-1275_34001051_D2	GCCTCACCAAGGCTAGGCTCAGG	149	pre-miRNA D1D2 gRNA
hsa-mir-1283-1_53689067_D1	CTCACTACGGTTGGCATGAGTGG	hsa-mir-1283-1_53689567_D2	GGCACATGTAGTACCCATGGGGG	160	pre-miRNA D1D2 gRNA
hsa-mir-1283-1_53689067_D1	GTCACAGCACTCACTACGGTTGG	hsa-mir-1283-1_53689567_D2	TCAAGTGTGCGTTGATAACGTGG	205	pre-miRNA D1D2 gRNA
hsa-mir-1283-1_53689067_D1	TGCAGTCACAGCACTCACTACGG	hsa-mir-1283-1_53689567_D2	AAAATATATGATGTATGGCCAGG	714	pre-miRNA D1D2 gRNA
hsa-mir-129-1_128208443_D1	AGAAGTGAAATACAGCTAAGTGG	hsa-mir-129-1_128208943_D2	CAACTGCTTTGCAGCTGGGTGGG	273	pre-miRNA D1D2 gRNA
hsa-mir-129-1_128208443_D1	GTTGGGATAAAGGACAGAGGAGG	hsa-mir-129-1_128208943_D2	GCTGTGGCGCACTCAGCCTTTGG	88	pre-miRNA D1D2 gRNA
hsa-mir-129-1_128208443_D1	TGAGAACCATGTTGGGATAAAGG	hsa-mir-129-1_128208943_D2	GTCCAGGGGTATCAGCTCTGGGG	266	pre-miRNA D1D2 gRNA
hsa-mir-129-2_43581983_D1	CGCGGGAGGAAGAGACTCCGGGG	hsa-mir-129-2_43582483_D2	GCTGGGGAAACTTTGTCCCCTGG	178	pre-miRNA D1D2 gRNA
hsa-mir-129-2_43581983_D1	TTGGGTAGATCCGAAAAAGAGGG	hsa-mir-129-2_43582483_D2	GGATGCGCATCGGCAGTTTGAGG	503	pre-miRNA D1D2 gRNA
hsa-mir-129-2_43581983_D1	TTTGCCCCCCTCCCCAGGACCGG	hsa-mir-129-2_43582483_D2	CTGGCTCCAGACTCTAGGAGTGG	458	pre-miRNA D1D2 gRNA
hsa-mir-1297_54312548_D1	CAGATAAACATGGGGTAAAATGG	hsa-mir-1297_54313048_D2	ATCCTGGTTATTACGACCCACGG	309	pre-miRNA D1D2 gRNA
hsa-mir-1297_54312548_D1	GAAATTTGACAAGCCATTGAAGG	hsa-mir-1297_54313048_D2	TGGGGAGTAATACCTATCATGGG	361	pre-miRNA D1D2 gRNA
hsa-mir-1297_54312548_D1	TTCTACCCAAGGGTATTTGCTGG	hsa-mir-1297_54313048_D2	ATGGGGAGTAATACCTATCATGG	285	pre-miRNA D1D2 gRNA
hsa-mir-1299_40929392_D1	GAATGTTTGTCTCTAATACAGGG	hsa-mir-1299_40930092_D2	AAATTTGTCCCCGTTAGAGAGGG	509	pre-miRNA D1D2 gRNA
hsa-mir-1299_40929392_D1	GACACTCGTCACAGTGTTCTGGG	hsa-mir-1299_40930092_D2	AAAATTTGTCCCCGTTAGAGAGG	788	pre-miRNA D1D2 gRNA
hsa-mir-1299_40929392_D1	TGAATGTTTGTCTCTAATACAGG	hsa-mir-1299_40930092_D2	CTATGTGACAGAGAGATGTTTGG	393	pre-miRNA D1D2 gRNA
hsa-mir-1302-10_101961096_D1	GTCCACGAGGACAGCGCTCCGGG	hsa-mir-1302-10_101963576_D2	GCAAAGGAGTAGGCTCCTACTGG	189	pre-miRNA D1D2 gRNA
hsa-mir-1302-10_101961096_D1	GTCCTCGTGGACCGAGTCGCGGG	hsa-mir-1302-10_101963576_D2	CCTGAAACAGACTGGGCAAGTGG	107	pre-miRNA D1D2 gRNA
hsa-mir-1302-10_101961096_D1	TGTCCTCGTGGACCGAGTCGCGG	hsa-mir-1302-10_101963576_D2	CCACTTGCCCAGTCTGTTTCAGG	381	pre-miRNA D1D2 gRNA
hsa-mir-1302-7_141786613_D1	AGCCCCGTTATTTACAGCTGAGG	hsa-mir-1302-7_141787313_D2	AGAGGCTCTGCTGACGGGCCAGG	70	pre-miRNA D1D2 gRNA
hsa-mir-1302-7_141786613_D1	GCGTCTGAGGTGGACCCCACAGG	hsa-mir-1302-7_141787313_D2	CGTCAGCAGAGCCTCTCCTCTGG	262	pre-miRNA D1D2 gRNA
hsa-mir-1302-7_141786613_D1	TCCTCGTGCCCCTCGCACTCAGG	hsa-mir-1302-7_141787313_D2	CTCTGCTGACGGGCCAGGCAGGG	276	pre-miRNA D1D2 gRNA
hsa-mir-1303_154686361_D1	CTGGTAACTGCAGGGATTGCAGG	hsa-mir-1303_154686861_D2	GGTGTACAAATGAGTGACCTAGG	234	pre-miRNA D1D2 gRNA
hsa-mir-1303_154686361_D1	GACTGTTTGATTGGCACACATGG	hsa-mir-1303_154686861_D2	TACTCAGAAAGGGAGGCACAGGG	306	pre-miRNA D1D2 gRNA
hsa-mir-1303_154686361_D1	TTACTGTCCCTTTCTGGCTTTGG	hsa-mir-1303_154686861_D2	GGAAGAAGTTGGGGTTTGTCAGG	510	pre-miRNA D1D2 gRNA
hsa-mir-1321_85836358_D1	AGGCAGTCAATAAATAGATGCGG	hsa-mir-1321_85836858_D2	GCAGAAAGGCTGACTCTACCAGG	261	pre-miRNA D1D2 gRNA
hsa-mir-1321_85836358_D1	CGTTAGTGTATGTTTATTGTAGG	hsa-mir-1321_85836858_D2	AATCTTGAGTCAGCTCTTAAAGG	516	pre-miRNA D1D2 gRNA
hsa-mir-1321_85836358_D1	TCCTGGCTGTGAAAAAGGTAAGG	hsa-mir-1321_85836858_D2	CTTTCCCATCCATGAATGGGAGG	295	pre-miRNA D1D2 gRNA
hsa-mir-1323_53672540_D1	ATGACAAAAACCCAGAAGCTTGG	hsa-mir-1323_53673040_D2	ATCTCTCTATGTATTTAGACAGG	315	pre-miRNA D1D2 gRNA
hsa-mir-1323_53672540_D1	GCTTGGCTGAAGCAGCTTGTTGG	hsa-mir-1323_53673040_D2	CTATGTGTGCATTTGAATGTTGG	379	pre-miRNA D1D2 gRNA
hsa-mir-1323_53672540_D1	TTTAAGAACCTCTGGGAATGGGG	hsa-mir-1323_53673040_D2	TACACTCCTGAAGACCTTTCAGG	271	pre-miRNA D1D2 gRNA
hsa-mir-1324_75631158_D1	AGTAGAAATAGGGAGCTGGATGG	hsa-mir-1324_75631858_D2	GAGGGTGGGGGTGTAGGTTCAGG	328	pre-miRNA D1D2 gRNA
hsa-mir-1324_75631158_D1	GTAGAAATAGGGAGCTGGATGGG	hsa-mir-1324_75631858_D2	CGCATGCTGTTAAAGGCTCAGGG	374	pre-miRNA D1D2 gRNA
hsa-mir-1324_75631158_D1	TGTTAGTAGAAATAGGGAGCTGG	hsa-mir-1324_75631858_D2	CTGGGCGGGTGGATGTCTCCGGG	457	pre-miRNA D1D2 gRNA
hsa-mir-133a-2_62565513_D1	CAACTCTGGGCAGAAGTCAGGGG	hsa-mir-133a-2_62566013_D2	AGAGTGGTCAGCCCCTGCTGGGG	222	pre-miRNA D1D2 gRNA
hsa-mir-133a-2_62565513_D1	CGTCACTGCCTCCCGCAAGAGGG	hsa-mir-133a-2_62566013_D2	TCTGTCCATTGGGTGAGGCCTGG	409	pre-miRNA D1D2 gRNA
hsa-mir-133a-2_62565513_D1	TTGGAGGCCTGGGCAGGCACGGG	hsa-mir-133a-2_62566013_D2	TGCATTGCCTGGGGCTGCTTAGG	491	pre-miRNA D1D2 gRNA
hsa-mir-135a-2_97564411_D1	CTAGGCATTTAGGCCACATACGG	hsa-mir-135a-2_97564911_D2	TGATTGACTGTCTCCAAGAAGGG	491	pre-miRNA D1D2 gRNA
hsa-mir-135a-2_97564411_D1	TTAAACTATTGATCCAACCTAGG	hsa-mir-135a-2_97564911_D2	TGACTTTATCACTAAAGCCTAGG	717	pre-miRNA D1D2 gRNA
hsa-mir-135a-2_97564411_D1	TTGCACCTCCTTTCCGTATGTGG	hsa-mir-135a-2_97564911_D2	AACAACATTGTCTTAGTCATTGG	645	pre-miRNA D1D2 gRNA
hsa-mir-143_149429523_D1	CAGCTGTGAATCAGTACTAGTGG	hsa-mir-143_149430023_D2	CCTGAGATGTAAAGACAAGATGG	402	pre-miRNA D1D2 gRNA
hsa-mir-143_149429523_D1	GGTATTGCCGAAACCAGTCCAGG	hsa-mir-143_149430023_D2	AGCGCTGATTTCAAGTCCAATGG	377	pre-miRNA D1D2 gRNA
hsa-mir-143_149429523_D1	TGAGACTGTGCTTGGCTCCATGG	hsa-mir-143_149430023_D2	CTCATCCTGTGAGCCAGCCGAGG	254	pre-miRNA D1D2 gRNA
hsa-mir-145_149431233_D1	AGCGCTGATTTCAAGTCCAATGG	hsa-mir-145_149431733_D2	GAAAAGCCCTAGCAAGAGTACGG	236	pre-miRNA D1D2 gRNA
hsa-mir-145_149431233_D1	GCCCTCCTTACGTAGATCTGTGG	hsa-mir-145_149431733_D2	TCAGCCTTGGCTTTGTGGAGTGG	393	pre-miRNA D1D2 gRNA
hsa-mir-145_149431233_D1	TCCCACAGATCTACGTAAGGAGG	hsa-mir-145_149431733_D2	TTCCCAGAAAGAAACAGGACAGG	332	pre-miRNA D1D2 gRNA
hsa-mir-146a_160485950_D1	AAGGGATGTGATTTGTCTTTTGG	hsa-mir-146a_160486450_D2	GGGCAGAGTGTGAGAAGGGTGGG	253	pre-miRNA D1D2 gRNA
hsa-mir-146a_160485950_D1	AGTAAGCTAGGTCCTTTCTGAGG	hsa-mir-146a_160486450_D2	TATGGATATCCAGTGGGTAGTGG	463	pre-miRNA D1D2 gRNA
hsa-mir-146a_160485950_D1	CCTAGCTTACTTGGTGACAGAGG	hsa-mir-146a_160486450_D2	GAACTCCGATTTAGTACAAAAGG	427	pre-miRNA D1D2 gRNA
hsa-mir-1471_231892798_D1	ACCACCTAATAGACTTGTGAGGG	hsa-mir-1471_231893298_D2	GGGTGCCCAGAGCTGACATGGGG	201	pre-miRNA D1D2 gRNA
hsa-mir-1471_231892798_D1	ACCCTCACAAGTCTATTAGGTGG	hsa-mir-1471_231893298_D2	CCTGGGGTATGTTCTTCCCATGG	567	pre-miRNA D1D2 gRNA
hsa-mir-1471_231892798_D1	AGGTATGAAAAGGAACTTCCTGG	hsa-mir-1471_231893298_D2	TGTCCCTCCCAGATCTCCTGTGG	301	pre-miRNA D1D2 gRNA
hsa-mir-147a_120245550_D1	AATAGGGTTTATACCTTCAATGG	hsa-mir-147a_120246050_D2	TATGACCTGAAAGAAGCTTTGGG	412	pre-miRNA D1D2 gRNA
hsa-mir-147a_120245550_D1	CGGGAAAATGAAAAGCATTCTGG	hsa-mir-147a_120246050_D2	GTCGATGATCAGATACAATGAGG	158	pre-miRNA D1D2 gRNA
hsa-mir-147a_120245550_D1	GGATATTGTTTGGAAAACGAAGG	hsa-mir-147a_120246050_D2	GGTCGGAATCTGGAGTTGGGAGG	251	pre-miRNA D1D2 gRNA
hsa-mir-148a_25950486_D1	GAACGGTGGCGAGGGGTTTGGGG	hsa-mir-148a_25950986_D2	CCTCCCCAGCCAGGAGACACCGG	250	pre-miRNA D1D2 gRNA
hsa-mir-148a_25950486_D1	GGAACGGTGGCGAGGGGTTTGGG	hsa-mir-148a_25950986_D2	GCGGCTCGTGTCAAGTCAGCAGG	255	pre-miRNA D1D2 gRNA
hsa-mir-148a_25950486_D1	GGGGATGGAACGGTGGCGAGGGG	hsa-mir-148a_25950986_D2	CTGACCTCAATCGCTGAGGGTGG	622	pre-miRNA D1D2 gRNA
hsa-mir-155_25574544_D1	AAAGTATTATCCCCATATGGAGG	hsa-mir-155_25575044_D2	GAAAGTGGGGCAAAGCCAAATGG	149	pre-miRNA D1D2 gRNA
hsa-mir-155_25574544_D1	TATGGGGATAATACTTTACAAGG	hsa-mir-155_25575044_D2	TGTGTCTTTAGGCAGCAAGCAGG	413	pre-miRNA D1D2 gRNA
hsa-mir-155_25574544_D1	TGAAATGAAGTCCCAAATCTAGG	hsa-mir-155_25575044_D2	CTACCTACATGGGAGCTCCGTGG	304	pre-miRNA D1D2 gRNA
hsa-mir-16-1_hsa-mir-15a_50049701_D1	ACTAGAAGTTCTCTTAGAGTTGG	hsa-mir-16-1_hsa-mir-15a_50050201_D2	TCTGGAAAATGTATGTGATGAGG	567	pre-miRNA D1D2 gRNA
hsa-mir-16-1_hsa-mir-15a_50049701_D1	CAAATTAACTCATCATCCCAAGG	hsa-mir-16-1_hsa-mir-15a_50050201_D2	CTGGTAAATGGACCGGAAATAGG	935	pre-miRNA D1D2 gRNA
hsa-mir-16-1_hsa-mir-15a_50049701_D1	CATCTGAGAAAGTGGAAACTAGG	hsa-mir-16-1_hsa-mir-15a_50050201_D2	TATTAAGGAATTGTCCTTCAGGG	651	pre-miRNA D1D2 gRNA
hsa-mir-17_hsa-mir-18a_hsa-mir-19a_hsa-mir-20a_hsa-mir-19b-1_hsa-mir-92a-1_91351891_D1	CTATCACTGTTGCCAAAGTCTGG	hsa-mir-17_hsa-mir-18a_hsa-mir-19a_hsa-mir-20a_hsa-mir-19b-1_hsa-mir-92a-1_91352391_D2	GTCTAACTACAAGCCAGACTTGG	666	pre-miRNA D1D2 gRNA
hsa-mir-17_hsa-mir-18a_hsa-mir-19a_hsa-mir-20a_hsa-mir-19b-1_hsa-mir-92a-1_91351891_D1	GCCAAAGTCTGGCTTACGTAGGG	hsa-mir-17_hsa-mir-18a_hsa-mir-19a_hsa-mir-20a_hsa-mir-19b-1_hsa-mir-92a-1_91352391_D2	TAAGTCTTGGTCTTGCGCCCAGG	939	pre-miRNA D1D2 gRNA
hsa-mir-17_hsa-mir-18a_hsa-mir-19a_hsa-mir-20a_hsa-mir-19b-1_hsa-mir-92a-1_91351891_D1	TCCCTACGTAAGCCAGACTTTGG	hsa-mir-17_hsa-mir-18a_hsa-mir-19a_hsa-mir-20a_hsa-mir-19b-1_hsa-mir-92a-1_91352391_D2	CCTTGATAACATTTCATATGTGG	1229	pre-miRNA D1D2 gRNA
hsa-mir-181b-1_hsa-mir-181a-1_198859653_D1	ATAGAGTAATTATCTGTAGGAGG	hsa-mir-181b-1_hsa-mir-181a-1_198860153_D2	GGGTTTGCTTTGTTTAAAAGTGG	910	pre-miRNA D1D2 gRNA
hsa-mir-181b-1_hsa-mir-181a-1_198859653_D1	GAGTTCATGAATACAGTGAAAGG	hsa-mir-181b-1_hsa-mir-181a-1_198860153_D2	GGCTTTGATGCAAATTAGATTGG	620	pre-miRNA D1D2 gRNA
hsa-mir-181b-1_hsa-mir-181a-1_198859653_D1	GTAGCATTCCAAATTATTGTGGG	hsa-mir-181b-1_hsa-mir-181a-1_198860153_D2	ACACTAATACCACAATAGGCAGG	1486	pre-miRNA D1D2 gRNA
hsa-mir-182_129770992_D1	ACACGGAAGTGTGCTGCCCTTGG	hsa-mir-182_129771492_D2	AGGAAATTGTGTCTTTAGGGAGG	136	pre-miRNA D1D2 gRNA
hsa-mir-182_129770992_D1	CACGGAAGTGTGCTGCCCTTGGG	hsa-mir-182_129771492_D2	TAGAAACTAGCTTTGGCCTGAGG	518	pre-miRNA D1D2 gRNA
hsa-mir-182_129770992_D1	GGGGTGTTGAAGTGTCCTGAAGG	hsa-mir-182_129771492_D2	GGACGCCCTAAGGAAGCACCCGG	184	pre-miRNA D1D2 gRNA
hsa-mir-187_35905426_D1	AATTGAACAATTTAGAGGGAGGG	hsa-mir-187_35905926_D2	CCTCCCAGGTGTTGCAGGCCAGG	344	pre-miRNA D1D2 gRNA
hsa-mir-187_35905426_D1	AGCCAAGGATTGCGCGCCTCGGG	hsa-mir-187_35905926_D2	GCCTGAGAAAGGAGTTTGGAGGG	456	pre-miRNA D1D2 gRNA
hsa-mir-187_35905426_D1	TAAGTTCCTGTACAAAATGTGGG	hsa-mir-187_35905926_D2	TTCTCCCAATAGCCAGTAGCGGG	418	pre-miRNA D1D2 gRNA
hsa-mir-193a_31560583_D1	AAGAACTGGTTGACAAAATAGGG	hsa-mir-193a_31561083_D2	GCCACCAACAAAACCCCGGAGGG	182	pre-miRNA D1D2 gRNA
hsa-mir-193a_31560583_D1	CTGACCGATGCAACATAATGTGG	hsa-mir-193a_31561083_D2	TTGGAGCGCTGAATCAGCTTGGG	545	pre-miRNA D1D2 gRNA
hsa-mir-193a_31560583_D1	GTGAGAGGGAGGAACCATCACGG	hsa-mir-193a_31561083_D2	TCTTCAATCTTTCATAGGTTGGG	476	pre-miRNA D1D2 gRNA
hsa-mir-193b_14304549_D1	AGGCTGGATAATACGTTCAGGGG	hsa-mir-193b_14305049_D2	GAAGTCCCCTTTGCTGCAGTGGG	312	pre-miRNA D1D2 gRNA
hsa-mir-193b_14304549_D1	CTTCTATAAAACGCCTGGCTGGG	hsa-mir-193b_14305049_D2	CACAATTCCAGCGAGGCGCGTGG	236	pre-miRNA D1D2 gRNA
hsa-mir-193b_14304549_D1	TGAAGGTTAATGTTCTGCGACGG	hsa-mir-193b_14305049_D2	AAGGGGACTTCGCCTGGGCAGGG	171	pre-miRNA D1D2 gRNA
hsa-mir-205_209432742_D1	CTTTACAATTCAGTGTGATTGGG	hsa-mir-205_209433242_D2	GCAGGGGCCAATTATAAAAAAGG	252	pre-miRNA D1D2 gRNA
hsa-mir-205_209432742_D1	TCCCAGATTTCTACCGAGCCTGG	hsa-mir-205_209433242_D2	CATGAGACATAAAAGAGTGGGGG	319	pre-miRNA D1D2 gRNA
hsa-mir-205_209432742_D1	TCTTTACAATTCAGTGTGATTGG	hsa-mir-205_209433242_D2	CAAAATACAATAGCTCTCCTTGG	558	pre-miRNA D1D2 gRNA
hsa-mir-2052_74706247_D1	GAAAGGACTTAGGAGTGAGAAGG	hsa-mir-2052_74706747_D2	GTGCGTGAAGTGGATGCACACGG	172	pre-miRNA D1D2 gRNA
hsa-mir-2052_74706247_D1	TGCACGAACCAGAGCACGAGGGG	hsa-mir-2052_74706747_D2	ATGCTGGTTTGGTTCTCATGAGG	360	pre-miRNA D1D2 gRNA
hsa-mir-2052_74706247_D1	TTTCGCTATAGAAAGGACTTAGG	hsa-mir-2052_74706747_D2	GGATATTATAAGCACCTCCTGGG	349	pre-miRNA D1D2 gRNA
hsa-mir-2054_125507807_D1	TCAAAAGATCAGCTGATATCAGG	hsa-mir-2054_125508307_D2	TGCTGGCAGGTACTATCAGAAGG	352	pre-miRNA D1D2 gRNA
hsa-mir-2054_125507807_D1	TGCCTCTAAACAATTGACAAAGG	hsa-mir-2054_125508307_D2	TATTCTTTCAAGAAATCACGGGG	314	pre-miRNA D1D2 gRNA
hsa-mir-2054_125507807_D1	TTAAGTGTTCTGGGTCCTAGGGG	hsa-mir-2054_125508307_D2	CTGCATGAATCATATATTGTGGG	714	pre-miRNA D1D2 gRNA
hsa-mir-2113_98025121_D1	ACTTGCTGTCAAAGTGAATATGG	hsa-mir-2113_98025621_D2	TCAAATAAAGAATGAGGGTTGGG	439	pre-miRNA D1D2 gRNA
hsa-mir-2113_98025121_D1	GTGCCTACAACCTATTGAATAGG	hsa-mir-2113_98025621_D2	TTAATGGTGGTCATAGAAGTAGG	779	pre-miRNA D1D2 gRNA
hsa-mir-2113_98025121_D1	TATCCAGCTGTTGGATTCTGTGG	hsa-mir-2113_98025621_D2	ATTAATTGATTCTAGCCAGGTGG	652	pre-miRNA D1D2 gRNA
hsa-mir-2117_43445385_D1	ACAGTGTCATCTTTGAGCAAGGG	hsa-mir-2117_43445885_D2	CTCTATGGCTCGTATTTGCCAGG	702	pre-miRNA D1D2 gRNA
hsa-mir-2117_43445385_D1	GTGCCTGGCCTCAAAACCCTGGG	hsa-mir-2117_43445885_D2	TCTATGGCTCGTATTTGCCAGGG	584	pre-miRNA D1D2 gRNA
hsa-mir-2117_43445385_D1	TACAACTCAGCCATATGCAGTGG	hsa-mir-2117_43445885_D2	ACGTCACTACACTCTGGCTAGGG	507	pre-miRNA D1D2 gRNA
hsa-mir-221_hsa-mir-222_45747624_D1	CAGGAATCCACTCAAATGCCAGG	hsa-mir-221_hsa-mir-222_45748124_D2	GGATAAGGGTGGAATTTACAAGG	330	pre-miRNA D1D2 gRNA
hsa-mir-221_hsa-mir-222_45747624_D1	GAAAAAAACCTCCATAGATATGG	hsa-mir-221_hsa-mir-222_45748124_D2	GGGGTTTAGGGGGACATGTGGGG	818	pre-miRNA D1D2 gRNA
hsa-mir-221_hsa-mir-222_45747624_D1	GCGTGCTTTATTCCAGGCACTGG	hsa-mir-221_hsa-mir-222_45748124_D2	AGAACAAAAAGCACTGAAACAGG	572	pre-miRNA D1D2 gRNA
hsa-mir-2392_100815074_D1	ATAAGGTAGTACTTCCTGGAGGG	hsa-mir-2392_100815574_D2	GATTTGAATGACTTCTGCTCCGG	579	pre-miRNA D1D2 gRNA
hsa-mir-2392_100815074_D1	CTGTGTGGCTAGGGGCTCCTTGG	hsa-mir-2392_100815574_D2	AGCTCCGTTTACCTAGAGGCAGG	278	pre-miRNA D1D2 gRNA
hsa-mir-2392_100815074_D1	TGCGTGTGCCATGTCCTCCCTGG	hsa-mir-2392_100815574_D2	CGTGCTCTTCCCCTTTGGTCAGG	318	pre-miRNA D1D2 gRNA
hsa-mir-2682_hsa-mir-137_98046671_D1	AATAAAGATAGGTCATGCATGGG	hsa-mir-2682_hsa-mir-137_98047171_D2	GGATAGCATAGGAAAGTACTGGG	342	pre-miRNA D1D2 gRNA
hsa-mir-2682_hsa-mir-137_98046671_D1	ACTTCTTCCCAAAGCCGTCTAGG	hsa-mir-2682_hsa-mir-137_98047171_D2	TGCGAAGCGATTAACTGGGATGG	915	pre-miRNA D1D2 gRNA
hsa-mir-2682_hsa-mir-137_98046671_D1	GACGGCTTTGGGAAGAAGTGAGG	hsa-mir-2682_hsa-mir-137_98047171_D2	GGGGGAAATCCGACAGCTTAAGG	299	pre-miRNA D1D2 gRNA
hsa-mir-296_hsa-mir-298_58818813_D1	CAGAAGGTTCCAGGGACCCTTGG	hsa-mir-296_hsa-mir-298_58819313_D2	AGGTATGGCTCCGGTTACTGTGG	912	pre-miRNA D1D2 gRNA
hsa-mir-296_hsa-mir-298_58818813_D1	TCCAAACCTGTCTGCTCCCAAGG	hsa-mir-296_hsa-mir-298_58819313_D2	CCAGGTGCCAGGTATGGCTCCGG	978	pre-miRNA D1D2 gRNA
hsa-mir-296_hsa-mir-298_58818813_D1	TGCATCTGGGAGGGCCTGCCGGG	hsa-mir-296_hsa-mir-298_58819313_D2	GTGGTCACCTGTGTGGGTCTGGG	744	pre-miRNA D1D2 gRNA
hsa-mir-297_110861147_D1	AAGAGCCTACTGATTAAGAATGG	hsa-mir-297_110861647_D2	GTAGACTTGAAGTGTAGAAAAGG	583	pre-miRNA D1D2 gRNA
hsa-mir-297_110861147_D1	AGGAACGCAAAGTGATTATGTGG	hsa-mir-297_110861647_D2	AGTGGTGCAGGCGGGGTAAAGGG	310	pre-miRNA D1D2 gRNA
hsa-mir-297_110861147_D1	GGAGTACTTCGTGTTTGGAATGG	hsa-mir-297_110861647_D2	AGAGTTGTGAGGCACCTGACTGG	210	pre-miRNA D1D2 gRNA
hsa-mir-29a_130877310_D1	ATTTGAAATCAGTGTTCTTGGGG	hsa-mir-29a_130877810_D2	CTATTTGCATGTCCGACGGACGG	632	pre-miRNA D1D2 gRNA
hsa-mir-29a_130877310_D1	CTTAAGAATAAGGGAGTCCCAGG	hsa-mir-29a_130877810_D2	TTCAGTGCTAATCAGTCAGGAGG	296	pre-miRNA D1D2 gRNA
hsa-mir-29a_130877310_D1	TATTGATGGGAGAGCATGCCTGG	hsa-mir-29a_130877810_D2	GACAAGGAAAATCCTTTGCTTGG	315	pre-miRNA D1D2 gRNA
hsa-mir-302f_30299460_D1	AACTAGGTGTTTCTGATACGTGG	hsa-mir-302f_30299960_D2	TTCGAGAGCATTGAAGGTTAAGG	311	pre-miRNA D1D2 gRNA
hsa-mir-302f_30299460_D1	GATCTGAAGCAGGGAGATTAGGG	hsa-mir-302f_30299960_D2	AAACTCAGCCTCTTTACAACTGG	285	pre-miRNA D1D2 gRNA
hsa-mir-302f_30299460_D1	TAAAATATAGTGGGGCTACTAGG	hsa-mir-302f_30299960_D2	GTTATGAGTTAGCAGATTGTTGG	639	pre-miRNA D1D2 gRNA
hsa-mir-30a_71404121_D1	AGAATAACGAGGTATAACACAGG	hsa-mir-30a_71404621_D2	CAATGGGTCAAGTCACACAGGGG	231	pre-miRNA D1D2 gRNA
hsa-mir-30a_71404121_D1	ATCTTTCACTAGATTCAGAATGG	hsa-mir-30a_71404621_D2	TACCAAGGCTTACACCCTGGGGG	459	pre-miRNA D1D2 gRNA
hsa-mir-30a_71404121_D1	GCGTCACTGTTGTGAGTGATAGG	hsa-mir-30a_71404621_D2	CGTGGCTAACTTAAAAGAAGTGG	139	pre-miRNA D1D2 gRNA
hsa-mir-30c-2_71377531_D1	GACTACACTGTAAACCCAGGTGG	hsa-mir-30c-2_71378031_D2	ACAATTCCTCCTCAGGTTGGGGG	310	pre-miRNA D1D2 gRNA
hsa-mir-30c-2_71377531_D1	TCATTTGCTAAACTGGTCTAAGG	hsa-mir-30c-2_71378031_D2	TGCATGTGGGTGAAGGGTAAGGG	754	pre-miRNA D1D2 gRNA
hsa-mir-30c-2_71377531_D1	TCTAAGGTACACAAAATACTTGG	hsa-mir-30c-2_71378031_D2	AATGCCCAAACCCTTTAACCTGG	265	pre-miRNA D1D2 gRNA
hsa-mir-31_21512685_D1	ACCACTAAGTTCTAGGTCCAAGG	hsa-mir-31_21513185_D2	TTACAATGGGAAAACAAATCAGG	480	pre-miRNA D1D2 gRNA
hsa-mir-31_21512685_D1	CTCATCAGTATGATTGATACAGG	hsa-mir-31_21513185_D2	TGCAAAACTCTAACCTAACCAGG	200	pre-miRNA D1D2 gRNA
hsa-mir-31_21512685_D1	TGTGAAATAAGTTTCTAGCTGGG	hsa-mir-31_21513185_D2	TTCCAGACATATGAAGGGCAAGG	307	pre-miRNA D1D2 gRNA
hsa-mir-3141_154596572_D1	ATAAAGATTGCAACTTTGGCAGG	hsa-mir-3141_154597072_D2	CCCTGAGGTGGGAACTCAGTAGG	177	pre-miRNA D1D2 gRNA
hsa-mir-3141_154596572_D1	TAAAGATTGCAACTTTGGCAGGG	hsa-mir-3141_154597072_D2	ATGAAGGTAGAAGATGGCTAAGG	509	pre-miRNA D1D2 gRNA
hsa-mir-3141_154596572_D1	TTGCATAAAGATTGCAACTTTGG	hsa-mir-3141_154597072_D2	GGACAGGTATACAAAGTAGATGG	132	pre-miRNA D1D2 gRNA
hsa-mir-3142_160474983_D1	CTCCAGCTTTCCTCCTAAGGCGG	hsa-mir-3142_160475483_D2	AGCATGGTCTGGCAAAGACCAGG	247	pre-miRNA D1D2 gRNA
hsa-mir-3142_160474983_D1	GCAACCCATACACCTTGTCCTGG	hsa-mir-3142_160475483_D2	TGATTGGATGACAGATGTGTGGG	568	pre-miRNA D1D2 gRNA
hsa-mir-3142_160474983_D1	TCTTCTTGGTAAACATTTGTTGG	hsa-mir-3142_160475483_D2	GTCCTATTGTGTAACTATGTTGG	664	pre-miRNA D1D2 gRNA
hsa-mir-3144_120015757_D1	AAATTGCCGACAGAGCGAACAGG	hsa-mir-3144_120016257_D2	TAACGAAGCCATCATGCCTTAGG	335	pre-miRNA D1D2 gRNA
hsa-mir-3144_120015757_D1	AATGAGAAAACTTATGGGCAAGG	hsa-mir-3144_120016257_D2	ATGATCAGAAGCATTTGAGAAGG	419	pre-miRNA D1D2 gRNA
hsa-mir-3144_120015757_D1	AGAAAAATGAGAAAACTTATGGG	hsa-mir-3144_120016257_D2	ACACAAATATCCTACCAAGACGG	542	pre-miRNA D1D2 gRNA
hsa-mir-3147_57405590_D1	ACAATGGCAACCTGATTCTCAGG	hsa-mir-3147_57406090_D2	ATCGCACCTCAAAAAGTGAGTGG	296	pre-miRNA D1D2 gRNA
hsa-mir-3147_57405590_D1	GCAACCTGATTCTCAGGAACAGG	hsa-mir-3147_57406090_D2	TAGAAACAGGCCTTCAGTTGGGG	138	pre-miRNA D1D2 gRNA
hsa-mir-3147_57405590_D1	GCAGTGTCTCAAAGACACAATGG	hsa-mir-3147_57406090_D2	CTAGAAACAGGCCTTCAGTTGGG	409	pre-miRNA D1D2 gRNA
hsa-mir-3149_76967350_D1	AGTCAGAGATTAGAGGCAGCTGG	hsa-mir-3149_76967850_D2	TCAAATACGAAGAAATCTGTTGG	308	pre-miRNA D1D2 gRNA
hsa-mir-3149_76967350_D1	GAGATTAGAGGCAGCTGGAGTGG	hsa-mir-3149_76967850_D2	AATATCACTTGCTGTCTCATTGG	288	pre-miRNA D1D2 gRNA
hsa-mir-3149_76967350_D1	GCAGGGCCACTCCTATGCAGAGG	hsa-mir-3149_76967850_D2	CAGAACATCTGCAATGAAATTGG	273	pre-miRNA D1D2 gRNA
hsa-mir-3156-1_45164588_D1	ATCTTGCTACCAATGTAAAATGG	hsa-mir-3156-1_45165088_D2	GATTCTCTGCTTCCATACACTGG	433	pre-miRNA D1D2 gRNA
hsa-mir-3156-1_45164588_D1	CAGTCTTCATTGGATGTTATAGG	hsa-mir-3156-1_45165088_D2	CCATACACTGGTTGTTTACTTGG	506	pre-miRNA D1D2 gRNA
hsa-mir-3156-1_45164588_D1	TTGGCTGTCACTACTTATTATGG	hsa-mir-3156-1_45165088_D2	GTTACACTATATCCTCCAAGTGG	485	pre-miRNA D1D2 gRNA
hsa-mir-3156-3_13406760_D1	GGACATTTCTATTCTGATTGTGG	hsa-mir-3156-3_13407460_D2	CACTTCCCCCTCGGCATAGATGG	414	pre-miRNA D1D2 gRNA
hsa-mir-3156-3_13406760_D1	GGTTCAAAGAAGTCCTGAATAGG	hsa-mir-3156-3_13407460_D2	TAAAAACGGCGATAAAAACAAGG	459	pre-miRNA D1D2 gRNA
hsa-mir-3156-3_13406760_D1	TTGTGGAGACTTTTCTGAGTTGG	hsa-mir-3156-3_13407460_D2	CGGCGATAAAAACAAGGTACTGG	649	pre-miRNA D1D2 gRNA
hsa-mir-3168_41101600_D1	ATAATCCACTAAGTTTCCATTGG	hsa-mir-3168_41102100_D2	GTATGAGTGATGGAGGCCCAGGG	634	pre-miRNA D1D2 gRNA
hsa-mir-3168_41101600_D1	GGCCATCTGTCTTGATAAGTAGG	hsa-mir-3168_41102100_D2	CAGGGGCTTACAGGTCACAGTGG	292	pre-miRNA D1D2 gRNA
hsa-mir-3168_41101600_D1	TCAAGACATCCCCTCCCTTTTGG	hsa-mir-3168_41102100_D2	GATAGATAGATGAGTGGAACTGG	251	pre-miRNA D1D2 gRNA
hsa-mir-3169_61200380_D1	AGTGGGAGCATCAGCAAAATAGG	hsa-mir-3169_61200880_D2	GGGCAGGGAATTTGTCTTTGAGG	330	pre-miRNA D1D2 gRNA
hsa-mir-3169_61200380_D1	CTCAGTTTATCTCTTGTCTAAGG	hsa-mir-3169_61200880_D2	CTTTCTGGAGGATGAGGGAGGGG	806	pre-miRNA D1D2 gRNA
hsa-mir-3169_61200380_D1	GGATGCTAGGAAAAATATAATGG	hsa-mir-3169_61200880_D2	CCTTGATAGCTAGAAAATTTTGG	442	pre-miRNA D1D2 gRNA
hsa-mir-3201_48274915_D1	AGTCAACTAGAGGCTCCTACAGG	hsa-mir-3201_48275415_D2	CGGGCGACGGTGTCACCTCTGGG	196	pre-miRNA D1D2 gRNA
hsa-mir-3201_48274915_D1	ATTCACCAGATGACGCCTGTGGG	hsa-mir-3201_48275415_D2	CTGGGGGCTTGGGTGAGTCAGGG	179	pre-miRNA D1D2 gRNA
hsa-mir-3201_48274915_D1	GAGGCAGGGAAGTCAACTAGAGG	hsa-mir-3201_48275415_D2	TTGCGTGTGTTTATGTACCCAGG	336	pre-miRNA D1D2 gRNA
hsa-mir-325_77006001_D1	AAAGGGAACTTGGTGGGATTGGG	hsa-mir-325_77006501_D2	GGTTACCAAACAGCAGGTAAGGG	303	pre-miRNA D1D2 gRNA
hsa-mir-325_77006001_D1	AAGGGTTTCATGGACAAGTAAGG	hsa-mir-325_77006501_D2	CACTCCCCATATTACATACTTGG	412	pre-miRNA D1D2 gRNA
hsa-mir-325_77006001_D1	TCTAGAAAAGGGAACTTGGTGGG	hsa-mir-325_77006501_D2	TTTGAAGATAAGAAGTCACGAGG	249	pre-miRNA D1D2 gRNA
hsa-mir-34a_9152277_D1	ACTCTGATCCTCTCCCTAAACGG	hsa-mir-34a_9152777_D2	TTACAGGGTCACCTGTTTGGAGG	1028	pre-miRNA D1D2 gRNA
hsa-mir-34a_9152277_D1	CCTAAACGGTGCCCGGGACGGGG	hsa-mir-34a_9152777_D2	CATTTCACAGTGGCCACAACAGG	125	pre-miRNA D1D2 gRNA
hsa-mir-34a_9152277_D1	GACCAGTAACAGATTCCAAAAGG	hsa-mir-34a_9152777_D2	AGGCTCGGAAACGGTCCCAGAGG	232	pre-miRNA D1D2 gRNA
hsa-mir-3619_46091626_D1	AGGCCTTCCCCGAGCTGCCTCGG	hsa-mir-3619_46092126_D2	AGTTCAAGTCTCCAAGGACACGG	472	pre-miRNA D1D2 gRNA
hsa-mir-3619_46091626_D1	ATCCACTACATGTCAGAAGTGGG	hsa-mir-3619_46092126_D2	AAGGACACGGCATCTAGTGGGGG	346	pre-miRNA D1D2 gRNA
hsa-mir-3619_46091626_D1	GTAGATGCCACACATCCTCCTGG	hsa-mir-3619_46092126_D2	GTGGCGTCAGATCACGGAGTAGG	233	pre-miRNA D1D2 gRNA
hsa-mir-363_hsa-mir-92a-2_hsa-mir-19b-2_hsa-mir-20b_hsa-mir-18b_hsa-mir-106a_134170778_D1	AAACAAAAGTTACCCCATCATGG	hsa-mir-363_hsa-mir-92a-2_hsa-mir-19b-2_hsa-mir-20b_hsa-mir-18b_hsa-mir-106a_134171278_D2	TGGGACACTGGGTATACGTGTGG	924	pre-miRNA D1D2 gRNA
hsa-mir-363_hsa-mir-92a-2_hsa-mir-19b-2_hsa-mir-20b_hsa-mir-18b_hsa-mir-106a_134170778_D1	AGTGAGCCTCTATGTGAAAAAGG	hsa-mir-363_hsa-mir-92a-2_hsa-mir-19b-2_hsa-mir-20b_hsa-mir-18b_hsa-mir-106a_134171278_D2	GAGCTGCGCGCTGGGACACTGGG	614	pre-miRNA D1D2 gRNA
hsa-mir-363_hsa-mir-92a-2_hsa-mir-19b-2_hsa-mir-20b_hsa-mir-18b_hsa-mir-106a_134170778_D1	TATGGAAGATAATGACATGAAGG	hsa-mir-363_hsa-mir-92a-2_hsa-mir-19b-2_hsa-mir-20b_hsa-mir-18b_hsa-mir-106a_134171278_D2	TCCGTTTCCTAATTCCTGTGCGG	2333	pre-miRNA D1D2 gRNA
hsa-mir-3648-1_hsa-mir-3687-1_8209204_D1	CCGGCGCCCGCGGGCGCGCGAGG	hsa-mir-3648-1_hsa-mir-3687-1_8211884_D2	CTTCCGCGTCGGGGCGGCGGCGG	481	pre-miRNA D1D2 gRNA
hsa-mir-3648-1_hsa-mir-3687-1_8209204_D1	GCGGCCACGCGCGCGCGCCCCGG	hsa-mir-3648-1_hsa-mir-3687-1_8211884_D2	CCGTCCCGACTTCCGCGTCGGGG	455	pre-miRNA D1D2 gRNA
hsa-mir-3648-1_hsa-mir-3687-1_8209204_D1	TCTTCGTCGGCCCGCCCGCGAGG	hsa-mir-3648-1_hsa-mir-3687-1_8211884_D2	CCCCGTCCCGACTTCCGCGTCGG	604	pre-miRNA D1D2 gRNA
hsa-mir-3649_1660880_D1	GGCGGAGGGCTGCAACAGTGGGG	hsa-mir-3649_1661380_D2	CGCACCTGCCCGCGAACATGAGG	259	pre-miRNA D1D2 gRNA
hsa-mir-3649_1660880_D1	GGCGGGAGGTGCTGCTCTCAGGG	hsa-mir-3649_1661380_D2	CCGGTTAGAGGCCCTCCTCCCGG	188	pre-miRNA D1D2 gRNA
hsa-mir-3649_1660880_D1	GGGCGGAGGGCTGCAACAGTGGG	hsa-mir-3649_1661380_D2	TCCTTGCAGCTGGTGGGTGAGGG	434	pre-miRNA D1D2 gRNA
hsa-mir-3659_38089829_D1	CTGCCATCAACCAGTAACCCGGG	hsa-mir-3659_38090329_D2	AACCAGGGACCCCTTGACAATGG	256	pre-miRNA D1D2 gRNA
hsa-mir-3659_38089829_D1	CTGTGAGCCCATCAGCGGCAGGG	hsa-mir-3659_38090329_D2	ATTACAAAGGCTCCGGAAGCTGG	294	pre-miRNA D1D2 gRNA
hsa-mir-3659_38089829_D1	GGGTTACTGGTTGATGGCAGAGG	hsa-mir-3659_38090329_D2	GAGCTCATTGTCAGGAGTCGGGG	297	pre-miRNA D1D2 gRNA
hsa-mir-365a_14309871_D1	GCAAGAGAGGCGCAGAGCTCGGG	hsa-mir-365a_14310371_D2	CCTGCAAAACCAGAGTCCCAGGG	222	pre-miRNA D1D2 gRNA
hsa-mir-365a_14309871_D1	TAACGTTGTATAAGCTCTGAAGG	hsa-mir-365a_14310371_D2	GGTGTCACACATCTTCCTTTTGG	556	pre-miRNA D1D2 gRNA
hsa-mir-365a_14309871_D1	TACCTTCCATGTTTAATGCATGG	hsa-mir-365a_14310371_D2	AATCAAAGAAATAATCCAGCCGG	444	pre-miRNA D1D2 gRNA
hsa-mir-3660_90017220_D1	CAATGACTGCTTCCTTTCTAGGG	hsa-mir-3660_90017720_D2	CTGTTTCACAGAGGAACCTGAGG	429	pre-miRNA D1D2 gRNA
hsa-mir-3660_90017220_D1	CTGTGGCTCACATGGGGATAGGG	hsa-mir-3660_90017720_D2	AAACTTTAGTGGGAGATGATAGG	312	pre-miRNA D1D2 gRNA
hsa-mir-3660_90017220_D1	GCCATGGTTACATCCTTCTGTGG	hsa-mir-3660_90017720_D2	ATTTGAGATGTTCCGACACTAGG	325	pre-miRNA D1D2 gRNA
hsa-mir-3663_117168274_D1	ACGTTCCCCAGCAGCAGGCCCGG	hsa-mir-3663_117168774_D2	GTGTGTGAAGCAAACCCCGCTGG	228	pre-miRNA D1D2 gRNA
hsa-mir-3663_117168274_D1	CTCCACCCCTGAACTTGAATGGG	hsa-mir-3663_117168774_D2	TCAAAAACCCAACAGGCGAGCGG	378	pre-miRNA D1D2 gRNA
hsa-mir-3663_117168274_D1	GAGCTTTCCGTGACCGGCCAGGG	hsa-mir-3663_117168774_D2	ACCTGCATTGTCAGACCTGCTGG	350	pre-miRNA D1D2 gRNA
hsa-mir-3667_49543966_D1	AAAGTCAGGATCCGTTGGAAAGG	hsa-mir-3667_49544466_D2	CTGGAGATGGACGAGCGCTGAGG	285	pre-miRNA D1D2 gRNA
hsa-mir-3667_49543966_D1	CTCCCAATAAAGGTTCATACAGG	hsa-mir-3667_49544466_D2	AGCTACAGCCATGTTGATGACGG	169	pre-miRNA D1D2 gRNA
hsa-mir-3667_49543966_D1	TCCCGCACCCTCCTTTCCAACGG	hsa-mir-3667_49544466_D2	CCAAGTCAGCCTGTCTCCACAGG	898	pre-miRNA D1D2 gRNA
hsa-mir-3668_140205826_D1	ACAGGCACAGGATGTTCAGAGGG	hsa-mir-3668_140206326_D2	TCATATGGGGTAAGGGGTCGGGG	526	pre-miRNA D1D2 gRNA
hsa-mir-3668_140205826_D1	ATGCACCAGCACCCGCATGCTGG	hsa-mir-3668_140206326_D2	TTGGTTCATAGGAAATGCAAAGG	440	pre-miRNA D1D2 gRNA
hsa-mir-3668_140205826_D1	GTTGTGCCACTCAGAGGCGCGGG	hsa-mir-3668_140206326_D2	TTATTCAAAATGACCGTCACTGG	326	pre-miRNA D1D2 gRNA
hsa-mir-3672_121371553_D1	ATCTCTACTGCATATCTGAAGGG	hsa-mir-3672_121372053_D2	TACCAGTCAGCTTGGCTAGAGGG	555	pre-miRNA D1D2 gRNA
hsa-mir-3672_121371553_D1	GTCCTGCAGGCTAAAAGAGTAGG	hsa-mir-3672_121372053_D2	GAGCTCAAGCCTGTACAGGTAGG	293	pre-miRNA D1D2 gRNA
hsa-mir-3672_121371553_D1	GTGAACATCTAGATCCACGAAGG	hsa-mir-3672_121372053_D2	CAGCAGATGGAATCCGTGTTCGG	321	pre-miRNA D1D2 gRNA
hsa-mir-3680-1_21506635_D1	CAGGAGCACCTGTGTTTCTGTGG	hsa-mir-3680-1_21507135_D2	TGATGGACACGTCACCGCCCTGG	517	pre-miRNA D1D2 gRNA
hsa-mir-3680-1_21506635_D1	GACAGGGTGCGTTCTGCGCACGG	hsa-mir-3680-1_21507135_D2	ACACACGGTCCCTAACTTAGTGG	120	pre-miRNA D1D2 gRNA
hsa-mir-3680-1_21506635_D1	GGAGCACCTGTGTTTCTGTGGGG	hsa-mir-3680-1_21507135_D2	TTACCCTCGACTTGGGGTGTCGG	539	pre-miRNA D1D2 gRNA
hsa-mir-3681_12199701_D1	CAGATGAGAATTAGACAAATTGG	hsa-mir-3681_12200201_D2	CTTCGTCTGAAACAGACTCACGG	358	pre-miRNA D1D2 gRNA
hsa-mir-3681_12199701_D1	TAGAGATCAGCTTCCACTTAGGG	hsa-mir-3681_12200201_D2	AAAGCCACCAATGTTTGTTTGGG	571	pre-miRNA D1D2 gRNA
hsa-mir-3681_12199701_D1	TGGAAGCTGATCTCTAAATTAGG	hsa-mir-3681_12200201_D2	TGGGGGCACATGTGGTTGAATGG	323	pre-miRNA D1D2 gRNA
hsa-mir-3683_7067545_D1	ATATAACTGTCAATGTTGCCTGG	hsa-mir-3683_7068045_D2	TGTTCATCCGCTGCGAAATTTGG	491	pre-miRNA D1D2 gRNA
hsa-mir-3683_7067545_D1	TATAACTGTCAATGTTGCCTGGG	hsa-mir-3683_7068045_D2	GGTTACACTCTCTGCGACTCTGG	214	pre-miRNA D1D2 gRNA
hsa-mir-3683_7067545_D1	TTACAGAGAGTGTATACACACGG	hsa-mir-3683_7068045_D2	ATTATGCCCTGTGTCGCAGGGGG	384	pre-miRNA D1D2 gRNA
hsa-mir-3686_129484642_D1	AGTCCAAAAATGGGAAGGAGAGG	hsa-mir-3686_129485142_D2	GGAGCTTCTCAGTGTGATTGAGG	414	pre-miRNA D1D2 gRNA
hsa-mir-3686_129484642_D1	CAGGGGGAGAGTCCAAAAATGGG	hsa-mir-3686_129485142_D2	TCCCTATTGCAGACTTCTTATGG	368	pre-miRNA D1D2 gRNA
hsa-mir-3686_129484642_D1	TTTCCCCGTAATCTTGATTGTGG	hsa-mir-3686_129485142_D2	ATTAGGTGAAATGGCACGAAGGG	453	pre-miRNA D1D2 gRNA
hsa-mir-3690-2_1294292_D1	AGCTCTCACCGACCTTTCTGTGG	hsa-mir-3690-2_1296972_D2	GTCATGTGGGGTTACACTAGGGG	79	pre-miRNA D1D2 gRNA
hsa-mir-3690-2_1294292_D1	CGTACGGTGACATTGCTGGGAGG	hsa-mir-3690-2_1296972_D2	CTCCTGATCACACTGGGTCTAGG	730	pre-miRNA D1D2 gRNA
hsa-mir-3690-2_1294292_D1	TCGTTCTGTAACGAGGGCGCAGG	hsa-mir-3690-2_1296972_D2	AACCAAGACTGTAGGGTTCGTGG	117	pre-miRNA D1D2 gRNA
hsa-mir-3690-2_1294492_D1	GGATTCCCAGGCTCCTGTGCGGG	hsa-mir-369_101066667_D2	GGCACGAGTCAGTTGGGTCTGGG	316	pre-miRNA D1D2 gRNA
hsa-mir-370_100911713_D1	CAAAGGATTATGACTAATCCAGG	hsa-mir-370_100912213_D2	GAGAGTCACATAGGGAAGTAAGG	212	pre-miRNA D1D2 gRNA
hsa-mir-370_100911713_D1	GGCTTTATGTTCCATAGAATGGG	hsa-mir-370_100912213_D2	AGTCCACAATTGTACACAAATGG	444	pre-miRNA D1D2 gRNA
hsa-mir-370_100911713_D1	GTTCCATAGAATGGGCACACTGG	hsa-mir-370_100912213_D2	TCGGTGGCAGAGAGTCACATAGG	331	pre-miRNA D1D2 gRNA
hsa-mir-376c_101040255_D1	ACTTGGTGAAGATTAAATTGTGG	hsa-mir-376c_101040755_D2	CTCCAAGGATGGGCTAGGTATGG	344	pre-miRNA D1D2 gRNA
hsa-mir-376c_101040255_D1	GAGGAGCCAGCTTGGTGCACAGG	hsa-mir-376c_101040755_D2	ACACATAATGTGTTGTTACAAGG	526	pre-miRNA D1D2 gRNA
hsa-mir-376c_101040255_D1	TGATTCCTGGTTAATCATAGAGG	hsa-mir-376c_101040755_D2	TCTAGGGCAAGATTCGTCAAAGG	616	pre-miRNA D1D2 gRNA
hsa-mir-378c_130963168_D1	CAGCTGGCAAAGAAGATCCTTGG	hsa-mir-378c_130963668_D2	TACCCGTCAGCCCAGTGCAGAGG	284	pre-miRNA D1D2 gRNA
hsa-mir-378c_130963168_D1	CTCTGGGCAGACGGGCAGCTGGG	hsa-mir-378c_130963668_D2	TTATAGCATTAGAGGGAAAGTGG	479	pre-miRNA D1D2 gRNA
hsa-mir-378c_130963168_D1	GTCTTCTCTTCGCCCATGGATGG	hsa-mir-378c_130963668_D2	GATGGATGGTGGTCACGCTGAGG	402	pre-miRNA D1D2 gRNA
hsa-mir-378f_23929647_D1	AAAGGAGTGCATGTGCAGAGGGG	hsa-mir-378f_23930147_D2	CACTCCCTGACACGTTCCTCAGG	435	pre-miRNA D1D2 gRNA
hsa-mir-378f_23929647_D1	ATCGTCTGCACGGCAGAGCTGGG	hsa-mir-378f_23930147_D2	ATGTGTGCATAGGCAGTGTAAGG	564	pre-miRNA D1D2 gRNA
hsa-mir-378f_23929647_D1	GAGTTTCACCCACCCCCGCGGGG	hsa-mir-378f_23930147_D2	TTTGAAAGCAGAACTTTCTTAGG	498	pre-miRNA D1D2 gRNA
hsa-mir-378g_94746400_D1	GGTAGAACCAGTGCCAGGCCGGG	hsa-mir-378g_94746900_D2	CTTGGTAAGAATGTTGCTGAGGG	368	pre-miRNA D1D2 gRNA
hsa-mir-378g_94746400_D1	TCATTGGTAGAACCAGTGCCAGG	hsa-mir-378g_94746900_D2	GGTATGTTGACTGCCTGTCTGGG	443	pre-miRNA D1D2 gRNA
hsa-mir-378g_94746400_D1	TTACATGTCTCCAAGAATTCTGG	hsa-mir-378g_94746900_D2	GCAGAGAACCATCCCCCACCAGG	270	pre-miRNA D1D2 gRNA
hsa-mir-379_101022632_D1	CCTTGGTATTGAGGCAGATATGG	hsa-mir-379_101023132_D2	CTTAAATCAAGTTCTGCCTTGGG	373	pre-miRNA D1D2 gRNA
hsa-mir-379_101022632_D1	TGGCTAACAGAGCTGGTTAGGGG	hsa-mir-379_101023132_D2	GAGTCTCGTCTTCATGGTCGGGG	233	pre-miRNA D1D2 gRNA
hsa-mir-379_101022632_D1	TTGAGGCAGATATGGCCTTAGGG	hsa-mir-379_101023132_D2	GACCATGTTACATACGTCATGGG	629	pre-miRNA D1D2 gRNA
hsa-mir-380_hsa-mir-1197_hsa-mir-323a_hsa-mir-758_hsa-mir-329-1_hsa-mir-329-2_101027683_D1	AGTGGAGCAGGTGTGTTCCTGGG	hsa-mir-380_hsa-mir-1197_hsa-mir-323a_hsa-mir-758_hsa-mir-329-1_hsa-mir-329-2_101028183_D2	GCGCTGGTGGATAGTCAAACGGG	1019	pre-miRNA D1D2 gRNA
hsa-mir-380_hsa-mir-1197_hsa-mir-323a_hsa-mir-758_hsa-mir-329-1_hsa-mir-329-2_101027683_D1	CAGGGTTGTGTTTCTGCAGATGG	hsa-mir-380_hsa-mir-1197_hsa-mir-323a_hsa-mir-758_hsa-mir-329-1_hsa-mir-329-2_101028183_D2	CTACACACGGCTAGGGAGGGAGG	1456	pre-miRNA D1D2 gRNA
hsa-mir-380_hsa-mir-1197_hsa-mir-323a_hsa-mir-758_hsa-mir-329-1_hsa-mir-329-2_101027683_D1	GAGTTGACTTCCTTTAAATCTGG	hsa-mir-380_hsa-mir-1197_hsa-mir-323a_hsa-mir-758_hsa-mir-329-1_hsa-mir-329-2_101028183_D2	TACAACCTCTTTCCAGGTATTGG	1129	pre-miRNA D1D2 gRNA
hsa-mir-381_hsa-mir-487b_hsa-mir-539_hsa-mir-889_hsa-mir-544a_hsa-mir-655_101050146_D1	CCCCTGGTTATGGAGAAGGGAGG	hsa-mir-381_hsa-mir-487b_hsa-mir-539_hsa-mir-889_hsa-mir-544a_hsa-mir-655_101050646_D2	AATTCCTTGGAATTATATCCAGG	457	pre-miRNA D1D2 gRNA
hsa-mir-381_hsa-mir-487b_hsa-mir-539_hsa-mir-889_hsa-mir-544a_hsa-mir-655_101050146_D1	CCTCTGCCAGCCGACCTGGTGGG	hsa-mir-381_hsa-mir-487b_hsa-mir-539_hsa-mir-889_hsa-mir-544a_hsa-mir-655_101050646_D2	TCCCCCAAGGACGGGTTGCTTGG	660	pre-miRNA D1D2 gRNA
hsa-mir-381_hsa-mir-487b_hsa-mir-539_hsa-mir-889_hsa-mir-544a_hsa-mir-655_101050146_D1	TTCCCTTCACTCCTTCCCGATGG	hsa-mir-381_hsa-mir-487b_hsa-mir-539_hsa-mir-889_hsa-mir-544a_hsa-mir-655_101050646_D2	TCAGCCCCACTCCGTGTCCCAGG	1630	pre-miRNA D1D2 gRNA
hsa-mir-384_76919860_D1	AGCTTGCAAATACATGCCATAGG	hsa-mir-384_76920360_D2	TGTGGGTTAGGAGAAGGATGTGG	133	pre-miRNA D1D2 gRNA
hsa-mir-384_76919860_D1	CTCAAGCCACTGTAGATCTCTGG	hsa-mir-384_76920360_D2	CAGAATGGAAATATTCTCTGTGG	380	pre-miRNA D1D2 gRNA
hsa-mir-384_76919860_D1	TTCAACTCTCCATCTAATTTGGG	hsa-mir-384_76920360_D2	GGCTCTGACCTTAAACCACTAGG	203	pre-miRNA D1D2 gRNA
hsa-mir-3916_247202560_D1	AGTGCTGCTGATGAGGAGTCCGG	hsa-mir-3916_247203060_D2	AGGCCTAGGACAAAGAGAACCGG	230	pre-miRNA D1D2 gRNA
hsa-mir-3916_247202560_D1	CACAACAGAAATGCTTTGGCCGG	hsa-mir-3916_247203060_D2	CTGCGACGGAGATTTCAGGGTGG	178	pre-miRNA D1D2 gRNA
hsa-mir-3916_247202560_D1	GGAAACACATTACTTAGAATGGG	hsa-mir-3916_247203060_D2	CTACCGGTTCTCTTTGTCCTAGG	633	pre-miRNA D1D2 gRNA
hsa-mir-3924_57305059_D1	AGTGACTGTCTCTATTACTTGGG	hsa-mir-3924_57305559_D2	GGCCACCTTGTTACTCAAGATGG	369	pre-miRNA D1D2 gRNA
hsa-mir-3924_57305059_D1	CAGTGACTGTCTCTATTACTTGG	hsa-mir-3924_57305559_D2	CTCTCTGAATCCTGGTTTGGGGG	811	pre-miRNA D1D2 gRNA
hsa-mir-3924_57305059_D1	GGAGTTCACAGGAACATGGATGG	hsa-mir-3924_57305559_D2	AGGAATGATTAATCTTCTCCAGG	137	pre-miRNA D1D2 gRNA
hsa-mir-3925_36623012_D1	AACACCAGACTAAAGGCCACAGG	hsa-mir-3925_36623512_D2	TAACTTCTGCCGGCAACACTTGG	325	pre-miRNA D1D2 gRNA
hsa-mir-3925_36623012_D1	AACTCCCCTCCTCCTGCAGAGGG	hsa-mir-3925_36623512_D2	CAGAGGGTCTGACACTTGAGGGG	330	pre-miRNA D1D2 gRNA
hsa-mir-3925_36623012_D1	GAAACAGCAGTCAGCTCTTCTGG	hsa-mir-3925_36623512_D2	AGCCCATTTCGCCATTGGGAAGG	187	pre-miRNA D1D2 gRNA
hsa-mir-3927_109512045_D1	AAATCTGAAAACCTCTGGAGGGG	hsa-mir-3927_109512545_D2	AGGTCCTGAAATAGAAAGTGGGG	331	pre-miRNA D1D2 gRNA
hsa-mir-3927_109512045_D1	TACATTATTAAGAAGCTCCTGGG	hsa-mir-3927_109512545_D2	AAGGTCCTGAAATAGAAAGTGGG	248	pre-miRNA D1D2 gRNA
hsa-mir-3929_35934642_D1	AGGCCCTATGCTTCCTGTATAGG	hsa-mir-3929_35935142_D2	TGAACAAAATACCACAGCAAGGG	724	pre-miRNA D1D2 gRNA
hsa-mir-3929_35934642_D1	CTACCAATTCGCCCAAGATCTGG	hsa-mir-3929_35935142_D2	TACCACAGCAAGGGGAGTGGGGG	427	pre-miRNA D1D2 gRNA
hsa-mir-3929_35934642_D1	TAACCAGATCTTGGGCGAATTGG	hsa-mir-3929_35935142_D2	TTGCGACACAAATGCTTGGTGGG	451	pre-miRNA D1D2 gRNA
hsa-mir-3937_39661821_D1	ATAACTAATTGGAGCTCCAGAGG	hsa-mir-3937_39662321_D2	GACAAACCCCTCTGGGTCAATGG	289	pre-miRNA D1D2 gRNA
hsa-mir-3937_39661821_D1	ATAGATTCAGAATCCTCAGCAGG	hsa-mir-3937_39662321_D2	TCTAGATAACTGAGGAAAATGGG	450	pre-miRNA D1D2 gRNA
hsa-mir-3937_39661821_D1	TTATGAAATCTATCCTGCTGAGG	hsa-mir-3937_39662321_D2	TCCCAACGCTCCAGGAATATAGG	616	pre-miRNA D1D2 gRNA
hsa-mir-3945_184851610_D1	AGCTGATCGGGCTAGTTTATTGG	hsa-mir-3945_184852110_D2	TCCTGAGCCTGCACCCTCTTAGG	301	pre-miRNA D1D2 gRNA
hsa-mir-3945_184851610_D1	TGGATAAAACCAACAACGAAGGG	hsa-mir-3945_184852110_D2	GGACTAACCTGCACCCTAAGAGG	254	pre-miRNA D1D2 gRNA
hsa-mir-3945_184851610_D1	TTGGATAAAACCAACAACGAAGG	hsa-mir-3945_184852110_D2	TGTAGAGAATAACACGAACAAGG	320	pre-miRNA D1D2 gRNA
hsa-mir-3974_17673894_D1	AGGAAAACTCAGGAGTAATATGG	hsa-mir-3974_17674394_D2	TGGAGGGCTTTCTTAGACAGGGG	414	pre-miRNA D1D2 gRNA
hsa-mir-3974_17673894_D1	GATTGGCAAGCATTACTCAAGGG	hsa-mir-3974_17674394_D2	TTATGGGCTTGTCCCACTATGGG	376	pre-miRNA D1D2 gRNA
hsa-mir-3974_17673894_D1	TCAAGGGTATCAGGTACCCCAGG	hsa-mir-3974_17674394_D2	CTGGTTTGATCATTCTCATCTGG	296	pre-miRNA D1D2 gRNA
hsa-mir-3976_5841333_D1	CTCCGTTTGCATTAAAACCATGG	hsa-mir-3976_5841833_D2	TGCTGTTGATTAACACACACAGG	224	pre-miRNA D1D2 gRNA
hsa-mir-3976_5841333_D1	GAGTTGCTAATTTCTGGACCAGG	hsa-mir-3976_5841833_D2	TCCAAGAATTTCTGCATGGTGGG	276	pre-miRNA D1D2 gRNA
hsa-mir-3976_5841333_D1	TAGTAATTACAACCAGTAGATGG	hsa-mir-3976_5841833_D2	CCTTTGTACCATGCCCTAGAGGG	757	pre-miRNA D1D2 gRNA
hsa-mir-3977_82840724_D1	AATGGGAGGATTGGGAGTTTGGG	hsa-mir-3977_82841224_D2	GGTCAAGGTCTTAGCTTTGAAGG	418	pre-miRNA D1D2 gRNA
hsa-mir-3977_82840724_D1	GATAAGCATAATGGGAGGATTGG	hsa-mir-3977_82841224_D2	AGCCTGATTGTGCTAACTTCAGG	383	pre-miRNA D1D2 gRNA
hsa-mir-3977_82840724_D1	TGGTTTATTCTACCTTTGGTTGG	hsa-mir-3977_82841224_D2	AGTGCTTCTATTCTGAGATGCGG	556	pre-miRNA D1D2 gRNA
hsa-mir-411_hsa-mir-299_101024356_D1	AGTTCTCCAAGCAAGGGTTCTGG	hsa-mir-411_hsa-mir-299_101024856_D2	CAAGTCTGGGGAAGAATCAGTGG	858	pre-miRNA D1D2 gRNA
hsa-mir-411_hsa-mir-299_101024356_D1	CAGGGACAGAGCACTGGTTCTGG	hsa-mir-411_hsa-mir-299_101024856_D2	AAATTAAAGTGCATACACTCAGG	676	pre-miRNA D1D2 gRNA
hsa-mir-411_hsa-mir-299_101024356_D1	GACCATGTTACATACGTCATGGG	hsa-mir-411_hsa-mir-299_101024856_D2	AGCAAGGCTGACTCCACCAAAGG	813	pre-miRNA D1D2 gRNA
hsa-mir-421_hsa-mir-374b_74219118_D1	AGCTATGTAAAGTGAGAGTTTGG	hsa-mir-421_hsa-mir-374b_74219618_D2	GATGATCACTGGCAGTAGTGTGG	395	pre-miRNA D1D2 gRNA
hsa-mir-421_hsa-mir-374b_74219118_D1	TAAAGTGAGAGTTTGGGTCTTGG	hsa-mir-421_hsa-mir-374b_74219618_D2	GACATAGGCTCTCAGAATGATGG	585	pre-miRNA D1D2 gRNA
hsa-mir-421_hsa-mir-374b_74219118_D1	TCAACTGTTGTTGCTGATAATGG	hsa-mir-421_hsa-mir-374b_74219618_D2	TTATGGTGTTGCTAAGTTGCTGG	2583	pre-miRNA D1D2 gRNA
hsa-mir-422a_63871519_D1	GGAACATGTGCATTAGTCCCGGG	hsa-mir-422a_63872019_D2	GTCATCAGGATAAAGGCTCAAGG	306	pre-miRNA D1D2 gRNA
hsa-mir-422a_63871519_D1	TCCCTAAAGGCTCTCTCTGAGGG	hsa-mir-422a_63872019_D2	CCCACTAGTATCCGCCTATGGGG	689	pre-miRNA D1D2 gRNA
hsa-mir-422a_63871519_D1	TTCCCTCAGAGAGAGCCTTTAGG	hsa-mir-422a_63872019_D2	AGGCAGCCAGTCACTCCATCTGG	208	pre-miRNA D1D2 gRNA
hsa-mir-4255_37162134_D1	ACTACCAAATTGTTCAAAAGTGG	hsa-mir-4255_37162634_D2	TTCACCAGTGTGTTAGCTGTGGG	572	pre-miRNA D1D2 gRNA
hsa-mir-4255_37162134_D1	CTATTCCAATGCATGTAAAGTGG	hsa-mir-4255_37162634_D2	CCTGTACTGTCTTGATTACCGGG	640	pre-miRNA D1D2 gRNA
hsa-mir-4255_37162134_D1	GTGAAGTACACACTACAACATGG	hsa-mir-4255_37162634_D2	CCCAATGAATTCTATGAGCCCGG	301	pre-miRNA D1D2 gRNA
hsa-mir-4262_11837486_D1	ACGTTTCCACCCAGGGAACAGGG	hsa-mir-4262_11837986_D2	CCAGCCTCACTTGTTCTGCACGG	541	pre-miRNA D1D2 gRNA
hsa-mir-4262_11837486_D1	GTTCATTGAAGACATTGAGTGGG	hsa-mir-4262_11837986_D2	GGAGAGATCAGAAGCCTGCTGGG	347	pre-miRNA D1D2 gRNA
hsa-mir-4262_11837486_D1	TCTGGAAGACGTTTCCACCCAGG	hsa-mir-4262_11837986_D2	CTTCATACCTATAGACAGGTAGG	386	pre-miRNA D1D2 gRNA
hsa-mir-4267_110070342_D1	CGGTAGCCAGTGCAGGCACAAGG	hsa-mir-4267_110071042_D2	GCAAACTCTCAGGATCTTACCGG	170	pre-miRNA D1D2 gRNA
hsa-mir-4267_110070342_D1	GAAGGGGGTAGGGTTTAAGCAGG	hsa-mir-4267_110071042_D2	AAGATCCTGAGAGTTTGCACGGG	712	pre-miRNA D1D2 gRNA
hsa-mir-4272_67226027_D1	AGCTTCTCTGGCCCTCAAGCAGG	hsa-mir-4272_67226527_D2	CCATGTTTCCATCATTCCTCAGG	530	pre-miRNA D1D2 gRNA
hsa-mir-4272_67226027_D1	AGTGATTCCTTGTTTGGAAGGGG	hsa-mir-4272_67226527_D2	TTAAGAGAGCTGCAGAGTTCTGG	492	pre-miRNA D1D2 gRNA
hsa-mir-4272_67226027_D1	CTTCTCAGAGAATATGTCTTTGG	hsa-mir-4272_67226527_D2	GATTGCCACATTGAAATGAGTGG	159	pre-miRNA D1D2 gRNA
hsa-mir-4276_174424364_D1	GCAAGCATATGTACTACATAGGG	hsa-mir-4276_174424864_D2	ATGATTAATAATCCATCACCAGG	234	pre-miRNA D1D2 gRNA
hsa-mir-4276_174424364_D1	GCAGAAACTACTATAAATTGAGG	hsa-mir-4276_174424864_D2	ACTTATTTCATAAGGATCTGTGG	403	pre-miRNA D1D2 gRNA
hsa-mir-4276_174424364_D1	TTGATTCCAAGAATTCATCTAGG	hsa-mir-4276_174424864_D2	TTATTTCATAAGGATCTGTGGGG	488	pre-miRNA D1D2 gRNA
hsa-mir-4277_1709368_D1	ATATTCTTGAGGGTTGTCCAAGG	hsa-mir-4277_1711848_D2	GAGACAAGGCCATTACATAATGG	453	pre-miRNA D1D2 gRNA
hsa-mir-4277_1709368_D1	GAAAGACTCACGAAACGGGAAGG	hsa-mir-4277_1711848_D2	AGTCTCTTTGTAGGTTACTCAGG	379	pre-miRNA D1D2 gRNA
hsa-mir-4277_1709368_D1	GGAGAGTGTTGCCTCGGTACTGG	hsa-mir-4277_1711848_D2	AACAAGACAGAAAGTCAACAAGG	134	pre-miRNA D1D2 gRNA
hsa-mir-4283-1_56956364_D1	AGCCTGGTGCATAGCTGGTGCGG	hsa-mir-4283-1_56958844_D2	ACTGATGCTCGGCAAGACGAAGG	119	pre-miRNA D1D2 gRNA
hsa-mir-4283-1_56956364_D1	GCTGATGGGACCACGGGCTGGGG	hsa-mir-4283-1_56958844_D2	TTCGTCTTGCCGAGCATCAGTGG	331	pre-miRNA D1D2 gRNA
hsa-mir-4283-1_56956364_D1	GGCTGATGGGACCACGGGCTGGG	hsa-mir-4283-1_56958844_D2	GGAACAGCTCTGTGCTGTCCTGG	274	pre-miRNA D1D2 gRNA
hsa-mir-4283-2_63621669_D1	CACCATATTATGGGCTAGACTGG	hsa-mir-4283-2_63624149_D2	TGAAGTGACTCCACTCACCTGGG	217	pre-miRNA D1D2 gRNA
hsa-mir-4283-2_63621669_D1	GACCAGTCTAGCCCATAATATGG	hsa-mir-4283-2_63624149_D2	GTGAAGTGACTCCACTCACCTGG	136	pre-miRNA D1D2 gRNA
hsa-mir-4283-2_63621669_D1	TATTATGGGCTAGACTGGTCTGG	hsa-mir-4283-2_63624149_D2	GGAACCCCCCCTCCACATCCAGG	235	pre-miRNA D1D2 gRNA
hsa-mir-4289_88746405_D1	AACAAGGTTATCCCTTGTTTAGG	hsa-mir-4289_88746905_D2	CTGGAACAGCACACATTCCCTGG	613	pre-miRNA D1D2 gRNA
hsa-mir-4289_88746405_D1	CACCCACCCTGGCTACTGCTTGG	hsa-mir-4289_88746905_D2	AAGTAAGCTACTATGTCTAGTGG	631	pre-miRNA D1D2 gRNA
hsa-mir-4289_88746405_D1	GAGTTAACTGTAAAATCGGCAGG	hsa-mir-4289_88746905_D2	TGGCCAGACAGCCGAAGGCCAGG	140	pre-miRNA D1D2 gRNA
hsa-mir-4290_90024035_D1	AGTTAGTCGCAGATCTGGACTGG	hsa-mir-4290_90024535_D2	GTGCTCTGGGCCAGGTCGCTGGG	18	pre-miRNA D1D2 gRNA
hsa-mir-4290_90024035_D1	TTGACGCTACTTTGTAGATCAGG	hsa-mir-4290_90024535_D2	GTAGCCCAAAGGGTGGGAGGGGG	305	pre-miRNA D1D2 gRNA
hsa-mir-4290_90024035_D1	TTTGTAGATCAGGCCACGCCTGG	hsa-mir-4290_90024535_D2	GGGGGACTCTGCCATTGTTTGGG	175	pre-miRNA D1D2 gRNA
hsa-mir-4291_93819921_D1	CAGTAAAACTAGGGCCATTCGGG	hsa-mir-4291_93820421_D2	TTAGTGAAATGTTTCTCACTTGG	241	pre-miRNA D1D2 gRNA
hsa-mir-4291_93819921_D1	GGTGGGGAGAGGTAGAGAACTGG	hsa-mir-4291_93820421_D2	GTTACATGATGTGCCTTCATGGG	294	pre-miRNA D1D2 gRNA
hsa-mir-4291_93819921_D1	GTAAAACTAGGGCCATTCGGGGG	hsa-mir-4291_93820421_D2	GCATTCCCAGCCAAACACTGGGG	259	pre-miRNA D1D2 gRNA
hsa-mir-4299_11657222_D1	ATAGTGACCCAGGGAAGCCAGGG	hsa-mir-4299_11657722_D2	AAAATTTACCTCCTTAGGCCTGG	501	pre-miRNA D1D2 gRNA
hsa-mir-4299_11657222_D1	ATTCTGAAAGAGAGCAAGAACGG	hsa-mir-4299_11657722_D2	GGAGAGGGGCATGGCCTGGAAGG	227	pre-miRNA D1D2 gRNA
hsa-mir-4299_11657222_D1	TCTATCCAGCTCAGGAAACACGG	hsa-mir-4299_11657722_D2	GGTACGTGGTCAAACTGATCAGG	428	pre-miRNA D1D2 gRNA
hsa-mir-4300_81891336_D1	CTCACAGCGGAGGTGAGAATGGG	hsa-mir-4300_81891836_D2	ACCATAGTGTCGTACACCTCAGG	342	pre-miRNA D1D2 gRNA
hsa-mir-4300_81891336_D1	GAACGATACTTATCAAAGAACGG	hsa-mir-4300_81891836_D2	TCTTCCGTCAAGTCTCCTGATGG	215	pre-miRNA D1D2 gRNA
hsa-mir-4300_81891336_D1	TGTGGTACTTTAAAACTTAGTGG	hsa-mir-4300_81891836_D2	TAGCCGGGTAACTGAGCCACTGG	475	pre-miRNA D1D2 gRNA
hsa-mir-4303_97995948_D1	ATTCCCTCGCTTTCTGCCATGGG	hsa-mir-4303_97996448_D2	TGTCAACAGGGGTTGGAGAAAGG	535	pre-miRNA D1D2 gRNA
hsa-mir-4303_97995948_D1	TAGCAAAGTACTTAATGCTATGG	hsa-mir-4303_97996448_D2	ACCTGCTCATGAGTGATGTGTGG	543	pre-miRNA D1D2 gRNA
hsa-mir-4303_97995948_D1	TCTAGCAGGAACTCATAGACTGG	hsa-mir-4303_97996448_D2	CTTGGGGTTGCCTTGTCAACAGG	193	pre-miRNA D1D2 gRNA
hsa-mir-4307_26909025_D1	AGTTCAAGTGCCTATCTGAGAGG	hsa-mir-4307_26909725_D2	AAAGCTGACAGTTTATTCTCTGG	621	pre-miRNA D1D2 gRNA
hsa-mir-4307_26909025_D1	GTTCAAGTGCCTATCTGAGAGGG	hsa-mir-4307_26909725_D2	AGATGCCAAATATACAGCTTAGG	292	pre-miRNA D1D2 gRNA
hsa-mir-4307_26909025_D1	TGAAAATTTCCCTCTCAGATAGG	hsa-mir-4307_26909725_D2	GTTTCTATCTAATGACATTCTGG	409	pre-miRNA D1D2 gRNA
hsa-mir-4315-2_64822402_D1	CTATTTGCAGTAGTTACTCCTGG	hsa-mir-4315-2_64823102_D2	GCCATTAATGTTATCTCTTAAGG	318	pre-miRNA D1D2 gRNA
hsa-mir-4315-2_64822402_D1	TCCACTGATGAGCAGGAACCAGG	hsa-mir-4315-2_64823102_D2	TTATCTCTTAAGGAGGTATGGGG	347	pre-miRNA D1D2 gRNA
hsa-mir-4315-2_64822402_D1	TCCTGGTTCCTGCTCATCAGTGG	hsa-mir-4315-2_64823102_D2	AAGAGATAACATTAATGGCTGGG	151	pre-miRNA D1D2 gRNA
hsa-mir-4318_37657715_D1	ACTGAGGGATGGCCCAGGAGAGG	hsa-mir-4318_37658215_D2	GGAGTGGGAAGTGCTGCAAAGGG	189	pre-miRNA D1D2 gRNA
hsa-mir-4318_37657715_D1	CTGTTGACATGTCCTTTGCATGG	hsa-mir-4318_37658215_D2	ATGGTGGACCAGACAGTGGCAGG	226	pre-miRNA D1D2 gRNA
hsa-mir-4318_37657715_D1	TAACCACACAAGCCATATCTAGG	hsa-mir-4318_37658215_D2	GGGTATCCCATCTCTAGCACTGG	258	pre-miRNA D1D2 gRNA
hsa-mir-4328_78901749_D1	GAGAAACATTGAGAGTACCCAGG	hsa-mir-4328_78902249_D2	CTAATCCTCTTTCCATCCCGGGG	373	pre-miRNA D1D2 gRNA
hsa-mir-4328_78901749_D1	GCCGAAACTAACAGGGATATTGG	hsa-mir-4328_78902249_D2	GAGAAATTCTACCAAGGTCAAGG	141	pre-miRNA D1D2 gRNA
hsa-mir-4328_78901749_D1	TAGAAAACAATAGACTTCACAGG	hsa-mir-4328_78902249_D2	TTGCAGTCATAGACAAAGCAAGG	414	pre-miRNA D1D2 gRNA
hsa-mir-4418_22266800_D1	ACCTGGAGCTTCCTGTGCAGCGG	hsa-mir-4418_22267300_D2	GGACTGATGCTTGAACCGGGAGG	232	pre-miRNA D1D2 gRNA
hsa-mir-4418_22266800_D1	CACCCTTTCCTTGTGGCCTTGGG	hsa-mir-4418_22267300_D2	CTTTGGGCAGGAGATGAGAGAGG	593	pre-miRNA D1D2 gRNA
hsa-mir-4418_22266800_D1	GTCCTTACACCCCTGGGCAGAGG	hsa-mir-4418_22267300_D2	GCATGATAATCATGGGAAGTGGG	368	pre-miRNA D1D2 gRNA
hsa-mir-4419b_128245073_D1	GACCTCAATAAGCTCTGTGTGGG	hsa-mir-4419b_128245573_D2	GGCGAGCTCAGTGTCCCAGCAGG	127	pre-miRNA D1D2 gRNA
hsa-mir-4419b_128245073_D1	GTGAAAAAGGAATTTCTTGTTGG	hsa-mir-4419b_128245573_D2	CCTTCAAGTCATTGTAGGTGTGG	399	pre-miRNA D1D2 gRNA
hsa-mir-4419b_128245073_D1	GTTCTCAGTGATGGCGCACATGG	hsa-mir-4419b_128245573_D2	ATCCCTTTGGATCTGGCTTTGGG	508	pre-miRNA D1D2 gRNA
hsa-mir-4421_hsa-mir-6500_51060603_D1	ACTATAAGTGGCTTCTGCTCTGG	hsa-mir-4421_hsa-mir-6500_51061103_D2	GGATGTTTGACTAGTGGGGTCGG	908	pre-miRNA D1D2 gRNA
hsa-mir-4421_hsa-mir-6500_51060603_D1	ACTGGAAAAGTGACACCTGGAGG	hsa-mir-4421_hsa-mir-6500_51061103_D2	ATAGTAACACAGACTAAGATGGG	555	pre-miRNA D1D2 gRNA
hsa-mir-4421_hsa-mir-6500_51060603_D1	GACACAAGGATTCTGACTGATGG	hsa-mir-4421_hsa-mir-6500_51061103_D2	TGGTATCCTATAGATCTGCAAGG	737	pre-miRNA D1D2 gRNA
hsa-mir-4422_55226223_D1	TAAACCTAGGACTTGGATTGCGG	hsa-mir-4422_55226723_D2	ATTCTCAATGGTGAAAGACCGGG	471	pre-miRNA D1D2 gRNA
hsa-mir-4422_55226223_D1	TGACCCGCAATCCAAGTCCTAGG	hsa-mir-4422_55226723_D2	GAAGAAGGACAAGACTTGACCGG	151	pre-miRNA D1D2 gRNA
hsa-mir-4422_55226223_D1	TTGGACATAAACCTAGGACTTGG	hsa-mir-4422_55226723_D2	AAGAAGGACAAGACTTGACCGGG	263	pre-miRNA D1D2 gRNA
hsa-mir-4424_178678134_D1	GAAACATCATTTCACCATGTTGG	hsa-mir-4424_178678834_D2	AATCGGGCAGTGTGGGGCGGGGG	414	pre-miRNA D1D2 gRNA
hsa-mir-4424_178678134_D1	TATCTCTCTGTCTCTCAGACTGG	hsa-mir-4424_178678834_D2	AGGAGCTGTCCGATTAGCAGTGG	273	pre-miRNA D1D2 gRNA
hsa-mir-4425_25024086_D1	CAGTAGGTCCCCAAGGTTTGTGG	hsa-mir-4425_25024586_D2	ACCCCAAATGGAAGCCAGAGAGG	324	pre-miRNA D1D2 gRNA
hsa-mir-4425_25024086_D1	CCGGGATCTCCAATAGCCCGTGG	hsa-mir-4425_25024586_D2	ACAGCAACTCACTGGGGGGTTGG	218	pre-miRNA D1D2 gRNA
hsa-mir-4425_25024086_D1	TGGTGATCTTTCGACTCCCAAGG	hsa-mir-4425_25024586_D2	GGAACCCTGCTTGACTGGGCGGG	128	pre-miRNA D1D2 gRNA
hsa-mir-4430_33419064_D1	AATGGATCCTGACTAATAAAAGG	hsa-mir-4430_33419564_D2	CTGGGAAAATGAGGCTGATCAGG	370	pre-miRNA D1D2 gRNA
hsa-mir-4430_33419064_D1	CTTCTCAGTTACCTAGCTAATGG	hsa-mir-4430_33419564_D2	AGGTCTTCCTGGGACCAGTCAGG	463	pre-miRNA D1D2 gRNA
hsa-mir-4430_33419064_D1	GCCACACCAGGTAAAGGAAAAGG	hsa-mir-4430_33419564_D2	TAGCACCAGATTTCTGTATATGG	407	pre-miRNA D1D2 gRNA
hsa-mir-4431_52703115_D1	ACAGCTCTCACTTTAATGTGTGG	hsa-mir-4431_52703615_D2	AGGATGTACCACAGTCTACAAGG	266	pre-miRNA D1D2 gRNA
hsa-mir-4431_52703115_D1	AGCTCTCACTTTAATGTGTGGGG	hsa-mir-4431_52703615_D2	GGCCTTAAGATTAAAATCTTGGG	235	pre-miRNA D1D2 gRNA
hsa-mir-4431_52703115_D1	CATAGTGTAAAATAGTCTCTAGG	hsa-mir-4431_52703615_D2	AATAAAAAGTTTGACCCTGGTGG	198	pre-miRNA D1D2 gRNA
hsa-mir-4432_60387945_D1	AGGCTAGAGAGGTGACACAGTGG	hsa-mir-4432_60388445_D2	AACTTGGGTTTGAGCTCTAGGGG	582	pre-miRNA D1D2 gRNA
hsa-mir-4432_60387945_D1	TGAACCCAGCAGTTTGATTATGG	hsa-mir-4432_60388445_D2	TCTCTGTCCCCAGACAACTTGGG	3	pre-miRNA D1D2 gRNA
hsa-mir-4432_60387945_D1	TGTCAAATCCTATATGGCCATGG	hsa-mir-4432_60388445_D2	CCTTCCTTTCCTTTCAATGGAGG	445	pre-miRNA D1D2 gRNA
hsa-mir-4433b_64341348_D1	CAGAGCAGATCGGGGGACCACGG	hsa-mir-4433b_64341848_D2	GTGGCAGAAAGGATCATGGCAGG	120	pre-miRNA D1D2 gRNA
hsa-mir-4433b_64341348_D1	CGGGATGGGAAGGGTGGACATGG	hsa-mir-4433b_64341848_D2	GTTCATTAGGTAAAGATGAGAGG	368	pre-miRNA D1D2 gRNA
hsa-mir-4433b_64341348_D1	GTTCAGCCAATGGGGAGTGAGGG	hsa-mir-4433b_64341848_D2	GACTACCTTTCCTGATGGACTGG	320	pre-miRNA D1D2 gRNA
hsa-mir-4435-1_87630334_D1	AATACACATGCAGGAGTATCAGG	hsa-mir-4435-1_87630834_D2	GAATCAGTTGTCTCCCAGGCAGG	189	pre-miRNA D1D2 gRNA
hsa-mir-4435-1_87630334_D1	TTAGAAGTTGAGTGTGAGAAAGG	hsa-mir-4435-1_87630834_D2	GTTTGCTCCGTTGAGCGAGCTGG	485	pre-miRNA D1D2 gRNA
hsa-mir-4435-1_87630334_D1	TTATCTTTGAATACACATGCAGG	hsa-mir-4435-1_87630834_D2	CTGAGGGACCTTCCCTGCCTGGG	404	pre-miRNA D1D2 gRNA
hsa-mir-4435-2_111321386_D1	ATTCACTCAAAATGCAATCAAGG	hsa-mir-4435-2_111322086_D2	TTGTTCCACCCTAGGACCCTGGG	568	pre-miRNA D1D2 gRNA
hsa-mir-4435-2_111321386_D1	CACTCAAAATGCAATCAAGGTGG	hsa-mir-4435-2_111322086_D2	AGGAAGGAGGCCACCTCGTCTGG	317	pre-miRNA D1D2 gRNA
hsa-mir-4435-2_111321386_D1	TTGTTACTTTGGAATGAGTAAGG	hsa-mir-4435-2_111322086_D2	TAACGCAAGGATGTTCCCCTGGG	451	pre-miRNA D1D2 gRNA
hsa-mir-4436b-2_110285243_D1	ACTCCTACAGCTCCCCTCGCTGG	hsa-mir-4436b-2_110287923_D2	CAAATGATATCCTGATCTCTAGG	594	pre-miRNA D1D2 gRNA
hsa-mir-4436b-2_110285243_D1	GATGAGGTGGAGACTGCAGTCGG	hsa-mir-4436b-2_110287923_D2	CTTCCCATAACAGTGGGCTCTGG	641	pre-miRNA D1D2 gRNA
hsa-mir-4436b-2_110285243_D1	GTCGGGGCAGGACACCAGGACGG	hsa-mir-4436b-2_110287923_D2	CAGTTAACGAAATTATGACACGG	654	pre-miRNA D1D2 gRNA
hsa-mir-4444-2_75214849_D1	CCATAGAAGTTATGGAAGACAGG	hsa-mir-4444-2_75215549_D2	GCAGTTGAGTTTATAAGATCAGG	184	pre-miRNA D1D2 gRNA
hsa-mir-4444-2_75214849_D1	CCTGTCTTCCATAACTTCTATGG	hsa-mir-4444-2_75215549_D2	AGATCAGTGACGAGAACACACGG	259	pre-miRNA D1D2 gRNA
hsa-mir-4444-2_75214849_D1	TTCACTGTTAGATGGGCACCAGG	hsa-mir-4444-2_75215549_D2	TTTCTCACGTCTGCACATTTGGG	627	pre-miRNA D1D2 gRNA
hsa-mir-4445_109603397_D1	CTTTGAGAACGGATGTGGGGTGG	hsa-mir-4445_109603897_D2	GGTCCAGTGGAGAATTAAAAGGG	249	pre-miRNA D1D2 gRNA
hsa-mir-4445_109603397_D1	GGGGACTTTGAGAACGGATGTGG	hsa-mir-4445_109603897_D2	TGAAGCCACACAAAATGGTTTGG	232	pre-miRNA D1D2 gRNA
hsa-mir-4445_109603397_D1	TACCAAGTCTGTGCTCTCATGGG	hsa-mir-4445_109603897_D2	TGGTTAATCAGTTCAATGAAGGG	734	pre-miRNA D1D2 gRNA
hsa-mir-4449_52713247_D1	AGCTAGAGCAGTGACAATGCTGG	hsa-mir-4449_52713747_D2	GCTTCTCCACCAGTCGGAGGTGG	170	pre-miRNA D1D2 gRNA
hsa-mir-4449_52713247_D1	ATAGGAAAGTGCCTCTAATAAGG	hsa-mir-4449_52713747_D2	ACTCAACATGAAAGAGCTGAGGG	416	pre-miRNA D1D2 gRNA
hsa-mir-4449_52713247_D1	TGGCAACAGGGCAGTGTAGCAGG	hsa-mir-4449_52713747_D2	GCTGTAGAGAAGTGCCCTTAAGG	224	pre-miRNA D1D2 gRNA
hsa-mir-4454_163093928_D1	CTGCCCCAGGAAAGCAGAGAAGG	hsa-mir-4454_163094628_D2	CTGTAGACCATCACGGACTTTGG	449	pre-miRNA D1D2 gRNA
hsa-mir-4454_163093928_D1	CTTCTCTGCTTTCCTGGGGCAGG	hsa-mir-4454_163094628_D2	GAGTTACCCAAAGTCCGTGATGG	218	pre-miRNA D1D2 gRNA
hsa-mir-4454_163093928_D1	TTCTCTGCTTTCCTGGGGCAGGG	hsa-mir-4454_163094628_D2	AAAGTCCGTGATGGTCTACAGGG	383	pre-miRNA D1D2 gRNA
hsa-mir-4455_184938940_D1	GATATGCTTCACCAAGATAAAGG	hsa-mir-4455_184939440_D2	AAGCTTACATCATTCTTGTCTGG	508	pre-miRNA D1D2 gRNA
hsa-mir-4455_184938940_D1	TAGACCGTTCTCAACAACTGGGG	hsa-mir-4455_184939440_D2	ACAAATTGGATGAGGTGATGTGG	512	pre-miRNA D1D2 gRNA
hsa-mir-4455_184938940_D1	TGTTGAGAACGGTCTAGACTAGG	hsa-mir-4455_184939440_D2	TCTTCTGACTAGGGGACAGTAGG	164	pre-miRNA D1D2 gRNA
hsa-mir-4458_8461499_D1	ACTGCGGCTCTGGCAGGACTAGG	hsa-mir-4458_8461999_D2	CCTGACATGGTGGTTGTAAGAGG	425	pre-miRNA D1D2 gRNA
hsa-mir-4458_8461499_D1	GCTGCACCATCTGAGACACGGGG	hsa-mir-4458_8461999_D2	CTGAGTCTATTACAGTTGATAGG	257	pre-miRNA D1D2 gRNA
hsa-mir-4460_129397647_D1	ATTAAAGCTTTCCTCCTAGAAGG	hsa-mir-4460_129398147_D2	ATTCTAAGGACAGTGCCCTAAGG	347	pre-miRNA D1D2 gRNA
hsa-mir-4460_129397647_D1	GAAGAAATATTACCTTCCTTTGG	hsa-mir-4460_129398147_D2	CTCAAGGCTCATTTCGTAGCAGG	564	pre-miRNA D1D2 gRNA
hsa-mir-4460_129397647_D1	TTCTTAAACACCCCAAAGGAAGG	hsa-mir-4460_129398147_D2	ACTCAAGATCTTGTACCCTGAGG	485	pre-miRNA D1D2 gRNA
hsa-mir-4464_90313333_D1	CTTAAGGGACAGAGGGGTGTTGG	hsa-mir-4464_90313833_D2	GAAGGTTGGAGGTAGAGGTAAGG	304	pre-miRNA D1D2 gRNA
hsa-mir-4464_90313333_D1	GAGGTGTGCATATGGACCCTGGG	hsa-mir-4464_90313833_D2	GTTAGCTGAGGAGGACTCTAAGG	127	pre-miRNA D1D2 gRNA
hsa-mir-4464_90313333_D1	TCAGACACCTATTATAAACTGGG	hsa-mir-4464_90313833_D2	GGTATTGGAAAAGAATAGCTGGG	270	pre-miRNA D1D2 gRNA
hsa-mir-4465_140684383_D1	CAGTGTCATAATTATTTCACTGG	hsa-mir-4465_140684883_D2	TGAGCAGAAATGAATTATTGTGG	302	pre-miRNA D1D2 gRNA
hsa-mir-4465_140684383_D1	GACACTGACTGCTACAGTACAGG	hsa-mir-4465_140684883_D2	AATCTGTAAGACTACTATGATGG	265	pre-miRNA D1D2 gRNA
hsa-mir-4465_140684383_D1	TAACTACTATAATTTAAATAAGG	hsa-mir-4465_140684883_D2	TACACAGGAAATATCAACTTAGG	427	pre-miRNA D1D2 gRNA
hsa-mir-4472-1_142176918_D1	AGAACAGGCTGCTGCAGGTAGGG	hsa-mir-4472-1_142177418_D2	GCTCTGGAAGCAACTCCACTGGG	203	pre-miRNA D1D2 gRNA
hsa-mir-4472-1_142176918_D1	GAAGAGACAGCCGCTGTCACTGG	hsa-mir-4472-1_142177418_D2	GCACCTCCTCTCTGGAGGCCAGG	162	pre-miRNA D1D2 gRNA
hsa-mir-4472-1_142176918_D1	TAATCCCTCAGTCTTGGGCGTGG	hsa-mir-4472-1_142177418_D2	GTGGGACCCGCATGCCATGGGGG	248	pre-miRNA D1D2 gRNA
hsa-mir-4472-2_116428818_D1	CAGGAGAGGGGGCAAACCCCAGG	hsa-mir-4472-2_116429318_D2	TGATAAATGAAACTTTCCCAGGG	270	pre-miRNA D1D2 gRNA
hsa-mir-4472-2_116428818_D1	CCTCTCCTGGGCTTGGGGTCCGG	hsa-mir-4472-2_116429318_D2	CACAAGGCAATAGTGCACCATGG	260	pre-miRNA D1D2 gRNA
hsa-mir-4472-2_116428818_D1	GTTTGTCTATGTTCAAGCCTGGG	hsa-mir-4472-2_116429318_D2	CTGGGCTGGCAAGGACTCTTGGG	437	pre-miRNA D1D2 gRNA
hsa-mir-4478_122120667_D1	CCAGACGAGCTGGCAGCTCCAGG	hsa-mir-4478_122121167_D2	CCACTCCCAAGCCAAAATGCTGG	203	pre-miRNA D1D2 gRNA
hsa-mir-4478_122120667_D1	CCAGAGATCCTGGAGCCTGGAGG	hsa-mir-4478_122121167_D2	AAGCCACACTTTGTCAGACATGG	296	pre-miRNA D1D2 gRNA
hsa-mir-4478_122120667_D1	CTGGAGCTGCCAGCTCGTCTGGG	hsa-mir-4478_122121167_D2	GCCTCATCGAGTGGCACCTGTGG	72	pre-miRNA D1D2 gRNA
hsa-mir-4495_97939621_D1	CTCAGACAGCCATGTTGAGGAGG	hsa-mir-4495_97940121_D2	GTATCTCCCACAAAGATCTGAGG	279	pre-miRNA D1D2 gRNA
hsa-mir-4495_97939621_D1	GAGTAATTGGTCTTCATGCATGG	hsa-mir-4495_97940121_D2	GAGATGAGAGTGTACCAATGAGG	228	pre-miRNA D1D2 gRNA
hsa-mir-4500_87619240_D1	CACATTGTATTTGGTTGTGTTGG	hsa-mir-4500_87619740_D2	TGATTTCTATCAACAGTTCTTGG	685	pre-miRNA D1D2 gRNA
hsa-mir-4500_87619240_D1	GTGAGTCAGTTGCATCCTAAAGG	hsa-mir-4500_87619740_D2	ACGTGAAGCTTCTGAGAGTAAGG	582	pre-miRNA D1D2 gRNA
hsa-mir-4500_87619240_D1	TGATATGCTATTCTAAGATGAGG	hsa-mir-4500_87619740_D2	CCATTCACCTTACTTTGGCTAGG	481	pre-miRNA D1D2 gRNA
hsa-mir-4510_35927423_D1	TATATCCAGGTCTACGACTGTGG	hsa-mir-4510_35927923_D2	ATCTTCTCATGTTCTGCCACTGG	299	pre-miRNA D1D2 gRNA
hsa-mir-4510_35927423_D1	TCCAGGTCTACGACTGTGGATGG	hsa-mir-4510_35927923_D2	GACCAGACCAGCAGGTTCTGGGG	148	pre-miRNA D1D2 gRNA
hsa-mir-4510_35927423_D1	TGTTCCACACAGGGGGATTTTGG	hsa-mir-4510_35927923_D2	TATTCCAAAATGTAGGGATCAGG	407	pre-miRNA D1D2 gRNA
hsa-mir-4527_47381065_D1	AGCCACCCTTCTGAGCCGCCTGG	hsa-mir-4527_47381565_D2	CTGGAAGACTGAAAAATCCTTGG	166	pre-miRNA D1D2 gRNA
hsa-mir-4527_47381065_D1	TACCCATCCCAGAGCTGGGTAGG	hsa-mir-4527_47381565_D2	GTAGGACCCCTCTCTGTTGCTGG	521	pre-miRNA D1D2 gRNA
hsa-mir-4527_47381065_D1	TAGTATGGAGATGCCAGCATGGG	hsa-mir-4527_47381565_D2	ACAGTCACTTTGAGGCTAAGGGG	241	pre-miRNA D1D2 gRNA
hsa-mir-4532_57895944_D1	AATGAAGGGAAGCCAGCACCAGG	hsa-mir-4532_57896444_D2	TCGAAAATAGAATTTGGGTGGGG	436	pre-miRNA D1D2 gRNA
hsa-mir-4532_57895944_D1	GTGAGCTGGAGTCCGGCATATGG	hsa-mir-4532_57896444_D2	ACCAAGAAAACGTGATTCAAAGG	397	pre-miRNA D1D2 gRNA
hsa-mir-4532_57895944_D1	GTGGCGCTGTGATGGGCGGATGG	hsa-mir-4532_57896444_D2	GGGCACATAGCAGACAACCAAGG	350	pre-miRNA D1D2 gRNA
hsa-mir-4533_60478681_D1	CCCGAGAGGGTCCTGGCCTAAGG	hsa-mir-4533_60479181_D2	TGAGGTCAGGGTTGAGCTTGGGG	351	pre-miRNA D1D2 gRNA
hsa-mir-4533_60478681_D1	CCCTTAGGCCAGGACCCTCTCGG	hsa-mir-4533_60479181_D2	CCAAGCTCTATAGTCTCCTTGGG	785	pre-miRNA D1D2 gRNA
hsa-mir-4533_60478681_D1	CGTTTCCTCATTCGTGCAGCAGG	hsa-mir-4533_60479181_D2	GCCAGACCCACGCATGACTCTGG	285	pre-miRNA D1D2 gRNA
hsa-mir-4634_174752287_D1	GCCCACTCTTTGTAGCCCTGAGG	hsa-mir-4634_174752787_D2	AGACGATCCTTCACCCTCTTTGG	88	pre-miRNA D1D2 gRNA
hsa-mir-4634_174752287_D1	GGACTGTGAACCTGAACCTTGGG	hsa-mir-4634_174752787_D2	GTTCCCCGGCCCAGCACTAATGG	309	pre-miRNA D1D2 gRNA
hsa-mir-4634_174752287_D1	TATACAATCATGGCTGCATAAGG	hsa-mir-4634_174752787_D2	ACTGAAGTTTCCTGGATGATGGG	419	pre-miRNA D1D2 gRNA
hsa-mir-4643_91522237_D1	AGATGGGGAGTCAGCAGCAAAGG	hsa-mir-4643_91522737_D2	TTATAAATTCCTTGACTGTGAGG	696	pre-miRNA D1D2 gRNA
hsa-mir-4643_91522237_D1	GATAGGTAAAGTGAGTTAGATGG	hsa-mir-4643_91522737_D2	TGTGCAGAAACCTGGAAGCAAGG	227	pre-miRNA D1D2 gRNA
hsa-mir-4643_91522237_D1	GTAAATGAAGTGATAACATCAGG	hsa-mir-4643_91522737_D2	CTAAATTAGGATAGTGTATGAGG	486	pre-miRNA D1D2 gRNA
hsa-mir-4645_2854607_D1	CGATGTATGGTTTGACCCAGTGG	hsa-mir-4645_2855107_D2	CTTGTCTTAAACCAGTGGTGGGG	393	pre-miRNA D1D2 gRNA
hsa-mir-4645_2854607_D1	GTGAGTGTGGAGTGTAAACGTGG	hsa-mir-4645_2855107_D2	GCCTGCGTGAAACCTCTTTATGG	260	pre-miRNA D1D2 gRNA
hsa-mir-4645_2854607_D1	GTGGTTACCCTCCACTGCCCTGG	hsa-mir-4645_2855107_D2	AGTTACTAGTTAGTAATTGGTGG	381	pre-miRNA D1D2 gRNA
hsa-mir-466_31162287_D1	AAGATAGAGTTGTGTTTGGTTGG	hsa-mir-466_31162787_D2	TTGAAGTCTCCACCCTAAGGAGG	616	pre-miRNA D1D2 gRNA
hsa-mir-466_31162287_D1	GCTGTAGGAAATATCAGAATTGG	hsa-mir-466_31162787_D2	ATTCAGGGCCAACTAAAATAAGG	179	pre-miRNA D1D2 gRNA
hsa-mir-466_31162287_D1	TTACAAGATGGTAAATACTGAGG	hsa-mir-466_31162787_D2	ACCTTGAAGTCTCCACCCTAAGG	270	pre-miRNA D1D2 gRNA
hsa-mir-4662b_124822558_D1	AAATAAGACTCAGGTAGTATGGG	hsa-mir-4662b_124823058_D2	CAATTCCACAGAACTCGAGATGG	433	pre-miRNA D1D2 gRNA
hsa-mir-4662b_124822558_D1	CTTCGGGAAATGAATGGGATTGG	hsa-mir-4662b_124823058_D2	GGTGTGCCTTGGTAGGAGTGTGG	242	pre-miRNA D1D2 gRNA
hsa-mir-4662b_124822558_D1	GTTAACATCGGACATCCTTCGGG	hsa-mir-4662b_124823058_D2	GCCTTTCCCTGCCCATTTGTGGG	471	pre-miRNA D1D2 gRNA
hsa-mir-4679-2_hsa-mir-4679-1_89063911_D1	AGTAACTTAGAGGTCATTCAAGG	hsa-mir-4679-2_hsa-mir-4679-1_89064411_D2	TGGTTAAAAGTTATGGGATCTGG	1287	pre-miRNA D1D2 gRNA
hsa-mir-4679-2_hsa-mir-4679-1_89063911_D1	GAAACAAGTTGAGGTACATCTGG	hsa-mir-4679-2_hsa-mir-4679-1_89064411_D2	AAAAGTTATGGGATCTGGCCAGG	1184	pre-miRNA D1D2 gRNA
hsa-mir-4679-2_hsa-mir-4679-1_89063911_D1	TAAAAGTCTTGGACCAATCAAGG	hsa-mir-4679-2_hsa-mir-4679-1_89064411_D2	GCAGACAGGGAGAGCTTGCCAGG	1006	pre-miRNA D1D2 gRNA
hsa-mir-4682_119959092_D1	ACGCCCACAATGTCTCTTTATGG	hsa-mir-4682_119959592_D2	TACTCTATTAAGGAGGGGAGGGG	839	pre-miRNA D1D2 gRNA
hsa-mir-4682_119959092_D1	CTTCCATAAAGAGACATTGTGGG	hsa-mir-4682_119959592_D2	GTGTATATTTGGTGAAACTCTGG	258	pre-miRNA D1D2 gRNA
hsa-mir-4682_119959092_D1	TCTAGGATGGCAGAACATAAAGG	hsa-mir-4682_119959592_D2	GCGAATTGGTCTAAATTCAAAGG	339	pre-miRNA D1D2 gRNA
hsa-mir-4697_133899081_D1	AGGAATAGAATGGTGACATGTGG	hsa-mir-4697_133899581_D2	CCATCAGCGTCCTCGGAAAGTGG	210	pre-miRNA D1D2 gRNA
hsa-mir-4697_133899081_D1	CTTTGCTCCAAGTGCCTTAAGGG	hsa-mir-4697_133899581_D2	CCTGCAAGAAAGATCATTCAAGG	620	pre-miRNA D1D2 gRNA
hsa-mir-4697_133899081_D1	TTCAATGTCCATTCTGCTGTGGG	hsa-mir-4697_133899581_D2	GCTAGTATCCCAGACTGCCTGGG	422	pre-miRNA D1D2 gRNA
hsa-mir-4703_51553167_D1	GTGGGAAAAGAGGAGTCTTAGGG	hsa-mir-4703_51553667_D2	CTGGGCAAACCAATGATAGTGGG	286	pre-miRNA D1D2 gRNA
hsa-mir-4703_51553167_D1	TGGGTTCAGCAAAGCAGCTCAGG	hsa-mir-4703_51553667_D2	GACAGGTCAGGTTTGGTAAAGGG	134	pre-miRNA D1D2 gRNA
hsa-mir-4703_51553167_D1	TGGTACCTCAGAGGGTCCTGTGG	hsa-mir-4703_51553667_D2	TTACACATATCCTATAGCCACGG	519	pre-miRNA D1D2 gRNA
hsa-mir-4704_66218824_D1	TAAGGGCTCCAGCCTTCCAGAGG	hsa-mir-4704_66219324_D2	TTTGCACCTTGATGGAAGTAAGG	739	pre-miRNA D1D2 gRNA
hsa-mir-4704_66218824_D1	TACTGTCTATGAGCATAATGGGG	hsa-mir-4704_66219324_D2	ACAATCAAGCATTCAGTTTCTGG	424	pre-miRNA D1D2 gRNA
hsa-mir-4704_66218824_D1	TAGTGAACAACCAATCAAAGAGG	hsa-mir-4704_66219324_D2	GCTGTCTCTTAGTGTACTAGAGG	481	pre-miRNA D1D2 gRNA
hsa-mir-4708_65335683_D1	AGATAAAACCCCTGGCTTTATGG	hsa-mir-4708_65336183_D2	AAGTAGTGAGCAGGAGACTGTGG	308	pre-miRNA D1D2 gRNA
hsa-mir-4708_65335683_D1	GAACATAAGATCTAGGGGGTGGG	hsa-mir-4708_65336183_D2	GAAAGAAGTGGAACTAGGGTAGG	206	pre-miRNA D1D2 gRNA
hsa-mir-4708_65335683_D1	TTATTTGCTGACACTCATCTTGG	hsa-mir-4708_65336183_D2	CTGCACTTTGAAAAACTAGTAGG	602	pre-miRNA D1D2 gRNA
hsa-mir-4719_76869519_D1	AAGAATGGATATGGAATGTGAGG	hsa-mir-4719_76870019_D2	GCACAGGATACACTGGTGCCAGG	423	pre-miRNA D1D2 gRNA
hsa-mir-4719_76869519_D1	ACAATACTGATGTCTGGGATAGG	hsa-mir-4719_76870019_D2	CACAGGAATTTCATCTATGATGG	335	pre-miRNA D1D2 gRNA
hsa-mir-4719_76869519_D1	AGAATCAGCCTAAGGACTGAAGG	hsa-mir-4719_76870019_D2	AAAGAGCTATCCTACCCCAAAGG	618	pre-miRNA D1D2 gRNA
hsa-mir-4725_hsa-mir-365b_31576021_D1	AGCTCCAGGGTCACAGTAGAGGG	hsa-mir-4725_hsa-mir-365b_31576521_D2	CTTGCAGTGAAGGACAGGTGGGG	536	pre-miRNA D1D2 gRNA
hsa-mir-4725_hsa-mir-365b_31576021_D1	GAGATCCATGAAGTGAAATAAGG	hsa-mir-4725_hsa-mir-365b_31576521_D2	GAGGGCAGTAAGACATAGAGTGG	826	pre-miRNA D1D2 gRNA
hsa-mir-4725_hsa-mir-365b_31576021_D1	GCATGACTGTATCTGCAGGGTGG	hsa-mir-4725_hsa-mir-365b_31576521_D2	TCGCAACCTCCAACGGACAGGGG	1617	pre-miRNA D1D2 gRNA
hsa-mir-4770_6384463_D1	CCCAAAGCCACCTAGTAGAAGGG	hsa-mir-4770_6384963_D2	ATCACAATGTAGAAGAAGTCTGG	185	pre-miRNA D1D2 gRNA
hsa-mir-4770_6384463_D1	CCTCAAAACAGCGTTTGTCAAGG	hsa-mir-4770_6384963_D2	TGAGATTGCTGCCTTGCCCTTGG	348	pre-miRNA D1D2 gRNA
hsa-mir-4771-1_87195159_D1	AAAATAAACATGCATGGGGTTGG	hsa-mir-4771-1_87195859_D2	ATCCAAAACACCTCTCTCTTCGG	422	pre-miRNA D1D2 gRNA
hsa-mir-4771-1_87195159_D1	TGAAATGAAGATCTCAGTATTGG	hsa-mir-4771-1_87195859_D2	CTCTCTCTTCGGAAGCATTTTGG	444	pre-miRNA D1D2 gRNA
hsa-mir-4771-1_87195159_D1	TTGGATTATTTGAAGTGAACTGG	hsa-mir-4771-1_87195859_D2	TTCCGAAGAGAGAGGTGTTTTGG	439	pre-miRNA D1D2 gRNA
hsa-mir-4778_66358828_D1	AGTTCAACTCATATCACTAAGGG	hsa-mir-4778_66359328_D2	CAGGCTGCTAGACCATTTCGGGG	449	pre-miRNA D1D2 gRNA
hsa-mir-4778_66358828_D1	GACACCTAACAATAACTTATTGG	hsa-mir-4778_66359328_D2	AGTGTCAAACATATCAGTAACGG	340	pre-miRNA D1D2 gRNA
hsa-mir-4778_66358828_D1	TTCAACTCATATCACTAAGGGGG	hsa-mir-4778_66359328_D2	GTCAAGAGGGACTGGGAGCGAGG	283	pre-miRNA D1D2 gRNA
hsa-mir-4788_134438406_D1	GCAGGCATCCATTTAACTTCAGG	hsa-mir-4788_134438906_D2	AGAGCAGAGGGAAACTCAGTTGG	184	pre-miRNA D1D2 gRNA
hsa-mir-4788_134438406_D1	TTCTTAGCTATAGACAAAGGTGG	hsa-mir-4788_134438906_D2	CCCAGACTTGTGACTGCAACGGG	316	pre-miRNA D1D2 gRNA
hsa-mir-4788_134438406_D1	TTGTCTATAGCTAAGAATGGAGG	hsa-mir-4788_134438906_D2	GTGACTGCAACGGGAGATGTCGG	325	pre-miRNA D1D2 gRNA
hsa-mir-487a_101053025_D1	AACCCTCTCAATAGCCATTATGG	hsa-mir-487a_101053525_D2	TGTGTCCAGGAAGTCCTTAGAGG	606	pre-miRNA D1D2 gRNA
hsa-mir-487a_101053025_D1	CATGAGTTGATCAAATAACAAGG	hsa-mir-487a_101053525_D2	TATCTCCATGGAGCCTCCTAGGG	413	pre-miRNA D1D2 gRNA
hsa-mir-487a_101053025_D1	GGTCATTCCATAAATAGTGATGG	hsa-mir-487a_101053525_D2	CCCATGGGAAGACCTCCTATAGG	305	pre-miRNA D1D2 gRNA
hsa-mir-492_94835013_D1	AATTACGGTGTAATGGACAGGGG	hsa-mir-492_94835513_D2	ACAGTACTGTAAACAAGCAGGGG	405	pre-miRNA D1D2 gRNA
hsa-mir-492_94835013_D1	CTAATCCCCAGGCTCCTCTTGGG	hsa-mir-492_94835513_D2	GGCTGCTATAGCAGCACTAAAGG	178	pre-miRNA D1D2 gRNA
hsa-mir-492_94835013_D1	TCAGTCAAAAAGGTGACCCTGGG	hsa-mir-492_94835513_D2	ATACAGTACACTCTGGGATCTGG	365	pre-miRNA D1D2 gRNA
hsa-mir-493_100869648_D1	CCTCAGGGTCACCTCCCTTTAGG	hsa-mir-493_100870148_D2	CTGTGTGACACGAGTGCAGATGG	263	pre-miRNA D1D2 gRNA
hsa-mir-493_100869648_D1	CTCAGGGTCACCTCCCTTTAGGG	hsa-mir-493_100870148_D2	GAGAAATGGCTCCATGGAACAGG	159	pre-miRNA D1D2 gRNA
hsa-mir-493_100869648_D1	GAGTGTGCTCTAGTCCCTAAAGG	hsa-mir-493_100870148_D2	GCCCCATGGGACACTCACGAGGG	330	pre-miRNA D1D2 gRNA
hsa-mir-494_hsa-mir-1193_101030629_D1	CCCATACCTAGGATGGCTTGTGG	hsa-mir-494_hsa-mir-1193_101031129_D2	ATGGGTCACTGGGTCCTCTCTGG	1125	pre-miRNA D1D2 gRNA
hsa-mir-494_hsa-mir-1193_101030629_D1	GGAGGGAGACTGAGGATGAACGG	hsa-mir-494_hsa-mir-1193_101031129_D2	GTCCCTCCTCATGTATCCTCAGG	537	pre-miRNA D1D2 gRNA
hsa-mir-494_hsa-mir-1193_101030629_D1	GGTCCCAACTTCAGCCCTCAGGG	hsa-mir-494_hsa-mir-1193_101031129_D2	AACTCCTTAAGGCCAAGGCTGGG	648	pre-miRNA D1D2 gRNA
hsa-mir-495_101034336_D1	GAACTGGCACCTAGAAAGAGTGG	hsa-mir-495_101034836_D2	CAGCTCTCTGGGGTGAGTGATGG	448	pre-miRNA D1D2 gRNA
hsa-mir-495_101034336_D1	GGAGATGGGATTTCTCAGAGTGG	hsa-mir-495_101034836_D2	GAGCATACGCGTCATCCCCACGG	164	pre-miRNA D1D2 gRNA
hsa-mir-495_101034336_D1	TCAAGGAGCACATCTCTCAGAGG	hsa-mir-495_101034836_D2	TCAGGACATTCCATCAAGAAAGG	645	pre-miRNA D1D2 gRNA
hsa-mir-498_53674820_D1	GGAATATACATGGTCAGCCTGGG	hsa-mir-498_53675320_D2	GTTGACATGATCAAGCATAGTGG	254	pre-miRNA D1D2 gRNA
hsa-mir-498_53674820_D1	TATACATGGTCAGCCTGGGCAGG	hsa-mir-498_53675320_D2	CCCACAGGAAACAGGATAAATGG	251	pre-miRNA D1D2 gRNA
hsa-mir-498_53674820_D1	TATATATTGTCAGTCAGGCGTGG	hsa-mir-498_53675320_D2	GGTCCTTTAGAACCCTAGAAGGG	227	pre-miRNA D1D2 gRNA
hsa-mir-5007_55175048_D1	AAGCTGACATCAGCTATAATAGG	hsa-mir-5007_55175548_D2	TACAGAAAGGGCTTCATGGCAGG	175	pre-miRNA D1D2 gRNA
hsa-mir-5007_55175048_D1	TAGGAGAGAATCCCTGAAAATGG	hsa-mir-5007_55175548_D2	TTATACAATAGGTGACTTCCTGG	540	pre-miRNA D1D2 gRNA
hsa-mir-5007_55175048_D1	TCGAATCATTAGTTATCACTGGG	hsa-mir-5007_55175548_D2	CACAATGTTTCTAGTTCATCAGG	594	pre-miRNA D1D2 gRNA
hsa-mir-5011_67082186_D1	CGACCTAATTGCTCATTGAATGG	hsa-mir-5011_67082686_D2	CTTCCAGGTTTATCTGTGAATGG	755	pre-miRNA D1D2 gRNA
hsa-mir-5011_67082186_D1	CTGATGCAATACACAGTGCATGG	hsa-mir-5011_67082686_D2	GAAGCCATTTGTTGTGGATTAGG	190	pre-miRNA D1D2 gRNA
hsa-mir-5011_67082186_D1	TCACCATTCAATGAGCAATTAGG	hsa-mir-5011_67082686_D2	AGCATAATTAAACTGAGCTAAGG	515	pre-miRNA D1D2 gRNA
hsa-mir-503_hsa-mir-424_134547211_D1	AAAAACACTAGCAGTGAGTTAGG	hsa-mir-503_hsa-mir-424_134547711_D2	CCTAGAAAAAGCCGGCTCGGGGG	509	pre-miRNA D1D2 gRNA
hsa-mir-503_hsa-mir-424_134547211_D1	GTGATTGAGGATTTCAGAGTGGG	hsa-mir-503_hsa-mir-424_134547711_D2	CGAAACAGCATCGGTGTCAAAGG	669	pre-miRNA D1D2 gRNA
hsa-mir-503_hsa-mir-424_134547211_D1	TTAAGGAGTATGCGCAGTGCCGG	hsa-mir-503_hsa-mir-424_134547711_D2	TTGTCGCAATTTAGGGAATGGGG	825	pre-miRNA D1D2 gRNA
hsa-mir-5100_42998181_D1	CCACAGTGACATAAACTGTGGGG	hsa-mir-5100_42998681_D2	TGAAGCCTTAGTGTCTCTGCAGG	390	pre-miRNA D1D2 gRNA
hsa-mir-5100_42998181_D1	GAGAAAGGCTCCCTGAGCTGTGG	hsa-mir-5100_42998681_D2	GGTATGTATTGGGGATGTGCTGG	575	pre-miRNA D1D2 gRNA
hsa-mir-5100_42998181_D1	TGCATGAAGAGCCTGTACTTCGG	hsa-mir-5100_42998681_D2	GCAGCTTGAGTGTCTTAGTCAGG	218	pre-miRNA D1D2 gRNA
hsa-mir-512-2_53669554_D1	AAAAGAAAAATAGTGATCTCAGG	hsa-mir-512-2_53670254_D2	ACAATTGACATCCCCAAAACTGG	276	pre-miRNA D1D2 gRNA
hsa-mir-512-2_53669554_D1	AGAGTGCAATGGCACGATCTCGG	hsa-mir-512-2_53670254_D2	CTGAGGTCCTCAAAACTGAGGGG	397	pre-miRNA D1D2 gRNA
hsa-mir-512-2_53669554_D1	TTTCTTTTTATTTTCTGAGATGG	hsa-mir-512-2_53670254_D2	CATGGATGCACCCAGTGGACTGG	1116	pre-miRNA D1D2 gRNA
hsa-mir-514a-2_147282330_D1	AGAGTAGAGGTAAGTAACTTAGG	hsa-mir-514a-2_147285010_D2	AAGTTTACTTACCTCTACTCTGG	74	pre-miRNA D1D2 gRNA
hsa-mir-514a-2_147282330_D1	GAGGTAAGTAACTTAGGTAAAGG	hsa-mir-514a-2_147285010_D2	CTTATTCCCTGGCAATGAAGGGG	419	pre-miRNA D1D2 gRNA
hsa-mir-514a-2_147282330_D1	TAAGTTACTTACCTCTACTCTGG	hsa-mir-514a-2_147285010_D2	GAGTAGAGGTAAGTAAACTTAGG	99	pre-miRNA D1D2 gRNA
hsa-mir-514a-3_147285028_D1	AAGTTTACTTACCTCTACTCTGG	hsa-mir-514a-3_147285728_D2	CACTTTGCCAAATTTAAGAAAGG	735	pre-miRNA D1D2 gRNA
hsa-mir-514a-3_147285028_D1	GAGTAGAGGTAAGTAAACTTAGG	hsa-mir-514a-3_147285728_D2	CCTTATTCCCTGGCAATGAAGGG	375	pre-miRNA D1D2 gRNA
hsa-mir-514a-3_147285028_D1	GGTAAGTAAACTTAGGTAAAGGG	hsa-mir-514a-3_147285728_D2	ATGAATGTCATGCCATGGATTGG	157	pre-miRNA D1D2 gRNA
hsa-mir-515-1_hsa-mir-519e_53680523_D1	ACCAAACCCTGTTCTACACACGG	hsa-mir-515-1_hsa-mir-519e_53681023_D2	GGGGAGTCGTTGCCACGGTCTGG	284	pre-miRNA D1D2 gRNA
hsa-mir-515-1_hsa-mir-519e_53680523_D1	ATTAAAAATAACTCCTCACCGGG	hsa-mir-515-1_hsa-mir-519e_53681023_D2	AATGAGTATAAGCCTCTTCGGGG	701	pre-miRNA D1D2 gRNA
hsa-mir-515-1_hsa-mir-519e_53680523_D1	TCCGTGTGTAGAACAGGGTTTGG	hsa-mir-515-1_hsa-mir-519e_53681023_D2	TCCAGTTGAGGATAATGGGTTGG	406	pre-miRNA D1D2 gRNA
hsa-mir-515-2_53685591_D1	ACACAGGTACAGGTGAGGTGTGG	hsa-mir-515-2_53686091_D2	GAACTGGAGATGGCCCTGATAGG	117	pre-miRNA D1D2 gRNA
hsa-mir-515-2_53685591_D1	TAAAATGAGCAGAAACACACAGG	hsa-mir-515-2_53686091_D2	TGGAGTGACAGAGATCACCATGG	370	pre-miRNA D1D2 gRNA
hsa-mir-515-2_53685591_D1	TCATGTGAGCACATAGTATATGG	hsa-mir-515-2_53686091_D2	CAACAAAAAATCAATGGTGCTGG	424	pre-miRNA D1D2 gRNA
hsa-mir-516a-2_53761722_D1	ACACAAGTAAGAGTAGGGCACGG	hsa-mir-516a-2_53762222_D2	TCAAAAGTGTGATCAGCACATGG	512	pre-miRNA D1D2 gRNA
hsa-mir-516a-2_53761722_D1	GCTCAAGTACTCCTCAAACCTGG	hsa-mir-516a-2_53762222_D2	CCCCATGTAGTCCCAAAACTTGG	193	pre-miRNA D1D2 gRNA
hsa-mir-516a-2_53761722_D1	TATATTTGCACAAGAGGATTAGG	hsa-mir-516a-2_53762222_D2	TGAAGCAAGCACTTATGTGTAGG	319	pre-miRNA D1D2 gRNA
hsa-mir-5186_151566495_D1	ATTCCCAGCTCTCTGCCCTCCGG	hsa-mir-5186_151566995_D2	AAATTCTGGGACTCGTGCTAGGG	396	pre-miRNA D1D2 gRNA
hsa-mir-5186_151566495_D1	CTATCAGGAGGATGCTACCATGG	hsa-mir-5186_151566995_D2	ACTCTGTGTGAGCCGTCCCTAGG	498	pre-miRNA D1D2 gRNA
hsa-mir-5186_151566495_D1	GTGGCTGTTAACCTATTCAGAGG	hsa-mir-5186_151566995_D2	AAGTCAGTACTAATTGTCACAGG	454	pre-miRNA D1D2 gRNA
hsa-mir-518b_53703319_D1	CATTAAGAGAGTAAGTAGCCGGG	hsa-mir-518b_53703819_D2	ACTACGTAGCAAGAGCACAAAGG	174	pre-miRNA D1D2 gRNA
hsa-mir-518b_53703319_D1	TCATTAAGAGAGTAAGTAGCCGG	hsa-mir-518b_53703819_D2	CAGATACTAGGAAGAGGAGAGGG	250	pre-miRNA D1D2 gRNA
hsa-mir-518c_53709335_D1	CACTGGAACTCCACGGTGAGTGG	hsa-mir-518c_53709835_D2	GTTACTGCAAAGGCTAGGGTGGG	306	pre-miRNA D1D2 gRNA
hsa-mir-518c_53709335_D1	CCTCGCAAGTAGTTGGGCTCAGG	hsa-mir-518c_53709835_D2	TCCCCAACTCCCGGGTAACTGGG	462	pre-miRNA D1D2 gRNA
hsa-mir-518c_53709335_D1	CCTGAGCCCAACTACTTGCGAGG	hsa-mir-518c_53709835_D2	GGGTTGGTCACTTCAAATACAGG	263	pre-miRNA D1D2 gRNA
hsa-mir-518f_53700601_D1	CAGTATGTTATGTTCCATTTTGG	hsa-mir-518f_53701101_D2	ATGCCTGCAGATGCTAACTCAGG	752	pre-miRNA D1D2 gRNA
hsa-mir-518f_53700601_D1	TCTTGCAGACAAAACTCAGGAGG	hsa-mir-518f_53701101_D2	GTCATGCTGTGGCCCTCCAGAGG	81	pre-miRNA D1D2 gRNA
hsa-mir-518f_53700601_D1	TTCTCTTGCAGACAAAACTCAGG	hsa-mir-518f_53701101_D2	GCACTTCTACCTAGATCTCTTGG	336	pre-miRNA D1D2 gRNA
hsa-mir-5195_106851299_D1	CAGCAGAGGTGAAAAGACCCGGG	hsa-mir-5195_106853979_D2	ACAAGATATGAACCCACGTAGGG	250	pre-miRNA D1D2 gRNA
hsa-mir-5195_106851299_D1	CCACACAGGTGTCTTTGCCGAGG	hsa-mir-5195_106853979_D2	GACAAGATATGAACCCACGTAGG	99	pre-miRNA D1D2 gRNA
hsa-mir-5195_106851299_D1	CCTCGGCAAAGACACCTGTGTGG	hsa-mir-5195_106853979_D2	GGTTTAAAAATATTTCCAGGAGG	194	pre-miRNA D1D2 gRNA
hsa-mir-5197_143680471_D1	TGTGTATGAGTCAGTGATGTTGG	hsa-mir-5197_143680971_D2	ATGCAACGTAGGACATAGCTAGG	316	pre-miRNA D1D2 gRNA
hsa-mir-5197_143680471_D1	TTAGGATTAGGTTAGGGAGTGGG	hsa-mir-5197_143680971_D2	TTTGAAGAAATAAAGGTGGGAGG	740	pre-miRNA D1D2 gRNA
hsa-mir-5197_143680471_D1	TTATACGCAGCTAGAATGGTTGG	hsa-mir-5197_143680971_D2	CTTTGGGTGATACCACAGCATGG	329	pre-miRNA D1D2 gRNA
hsa-mir-519a-2_53762930_D1	CAAACGTAGCTGACATGGCCAGG	hsa-mir-519a-2_53763430_D2	ATAGGATAAAAGAACTCACTGGG	175	pre-miRNA D1D2 gRNA
hsa-mir-519a-2_53762930_D1	CATTTCAAACGTAGCTGACATGG	hsa-mir-519a-2_53763430_D2	AGCCCCTTCTAGGGCCCTAAAGG	330	pre-miRNA D1D2 gRNA
hsa-mir-519a-2_53762930_D1	CCCCATGTAGTCCCAAAACTTGG	hsa-mir-519a-2_53763430_D2	TCAAAAGTGTGATCAGCACATGG	225	pre-miRNA D1D2 gRNA
hsa-mir-519c_53687055_D1	CTCCACACATAAGAAATGAATGG	hsa-mir-519c_53687555_D2	ATGATAGCGGGGTTATGTTTTGG	637	pre-miRNA D1D2 gRNA
hsa-mir-519c_53687055_D1	TGTGTATACGACATGAGCGGTGG	hsa-mir-519c_53687555_D2	TGTTCATTTGAGTTCCAGTGCGG	573	pre-miRNA D1D2 gRNA
hsa-mir-519c_53687055_D1	TTGTGTGTATACGACATGAGCGG	hsa-mir-519c_53687555_D2	TCTGTTTGAGAACAAAACTCGGG	483	pre-miRNA D1D2 gRNA
hsa-mir-520a_53691465_D1	AGTTACTGCAGGGGCCGGGGCGG	hsa-mir-520a_53691965_D2	GTAACTGGCATTTAGATGCAAGG	157	pre-miRNA D1D2 gRNA
hsa-mir-520a_53691465_D1	ATTACCCACTCTCTTAATGAAGG	hsa-mir-520a_53691965_D2	GGGTTCACGTAGAATTGAAGGGG	184	pre-miRNA D1D2 gRNA
hsa-mir-520a_53691465_D1	GGTTCCTTCATTAAGAGAGTGGG	hsa-mir-520a_53691965_D2	ATATCCTGGCCACTGCACAAAGG	298	pre-miRNA D1D2 gRNA
hsa-mir-520b_53701787_D1	ATGCCTGCAGATGCTAACTCAGG	hsa-mir-520b_53702287_D2	GTGTAGGACCACATAAGCTGTGG	321	pre-miRNA D1D2 gRNA
hsa-mir-520b_53701787_D1	GCCTAGACAGTAGTCTATCCTGG	hsa-mir-520b_53702287_D2	CATTAAGAGAGTAAGTAGCCGGG	110	pre-miRNA D1D2 gRNA
hsa-mir-520b_53701787_D1	TCATGTGTCCAAAAATACAAAGG	hsa-mir-520b_53702287_D2	GCACTTCTACCTAGATCTCTTGG	532	pre-miRNA D1D2 gRNA
hsa-mir-520c_53708039_D1	ACCTTTAACCAAGAGAATTGAGG	hsa-mir-520c_53708539_D2	CACTGGAACTCCACGGTGAGTGG	651	pre-miRNA D1D2 gRNA
hsa-mir-520c_53708039_D1	TAACATTTGTACAGAAGTACGGG	hsa-mir-520c_53708539_D2	GGGTTGGTCACTTCAAATACAGG	200	pre-miRNA D1D2 gRNA
hsa-mir-520c_53708039_D1	TCCAGGATAGAGCACTGCCTAGG	hsa-mir-520c_53708539_D2	GTTACTGCAAAGGCTAGGGTGGG	342	pre-miRNA D1D2 gRNA
hsa-mir-520e_53676297_D1	TCAAAAAGACTGGATAGACTTGG	hsa-mir-520e_53676797_D2	CCAGCTACTAGGGTACGCATAGG	317	pre-miRNA D1D2 gRNA
hsa-mir-520e_53676297_D1	TGGGGACTGCAGAACAAGACTGG	hsa-mir-520e_53676797_D2	GGTCCTTTAGAACCCTAGAAGGG	139	pre-miRNA D1D2 gRNA
hsa-mir-520e_53676297_D1	TTGTTCTGCAGTCCCCAATGGGG	hsa-mir-520e_53676797_D2	CCCACAGGAAACAGGATAAATGG	422	pre-miRNA D1D2 gRNA
hsa-mir-520f_53682745_D1	AGTCGTTGCCACGGTCTGGGTGG	hsa-mir-520f_53683245_D2	TGCCAGAGAAGGCACTTAGGTGG	623	pre-miRNA D1D2 gRNA
hsa-mir-520f_53682745_D1	GGGGAGTCGTTGCCACGGTCTGG	hsa-mir-520f_53683245_D2	TTAACATATGCTGCCAGAGAAGG	418	pre-miRNA D1D2 gRNA
hsa-mir-520f_53682745_D1	TCCAGTTGAGGATAATGGGTTGG	hsa-mir-520f_53683245_D2	GTCACTTTGTGCAGGGGACGTGG	129	pre-miRNA D1D2 gRNA
hsa-mir-525_hsa-mir-523_53698971_D1	AAGAATATATAATGGCCGGGCGG	hsa-mir-525_hsa-mir-523_53699471_D2	TCTTGCAGACAAAACTCAGGAGG	165	pre-miRNA D1D2 gRNA
hsa-mir-525_hsa-mir-523_53698971_D1	AGAATATATAATGGCCGGGCGGG	hsa-mir-525_hsa-mir-523_53699471_D2	GTTTAGGTGGATGCTGATCTTGG	202	pre-miRNA D1D2 gRNA
hsa-mir-525_hsa-mir-523_53698971_D1	GAATATATAATGGCCGGGCGGGG	hsa-mir-525_hsa-mir-523_53699471_D2	ATAAGGTACATATGTCTATGAGG	428	pre-miRNA D1D2 gRNA
hsa-mir-526a-1_53706836_D1	AGGACTGTGCGCTCCTGTACTGG	hsa-mir-526a-1_53707336_D2	TATCAGGCTTGGATGACGGCAGG	573	pre-miRNA D1D2 gRNA
hsa-mir-526a-1_53706836_D1	CCATTTCGGATGCCCCCATGAGG	hsa-mir-526a-1_53707336_D2	TGCTTATCAGGCTTGGATGACGG	417	pre-miRNA D1D2 gRNA
hsa-mir-526a-1_53706836_D1	GGAGCGCACAGTCCTCATGGGGG	hsa-mir-526a-1_53707336_D2	TCCAGGATAGAGCACTGCCTAGG	288	pre-miRNA D1D2 gRNA
hsa-mir-526b_hsa-mir-519b_53695793_D1	GCTCTCTTCTTGATTGTGTATGG	hsa-mir-526b_hsa-mir-519b_53696293_D2	TAAGAGAAAGTGCATCCCTCTGG	1248	pre-miRNA D1D2 gRNA
hsa-mir-526b_hsa-mir-519b_53695793_D1	GTATGGGCTCACTTAAGGTCAGG	hsa-mir-526b_hsa-mir-519b_53696293_D2	GCATGCTTATAATTAAGACTTGG	671	pre-miRNA D1D2 gRNA
hsa-mir-526b_hsa-mir-519b_53695793_D1	TACTCCGTCCATCAGGCTGGAGG	hsa-mir-526b_hsa-mir-519b_53696293_D2	GCTGTCAAAGCACCAATATGTGG	798	pre-miRNA D1D2 gRNA
hsa-mir-541_hsa-mir-409_hsa-mir-412_hsa-mir-369_hsa-mir-410_hsa-mir-656_101067301_D1	CTTGGTACCAAAATGATCCGAGG	hsa-mir-541_hsa-mir-409_hsa-mir-412_hsa-mir-369_hsa-mir-410_hsa-mir-656_101067801_D2	GGCACGAGTCAGTTGGGTCTGGG	833	pre-miRNA D1D2 gRNA
hsa-mir-541_hsa-mir-409_hsa-mir-412_hsa-mir-369_hsa-mir-410_hsa-mir-656_101067301_D1	GATGAAAACACGTGGGGGATAGG	hsa-mir-541_hsa-mir-409_hsa-mir-412_hsa-mir-369_hsa-mir-410_hsa-mir-656_101067801_D2	CGGGCCCTTGCACTGGAGAAGGG	651	pre-miRNA D1D2 gRNA
hsa-mir-541_hsa-mir-409_hsa-mir-412_hsa-mir-369_hsa-mir-410_hsa-mir-656_101067301_D1	GGGATCCCCACTCCCATGCTAGG	hsa-mir-541_hsa-mir-409_hsa-mir-412_hsa-mir-369_hsa-mir-410_hsa-mir-656_101067801_D2	CATTTCCTTGTTGTTTCAGCGGG	1468	pre-miRNA D1D2 gRNA
hsa-mir-543_101032564_D1	ATGGGTCACTGGGTCCTCTCTGG	hsa-mir-543_101033064_D2	GGAGATGGGATTTCTCAGAGTGG	280	pre-miRNA D1D2 gRNA
hsa-mir-543_101032564_D1	TATCTTCAGTGTCCTATTTAAGG	hsa-mir-543_101033064_D2	TCCCGAAGACACTGCTGTCCGGG	590	pre-miRNA D1D2 gRNA
hsa-mir-543_101032564_D1	TTCAGTGTCCTATTTAAGGCAGG	hsa-mir-543_101033064_D2	TGTTCACTGCTCCCGATTTGGGG	369	pre-miRNA D1D2 gRNA
hsa-mir-545_hsa-mir-374a_74287857_D1	TAACAGCCTCATAGAGACATTGG	hsa-mir-545_hsa-mir-374a_74288357_D2	ACCAGTCCCTGAATGGATGGGGG	729	pre-miRNA D1D2 gRNA
hsa-mir-545_hsa-mir-374a_74287857_D1	TTTGTCTCTGACCAGCAAATAGG	hsa-mir-545_hsa-mir-374a_74288357_D2	GCAACTTACAAATAACATTCAGG	1031	pre-miRNA D1D2 gRNA
hsa-mir-548a-1_18572380_D1	ATAACTTAAAACAGGCAGAGTGG	hsa-mir-548a-1_18572880_D2	CAGCCTGAAATACATCTTGTTGG	432	pre-miRNA D1D2 gRNA
hsa-mir-548a-1_18572380_D1	CAGGGTTTGCATCCTACTTCTGG	hsa-mir-548a-1_18572880_D2	ACGGGAGCTGCCACCCCAGATGG	210	pre-miRNA D1D2 gRNA
hsa-mir-548a-1_18572380_D1	GCATGGAAGAGAAACCTTGAGGG	hsa-mir-548a-1_18572880_D2	GTTGGTTCATCATTCTCTATGGG	446	pre-miRNA D1D2 gRNA
hsa-mir-548a-2_135239756_D1	ACATGAAAGCACTTTCAAACTGG	hsa-mir-548a-2_135240256_D2	CAAAAATGATAGCCAGGCACAGG	319	pre-miRNA D1D2 gRNA
hsa-mir-548a-2_135239756_D1	TGGCTCTCATGGCTAAAACTAGG	hsa-mir-548a-2_135240256_D2	AAACCCTTGGTTCTTCCTCCTGG	523	pre-miRNA D1D2 gRNA
hsa-mir-548a-2_135239756_D1	TTGATCTCGACTGAAGAAAATGG	hsa-mir-548a-2_135240256_D2	TATACATCATAGCCAATAAGAGG	496	pre-miRNA D1D2 gRNA
hsa-mir-548ab_103524616_D1	TATCAATTTGCCTGGCCAGTTGG	hsa-mir-548ab_103525116_D2	CTCCTGCTTTACTGGGTCACAGG	443	pre-miRNA D1D2 gRNA
hsa-mir-548ab_103524616_D1	TGAAAGAAGTCCCCTTCTTCAGG	hsa-mir-548ab_103525116_D2	GACCGTATTCTGGTGACCCCTGG	191	pre-miRNA D1D2 gRNA
hsa-mir-548ab_103524616_D1	TGAAGATGGCTGTGGAATCATGG	hsa-mir-548ab_103525116_D2	GGGTTTGACGCAATAGCAGAGGG	361	pre-miRNA D1D2 gRNA
hsa-mir-548ad_35471986_D1	GCATGGATGTTAAGGTTATCAGG	hsa-mir-548ad_35472486_D2	AAAATTACCAGCCTCTCACCTGG	380	pre-miRNA D1D2 gRNA
hsa-mir-548ad_35471986_D1	TACAGAGTTGTGATGCACTGAGG	hsa-mir-548ad_35472486_D2	TAAAGTTCACTGATTTCTGGAGG	543	pre-miRNA D1D2 gRNA
hsa-mir-548ad_35471986_D1	TTCACTTTAGTCCAATTCATAGG	hsa-mir-548ad_35472486_D2	ATCCTCATTTGAAACTCCTTGGG	359	pre-miRNA D1D2 gRNA
hsa-mir-548ae-1_184379544_D1	CCACCTGTAAGAGAGGAAGATGG	hsa-mir-548ae-1_184380044_D2	TTCTGCTTACCCAAAGAAATAGG	274	pre-miRNA D1D2 gRNA
hsa-mir-548ae-1_184379544_D1	GAATACTATTCTGAGAGGAGGGG	hsa-mir-548ae-1_184380044_D2	AACCCACCTCCTGTGTCTGAAGG	338	pre-miRNA D1D2 gRNA
hsa-mir-548ae-1_184379544_D1	TCTTACAGGTGGGTTGGTCATGG	hsa-mir-548ae-1_184380044_D2	CATGAAATAGATGAGAGTCAAGG	592	pre-miRNA D1D2 gRNA
hsa-mir-548ae-2_58530609_D1	GGACTCAACTCATATGGGCATGG	hsa-mir-548ae-2_58531109_D2	ACCAATGTATCATTCACCATAGG	396	pre-miRNA D1D2 gRNA
hsa-mir-548ae-2_58530609_D1	TTCACATTACTTTCACCTAAAGG	hsa-mir-548ae-2_58531109_D2	ACCTCCTACCAGGCCTAATATGG	455	pre-miRNA D1D2 gRNA
hsa-mir-548ae-2_58530609_D1	TTTAGGTGAAAGTAATGTGAAGG	hsa-mir-548ae-2_58531109_D2	TGAGTCCCTTTGACCTTGGTGGG	422	pre-miRNA D1D2 gRNA
hsa-mir-548ag-1_60923184_D1	AATTCCACCCTTAACTATATTGG	hsa-mir-548ag-1_60923684_D2	AGGCAAATCTTTAGGAGAACAGG	341	pre-miRNA D1D2 gRNA
hsa-mir-548ag-1_60923184_D1	ATATACTTGCCTAGTGCTTGTGG	hsa-mir-548ag-1_60923684_D2	TTTCTGGAGCTTGACTCCCAGGG	819	pre-miRNA D1D2 gRNA
hsa-mir-548ag-1_60923184_D1	TCTGTGAATAAGTCACAATAAGG	hsa-mir-548ag-1_60923684_D2	CTCACAACCTCAATATATTATGG	268	pre-miRNA D1D2 gRNA
hsa-mir-548ag-2_60565125_D1	AAAAGGCTGGTGCTGTGTTCTGG	hsa-mir-548ag-2_60565625_D2	TGCTCAGACTACCAGCCAGGTGG	197	pre-miRNA D1D2 gRNA
hsa-mir-548ag-2_60565125_D1	GCAAGCAGGAAGACAAGGGCGGG	hsa-mir-548ag-2_60565625_D2	TTCTCCCTTCACTGAGATACAGG	316	pre-miRNA D1D2 gRNA
hsa-mir-548ag-2_60565125_D1	GCTTAGCAAGCAGGAAGACAAGG	hsa-mir-548ag-2_60565625_D2	AGAGGGCGTATCATAATCATAGG	278	pre-miRNA D1D2 gRNA
hsa-mir-548ai_99125196_D1	CCAGGGCACATTCTTAGTACAGG	hsa-mir-548ai_99125696_D2	ACTTTCCTTTGTCTAAAAACTGG	590	pre-miRNA D1D2 gRNA
hsa-mir-548ai_99125196_D1	CCTGGAATATTTAGTGATAAAGG	hsa-mir-548ai_99125696_D2	CACAGGTCTGGGTAGATAACTGG	359	pre-miRNA D1D2 gRNA
hsa-mir-548ai_99125196_D1	CCTGTACTAAGAATGTGCCCTGG	hsa-mir-548ai_99125696_D2	ACAACTTCAGTGAGTTAAAGTGG	311	pre-miRNA D1D2 gRNA
hsa-mir-548aj-1_132115763_D1	GATAAAGCATAAGAGTGTGAAGG	hsa-mir-548aj-1_132116263_D2	GATTCACCCTCAGCTTTGCACGG	207	pre-miRNA D1D2 gRNA
hsa-mir-548aj-1_132115763_D1	GCTAATGTCAAAGATTTGTGGGG	hsa-mir-548aj-1_132116263_D2	AGAAAACCAAGAGCTAAGTGAGG	235	pre-miRNA D1D2 gRNA
hsa-mir-548aj-1_132115763_D1	TGAGAGACTGTTGTATTTACTGG	hsa-mir-548aj-1_132116263_D2	AAAAATACGCTCTGCATGAATGG	539	pre-miRNA D1D2 gRNA
hsa-mir-548az_119325765_D1	CTACTGTATTGGGATTACACAGG	hsa-mir-548az_119326265_D2	CGATGCATGCCAAAAGAATAAGG	276	pre-miRNA D1D2 gRNA
hsa-mir-548az_119325765_D1	CTTTCAATTTAGATCAAAGGAGG	hsa-mir-548az_119326265_D2	AGATAACCAACTAGCTGTATTGG	447	pre-miRNA D1D2 gRNA
hsa-mir-548az_119325765_D1	TTAGCTGAATGTCTAGCCAAGGG	hsa-mir-548az_119326265_D2	TTTGTGAATTCAAGATTCCAGGG	656	pre-miRNA D1D2 gRNA
hsa-mir-548g_147345217_D1	CTAATCTTCTGATTTGGAGTTGG	hsa-mir-548g_147345717_D2	TTAGTCCAACCTAGTGATGATGG	356	pre-miRNA D1D2 gRNA
hsa-mir-548g_147345217_D1	TGGAGTAATCTAGGGAACTATGG	hsa-mir-548g_147345717_D2	TGCGTTGTACTATATTAGGATGG	400	pre-miRNA D1D2 gRNA
hsa-mir-548g_147345217_D1	TTGGAACAATATAGAAGCTATGG	hsa-mir-548g_147345717_D2	TAGAGTGTTGGCAATGGAACTGG	317	pre-miRNA D1D2 gRNA
hsa-mir-548h-4_27049463_D1	AAATGGCTAATTCCCCCCTCTGG	hsa-mir-548h-4_27049963_D2	TATTCCAAGCTAGAGGTTTCAGG	445	pre-miRNA D1D2 gRNA
hsa-mir-548h-4_27049463_D1	CACGATTTAACCAGAGAATGTGG	hsa-mir-548h-4_27049963_D2	TTCTGACTCCAGGCTCTTTGCGG	440	pre-miRNA D1D2 gRNA
hsa-mir-548h-4_27049463_D1	CTATGTTTGGAGCCTCAAAAAGG	hsa-mir-548h-4_27049963_D2	GCTCAACTGAGATTTACCATTGG	298	pre-miRNA D1D2 gRNA
hsa-mir-548h-5_131792731_D1	CAACCAGGTTGAGCTGCACCAGG	hsa-mir-548h-5_131793231_D2	ACTACAGATCCTACAGATTTGGG	436	pre-miRNA D1D2 gRNA
hsa-mir-548h-5_131792731_D1	CATCCTCTAACAGAACTACCTGG	hsa-mir-548h-5_131793231_D2	GTTTAACCCTAAAACAGAAGTGG	288	pre-miRNA D1D2 gRNA
hsa-mir-548h-5_131792731_D1	CTACCTGGTGCAGCTCAACCTGG	hsa-mir-548h-5_131793231_D2	AACTTCTAATCATACCCATCAGG	481	pre-miRNA D1D2 gRNA
hsa-mir-548i-4_84226328_D1	CCTATGTGCTATGATTTAAGAGG	hsa-mir-548i-4_84226828_D2	GTGTACATTGCTTAATCTGTGGG	364	pre-miRNA D1D2 gRNA
hsa-mir-548i-4_84226328_D1	CCTCTTAAATCATAGCACATAGG	hsa-mir-548i-4_84226828_D2	TGAAAAGATAGAGATTTGAGTGG	552	pre-miRNA D1D2 gRNA
hsa-mir-548i-4_84226328_D1	GATCAGCCCTTGGCCCTCCTCGG	hsa-mir-548i-4_84226828_D2	AGATTGCTAAGTGACACTGAAGG	296	pre-miRNA D1D2 gRNA
hsa-mir-548m_95063726_D1	AGCCAATCTCTCCAAGGTTTTGG	hsa-mir-548m_95064226_D2	ATTCTTCTGAAACGTACATGGGG	241	pre-miRNA D1D2 gRNA
hsa-mir-548m_95063726_D1	GAAAAATTAGACTCTAGCACTGG	hsa-mir-548m_95064226_D2	AGTTATAGATTCGTGAGTTCTGG	323	pre-miRNA D1D2 gRNA
hsa-mir-548m_95063726_D1	TTGGCTTCACAATACTGCCTAGG	hsa-mir-548m_95064226_D2	TAGAGGAGGACAGGTAACAACGG	474	pre-miRNA D1D2 gRNA
hsa-mir-548x-2_65966929_D1	CATCTCCACACAGTTCACCCAGG	hsa-mir-548x-2_65967429_D2	AGATAGGAGTCTAACACAGAAGG	201	pre-miRNA D1D2 gRNA
hsa-mir-548x-2_65966929_D1	GGTGAACTGTGTGGAGATGCAGG	hsa-mir-548x-2_65967429_D2	TCAACAGATTTCTACTGAGCAGG	210	pre-miRNA D1D2 gRNA
hsa-mir-548x-2_65966929_D1	TTCATCAAAGTTTCCCTCAATGG	hsa-mir-548x-2_65967429_D2	CTGAGTTTACTTTGGTTTATAGG	781	pre-miRNA D1D2 gRNA
hsa-mir-548x_18686664_D1	AAAATACCAATTAAGGCCTTTGG	hsa-mir-548x_18687164_D2	AAGGAAACTACCTGGGGACGGGG	133	pre-miRNA D1D2 gRNA
hsa-mir-548x_18686664_D1	TCCATCACTTGTTAGTCCAAAGG	hsa-mir-548x_18687164_D2	AGTGAAATGGGTCAATATCATGG	228	pre-miRNA D1D2 gRNA
hsa-mir-548x_18686664_D1	TGGCTAGTTACAATTTCTAGGGG	hsa-mir-548x_18687164_D2	TTGTATATGCTCTGATAATGTGG	407	pre-miRNA D1D2 gRNA
hsa-mir-551b_168552449_D1	ATAGACTATATCTGTTGAGCTGG	hsa-mir-551b_168552949_D2	CTCCTCCAGGAGGAGGTATAAGG	395	pre-miRNA D1D2 gRNA
hsa-mir-551b_168552449_D1	GATGTATGTTGTCATCCCTTAGG	hsa-mir-551b_168552949_D2	TAGTAACACTCAATAACTGTGGG	345	pre-miRNA D1D2 gRNA
hsa-mir-551b_168552449_D1	TTTCTCAACAAGAATTCTGAAGG	hsa-mir-551b_168552949_D2	GAGATATTAGCTTCCACAGTTGG	445	pre-miRNA D1D2 gRNA
hsa-mir-552_34670194_D1	AAACTGAGGACAATAATCTTGGG	hsa-mir-552_34670694_D2	ACTCTAGAGCCTGTGGGGCCAGG	581	pre-miRNA D1D2 gRNA
hsa-mir-552_34670194_D1	ATAAGATCAAGTGCTAGCAAAGG	hsa-mir-552_34670694_D2	AAACTGAGGGGGAGGGCTGAGGG	631	pre-miRNA D1D2 gRNA
hsa-mir-552_34670194_D1	GCACCTATATAAGTTCTCTAAGG	hsa-mir-552_34670694_D2	TACACAACTCAATACGAAAATGG	393	pre-miRNA D1D2 gRNA
hsa-mir-557_168376121_D1	CCCAGGCACAGCTGGGATTCTGG	hsa-mir-557_168376621_D2	ACTCATTCCTCACTAAACTGTGG	173	pre-miRNA D1D2 gRNA
hsa-mir-557_168376121_D1	CTGTGCCTGGGTCCCAAGTCCGG	hsa-mir-557_168376621_D2	GCTGGGGATCTTTCAGCATGAGG	445	pre-miRNA D1D2 gRNA
hsa-mir-557_168376121_D1	TGCCTGACTTCGGGAAAATGAGG	hsa-mir-557_168376621_D2	CAGCGGATACCTCACCTGCCAGG	444	pre-miRNA D1D2 gRNA
hsa-mir-5583-2_39677277_D1	CTAGGCCATATGATAACTATAGG	hsa-mir-5583-2_39677777_D2	GTGCAAAAAGGCAGCTGCCCTGG	251	pre-miRNA D1D2 gRNA
hsa-mir-5583-2_39677277_D1	CTTGTGTAAATACATAAGACAGG	hsa-mir-5583-2_39677777_D2	ATCATTCTAGACTCTGGGCCAGG	181	pre-miRNA D1D2 gRNA
hsa-mir-5583-2_39677277_D1	TACATAAGACAGGAATCTCTAGG	hsa-mir-5583-2_39677777_D2	ACTTCGCACCTATTGTCTACTGG	261	pre-miRNA D1D2 gRNA
hsa-mir-5589_10038913_D1	AAGGTGGTCTTTCCCGATGAGGG	hsa-mir-5589_10039413_D2	GTCTAGGCAATCTCTCAAGATGG	368	pre-miRNA D1D2 gRNA
hsa-mir-5589_10038913_D1	AGCCTCCTTTGCCACCCCTCGGG	hsa-mir-5589_10039413_D2	TAGAATACTGAGGGTGACCATGG	456	pre-miRNA D1D2 gRNA
hsa-mir-5589_10038913_D1	CTTGGGTGTACTTTGGTAGCTGG	hsa-mir-5589_10039413_D2	GAAACAAGCACCAGGTGCTATGG	257	pre-miRNA D1D2 gRNA
hsa-mir-5681a_hsa-mir-5681b_74549117_D1	ATGCACGCACCATGGGCCTTAGG	hsa-mir-5681a_hsa-mir-5681b_74549617_D2	TCAAGTTGCTGGTAGCTTCATGG	1763	pre-miRNA D1D2 gRNA
hsa-mir-5681a_hsa-mir-5681b_74549117_D1	GAAGTAAGAGGGTATCTCACAGG	hsa-mir-5681a_hsa-mir-5681b_74549617_D2	TTGCTGGAAGTAATGGGCTAAGG	1171	pre-miRNA D1D2 gRNA
hsa-mir-5681a_hsa-mir-5681b_74549117_D1	TCTAGAAAAACATAGGTATCGGG	hsa-mir-5681a_hsa-mir-5681b_74549617_D2	ATGGAAACCACTCAGCAAGCAGG	1120	pre-miRNA D1D2 gRNA
hsa-mir-5689_10440094_D1	ATCCTCAGCAAACTATCACAAGG	hsa-mir-5689_10440794_D2	CTCAACATTCTCTACTCTTTGGG	993	pre-miRNA D1D2 gRNA
hsa-mir-5689_10440094_D1	GTCCTTGTGATAGTTTGCTGAGG	hsa-mir-5689_10440794_D2	GAGGGGGATCTCTGGACTATGGG	173	pre-miRNA D1D2 gRNA
hsa-mir-5689_10440094_D1	TCCGGGGACTGTTGTGGGGTGGG	hsa-mir-5689_10440794_D2	TGAGGCTAAGCCTTGTGAAATGG	506	pre-miRNA D1D2 gRNA
hsa-mir-5692b_42951514_D1	CCCCGGGTGACATTAATTGATGG	hsa-mir-5692b_42952014_D2	ATTTCTCTTGTTATCGCAGTGGG	698	pre-miRNA D1D2 gRNA
hsa-mir-5692b_42951514_D1	TCCATCAATTAATGTCACCCGGG	hsa-mir-5692b_42952014_D2	ATTACAGCATGTGTACACCATGG	204	pre-miRNA D1D2 gRNA
hsa-mir-5692b_42951514_D1	TTCCATCAATTAATGTCACCCGG	hsa-mir-5692b_42952014_D2	TTACAGCATGTGTACACCATGGG	298	pre-miRNA D1D2 gRNA
hsa-mir-5692c-2_97964981_D1	AATGTTACTATTGTCACAGGGGG	hsa-mir-5692c-2_97965481_D2	ATATTACGAGTAATGACAGGCGG	249	pre-miRNA D1D2 gRNA
hsa-mir-5692c-2_97964981_D1	ATTAAAAGTAACAAGCCCTTAGG	hsa-mir-5692c-2_97965481_D2	GATATGACTTGAAATATCAGTGG	358	pre-miRNA D1D2 gRNA
hsa-mir-5692c-2_97964981_D1	GAATGTTACTATTGTCACAGGGG	hsa-mir-5692c-2_97965481_D2	GTCACACAGTATACACAAAAGGG	256	pre-miRNA D1D2 gRNA
hsa-mir-570_195699797_D1	AAAGAATTAAGTGAACTAGCAGG	hsa-mir-570_195702477_D2	GGTGCTCGATATTGGCCTTGAGG	607	pre-miRNA D1D2 gRNA
hsa-mir-570_195699797_D1	AGTGAACTAGCAGGCCCTTTGGG	hsa-mir-570_195702477_D2	TGTCTCCTTCGAGGTGCGATAGG	310	pre-miRNA D1D2 gRNA
hsa-mir-570_195699797_D1	CCTTCTACAGTACTTCCCAAAGG	hsa-mir-570_195702477_D2	TACTTCCTATCGCACCTCGAAGG	821	pre-miRNA D1D2 gRNA
hsa-mir-5701-1_20940633_D1	ACACCCAAAGTAGTGACACCTGG	hsa-mir-5701-1_20941333_D2	GGGCTGGGTTGGTGTGCTATCGG	299	pre-miRNA D1D2 gRNA
hsa-mir-5701-1_20940633_D1	ATTCCAGGTGTCACTACTTTGGG	hsa-mir-5701-1_20941333_D2	GCTGGGTTGGTGTGCTATCGGGG	217	pre-miRNA D1D2 gRNA
hsa-mir-5701-1_20940633_D1	TATTCCAGGTGTCACTACTTTGG	hsa-mir-5701-1_20941333_D2	GGCTGGGTTGGTGTGCTATCGGG	177	pre-miRNA D1D2 gRNA
hsa-mir-5702_226659293_D1	AGGCCTCATGGAAAGACGGTAGG	hsa-mir-5702_226659793_D2	CCTTCTCCCAAGACACAATGTGG	144	pre-miRNA D1D2 gRNA
hsa-mir-5702_226659293_D1	GGCTAGAGATATATGAGAGGAGG	hsa-mir-5702_226659793_D2	TGAACTGGTCATTTGGAGCAGGG	213	pre-miRNA D1D2 gRNA
hsa-mir-5702_226659293_D1	TGTGTCGGGCGGTGCCTGGTAGG	hsa-mir-5702_226659793_D2	GTTAGGAAGATTAAGGGGTGGGG	390	pre-miRNA D1D2 gRNA
hsa-mir-5708_80241973_D1	AGGCACAGGAAAATAGAAAATGG	hsa-mir-5708_80242473_D2	ATTCTTTCCCTGGCTGTCTTGGG	436	pre-miRNA D1D2 gRNA
hsa-mir-5708_80241973_D1	CATATCTTTCTGGACAGGCATGG	hsa-mir-5708_80242473_D2	AGAAATTCAGATGGTAGGTTGGG	452	pre-miRNA D1D2 gRNA
hsa-mir-5708_80241973_D1	TAGAAAATTACAACAGGCACAGG	hsa-mir-5708_80242473_D2	GGTAGCCAGGGAGCTAAAGGAGG	87	pre-miRNA D1D2 gRNA
hsa-mir-583_96079712_D1	ATAAGTCGTAGGCCAGTAGCAGG	hsa-mir-583_96080212_D2	TTCATGTTCCCTGAACAGAATGG	270	pre-miRNA D1D2 gRNA
hsa-mir-583_96079712_D1	ATAGGGCCATTTAAAAGAATAGG	hsa-mir-583_96080212_D2	CATAGAGCTCAGCATGGCATTGG	236	pre-miRNA D1D2 gRNA
hsa-mir-583_96079712_D1	TTAAGGCATATCCTCATCATAGG	hsa-mir-583_96080212_D2	TATCCTACCACATAACACAGGGG	533	pre-miRNA D1D2 gRNA
hsa-mir-588_126485213_D1	CCAAGCATTCAAAGAGTGTTGGG	hsa-mir-588_126485713_D2	TATTTCTATCTGCCCTATTAAGG	813	pre-miRNA D1D2 gRNA
hsa-mir-588_126485213_D1	CCCAACACTCTTTGAATGCTTGG	hsa-mir-588_126485713_D2	AACTCCAATGGTCAAAGATAAGG	236	pre-miRNA D1D2 gRNA
hsa-mir-588_126485213_D1	TCCAAGCATTCAAAGAGTGTTGG	hsa-mir-588_126485713_D2	GAAGGGTAGTTCAAAGGTGAGGG	239	pre-miRNA D1D2 gRNA
hsa-mir-6078_3991759_D1	ATTCCATGAAGAATCCCTGATGG	hsa-mir-6078_3992259_D2	CTTCTATGTTTACGCCACTGAGG	795	pre-miRNA D1D2 gRNA
hsa-mir-6078_3991759_D1	CTGCTCAGGCAGGGGATAGGAGG	hsa-mir-6078_3992259_D2	ATTCCTCCACATTGGCTGGCTGG	284	pre-miRNA D1D2 gRNA
hsa-mir-6078_3991759_D1	GCACCTCTTCAGGGAGGTGGAGG	hsa-mir-6078_3992259_D2	GAAGACAGAATGCTCGAACACGG	265	pre-miRNA D1D2 gRNA
hsa-mir-6082_171186792_D1	CTGGAAACTAATAGTTTCCCTGG	hsa-mir-6082_171187292_D2	ACCATAAGGTATTTATAGGGAGG	121	pre-miRNA D1D2 gRNA
hsa-mir-6082_171186792_D1	CTTTCTGTTGAAAGCTACTGAGG	hsa-mir-6082_171187292_D2	TAAACCCTGACAAAAAGAAAGGG	393	pre-miRNA D1D2 gRNA
hsa-mir-6082_171186792_D1	TTCTTAAGTCGCGAAATTTGTGG	hsa-mir-6082_171187292_D2	AAGGAGAAAACGTGAGACAATGG	690	pre-miRNA D1D2 gRNA
hsa-mir-6085_62343638_D1	TGTAAGGAAGTCATCCTGAATGG	hsa-mir-6085_62344138_D2	GGCAGGTTGGATCAGGCCCTGGG	225	pre-miRNA D1D2 gRNA
hsa-mir-6085_62343638_D1	TTCTATATTTCCTAGGAGATAGG	hsa-mir-6085_62344138_D2	CGCGCGCCTGAGTAGCAGGTGGG	347	pre-miRNA D1D2 gRNA
hsa-mir-6085_62343638_D1	TTGAACAGTAAGGCCAACCTTGG	hsa-mir-6085_62344138_D2	ACAGAACAGCTATCTCTAAAAGG	334	pre-miRNA D1D2 gRNA
hsa-mir-6087_109054890_D1	AGCCAATGGAAAACAAAAAAAGG	hsa-mir-6087_109057570_D2	CAGTTCTGATTTATCTACTTGGG	897	pre-miRNA D1D2 gRNA
hsa-mir-6087_109054890_D1	AGGAAGATCTACCAAGCCAATGG	hsa-mir-6087_109057570_D2	TCAGTTCTGATTTATCTACTTGG	429	pre-miRNA D1D2 gRNA
hsa-mir-6087_109054890_D1	TGCCTTTTTTTGTTTTCCATTGG	hsa-mir-6087_109057570_D2	ATCTCAAATACTACTCTTCAAGG	823	pre-miRNA D1D2 gRNA
hsa-mir-612_65445057_D1	AGGCACAGTCCTGCATGCTCTGG	hsa-mir-612_65445557_D2	TGGCCTTCCTGCACAAGGGCCGG	269	pre-miRNA D1D2 gRNA
hsa-mir-612_65445057_D1	CCTGCTCACTCTTTCACAGATGG	hsa-mir-612_65445557_D2	TTGGGGAGATGAGGTCCAAGGGG	493	pre-miRNA D1D2 gRNA
hsa-mir-612_65445057_D1	GGATATGCATGTGCCATGCTAGG	hsa-mir-612_65445557_D2	CTTTCGGCCCCTCTGTCTCCTGG	281	pre-miRNA D1D2 gRNA
hsa-mir-6130_23079892_D1	AATGCTCATGAAAACACCAATGG	hsa-mir-6130_23080392_D2	ATCCCGAATTACTAGAAGAAAGG	404	pre-miRNA D1D2 gRNA
hsa-mir-6130_23079892_D1	GATTTCAGCTTTGGCTATTTGGG	hsa-mir-6130_23080392_D2	GCTTGCAGTCTTTACTGTTGTGG	384	pre-miRNA D1D2 gRNA
hsa-mir-6130_23079892_D1	TACTGTTATGATTTCAGCTTTGG	hsa-mir-6130_23080392_D2	CAGTAATATAGTGGTTATTCAGG	706	pre-miRNA D1D2 gRNA
hsa-mir-6134_28496163_D1	CTAGCTAATTGACCAGAAATGGG	hsa-mir-6134_28496663_D2	ACATTTGCCCTAGACCTAGATGG	364	pre-miRNA D1D2 gRNA
hsa-mir-6134_28496163_D1	GGTGGACTACCTAGGGACCTTGG	hsa-mir-6134_28496663_D2	GCCCTAGACCTAGATGGAAGAGG	272	pre-miRNA D1D2 gRNA
hsa-mir-6134_28496163_D1	TTGGATATAGCACTAAGCATAGG	hsa-mir-6134_28496663_D2	GCTTCCTCTACAACTCACTTGGG	413	pre-miRNA D1D2 gRNA
hsa-mir-622_90231777_D1	CTTCAAGTCATGGCACACAGTGG	hsa-mir-622_90232277_D2	TTAGTTCTAGTCTAATAGCCAGG	516	pre-miRNA D1D2 gRNA
hsa-mir-622_90231777_D1	TAACTGAAGTTTAAAATGTATGG	hsa-mir-622_90232277_D2	TTGACTTTCCATTCTCAAGATGG	435	pre-miRNA D1D2 gRNA
hsa-mir-622_90231777_D1	TCAGAAAAATCTTCAAGTCATGG	hsa-mir-622_90232277_D2	GTGTATATTACCTGGCTGACTGG	327	pre-miRNA D1D2 gRNA
hsa-mir-646_60309067_D1	GAAGACCACCAGCATGTAGGGGG	hsa-mir-646_60309567_D2	AGGACGCAGACCTGAAGTCCAGG	132	pre-miRNA D1D2 gRNA
hsa-mir-646_60309067_D1	GTAGAAGACCACCAGCATGTAGG	hsa-mir-646_60309567_D2	AATGGAGACAGATGGCCCCGGGG	119	pre-miRNA D1D2 gRNA
hsa-mir-646_60309067_D1	TGGCTTTCCATCTGTGTAACTGG	hsa-mir-646_60309567_D2	GAACCAGAGACACAGCTAGCTGG	323	pre-miRNA D1D2 gRNA
hsa-mir-650_22823371_D1	CCACCACGCTCTAATGAAGATGG	hsa-mir-650_22823871_D2	AAAACATGAGACTGTGACACAGG	252	pre-miRNA D1D2 gRNA
hsa-mir-650_22823371_D1	CTGCTCGTGATTTCTCGTTCAGG	hsa-mir-650_22823871_D2	GACTTGGATGCACCTAGAATTGG	373	pre-miRNA D1D2 gRNA
hsa-mir-650_22823371_D1	GTGGAACAAGATGCAATTCCTGG	hsa-mir-650_22823871_D2	ATGCTCGATGTCCATGAGGAAGG	174	pre-miRNA D1D2 gRNA
hsa-mir-651_8127561_D1	ACAGCCTAGGTAAAAAGTAAGGG	hsa-mir-651_8128061_D2	AAAGACTCTGCTGTCAAGAATGG	330	pre-miRNA D1D2 gRNA
hsa-mir-651_8127561_D1	GATAACAACCTGCAACTCTCTGG	hsa-mir-651_8128061_D2	CATAATTGCGTTGAAGACTTAGG	436	pre-miRNA D1D2 gRNA
hsa-mir-651_8127561_D1	TCCTCTCATTATATTGTATCAGG	hsa-mir-651_8128061_D2	ATTACACTGTTGTGCAATCATGG	531	pre-miRNA D1D2 gRNA
hsa-mir-6511a-3_16369242_D1	GATGGTCCCCACAGCATCACGGG	hsa-mir-6511a-3_16371922_D2	AGTAGGTAATCAAAAGAACTGGG	278	pre-miRNA D1D2 gRNA
hsa-mir-6511a-3_16369242_D1	GGATGGTCCCCACAGCATCACGG	hsa-mir-6511a-3_16371922_D2	AAGTAGGTAATCAAAAGAACTGG	204	pre-miRNA D1D2 gRNA
hsa-mir-6511a-3_16369242_D1	TGCTGTGGGGACCATCCCTCAGG	hsa-mir-6511a-3_16371922_D2	ATTCCAATAAAGGAAAATGGAGG	200	pre-miRNA D1D2 gRNA
hsa-mir-663a_26208778_D1	CGAGTAAACCCACACACGACCGG	hsa-mir-663a_26209278_D2	GTGGTGCGTTGGGAAGGCATGGG	199	pre-miRNA D1D2 gRNA
hsa-mir-663a_26208778_D1	CTCTGAAGAAAAGAGGCGGGTGG	hsa-mir-663a_26209278_D2	CGCGGGCGGGACGAGAAGAAGGG	225	pre-miRNA D1D2 gRNA
hsa-mir-663a_26208778_D1	GAGAGACAGAGGCGGCAGGCCGG	hsa-mir-663a_26209278_D2	CGTTGGGAAGGCATGGGGTGCGG	308	pre-miRNA D1D2 gRNA
hsa-mir-670_43560253_D1	AAGCCTATGACTACACAGACGGG	hsa-mir-670_43560753_D2	AACCTAGAGAATGAAGACTATGG	194	pre-miRNA D1D2 gRNA
hsa-mir-670_43560253_D1	CCAGATGCTTCAAATGCAGAAGG	hsa-mir-670_43560753_D2	TTCAATTATTCGCTTGACGAAGG	518	pre-miRNA D1D2 gRNA
hsa-mir-670_43560253_D1	GCCTATGACTACACAGACGGGGG	hsa-mir-670_43560753_D2	GCAGTCTCCAAGTCTAGTAAAGG	126	pre-miRNA D1D2 gRNA
hsa-mir-6724-2_8249896_D1	GGGCCGGCCGAAAATGCTTCCGG	hsa-mir-6724-2_8250596_D2	GCTCGTGAGGGGGTTCTCGGGGG	289	pre-miRNA D1D2 gRNA
hsa-mir-6724-3_8388753_D1	AATGCTTCCGGCTCCCGCTCTGG	hsa-mir-6724-3_8389453_D2	GCCCGCACCCGCGACGCAGAAGG	315	pre-miRNA D1D2 gRNA
hsa-mir-6724-3_8388753_D1	GGCTCCCGCTCTGGAGACACGGG	hsa-mir-6724-3_8389453_D2	GTCCCAACCCGCTGGGACGCCGG	128	pre-miRNA D1D2 gRNA
hsa-mir-675_1997131_D1	GCAAAGGTGACATCTTCTCGGGG	hsa-mir-675_1999811_D2	AGATTATCTCAGCCAACACAAGG	526	pre-miRNA D1D2 gRNA
hsa-mir-675_1997131_D1	GGGGGCAGGAGAGTTAGCAAAGG	hsa-mir-675_1999811_D2	CCGCACCAGATCTTCAGGTCGGG	310	pre-miRNA D1D2 gRNA
hsa-mir-675_1997131_D1	TTGCTCTTTCTGCCTGGAACGGG	hsa-mir-675_1999811_D2	TGCTGTGGAATCTGTACATCTGG	414	pre-miRNA D1D2 gRNA
hsa-mir-6817_25456211_D1	ACTTTGCACCCCACAGACCTGGG	hsa-mir-6817_25456711_D2	CAAGTGGTCAAAGGCAGCATGGG	586	pre-miRNA D1D2 gRNA
hsa-mir-6817_25456211_D1	GAGTGTAACTGAGCAGTGATGGG	hsa-mir-6817_25456711_D2	TCATCTGTGTGGGTGCGGAGTGG	334	pre-miRNA D1D2 gRNA
hsa-mir-6817_25456211_D1	GTGTTCTCCAACCTTCCAGTAGG	hsa-mir-6817_25456711_D2	ACAAGTGGTCAAAGGCAGCATGG	581	pre-miRNA D1D2 gRNA
hsa-mir-6859-3_101973891_D1	GGTCGTTGGTAATGCCGGGCAGG	hsa-mir-6859-3_101974591_D2	GAGGGCTGAGGACCCTCTGGTGG	279	pre-miRNA D1D2 gRNA
hsa-mir-6859-3_101973891_D1	TAATGCCGGGCAGGTCAGGCAGG	hsa-mir-6859-3_101974591_D2	CAGGAGGGCTGAGGACCCTCTGG	166	pre-miRNA D1D2 gRNA
hsa-mir-6859-3_101973891_D1	TTGGTAATGCCGGGCAGGTCAGG	hsa-mir-6859-3_101974591_D2	GGCTGAGGACCCTCTGGTGGCGG	273	pre-miRNA D1D2 gRNA
hsa-mir-6859-4_17419_D1	CCTCTGGGGGACAGAACCCTTGG	hsa-mir-6859-4_18119_D2	GGGTTCAGTGGTCCGGGTTAGGG	216	pre-miRNA D1D2 gRNA
hsa-mir-6859-4_17419_D1	CTGGGGGACAGAACCCTTGGTGG	hsa-mir-6859-4_18119_D2	AGGGTTCAGTGGTCCGGGTTAGG	246	pre-miRNA D1D2 gRNA
hsa-mir-6859-4_17419_D1	GACAGAACCCTTGGTGGCCCCGG	hsa-mir-6859-4_18119_D2	GGTGTTAGGGTTCAGTGGTCCGG	271	pre-miRNA D1D2 gRNA
hsa-mir-7-3_4771279_D1	ACAGGCATGTGTCAACTCACGGG	hsa-mir-7-3_4771779_D2	TGAAAGACCTTGCATTCCCAGGG	650	pre-miRNA D1D2 gRNA
hsa-mir-7-3_4771279_D1	CAGGCATGTGTCAACTCACGGGG	hsa-mir-7-3_4771779_D2	ATTCATGGGCATGTCAGGGGAGG	453	pre-miRNA D1D2 gRNA
hsa-mir-7-3_4771279_D1	TCAATAAAAGTTCCAGAAGTGGG	hsa-mir-7-3_4771779_D2	CCTCCGCCTCCCTGCATGTCCGG	452	pre-miRNA D1D2 gRNA
hsa-mir-7153_11655441_D1	AGTTGCCTCCCAAACACAGATGG	hsa-mir-7153_11655941_D2	AAGAAGCTTAGCGGTGTGCAAGG	466	pre-miRNA D1D2 gRNA
hsa-mir-7153_11655441_D1	CGAGCTGGGAAAACACTCAGTGG	hsa-mir-7153_11655941_D2	TCAACAGACAGAGCTTGGTGTGG	406	pre-miRNA D1D2 gRNA
hsa-mir-7153_11655441_D1	GCGCTCTGGGGTTCGGAACGAGG	hsa-mir-7153_11655941_D2	GATGCGTCAGAATTCCTCACCGG	164	pre-miRNA D1D2 gRNA
hsa-mir-7154_45692276_D1	ACACATTATAGCGGTCCTAAGGG	hsa-mir-7154_45692776_D2	ACATTTGAGAAGCCTGATTCTGG	430	pre-miRNA D1D2 gRNA
hsa-mir-7154_45692276_D1	ACCCTCACAGTCAGATGATTTGG	hsa-mir-7154_45692776_D2	TGCTCAAGAGAAGTCACTCCAGG	438	pre-miRNA D1D2 gRNA
hsa-mir-7154_45692276_D1	CCCAAATCATCTGACTGTGAGGG	hsa-mir-7154_45692776_D2	ACCTTGGACTTGTGTGAAGATGG	478	pre-miRNA D1D2 gRNA
hsa-mir-7158_5975232_D1	AGGGACTCTACCCTTGTTCCTGG	hsa-mir-7158_5975732_D2	TCACTAGTCCTGTGCTAACGAGG	361	pre-miRNA D1D2 gRNA
hsa-mir-7158_5975232_D1	CGTCTGCTTGGGGGTGTTTGTGG	hsa-mir-7158_5975732_D2	GGGCAAACAGACTCTGTAAAAGG	379	pre-miRNA D1D2 gRNA
hsa-mir-7158_5975232_D1	CTGAGCAGCTTTATAAAGCCAGG	hsa-mir-7158_5975732_D2	ATGCAATGCTAATAACCACATGG	363	pre-miRNA D1D2 gRNA
hsa-mir-7159_33899700_D1	AACCATGTAATCAGTGAGAGAGG	hsa-mir-7159_33900200_D2	CATAACCCTACAAAAGGGCAAGG	299	pre-miRNA D1D2 gRNA
hsa-mir-7159_33899700_D1	CCATGTAATCAGTGAGAGAGGGG	hsa-mir-7159_33900200_D2	CTGCCCTGTACCACGAGGCGAGG	242	pre-miRNA D1D2 gRNA
hsa-mir-7159_33899700_D1	CCCCTCTCTCACTGATTACATGG	hsa-mir-7159_33900200_D2	CTGCAGAATAATATGTGTACTGG	758	pre-miRNA D1D2 gRNA
hsa-mir-759_52810640_D1	ATTACAAGGCTTCATGAAGGAGG	hsa-mir-759_52811140_D2	ACAACCTCCTCCTTCTCACAAGG	372	pre-miRNA D1D2 gRNA
hsa-mir-759_52810640_D1	CCTTACCCTAACCAATAAAAAGG	hsa-mir-759_52811140_D2	TATTCCCAAGGCCTTCCCCTTGG	627	pre-miRNA D1D2 gRNA
hsa-mir-759_52810640_D1	TGCCTGCAGAACTCAATTCAAGG	hsa-mir-759_52811140_D2	TTCACATGGCTCATGGACAAAGG	714	pre-miRNA D1D2 gRNA
hsa-mir-7641-1_104253151_D1	AGCAAGGCACATGGTAGTAGTGG	hsa-mir-7641-1_104253651_D2	TGGTGAAGCCGGACAATGAAGGG	358	pre-miRNA D1D2 gRNA
hsa-mir-7641-1_104253151_D1	AGGCTTTACAATGGAAACTATGG	hsa-mir-7641-1_104253651_D2	CATTCAGAACTCTGAAGAACAGG	406	pre-miRNA D1D2 gRNA
hsa-mir-7641-1_104253151_D1	AGTTTGACTAGAAGGTTAAAAGG	hsa-mir-7641-1_104253651_D2	TCGCTGGAATCTATCCTCCCGGG	272	pre-miRNA D1D2 gRNA
hsa-mir-7702_111271714_D1	AAACGCAACAGTGATCTAAATGG	hsa-mir-7702_111272214_D2	GCTGCCAGGGTTCCTGGAAATGG	454	pre-miRNA D1D2 gRNA
hsa-mir-7702_111271714_D1	TATATTTCTGGTACCCAGGATGG	hsa-mir-7702_111272214_D2	AGTAGTGGAGAACAGAATGCTGG	398	pre-miRNA D1D2 gRNA
hsa-mir-7977_176515651_D1	GCGAAGAAGCAGAAAGCACATGG	hsa-mir-7977_176516151_D2	AAGCTTTAGAAAACATTCAGTGG	228	pre-miRNA D1D2 gRNA
hsa-mir-7977_176515651_D1	TCACTGTTTGAGCATAAGTCAGG	hsa-mir-7977_176516151_D2	CATGCAGAAAGGATAAATTTAGG	207	pre-miRNA D1D2 gRNA
hsa-mir-7977_176515651_D1	TCTGAACGCATAGGTAAGACTGG	hsa-mir-7977_176516151_D2	TGATTAACTAGCTCTTGGGGTGG	309	pre-miRNA D1D2 gRNA
hsa-mir-8054_23419690_D1	GTATGGTATGAATGAAAAGCAGG	hsa-mir-8054_23420190_D2	GAGATAGTGAAGGGAAACTCAGG	173	pre-miRNA D1D2 gRNA
hsa-mir-8054_23419690_D1	TATGGAACAGGCTTACTGGGAGG	hsa-mir-8054_23420190_D2	CCCTTACTTTACTGACATAATGG	226	pre-miRNA D1D2 gRNA
hsa-mir-8056_173348036_D1	AGATGGGGATATTAAAAGGTGGG	hsa-mir-8056_173348536_D2	CTCTTCCACCTGGGAGGATACGG	491	pre-miRNA D1D2 gRNA
hsa-mir-8056_173348036_D1	GAGGGCCTGATCACTTTCCAAGG	hsa-mir-8056_173348536_D2	CACAAACACCGTATCCTCCCAGG	785	pre-miRNA D1D2 gRNA
hsa-mir-8056_173348036_D1	GGAACTTAACACCCAAGATGGGG	hsa-mir-8056_173348536_D2	AAACACCGTATCCTCCCAGGTGG	425	pre-miRNA D1D2 gRNA
hsa-mir-8067_62305234_D1	AACATCCTTCCTGGAACCCCAGG	hsa-mir-8067_62305734_D2	TAAATGATGACCCCAGAGGCAGG	390	pre-miRNA D1D2 gRNA
hsa-mir-8067_62305234_D1	AAGTTCTCAAAGAGGTGGGAGGG	hsa-mir-8067_62305734_D2	GCAGTGGCTGACAATGCCGCGGG	297	pre-miRNA D1D2 gRNA
hsa-mir-8067_62305234_D1	ACATCCTTCCTGGAACCCCAGGG	hsa-mir-8067_62305734_D2	CTAGCTTAACTCATGTACACTGG	602	pre-miRNA D1D2 gRNA
hsa-mir-8069-1_6859556_D1	ACAGTAAATCCCTTCCCATCTGG	hsa-mir-8069-1_6862236_D2	CATTGATCTACTATTGAGATTGG	245	pre-miRNA D1D2 gRNA
hsa-mir-8069-1_6859556_D1	CAGTAAATCCCTTCCCATCTGGG	hsa-mir-8069-1_6862236_D2	ATTGATCTACTATTGAGATTGGG	450	pre-miRNA D1D2 gRNA
hsa-mir-8069-1_6859556_D1	TCCTGTAATCCCAGATGGGAAGG	hsa-mir-8069-1_6862236_D2	GATATCTATTTAGGTCCATGTGG	336	pre-miRNA D1D2 gRNA
hsa-mir-8069-2_13724574_D1	ACAGTAAATCCCTGCCCATCTGG	hsa-mir-8069-2_13727254_D2	GATATCTATTTAGGTCCATGTGG	457	pre-miRNA D1D2 gRNA
hsa-mir-8069-2_13724574_D1	ATTACTCCTGTAATCCCAGATGG	hsa-mir-8069-2_13727254_D2	ATTGATCTACTATTGAGATTGGG	521	pre-miRNA D1D2 gRNA
hsa-mir-8069-2_13724574_D1	CAGTAAATCCCTGCCCATCTGGG	hsa-mir-8069-2_13727254_D2	CATTGATCTACTATTGAGATTGG	425	pre-miRNA D1D2 gRNA
hsa-mir-8070_11783722_D1	ACGAACACATGTATGCCTCTTGG	hsa-mir-8070_11784222_D2	CTCAGTGATCTGCAGATGGCAGG	249	pre-miRNA D1D2 gRNA
hsa-mir-8070_11783722_D1	ACGAGGTGGGAAGCACAGGCTGG	hsa-mir-8070_11784222_D2	TGACCAGTGAGATACCTTGGCGG	261	pre-miRNA D1D2 gRNA
hsa-mir-8070_11783722_D1	CTGGTTCCTGGCACTGCACGAGG	hsa-mir-8070_11784222_D2	ACTGTTCCAGAGTGGTCAGCAGG	180	pre-miRNA D1D2 gRNA
hsa-mir-8081_106601522_D1	GCAGCTCATTTCTTGAGAGATGG	hsa-mir-8081_106602022_D2	GAACCTGAAGAATAAGACTCTGG	216	pre-miRNA D1D2 gRNA
hsa-mir-8081_106601522_D1	GTTGAAGCACAGTCTCAAGTTGG	hsa-mir-8081_106602022_D2	AAAGGCTGAAGGCTGGGATGTGG	221	pre-miRNA D1D2 gRNA
hsa-mir-8081_106601522_D1	TCACTATTCTTGCTAGAATCTGG	hsa-mir-8081_106602022_D2	ACAAAGCCAAAGGCAGGACAAGG	206	pre-miRNA D1D2 gRNA
hsa-mir-8084_93030339_D1	AACTAGAGCCAATGGGGAGAGGG	hsa-mir-8084_93030839_D2	TAGAACCATGCTTATCACGATGG	407	pre-miRNA D1D2 gRNA
hsa-mir-8084_93030339_D1	AAGTAGAATGGTGTACTTGTTGG	hsa-mir-8084_93030839_D2	GCTATTGAAAAACTGCTGCTAGG	365	pre-miRNA D1D2 gRNA
hsa-mir-8084_93030339_D1	CATTACTTCCCTCTCCCCATTGG	hsa-mir-8084_93030839_D2	TTTCTCTTTAGAGAAGAATCAGG	695	pre-miRNA D1D2 gRNA
hsa-mir-873_28889455_D1	CAAAGACTAACACCTGGTCTTGG	hsa-mir-873_28889955_D2	ACTTGTATGGCAGAGGAGTTTGG	217	pre-miRNA D1D2 gRNA
hsa-mir-873_28889455_D1	CTCTAACGTTCTAAGAAGACAGG	hsa-mir-873_28889955_D2	TTTCAGGATTATAATGGGTTAGG	695	pre-miRNA D1D2 gRNA
hsa-mir-873_28889455_D1	GACAGGCTCAGTTCTTGACCAGG	hsa-mir-873_28889955_D2	ATTTCTGCCAATTCCTAGATAGG	328	pre-miRNA D1D2 gRNA
hsa-mir-876_28864206_D1	CTCATGAACATAAGAGTCCTAGG	hsa-mir-876_28864706_D2	TAGTATGCCTGAATTTCACTGGG	333	pre-miRNA D1D2 gRNA
hsa-mir-876_28864206_D1	CTGACAGTGGTGAACTGCCTAGG	hsa-mir-876_28864706_D2	GATTACAGATGTCTTCTCTAAGG	288	pre-miRNA D1D2 gRNA
hsa-mir-876_28864206_D1	TATCAGAGGAAAAAACACTCAGG	hsa-mir-876_28864706_D2	GGGCTAATGGAGACATGGAGAGG	223	pre-miRNA D1D2 gRNA
hsa-mir-890_hsa-mir-888_145995360_D1	AAGGAAGCATGCAAGTTGAAGGG	hsa-mir-890_hsa-mir-888_145995860_D2	CATGACAGTTGGTGGGCAGTGGG	930	pre-miRNA D1D2 gRNA
hsa-mir-890_hsa-mir-888_145995360_D1	GCAATGAGCTGGGTATTCTTTGG	hsa-mir-890_hsa-mir-888_145995860_D2	CAGTGGGATGAGCATTCTCTAGG	1026	pre-miRNA D1D2 gRNA
hsa-mir-890_hsa-mir-888_145995360_D1	GGGGAGTGGTGAAAGCTGTAGGG	hsa-mir-890_hsa-mir-888_145995860_D2	GGGAATGATAAAACCTGCAGGGG	731	pre-miRNA D1D2 gRNA
hsa-mir-891a_146028372_D1	ACTTTCCAAGAAAACCAAGTTGG	hsa-mir-891a_146028872_D2	ACGTCCACCAATCCAGGGTCTGG	464	pre-miRNA D1D2 gRNA
hsa-mir-891a_146028372_D1	GACATTATCTTATGTATGCATGG	hsa-mir-891a_146028872_D2	TACACCAGACCCTGGATTGGTGG	199	pre-miRNA D1D2 gRNA
hsa-mir-891a_146028372_D1	GTTACTTCTAATTGTACAACTGG	hsa-mir-891a_146028872_D2	GAAGGAGGTGATGTACCCAGAGG	418	pre-miRNA D1D2 gRNA
hsa-mir-891b_146001631_D1	ATTTCGTGTATATGTGCTTTTGG	hsa-mir-891b_146002131_D2	GCTCAACCTGGTGGTATCCTGGG	604	pre-miRNA D1D2 gRNA
hsa-mir-891b_146001631_D1	CATAAAACTCATGATGTGATAGG	hsa-mir-891b_146002131_D2	TAACCATAATTGGGGAACCTAGG	318	pre-miRNA D1D2 gRNA
hsa-mir-891b_146001631_D1	GAACTAGAAATGAACAATACAGG	hsa-mir-891b_146002131_D2	CTGGTAAGATCATTGGGATTTGG	257	pre-miRNA D1D2 gRNA
hsa-mir-892a_hsa-mir-892b_145997774_D1	AGGTTGTAAGACAATATGTGGGG	hsa-mir-892a_hsa-mir-892b_145998274_D2	CATCAGAATTATCAAGATCTCGG	809	pre-miRNA D1D2 gRNA
hsa-mir-892a_hsa-mir-892b_145997774_D1	CCTCTGATTCAGATTATTTCAGG	hsa-mir-892a_hsa-mir-892b_145998274_D2	AACACTAGATTAGTAAGGTTGGG	698	pre-miRNA D1D2 gRNA
hsa-mir-892a_hsa-mir-892b_145997774_D1	CCTGAAATAATCTGAATCAGAGG	hsa-mir-892a_hsa-mir-892b_145998274_D2	CTTGCACAGAAATGGTGAGTGGG	484	pre-miRNA D1D2 gRNA
hsa-mir-892c_145993326_D1	ATCTTGCTTTCTCCTGGTCTTGG	hsa-mir-892c_145993826_D2	GTAGAGTTGCAAGAGCCTTCAGG	149	pre-miRNA D1D2 gRNA
hsa-mir-892c_145993326_D1	CCTGGGTGATCGCCAAGACCAGG	hsa-mir-892c_145993826_D2	CTTGCAACTCTACACTATCATGG	326	pre-miRNA D1D2 gRNA
hsa-mir-892c_145993326_D1	GCAGTGCCCTACTCCAAAAGGGG	hsa-mir-892c_145993826_D2	CACAGCATGTCTGATAGCGGAGG	469	pre-miRNA D1D2 gRNA
hsa-mir-9-2_88667439_D1	AGAAAAGGGCCATCATTGGAGGG	hsa-mir-9-2_88667939_D2	ATAAAAGCATTTCAGATCTGGGG	621	pre-miRNA D1D2 gRNA
hsa-mir-9-2_88667439_D1	GATCTACACTAGCACGGAGGAGG	hsa-mir-9-2_88667939_D2	ATATGCCAGACATGGGGACCAGG	167	pre-miRNA D1D2 gRNA
hsa-mir-9-2_88667439_D1	GGAAGATCCTCGATTTCACAGGG	hsa-mir-9-2_88667939_D2	TTTGCAAATTCACACAGATATGG	565	pre-miRNA D1D2 gRNA
hsa-mir-9-3_89368606_D1	AGCGCCATTAGCATACGGCTGGG	hsa-mir-9-3_89369106_D2	TAGGGGCAGGCATTCGTACCAGG	285	pre-miRNA D1D2 gRNA
hsa-mir-9-3_89368606_D1	CCCAACTTCCCGCGAGGTTAAGG	hsa-mir-9-3_89369106_D2	AGTGGCTGTAGACCAAGGAAGGG	475	pre-miRNA D1D2 gRNA
hsa-mir-9-3_89368606_D1	GAAGCGGAGCAGAACTGGCGGGG	hsa-mir-9-3_89369106_D2	TGAATGCTAACACACTCACAGGG	291	pre-miRNA D1D2 gRNA
hsa-mir-924_39622675_D1	CAGCTATGGTTGCCCTTCACGGG	hsa-mir-924_39623175_D2	CTGCAAGCCAATATGCAAACAGG	265	pre-miRNA D1D2 gRNA
hsa-mir-924_39622675_D1	CCATAGCTGGTGCCAGGAAATGG	hsa-mir-924_39623175_D2	TAAGACGAAATGCAGATATCAGG	411	pre-miRNA D1D2 gRNA
hsa-mir-924_39622675_D1	GAGTCACATTGTAAAACTTGGGG	hsa-mir-924_39623175_D2	ATTCAGATAGAAACTGAGAGTGG	221	pre-miRNA D1D2 gRNA
hsa-mir-99a_hsa-let-7c_16540411_D1	CATTATGAGTAAGGCATTGGAGG	hsa-mir-99a_hsa-let-7c_16540911_D2	AGAGGGCTTATGTTCAGCTATGG	787	pre-miRNA D1D2 gRNA
hsa-mir-99a_hsa-let-7c_16540411_D1	GCTCATTATGAGTAAGGCATTGG	hsa-mir-99a_hsa-let-7c_16540911_D2	CAAGTAAGATGTGCAGTTTAAGG	794	pre-miRNA D1D2 gRNA
hsa-mir-99a_hsa-let-7c_16540411_D1	TAGAAACTCATCACAGAGTGAGG	hsa-mir-99a_hsa-let-7c_16540911_D2	TAGAAGCCAAATCTATTGATGGG	673	pre-miRNA D1D2 gRNA
hsa-mir-301b_hsa-mir-130b_21653885_D1	CATTGCCCCTGTTCCTCCCACGG	hsa-mir-301b_hsa-mir-130b_21654385_D2	TACTGGAATGACATGATGGGAGG	1892	pre-miRNA D1D2 gRNA
hsa-mir-301b_hsa-mir-130b_21653885_D1	TACTATGTGAGATGGATGGGTGG	hsa-mir-301b_hsa-mir-130b_21654385_D2	AAGTGTGAAGCATGGGTTACTGG	1207	pre-miRNA D1D2 gRNA
hsa-mir-301b_hsa-mir-130b_21653885_D1	TCAAGGAACCCCAAGGGATCAGG	hsa-mir-301b_hsa-mir-130b_21654385_D2	GGTTACTGGAATGACATGATGGG	395	pre-miRNA D1D2 gRNA
ACVR1B_51975264_1	ATTGAAAATGGAAACCATGCAGG	ACVR1B_51976326_2	CTCCAAAGACAAGACGCTCCAGG	301	unselect
ACVR1B_51975264_1	ATCTGTCTCACACGTGTAGTTGG	ACVR1B_51976326_2	CTTCCATGTCCAGTCTCTGGCGG	428	unselect
ACVR1B_51975264_1	CTTCTACTGCCTGAGCTCGGAGG	ACVR1B_51976326_2	TCCACCGGGCCCCACATGGACGG	399	unselect
EP300_41092609_1	CGAGGAAAACCAGAATCCTCAGG	EP300_41117186_2	CATCCCTGTGTTCATTCCCATGG	310	unselect
EP300_41092609_1	GGCTCTAGAGGCGCAGTCCCCGG	EP300_41117186_2	ATGAACGGTTCAATTGGAGCAGG	226	unselect
EPOR_11377204_1	CCTCTGACTCATCCCATGGATGG	EPOR_11378690_2	AGCCCAGAGAGCGAGTTTGAAGG	327	unselect
EPOR_11377204_1	CACCAGGCTGCAGATGATCAGGG	EPOR_11378690_2	CTGAAGCAGAAGATCTGGCCTGG	321	unselect
EPOR_11377204_1	AGGGCAGCAATGACCCTCAATGG	EPOR_11378690_2	CTCTCTGGGCTCGGGATGCCAGG	311	unselect
EPO_100720799_1	CGCCGAGCTTCCCGGGATGAGGG	EPO_100721557_2	GAGGTACCTCTTGGAGGCCAAGG	259	unselect
EPO_100720799_1	GGCCCTCATCCCGGGAAGCTCGG	EPO_100721557_2	CCTGGAGAGGTACCTCTTGGAGG	249	unselect
EPO_100720799_1	CCTCATCCCGGGAAGCTCGGCGG	EPO_100721557_2	GAGGGAGCGACAGCAGGGACAGG	245	unselect
FLI1_128758114_1	CTCCGTACGCTGAGTCAAAGAGG	FLI1_128781957_2	TTCTTTGACACTCAATCGTGAGG	418	unselect
FLI1_128758114_1	AGGCAGTCATGTCGGCCTTGGGG	FLI1_128781957_2	ACTCAATCGTGAGGATTGGTCGG	407	unselect
FLI1_128758114_1	AGCGGCAGCCCATCTCCCCAAGG	FLI1_128781957_2	TCGTGAGGATTGGTCGGTGTGGG	297	unselect
FOXO3_108561085_1	GACAGAGTGAGCCGTTTGTCCGG	FOXO3_108663454_2	CAGCCCATCATTCAGATTCATGG	239	unselect
FOXO3_108561085_1	TCCACTTCGAGCGGAGAGAGCGG	FOXO3_108663454_2	CCACGGCTGACTGATATGGCAGG	347	unselect
FOXO3_108561085_1	CCACTTCGAGCGGAGAGAGCGGG	FOXO3_108663454_2	CCTGCCATATCAGTCAGCCGTGG	211	unselect
GFI1_92473044_1	AGTAAAGAAGTTGCACTGAGGGG	GFI1_92478587_2	AGCTTTGACTGTAAGATCTGTGG	307	unselect
GFI1_92473044_1	CCCCCTACAGACTAAAACAAAGG	GFI1_92478587_2	CCCTACCCCTGTCAGTACTGTGG	637	unselect
GFI1_92473044_1	GTGGATTCTATTTGTTTCCCAGG	GFI1_92478587_2	CCTCTTGCCACAGTACTGACAGG	394	unselect
HIF1A_61720381_1	AGATGCGAACTCACATTATGTGG	HIF1A_61721508_2	GTTATGGTTCTCACAGATGATGG	460	unselect
HIF1A_61720381_1	TTCTTTACTTCGCCGAGATCTGG	HIF1A_61721508_2	AACCATAACAAAACCATCCAAGG	410	unselect
HIF1A_61720381_1	CCATCAGCTATTTGCGTGTGAGG	HIF1A_61721508_2	GATAATGTGAACAAATACATGGG	262	unselect
HIPK2_139561569_1	GACGTCGCATCCCAGGCCTCTGG	HIPK2_139575127_2	GGTCACGTTGCTGGAGGACTTGG	176	unselect
HIPK2_139561569_1	CCGCACAACAGCCCCAGCCACGG	HIPK2_139575127_2	CCGCTGCTGCCGGTAGGTGATGG	277	unselect
HIPK2_139561569_1	GTGGCTCTGGGCAGTTTCCTTGG	HIPK2_139575127_2	TGGACTTGTAGGAGGACGAGTGG	363	unselect
IKZF1_50319047_1	GAGGACCATGGATGCTGATGAGG	IKZF1_50327637_2	GAGGTGGTGGAGAGGTCCTCGGG	225	unselect
IKZF1_50319047_1	AGGACCATGGATGCTGATGAGGG	IKZF1_50327637_2	TGTAAGCGATACTCCAGATGAGG	420	unselect
IKZF1_50319047_1	TTGACCCTCATCAGCATCCATGG	IKZF1_50327637_2	AGGTCCTCGGGGATCGGCATGGG	525	unselect
LDB1_102107565_1	AGCACTGGGTGGCCACAGCAGGG	LDB1_102109034_2	CGGCGGAAACGGAAGATGTCAGG	163	unselect
LDB1_102107565_1	CATGTCCTGACCACCCCCCAGGG	LDB1_102109034_2	GAGAGGGCGAAGGTGCTAGCTGG	220	unselect
LDB1_102107565_1	CACCCGCTTCAGGGAGGAACTGG	LDB1_102109034_2	TTGCTGGGCTGCTGACGTGTGGG	338	unselect
LMO2_33858575_1	ATGATATAGGCCCGAGTCCCCGG	LMO2_33864601_2	AACTGGGCCGGAAGCTCTGCCGG	196	unselect
LMO2_33858575_1	GGCCTTAAGCTTTGGACCCAAGG	LMO2_33864601_2	AGTCTCTCCGGCAGAGCTTCCGG	386	unselect
LMO2_33858575_1	CAGTTACTATGGATGGGCTGTGG	LMO2_33864601_2	GCGGCGCCTCTACTACAAACTGG	286	unselect
MED1_39404284_1	CTCTGGCTGTTCAATAAATCAGG	MED1_39415025_2	TGAGCTGTAAACTCTACAAAGGG	212	unselect
MED1_39404284_1	ATTGGTAGGAGAGTCACTACTGG	MED1_39415025_2	GTGAGCTGTAAACTCTACAAAGG	177	unselect
MED1_39404284_1	CCACCTGTCTCTTCGATGGCCGG	MED1_39415025_2	TAAACTCTACAAAGGGCTGTCGG	492	unselect
MEIS1_66435399_1	AACAAATATTCAAACTCCCCCGG	MEIS1_66437736_2	ACGACGATCTACCCCATTACGGG	364	unselect
MEIS1_66435399_1	GATTTGGTAGTTGGGTCTGAGGG	MEIS1_66437736_2	GGCATCCCCTCCACGATGTATGG	310	unselect
MIR221_MIR222_45747624_D1	CTGAGGGCCTGGCATTTGAGTGG	MIR221_MIR222_45748124_D2	GGTATGAGAAAGAGTTTAAAGGG	448	unselect
MIR221_MIR222_45747624_D1	AAAACCTCCATAGATATGGACGG	MIR221_MIR222_45748124_D2	AGATGACAACTAAGCCCCAAGGG	368	unselect
MIR23A_MIR27A_MIR24-2_13834286_U	GCTTCTGTCCACGACTACCCAGG	MIR23A_MIR27A_MIR24-2_13837159_D1	CCTGTATCTTGCCCTGGTGCTGG	388	unselect
MIR23A_MIR27A_MIR24-2_13834286_U	AGTGCCAGGATGGTAAATTCAGG	MIR23A_MIR27A_MIR24-2_13837159_D1	GGATCCTGTGCTCTGGGGGGCGG	180	unselect
MIR23A_MIR27A_MIR24-2_13834286_U	AAAGCTGAAACTCCAGCGATGGG	MIR23A_MIR27A_MIR24-2_13837159_D1	GGATCCAAGCTCCAAGATACAGG	219	unselect
MIR23A_MIR27A_MIR24-2_13837159_D1	CCTGTATCTTGCCCTGGTGCTGG	MIR23A_MIR27A_MIR24-2_13837659_D2	TCACTTCCGGAGGCGGCCCAGGG	294	unselect
MIR23A_MIR27A_MIR24-2_13837159_D1	GGATCCTGTGCTCTGGGGGGCGG	MIR23A_MIR27A_MIR24-2_13837659_D2	AAGTGCACCATGATTGGTAAAGG	393	unselect
MIR23A_MIR27A_MIR24-2_13837159_D1	GGATCCAAGCTCCAAGATACAGG	MIR23A_MIR27A_MIR24-2_13837659_D2	GAATCAGGGGCAGCTTCCGCCGG	153	unselect
MIR451A_28859368_U	TAGTCAGGCGGCACTTTGGGAGG	MIR451A_28861940_D1	GAATAGAAATTTAGGCTGACGGG	267	unselect
MIR451A_28859368_U	GGATAGTCAGGCGGCACTTTGGG	MIR451A_28861940_D1	TAGTTGAATCTCTCTGTATAGGG	325	unselect
MIR451A_28861940_D1	GAATAGAAATTTAGGCTGACGGG	MIR451A_28862440_D2	GATCTGGCAACTCTGTGAACTGG	133	unselect
MIR451A_28861940_D1	TAGTTGAATCTCTCTGTATAGGG	MIR451A_28862440_D2	CTCTAAGTGTTACTTCTGCAGGG	591	unselect
SENP1_48042897_1	TTATGGGACTGAGAAAAGCTTGG	SENP1_48046355_2	AGATGAATGGAAGTGACTGTGGG	581	unselect
SENP1_48042897_1	GAAAAGCTTGGAAAGAATCTTGG	SENP1_48046355_2	TCACTTCCATTCATCTGCTGAGG	407	unselect
SENP1_48042897_1	GGTGTTTGTGGACTACCTAATGG	SENP1_48046355_2	GAAGTTGATTGGTCTGTCTTTGG	633	unselect
TAL1_47216289_1	CCCTGTCTTTCCTAAGACCTGGG	TAL1_47216289_1	AGAAGTAGCCACAGTATGGATGG	205	unselect
TAL1_47216289_1	AGAAGTAGCCACAGTATGGATGG	TAL1_47224003_2	GATTGTTGGTGGTGAACATAGGG	323	unselect
TAL1_47216289_1	CCCTGTCTTTCCTAAGACCTGGG	TAL1_47224003_2	ATCAGTAATCTCCATCTCATAGG	309	unselect
ZFPM1_88453605_1	GGCGGAAACAGAGCAACCCCCGG	ZFPM1_88485938_2	CGGAGACATGGAGGCCAGAGAGG	141	unselect
ZFPM1_88453605_1	GCGCCGGAGACATGTCCAGGCGG	ZFPM1_88485938_2	CTCTGGCCTCCATGTCTCCGAGG	182	unselect
ZFPM1_88453605_1	TTTCCGCCTGGACATGTCTCCGG	ZFPM1_88485938_2	CCACATGGAGCAAAAGGCCACGG	400	unselect
ZNF16_144930357_1	CAGAATGGATTCTTTGATGTTGG	ZNF16_144946010_2	CAGCCTCAGAACTCGCCGTGAGG	443	unselect
ZNF16_144930357_1	GGATTTCCTGACATGCCATCAGG	ZNF16_144946010_2	GCTCCATCTCTGCCTCCTCACGG	308	unselect
ZNF16_144930357_1	CACGCCCTGGTGCTGAATGAGGG	ZNF16_144946010_2	CACAGGCTGCAGATCCAGGGTGG	226	unselect

## Sheet: library2 gRNA information
gRNA.ID1	seq1	gRNA.ID2	seq2	counts of gRNA in plasmid library	gRNA classification
GATA2_128479421_1	CAAGTCCTCCGGTTCTTCCTCGG	GATA2_128481818_2	TATGGCGCCGAAACGCCAACGGG	265	IC-
GATA2_128479421_1	TTGTCTCAGAGTAGGAGGCGAGG	GATA2_128481818_2	CAGGGTCCCCGTTGGCGTTTCGG	391	IC-
GATA2_128479421_1	GTGATTGTCTCTGCCCTCCAGGG	GATA2_128481818_2	ATGGCGCCGAAACGCCAACGGGG	298	IC-
ID2_8681982_1	CGGATAAAAGCCGCCCCGCCGGG	ID2_8682842_2	CATTTGACATTAACTCAGAAGGG	345	IC-
ID2_8681982_1	GCGGATAAAAGCCGCCCCGCCGG	ID2_8682842_2	TCATTTGACATTAACTCAGAAGG	235	IC-
ID2_8681982_1	ATGTTGTATAGCAGGCTCATCGG	ID2_8682842_2	AATGACAGCAAAGCACTGTGTGG	175	IC-
MAFB_40685847_1	CTGAACTTTGCGCGTTAAGCCGG	MAFB_40685847_1	AAAATATTAATCCTGCATGCTGG	325	IC-
MAFB_40685847_1	ATAGTCCCGAGAAGTCACCAAGG	MAFB_40685847_1	AAAATATTAATCCTGCATGCTGG	560	IC-
MAFB_40685847_1	ATAGTCCCGAGAAGTCACCAAGG	MAFB_40685847_1	CTGAACTTTGCGCGTTAAGCCGG	357	IC-
MIR221_MIR222_45744156_U	GAGAAGAGAAACTGTCCCTTTGG	MIR221_MIR222_45747624_D1	CAGGAATCCACTCAAATGCCAGG	249	IC-
MIR221_MIR222_45744156_U	AACTCAGTTGTCAGAGGTCAGGG	MIR221_MIR222_45747624_D1	CTGAGGGCCTGGCATTTGAGTGG	300	IC-
MIR221_MIR222_45744156_U	GAAGTAAGGAGTGGAGGACTGGG	MIR221_MIR222_45747624_D1	AAAACCTCCATAGATATGGACGG	182	IC-
SATB1_18345387_1	GAGAAGGGGCAATTGCAAAATGG	SATB1_18351991_2	GCTGGAACATGGATAATGTGGGG	171	IC-
SATB1_18345387_1	TGTGGCAGAATATAAAGAAGAGG	SATB1_18351991_2	TCCAGAAAACAGAACCCTGTGGG	340	IC-
SATB1_18345387_1	CCTCTTGTTACCTGTGGCTATGG	SATB1_18351991_2	ACTGAGGAACCTTCGGATCATGG	469	IC-
SPI1_47354857_1	GGAGGCGAAGCGGGATGTGGAGG	SPI1_47358843_2	ACTGGAGGCACATCCGGGGCAGG	222	IC-
SPI1_47354857_1	ACCTTGCAGAGGACGACCCGGGG	SPI1_47358843_2	TGGGTACTGGAGGCACATCCGGG	207	IC-
SPI1_47354857_1	CATTAAGCCCTCGCCCGGCCCGG	SPI1_47358843_2	CGTCAGACACCTCCAGTGGGGGG	306	IC-
GATA1_48786573_1	CAAGCTCAGTGTGATCCCAGGGG	GATA1_48791090_2	CCAGAGCAGGATCCACAAACTGG	376	IC+
GATA1_48786573_1	GCTGGTGGTTGCGGAGGGTTCGG	GATA1_48791090_2	TCCATGGAGTTCCCTGGCCTGGG	299	IC+
GATA1_48786573_1	AGCTTGCCACATCCCCAAGGCGG	GATA1_48791090_2	TGTCCTCCACACCAGAATCAGGG	549	IC+
HMGB2_173331375_1	ACATAGCTCTGGTCTTCAAATGG	HMGB2_173332820_2	ACAGAAAGCAGCTAAGCTAAAGG	588	IC+
HMGB2_173331375_1	TTCTTCTTCTTTGAGCCTGTTGG	HMGB2_173332820_2	GGGGATACTGCAAAGAAATTGGG	294	IC+
HMGB2_173331375_1	AACTGTGTCTAAGAACTACTAGG	HMGB2_173332820_2	TATCCCCAATGGATAGGCCAGGG	325	IC+
KLF1_12884422_1	GCCTGCACGTGGGAAGGCTGCGG	KLF1_12885316_2	TACCCGGCGCCTCAGTACCAAGG	251	IC+
KLF1_12884422_1	GAGACAGACCGCCAAATAAACGG	KLF1_12885316_2	CCCGGACAGTAGCCCGTAGGGGG	289	IC+
KLF1_12884422_1	TGGACAGCAGGAGAGGGTGTGGG	KLF1_12885316_2	GGCGCTGCAACCGGTGTACCCGG	206	IC+
MYB_135181314_1	CCTGAGAAACTTCGCCCCAGCGG	MYB_135185902_2	ATGTGTGACCATGACTATGATGG	373	IC+
MYB_135181314_1	CCGCTGGGGCGAAGTTTCTCAGG	MYB_135185902_2	CAAGTCTGGAAAGCGTCACTTGG	286	IC+
MYB_135181314_1	GAAACTTCGCCCCAGCGGTGCGG	MYB_135185902_2	GAAGCAGCCCATCATAGTCATGG	177	IC+
NFE2_54292106_1	GAGCCAGCTAGCGCTAGTCCGGG	NFE2_54295134_2	CATCCTACTGGGCCAGAGTCTGG	255	IC+
NFE2_54292106_1	GAATCTGGGTGGATTGAGCAGGG	NFE2_54295134_2	TGCTCTGCTGGGGAGGACACGGG	177	IC+
NFE2_54292106_1	GTGAGTAGGGGTACTCCACTGGG	NFE2_54295134_2	AGGACACGGGGACATCCTACTGG	113	IC+
STAT5A_42288055_1	TCAGAATAGCCGGGGGAATGTGG	STAT5A_42289401_2	AAGTAGTGCCGGACCTCGATGGG	235	IC+
STAT5A_42288055_1	TCGCAGGCAGCTGACCTTTGAGG	STAT5A_42289401_2	CATCGAGGTCCGGCACTACTTGG	350	IC+
STAT5A_42288055_1	GGCTCTGGAAATCCCAAACCTGG	STAT5A_42289401_2	GGCCGTACAGCACCTGCATCTGG	145	IC+
hsa-let-7a-1_hsa-let-7f-1_94173957_U	AATTATAGACCCAGTGGAAGAGG	hsa-let-7a-1_hsa-let-7f-1_94176933_D1	TTAGTGTATGGTTTGCCCATCGG	280	pre-miRNA U1D1 gRNA
hsa-let-7a-1_hsa-let-7f-1_94173957_U	GATCTGCATTCTTTGTAAACTGG	hsa-let-7a-1_hsa-let-7f-1_94176933_D1	TGTCAGATGGGGAAGTCCATAGG	364	pre-miRNA U1D1 gRNA
hsa-let-7a-1_hsa-let-7f-1_94173957_U	GGTTTCACAACCTCTTCCACTGG	hsa-let-7a-1_hsa-let-7f-1_94176933_D1	GCTAAAACATGGGCCTTCATGGG	217	pre-miRNA U1D1 gRNA
hsa-let-7a-2_122144522_U	AGTAACATGACAATCACTGGTGG	hsa-let-7a-2_122147093_D1	AGGTTGTTGAATAGACTGTTGGG	336	pre-miRNA U1D1 gRNA
hsa-let-7a-2_122144522_U	CCGTGCTTCTTTATGACATGGGG	hsa-let-7a-2_122147093_D1	TTGTATCTTCAGTCCCAGGCAGG	272	pre-miRNA U1D1 gRNA
hsa-let-7a-2_122144522_U	TCTGGATTTGAGTGCTGGTTTGG	hsa-let-7a-2_122147093_D1	AATGCTGAAACAGTCAACTCTGG	151	pre-miRNA U1D1 gRNA
hsa-let-7a-3_hsa-mir-4763_hsa-let-7b_46110749_U	TCAGCCTTACCAGGGCTGTGAGG	hsa-let-7a-3_hsa-mir-4763_hsa-let-7b_46114268_D1	AAGCCCACCCCACATGCCCAGGG	369	pre-miRNA U1D1 gRNA
hsa-let-7a-3_hsa-mir-4763_hsa-let-7b_46110749_U	TGCTCCCCTGCTCCAATTCTGGG	hsa-let-7a-3_hsa-mir-4763_hsa-let-7b_46114268_D1	CTGGGTCAACAGGAGGGGCGAGG	215	pre-miRNA U1D1 gRNA
hsa-let-7a-3_hsa-mir-4763_hsa-let-7b_46110749_U	TTAAATGGTCCAGCCCAGCCTGG	hsa-let-7a-3_hsa-mir-4763_hsa-let-7b_46114268_D1	TGTGGCCTGGGTCAACAGGAGGG	235	pre-miRNA U1D1 gRNA
hsa-mir-100_122150229_U	TGTTCCTGTACGGGGAATACTGG	hsa-mir-100_122152808_D1	CACCAACAATGAGCAAGTTTGGG	455	pre-miRNA U1D1 gRNA
hsa-mir-100_122150229_U	TTTGTGTAGATAAAGGCCTTAGG	hsa-mir-100_122152808_D1	AACTCCCTGTCCTAGATGCTGGG	268	pre-miRNA U1D1 gRNA
hsa-mir-1-1_62552306_U	AATTGGTATTGATCAGGGGCTGG	hsa-mir-1-1_62554876_D1	AAGCTGAACCGGGGCTTTGGTGG	139	pre-miRNA U1D1 gRNA
hsa-mir-1-1_62552306_U	CAGCAGCCCCGGGACATGAAAGG	hsa-mir-1-1_62554876_D1	AGATGCTGGGGACGCGGGCAGGG	147	pre-miRNA U1D1 gRNA
hsa-mir-1-1_62552306_U	CTGGCACGTGCGGTGGTGAGAGG	hsa-mir-1-1_62554876_D1	GCTGAACCGGGGCTTTGGTGGGG	129	pre-miRNA U1D1 gRNA
hsa-mir-1185-2_101042198_U	CCATTGGCAAGAATCCCTAAAGG	hsa-mir-1185-2_101044783_D1	GCGTGCATGTGGGAGGTCAGAGG	96	pre-miRNA U1D1 gRNA
hsa-mir-1185-2_101042198_U	GATTTGCAAACGGAGTGCGTTGG	hsa-mir-1185-2_101044783_D1	CACATGCACGCACCTGGTGCGGG	278	pre-miRNA U1D1 gRNA
hsa-mir-1185-2_101042198_U	TCTAGGGCAAGATTCGTCAAAGG	hsa-mir-1185-2_101044783_D1	CCGCACCAGGTGCGTGCATGTGG	182	pre-miRNA U1D1 gRNA
hsa-mir-1202_155944797_U	ACTTTATCAAACCTGATCTAGGG	hsa-mir-1202_155947379_D1	CTGTAGCCTTTGCCCAGAACTGG	328	pre-miRNA U1D1 gRNA
hsa-mir-1202_155944797_U	GGCAGGAGCAAAACTTCCCATGG	hsa-mir-1202_155947379_D1	CCACTTGCTTGCTGCATTGTGGG	298	pre-miRNA U1D1 gRNA
hsa-mir-1202_155944797_U	TCTAATGTCAACACTCAGGTCGG	hsa-mir-1202_155947379_D1	GCCACTTGCTTGCTGCATTGTGG	162	pre-miRNA U1D1 gRNA
hsa-mir-1204_127793962_U	AAGGGCCCAGACTGGGGGAGCGG	hsa-mir-1204_127796528_D1	CCAAGATGGACACGTTTCTCTGG	216	pre-miRNA U1D1 gRNA
hsa-mir-1204_127793962_U	CAAACTCGCCACCAGTCTTGAGG	hsa-mir-1204_127796528_D1	TTTGCATTTCCTTTCATAGTTGG	795	pre-miRNA U1D1 gRNA
hsa-mir-1204_127793962_U	CACTGGAGCTGGAGCTCAGTCGG	hsa-mir-1204_127796528_D1	CAATACTCTGCCCAAATGCAGGG	194	pre-miRNA U1D1 gRNA
hsa-mir-1205_127958633_U	ATAAGACAGGAAGCAATCAGGGG	hsa-mir-1205_127961195_D1	TGCCTTGAAGACTCTGAGGCTGG	160	pre-miRNA U1D1 gRNA
hsa-mir-1205_127958633_U	CATAAGACAGGAAGCAATCAGGG	hsa-mir-1205_127961195_D1	GATCAGAGGGAGGTCCAAGCTGG	143	pre-miRNA U1D1 gRNA
hsa-mir-1205_127958633_U	TGCTGCCCCTTAGCGGGGTGGGG	hsa-mir-1205_127961195_D1	GCTGGTGGCCAGTGGTGACGGGG	130	pre-miRNA U1D1 gRNA
hsa-mir-1206_128006898_U	CTGTGCAATGTCTTGCCCAGTGG	hsa-mir-1206_128009456_D1	AGTGTTTGAGATGACTAGCAGGG	193	pre-miRNA U1D1 gRNA
hsa-mir-1206_128006898_U	GAGTGTGATTCTACACGTGTAGG	hsa-mir-1206_128009456_D1	TCAAAATCTCTGTTGGCCTATGG	414	pre-miRNA U1D1 gRNA
hsa-mir-1206_128006898_U	GATTCTACACGTGTAGGTTTAGG	hsa-mir-1206_128009456_D1	GTGTTTCTCAAAATCTCTGTTGG	219	pre-miRNA U1D1 gRNA
hsa-mir-1207_128047152_U	CCCACCAGGTCTGAAGAGGATGG	hsa-mir-1207_128049738_D1	GGACTTCCCAAAACTCAGGAGGG	140	pre-miRNA U1D1 gRNA
hsa-mir-1207_128047152_U	CGTAACTGATCTGGGGTTGGTGG	hsa-mir-1207_128049738_D1	TGTCTGAGCCCAAAGTACACTGG	319	pre-miRNA U1D1 gRNA
hsa-mir-1207_128047152_U	GCGCCCATCCTCTTCAGACCTGG	hsa-mir-1207_128049738_D1	AGGACTTCCCAAAACTCAGGAGG	235	pre-miRNA U1D1 gRNA
hsa-mir-1208_128148116_U	CAGCTTCTACCTCTTCTGTAAGG	hsa-mir-1208_128150688_D1	AGCACATCAGAATCGTCCACAGG	441	pre-miRNA U1D1 gRNA
hsa-mir-1208_128148116_U	CCATCAGTTCCCAGAGATCCGGG	hsa-mir-1208_128150688_D1	CCATTTCCCCCACGTGTTCACGG	150	pre-miRNA U1D1 gRNA
hsa-mir-1208_128148116_U	CTGAAAGCCATTCTTTCATGGGG	hsa-mir-1208_128150688_D1	TCCTACCCGTGAACACGTGGGGG	177	pre-miRNA U1D1 gRNA
hsa-mir-122_58449074_U	CTGTGTTAGGAGGAGCTGTAGGG	hsa-mir-122_58451658_D1	CAGACAGACCGCAAGCTTATAGG	210	pre-miRNA U1D1 gRNA
hsa-mir-122_58449074_U	CTTAGGTGGGACTCGCCTCCTGG	hsa-mir-122_58451658_D1	CGTGCCTGGCCTTGTGTTGGGGG	185	pre-miRNA U1D1 gRNA
hsa-mir-122_58449074_U	TGGACCCATTTCACTTCTCAGGG	hsa-mir-122_58451658_D1	GGTACAAAATTAAGGTGTGTGGG	444	pre-miRNA U1D1 gRNA
hsa-mir-124-1_9901388_U	AAAGCTACTGGTTTCGGGGGAGG	hsa-mir-124-1_9903972_D1	CCACTTGGGACCTGAGCGAGAGG	154	pre-miRNA U1D1 gRNA
hsa-mir-124-1_9901388_U	AACCACCAAGCTGCAGCGGATGG	hsa-mir-124-1_9903972_D1	GCGAAGGACAAGGAGAGCAGCGG	278	pre-miRNA U1D1 gRNA
hsa-mir-124-1_9901388_U	CCACCAAGCTGCAGCGGATGGGG	hsa-mir-124-1_9903972_D1	AAAGCTGATGAGGGGCCAGATGG	106	pre-miRNA U1D1 gRNA
hsa-mir-124-2_64377149_U	AACGGCTGGGACTGCACAGAAGG	hsa-mir-124-2_64379757_D1	CAGGGAGGGCGCGGCTACTTTGG	189	pre-miRNA U1D1 gRNA
hsa-mir-124-2_64377149_U	GATCGTTTCGATTCTCTTGCCGG	hsa-mir-124-2_64379757_D1	TTCCCAACCCCTGCAGGCCAAGG	281	pre-miRNA U1D1 gRNA
hsa-mir-124-2_64377149_U	GATGACTGTAAGCGCAGGTCTGG	hsa-mir-124-2_64379757_D1	CTCAACATAGTCCACCTCACTGG	124	pre-miRNA U1D1 gRNA
hsa-mir-1244-3_9237467_U	GGCCGGAACGGGTTAAGCGAAGG	hsa-mir-1244-3_9240051_D1	AAAACATTGTCCTGCCCCACTGG	127	pre-miRNA U1D1 gRNA
hsa-mir-1244-3_9237467_U	TCATGGCTTTAAGGGAAACTTGG	hsa-mir-1244-3_9240051_D1	TCATCAAATGTCCTTAGATTTGG	476	pre-miRNA U1D1 gRNA
hsa-mir-1244-3_9237467_U	TGAAAAGCACTAACAGTAGCAGG	hsa-mir-1244-3_9240051_D1	ATGTCCTTAGATTTGGAGGAGGG	345	pre-miRNA U1D1 gRNA
hsa-mir-1246_176598980_U	AGCCCCAAGATATGATGTGGTGG	hsa-mir-1246_176601552_D1	AGGGCTGGAAATTGGGGTCCTGG	166	pre-miRNA U1D1 gRNA
hsa-mir-1246_176598980_U	ATAGGCAAGCCCAGCAGCCAAGG	hsa-mir-1246_176601552_D1	CACGTGTGATCTTGCAATAAAGG	401	pre-miRNA U1D1 gRNA
hsa-mir-1246_176598980_U	TCCAACTCTCATCTTATGAACGG	hsa-mir-1246_176601552_D1	TTGCAAGATCACACGTGGACTGG	337	pre-miRNA U1D1 gRNA
hsa-mir-1251_97489909_U	AAATGTAACCTCATGGGATCAGG	hsa-mir-1251_97492478_D1	ATACCTTTGAGGTTTAAATCAGG	242	pre-miRNA U1D1 gRNA
hsa-mir-1251_97489909_U	AGAAGAATGAGCCTGGCGGACGG	hsa-mir-1251_97492478_D1	GGGTGAAACAAATACCTTTGAGG	85	pre-miRNA U1D1 gRNA
hsa-mir-1251_97489909_U	TTTACTAACTATGGGATCCAGGG	hsa-mir-1251_97492478_D1	ATGCCCAAAGAAGTCTGCTTAGG	389	pre-miRNA U1D1 gRNA
hsa-mir-1254-2_23391405_U	CGAAAAGAAGACGAAACACTTGG	hsa-mir-1254-2_23393967_D1	ATTTCACGCAGGCTGGAGTATGG	257	pre-miRNA U1D1 gRNA
hsa-mir-1254-2_23391405_U	CTGTGAGCTTCGGCTTAAAGAGG	hsa-mir-1254-2_23393967_D1	AAAATCCCCCAAATTTGGCTGGG	247	pre-miRNA U1D1 gRNA
hsa-mir-1254-2_23391405_U	TGGCTATGATTCACTTTAGTGGG	hsa-mir-1254-2_23393967_D1	GGAGTATGGTAACACGAGCCTGG	156	pre-miRNA U1D1 gRNA
hsa-mir-1255b-1_36424366_U	ATGGGTATCATCTACAACAGTGG	hsa-mir-1255b-1_36426928_D1	CCATAACTATGACTTCTACTGGG	251	pre-miRNA U1D1 gRNA
hsa-mir-1255b-1_36424366_U	TACCGGTTGACAAAATCATCAGG	hsa-mir-1255b-1_36426928_D1	GTGATGATGCGCTGCCATATTGG	287	pre-miRNA U1D1 gRNA
hsa-mir-1255b-1_36424366_U	TAGAACAGATTCCATTTGTGAGG	hsa-mir-1255b-1_36426928_D1	ATGCGCTGCCATATTGGTATTGG	252	pre-miRNA U1D1 gRNA
hsa-mir-125b-1_122097757_U	CATACACATCAGCTAAGGTAGGG	hsa-mir-125b-1_122100344_D1	GTGTCTACCAAATGACAGCCTGG	297	pre-miRNA U1D1 gRNA
hsa-mir-125b-1_122097757_U	GCGTCTGGGCTAGTCTAGACTGG	hsa-mir-125b-1_122100344_D1	GCGAGCACCAGGCTGTCATTTGG	18	pre-miRNA U1D1 gRNA
hsa-mir-125b-1_122097757_U	GGTATTTGGAAATTATAGCAAGG	hsa-mir-125b-1_122100344_D1	TCACCCATTCGAAGCGGAGCGGG	250	pre-miRNA U1D1 gRNA
hsa-mir-125b-2_16588237_U	ATGTATTCCCTAAGGAGGATGGG	hsa-mir-125b-2_16590825_D1	GACATATAAAGTATGTTGGTTGG	100	pre-miRNA U1D1 gRNA
hsa-mir-125b-2_16588237_U	CGTGTCTAGCCGAGGGGAGGGGG	hsa-mir-125b-2_16590825_D1	TCAAAGCAGTTTGACTTCATAGG	284	pre-miRNA U1D1 gRNA
hsa-mir-125b-2_16588237_U	TCAGTTGTTTGACATCTTTCCGG	hsa-mir-125b-2_16590825_D1	AGACATATCTGATGTGGCAATGG	462	pre-miRNA U1D1 gRNA
hsa-mir-1263_164169471_U	ACATCAGTCAAGATTCAATGTGG	hsa-mir-1263_164172056_D1	TTAATGATCAGAAGAAGAGTAGG	645	pre-miRNA U1D1 gRNA
hsa-mir-1263_164169471_U	ATACATTGACTCGATCTGGAAGG	hsa-mir-1263_164172056_D1	AGACAAAGATGATCATTGAAAGG	267	pre-miRNA U1D1 gRNA
hsa-mir-1263_164169471_U	ATTGACTCGATCTGGAAGGACGG	hsa-mir-1263_164172056_D1	GGCTTAACACCTAATAAAAAAGG	199	pre-miRNA U1D1 gRNA
hsa-mir-1268a_22223278_U	AAAGGACCCCAGGGCCTGCGTGG	hsa-mir-1268a_22225829_D1	TTTCACAGAACTAAAAGGGGTGG	400	pre-miRNA U1D1 gRNA
hsa-mir-1268a_22223278_U	AGGCCCTGGGGTCCTTTGGAGGG	hsa-mir-1268a_22225829_D1	CTCTCCTTCCTAGGGACTTCGGG	207	pre-miRNA U1D1 gRNA
hsa-mir-1268a_22223278_U	GAGAGGGGACGTGCAGGTCGGGG	hsa-mir-1268a_22225829_D1	CCCGAGTGACCCTTTCACACAGG	271	pre-miRNA U1D1 gRNA
hsa-mir-1269a_66274824_U	AATCACAAGCTCCTATCCACTGG	hsa-mir-1269a_66277428_D1	AAATTCCCAGCAGTTGATGAAGG	290	pre-miRNA U1D1 gRNA
hsa-mir-1269a_66274824_U	AATGTGGCTGTTCAAAGAAATGG	hsa-mir-1269a_66277428_D1	GGATGCTCATATAACCACAGTGG	250	pre-miRNA U1D1 gRNA
hsa-mir-1269a_66274824_U	TAGCGCTAAACCAAAAACACAGG	hsa-mir-1269a_66277428_D1	TTGGTCATATGGTATTGAGAAGG	522	pre-miRNA U1D1 gRNA
hsa-mir-1270_20397272_U	CCCATTCCTCACACCTTACTAGG	hsa-mir-1270_20399654_D1	TTGGTCAGGCTGATCACCTCTGG	194	pre-miRNA U1D1 gRNA
hsa-mir-1270_20397272_U	CCTCAAGCCCCCATAAACATAGG	hsa-mir-1270_20399654_D1	AAAAAAGTTAATTGCCAACCAGG	365	pre-miRNA U1D1 gRNA
hsa-mir-1270_20397272_U	CTTATATTCACTTAGAGTTGAGG	hsa-mir-1270_20399654_D1	AATTTGGGTGAACAAGATGGAGG	462	pre-miRNA U1D1 gRNA
hsa-mir-1273e_64423069_U	AGATAAGTCGGGTGCAGTGGTGG	hsa-mir-1273e_64425670_D1	ATATCTAATTCTGGGACAGATGG	224	pre-miRNA U1D1 gRNA
hsa-mir-1273e_64423069_U	AGCCTGCCTAGGAAAGGACACGG	hsa-mir-1273e_64425670_D1	GCAGCTGCTCAGGAAAAGAGAGG	118	pre-miRNA U1D1 gRNA
hsa-mir-1273e_64423069_U	GTCCGTGTCCTTTCCTAGGCAGG	hsa-mir-1273e_64425670_D1	AATTCTGGGACAGATGGAATTGG	99	pre-miRNA U1D1 gRNA
hsa-mir-1275_33997972_U	AAAAGGATGGGCGGTTGCAAAGG	hsa-mir-1275_34000551_D1	CAAGGCAGGCAAAAGTCTCTAGG	209	pre-miRNA U1D1 gRNA
hsa-mir-1275_33997972_U	ACTCCACAGTGTACTCGAGTGGG	hsa-mir-1275_34000551_D1	TCGGAGGCAGAGAGTAGCTGTGG	128	pre-miRNA U1D1 gRNA
hsa-mir-1275_33997972_U	GAGGAAACTTTCTGAAATTCTGG	hsa-mir-1275_34000551_D1	CCTCAGTGGGCACGTAGGTCTGG	283	pre-miRNA U1D1 gRNA
hsa-mir-1283-1_53686481_U	CTCCACACATAAGAAATGAATGG	hsa-mir-1283-1_53689067_D1	TGCAGTCACAGCACTCACTACGG	319	pre-miRNA U1D1 gRNA
hsa-mir-1283-1_53686481_U	TGGAGTGACAGAGATCACCATGG	hsa-mir-1283-1_53689067_D1	GTCACAGCACTCACTACGGTTGG	161	pre-miRNA U1D1 gRNA
hsa-mir-1283-1_53686481_U	TTGTGTGTATACGACATGAGCGG	hsa-mir-1283-1_53689067_D1	CTCACTACGGTTGGCATGAGTGG	232	pre-miRNA U1D1 gRNA
hsa-mir-129-1_128205872_U	GCCAAAGAGCCTGGGCCACTAGG	hsa-mir-129-1_128208443_D1	AGAAGTGAAATACAGCTAAGTGG	134	pre-miRNA U1D1 gRNA
hsa-mir-129-1_128205872_U	GGCAGGGCTAGTGAGGGCAGCGG	hsa-mir-129-1_128208443_D1	TGAGAACCATGTTGGGATAAAGG	253	pre-miRNA U1D1 gRNA
hsa-mir-129-1_128205872_U	GGGACAATATTGATTCGTGGTGG	hsa-mir-129-1_128208443_D1	GTTGGGATAAAGGACAGAGGAGG	137	pre-miRNA U1D1 gRNA
hsa-mir-129-2_43579394_U	ACTGGTAGTCGGTCGGCTCACGG	hsa-mir-129-2_43581983_D1	CGCGGGAGGAAGAGACTCCGGGG	232	pre-miRNA U1D1 gRNA
hsa-mir-129-2_43579394_U	CACTGGGGGACTATACTGCTAGG	hsa-mir-129-2_43581983_D1	TTTGCCCCCCTCCCCAGGACCGG	207	pre-miRNA U1D1 gRNA
hsa-mir-129-2_43579394_U	GGGGGACTATACTGCTAGGGAGG	hsa-mir-129-2_43581983_D1	TTGGGTAGATCCGAAAAAGAGGG	422	pre-miRNA U1D1 gRNA
hsa-mir-1297_54309972_U	CACATAAATACACTGCAATAAGG	hsa-mir-1297_54312548_D1	TTCTACCCAAGGGTATTTGCTGG	296	pre-miRNA U1D1 gRNA
hsa-mir-1297_54309972_U	GAGCCCCTTCTCTCGCAAAAGGG	hsa-mir-1297_54312548_D1	CAGATAAACATGGGGTAAAATGG	455	pre-miRNA U1D1 gRNA
hsa-mir-1297_54309972_U	TCATATTAGTGTGTATCTGTAGG	hsa-mir-1297_54312548_D1	GAAATTTGACAAGCCATTGAAGG	264	pre-miRNA U1D1 gRNA
hsa-mir-1299_40927010_U	AGATTCTTGTAACATTGTTCAGG	hsa-mir-1299_40929392_D1	TGAATGTTTGTCTCTAATACAGG	433	pre-miRNA U1D1 gRNA
hsa-mir-1299_40927010_U	GACCCTCGTAGCAGTGGTTCAGG	hsa-mir-1299_40929392_D1	GACACTCGTCACAGTGTTCTGGG	253	pre-miRNA U1D1 gRNA
hsa-mir-1299_40927010_U	TTCCTGAACCACTGCTACGAGGG	hsa-mir-1299_40929392_D1	GAATGTTTGTCTCTAATACAGGG	531	pre-miRNA U1D1 gRNA
hsa-mir-1302-10_101956459_U	AGCCCTCGTGTTGTGCCATGTGG	hsa-mir-1302-10_101961096_D1	GTCCACGAGGACAGCGCTCCGGG	157	pre-miRNA U1D1 gRNA
hsa-mir-1302-10_101956459_U	CTAATGAGTGAATACACAAATGG	hsa-mir-1302-10_101961096_D1	GTCCTCGTGGACCGAGTCGCGGG	215	pre-miRNA U1D1 gRNA
hsa-mir-1302-11_69973_U	CTCGCAGGTAGGAGGCGTCCGGG	hsa-mir-1302-11_72410_D1	TCTTCGCATCCTCACTTGGTGGG	135	pre-miRNA U1D1 gRNA
hsa-mir-1302-11_69973_U	GCTCGCAGGTAGGAGGCGTCCGG	hsa-mir-1302-11_72410_D1	CACTTGGTGGGAAAAGACAGAGG	135	pre-miRNA U1D1 gRNA
hsa-mir-1302-11_69973_U	TCGCAGGTAGGAGGCGTCCGGGG	hsa-mir-1302-11_72410_D1	CAAGTGAGGATGCGAAGAGAAGG	343	pre-miRNA U1D1 gRNA
hsa-mir-1302-2_26366_U	AACGAGGGTGAACCAGGTCCAGG	hsa-mir-1302-2_30803_D1	CAAGTGAGGATGCGAAGAGAAGG	214	pre-miRNA U1D1 gRNA
hsa-mir-1302-2_26366_U	CGTGCTAAAATAACCATATTTGG	hsa-mir-1302-2_30803_D1	TCTTCGCATCCTCACTTGGTGGG	347	pre-miRNA U1D1 gRNA
hsa-mir-1302-2_26366_U	CTAGGCAACGAGGGTGAACCAGG	hsa-mir-1302-2_30803_D1	CACTTGGTGGGAAAAGACAGAGG	105	pre-miRNA U1D1 gRNA
hsa-mir-1302-7_141782242_U	AATAACAGCATAGCTACAGCTGG	hsa-mir-1302-7_141786613_D1	GCGTCTGAGGTGGACCCCACAGG	228	pre-miRNA U1D1 gRNA
hsa-mir-1302-7_141782242_U	AATACGGGTGGGTGAACAGGTGG	hsa-mir-1302-7_141786613_D1	AGCCCCGTTATTTACAGCTGAGG	215	pre-miRNA U1D1 gRNA
hsa-mir-1302-7_141782242_U	GGAAATACGGGTGGGTGAACAGG	hsa-mir-1302-7_141786613_D1	TCCTCGTGCCCCTCGCACTCAGG	115	pre-miRNA U1D1 gRNA
hsa-mir-1303_154683776_U	AAGGTTAGCTGACTGTTAAGGGG	hsa-mir-1303_154686361_D1	GACTGTTTGATTGGCACACATGG	202	pre-miRNA U1D1 gRNA
hsa-mir-1303_154683776_U	CTTAACAGTCAGCTAACCTTAGG	hsa-mir-1303_154686361_D1	TTACTGTCCCTTTCTGGCTTTGG	447	pre-miRNA U1D1 gRNA
hsa-mir-1303_154683776_U	TTATGAGACACTGTTGCATAAGG	hsa-mir-1303_154686361_D1	CTGGTAACTGCAGGGATTGCAGG	273	pre-miRNA U1D1 gRNA
hsa-mir-1321_85833780_U	CAAAGATACTATGCAAGACCGGG	hsa-mir-1321_85836358_D1	CGTTAGTGTATGTTTATTGTAGG	535	pre-miRNA U1D1 gRNA
hsa-mir-1321_85833780_U	GTCCATAGTAGATGAAGGCAAGG	hsa-mir-1321_85836358_D1	AGGCAGTCAATAAATAGATGCGG	126	pre-miRNA U1D1 gRNA
hsa-mir-1321_85833780_U	TTTGCTTACAGGGAACAATTTGG	hsa-mir-1321_85836358_D1	TCCTGGCTGTGAAAAAGGTAAGG	253	pre-miRNA U1D1 gRNA
hsa-mir-1323_53669968_U	ACTCCAGGTTACTGAAGACTAGG	hsa-mir-1323_53672540_D1	TTTAAGAACCTCTGGGAATGGGG	218	pre-miRNA U1D1 gRNA
hsa-mir-1323_53669968_U	AGCTCAACAGAAGACAGTGTTGG	hsa-mir-1323_53672540_D1	GCTTGGCTGAAGCAGCTTGTTGG	81	pre-miRNA U1D1 gRNA
hsa-mir-1323_53669968_U	GCAAAGAAGAGTAGCATAAGAGG	hsa-mir-1323_53672540_D1	ATGACAAAAACCCAGAAGCTTGG	245	pre-miRNA U1D1 gRNA
hsa-mir-1324_75626763_U	ACTTTACTTTTCTGCAGAAAGGG	hsa-mir-1324_75631158_D1	AGTAGAAATAGGGAGCTGGATGG	201	pre-miRNA U1D1 gRNA
hsa-mir-1324_75626763_U	CTTTGTTTGATGTGTTCTTGTGG	hsa-mir-1324_75631158_D1	TGTTAGTAGAAATAGGGAGCTGG	348	pre-miRNA U1D1 gRNA
hsa-mir-1324_75626763_U	GTTTGATGTGTTCTTGTGGCTGG	hsa-mir-1324_75631158_D1	GTAGAAATAGGGAGCTGGATGGG	22	pre-miRNA U1D1 gRNA
hsa-mir-133a-2_62562912_U	AAGATTTGACAAGATCAAGCCGG	hsa-mir-133a-2_62565513_D1	CAACTCTGGGCAGAAGTCAGGGG	264	pre-miRNA U1D1 gRNA
hsa-mir-133a-2_62562912_U	TCAAAGTCCCCTATAAGTCGGGG	hsa-mir-133a-2_62565513_D1	TTGGAGGCCTGGGCAGGCACGGG	344	pre-miRNA U1D1 gRNA
hsa-mir-133a-2_62562912_U	TGTCCCCCTCCTGACATTGCAGG	hsa-mir-133a-2_62565513_D1	CGTCACTGCCTCCCGCAAGAGGG	262	pre-miRNA U1D1 gRNA
hsa-mir-135a-2_97561812_U	AGGAGAAAGACATGCTAATTGGG	hsa-mir-135a-2_97564411_D1	TTAAACTATTGATCCAACCTAGG	211	pre-miRNA U1D1 gRNA
hsa-mir-135a-2_97561812_U	GAGATGTGGTAGAGGAGCGGTGG	hsa-mir-135a-2_97564411_D1	TTGCACCTCCTTTCCGTATGTGG	405	pre-miRNA U1D1 gRNA
hsa-mir-135a-2_97561812_U	TGGAAGGAGAGATGTGGTAGAGG	hsa-mir-135a-2_97564411_D1	CTAGGCATTTAGGCCACATACGG	302	pre-miRNA U1D1 gRNA
hsa-mir-143_149426918_U	CAGTAGTGAGCACAGTTGACAGG	hsa-mir-143_149429523_D1	GGTATTGCCGAAACCAGTCCAGG	123	pre-miRNA U1D1 gRNA
hsa-mir-143_149426918_U	GTTAGAAAGAGGGCACCGGGTGG	hsa-mir-143_149429523_D1	TGAGACTGTGCTTGGCTCCATGG	160	pre-miRNA U1D1 gRNA
hsa-mir-143_149426918_U	TCAGGAATGTCTGAAGGGGATGG	hsa-mir-143_149429523_D1	CAGCTGTGAATCAGTACTAGTGG	242	pre-miRNA U1D1 gRNA
hsa-mir-145_149428646_U	AAAAGGTCAAGGTTTGGTCCTGG	hsa-mir-145_149431233_D1	GCCCTCCTTACGTAGATCTGTGG	278	pre-miRNA U1D1 gRNA
hsa-mir-145_149428646_U	AGCCTGGAAGTGGTAAGTGCTGG	hsa-mir-145_149431233_D1	AGCGCTGATTTCAAGTCCAATGG	328	pre-miRNA U1D1 gRNA
hsa-mir-145_149428646_U	CACCAGGGGAACTTGTGTAGAGG	hsa-mir-145_149431233_D1	TCCCACAGATCTACGTAAGGAGG	140	pre-miRNA U1D1 gRNA
hsa-mir-146a_160483352_U	CGTTCTGTCTATATATATGCTGG	hsa-mir-146a_160485950_D1	CCTAGCTTACTTGGTGACAGAGG	478	pre-miRNA U1D1 gRNA
hsa-mir-146a_160483352_U	CTTATGGAAAACAGTCTTGTTGG	hsa-mir-146a_160485950_D1	AGTAAGCTAGGTCCTTTCTGAGG	168	pre-miRNA U1D1 gRNA
hsa-mir-146a_160483352_U	TTATGAAAGAGACTAGCTGGAGG	hsa-mir-146a_160485950_D1	AAGGGATGTGATTTGTCTTTTGG	648	pre-miRNA U1D1 gRNA
hsa-mir-1471_231890242_U	CAGGATGCTGAGTTTGAAGGGGG	hsa-mir-1471_231892798_D1	AGGTATGAAAAGGAACTTCCTGG	154	pre-miRNA U1D1 gRNA
hsa-mir-1471_231890242_U	GACCTCAAAAATGACAGTAGGGG	hsa-mir-1471_231892798_D1	ACCCTCACAAGTCTATTAGGTGG	279	pre-miRNA U1D1 gRNA
hsa-mir-1471_231890242_U	TACCTTACAGGAGTAGACCAGGG	hsa-mir-1471_231892798_D1	ACCACCTAATAGACTTGTGAGGG	326	pre-miRNA U1D1 gRNA
hsa-mir-147a_120242979_U	GTTTCCACTCACAAGCTGGAAGG	hsa-mir-147a_120245550_D1	GGATATTGTTTGGAAAACGAAGG	168	pre-miRNA U1D1 gRNA
hsa-mir-147a_120242979_U	TCCAGCTTGTGAGTGGAAACAGG	hsa-mir-147a_120245550_D1	CGGGAAAATGAAAAGCATTCTGG	173	pre-miRNA U1D1 gRNA
hsa-mir-147a_120242979_U	TGCCCCCAAAGCACTGAATTGGG	hsa-mir-147a_120245550_D1	AATAGGGTTTATACCTTCAATGG	363	pre-miRNA U1D1 gRNA
hsa-mir-148a_25947919_U	AGTAACACCTGATGCTCGGGAGG	hsa-mir-148a_25950486_D1	GGGGATGGAACGGTGGCGAGGGG	78	pre-miRNA U1D1 gRNA
hsa-mir-148a_25947919_U	CTAACCAAGCAGGAGGGCTGTGG	hsa-mir-148a_25950486_D1	GGAACGGTGGCGAGGGGTTTGGG	142	pre-miRNA U1D1 gRNA
hsa-mir-148a_25947919_U	GAGTTAAGGACTAACCAAGCAGG	hsa-mir-148a_25950486_D1	GAACGGTGGCGAGGGGTTTGGGG	189	pre-miRNA U1D1 gRNA
hsa-mir-155_25571980_U	AAGAAAAGGGCGAGTTATATTGG	hsa-mir-155_25574544_D1	TGAAATGAAGTCCCAAATCTAGG	320	pre-miRNA U1D1 gRNA
hsa-mir-155_25571980_U	AGGTTGTGTTTGAGAACAAAAGG	hsa-mir-155_25574544_D1	AAAGTATTATCCCCATATGGAGG	304	pre-miRNA U1D1 gRNA
hsa-mir-155_25571980_U	TGTGTCCAGGACCCTGTAAGGGG	hsa-mir-155_25574544_D1	TATGGGGATAATACTTTACAAGG	245	pre-miRNA U1D1 gRNA
hsa-mir-16-1_hsa-mir-15a_50046973_U	GAATCACTTGAATTCCAGTCTGG	hsa-mir-16-1_hsa-mir-15a_50049701_D1	ACTAGAAGTTCTCTTAGAGTTGG	351	pre-miRNA U1D1 gRNA
hsa-mir-16-1_hsa-mir-15a_50046973_U	GGAATTCAAGTGATTCTCCCGGG	hsa-mir-16-1_hsa-mir-15a_50049701_D1	CAAATTAACTCATCATCCCAAGG	349	pre-miRNA U1D1 gRNA
hsa-mir-16-1_hsa-mir-15a_50046973_U	TAAAATCTGAACAAAAGGCCGGG	hsa-mir-16-1_hsa-mir-15a_50049701_D1	CATCTGAGAAAGTGGAAACTAGG	298	pre-miRNA U1D1 gRNA
hsa-mir-17_hsa-mir-18a_hsa-mir-19a_hsa-mir-20a_hsa-mir-19b-1_hsa-mir-92a-1_91348605_U	AAGACCTCGTGGCTGCAAGCCGG	hsa-mir-17_hsa-mir-18a_hsa-mir-19a_hsa-mir-20a_hsa-mir-19b-1_hsa-mir-92a-1_91351891_D1	TCCCTACGTAAGCCAGACTTTGG	309	pre-miRNA U1D1 gRNA
hsa-mir-17_hsa-mir-18a_hsa-mir-19a_hsa-mir-20a_hsa-mir-19b-1_hsa-mir-92a-1_91348605_U	GATTCTCCGCGTAGCCGCCAGGG	hsa-mir-17_hsa-mir-18a_hsa-mir-19a_hsa-mir-20a_hsa-mir-19b-1_hsa-mir-92a-1_91351891_D1	CTATCACTGTTGCCAAAGTCTGG	262	pre-miRNA U1D1 gRNA
hsa-mir-17_hsa-mir-18a_hsa-mir-19a_hsa-mir-20a_hsa-mir-19b-1_hsa-mir-92a-1_91348605_U	TGCCGCCGGGAAACGGGTTGGGG	hsa-mir-17_hsa-mir-18a_hsa-mir-19a_hsa-mir-20a_hsa-mir-19b-1_hsa-mir-92a-1_91351891_D1	GCCAAAGTCTGGCTTACGTAGGG	127	pre-miRNA U1D1 gRNA
hsa-mir-181b-1_hsa-mir-181a-1_198856873_U	AGAGGAGGGGGATATCACAGGGG	hsa-mir-181b-1_hsa-mir-181a-1_198859653_D1	GAGTTCATGAATACAGTGAAAGG	989	pre-miRNA U1D1 gRNA
hsa-mir-181b-1_hsa-mir-181a-1_198856873_U	AGGCTCACGTGAGACAACTCAGG	hsa-mir-181b-1_hsa-mir-181a-1_198859653_D1	GTAGCATTCCAAATTATTGTGGG	861	pre-miRNA U1D1 gRNA
hsa-mir-181b-1_hsa-mir-181a-1_198856873_U	TCACAAAAGTGAATGGGGACTGG	hsa-mir-181b-1_hsa-mir-181a-1_198859653_D1	ATAGAGTAATTATCTGTAGGAGG	71	pre-miRNA U1D1 gRNA
hsa-mir-182_129768383_U	CAGACGCTGCGTAAACAGGCTGG	hsa-mir-182_129770992_D1	CACGGAAGTGTGCTGCCCTTGGG	172	pre-miRNA U1D1 gRNA
hsa-mir-182_129768383_U	CGGCTCAGACCTTCCCTACTCGG	hsa-mir-182_129770992_D1	ACACGGAAGTGTGCTGCCCTTGG	106	pre-miRNA U1D1 gRNA
hsa-mir-182_129768383_U	GAGTGACCCTCAGGGAGAGGAGG	hsa-mir-182_129770992_D1	GGGGTGTTGAAGTGTCCTGAAGG	137	pre-miRNA U1D1 gRNA
hsa-mir-187_35902818_U	AGACATGCTGTCTTCTGTGTGGG	hsa-mir-187_35905426_D1	AGCCAAGGATTGCGCGCCTCGGG	218	pre-miRNA U1D1 gRNA
hsa-mir-187_35902818_U	CTACAGAACAGATCAGGTTAAGG	hsa-mir-187_35905426_D1	TAAGTTCCTGTACAAAATGTGGG	238	pre-miRNA U1D1 gRNA
hsa-mir-187_35902818_U	TAACCTGATCTGTTCTGTAGTGG	hsa-mir-187_35905426_D1	AATTGAACAATTTAGAGGGAGGG	312	pre-miRNA U1D1 gRNA
hsa-mir-193a_31557996_U	AAGGGAAAATTACTGGGCTCCGG	hsa-mir-193a_31560583_D1	AAGAACTGGTTGACAAAATAGGG	219	pre-miRNA U1D1 gRNA
hsa-mir-193a_31557996_U	CAAGATTAGCGAGGGGTGGGAGG	hsa-mir-193a_31560583_D1	CTGACCGATGCAACATAATGTGG	113	pre-miRNA U1D1 gRNA
hsa-mir-193a_31557996_U	GGCGGCTCCAGGTTCTAGATGGG	hsa-mir-193a_31560583_D1	GTGAGAGGGAGGAACCATCACGG	166	pre-miRNA U1D1 gRNA
hsa-mir-193b_14301967_U	CCAGACGAGATCCAAGTGATGGG	hsa-mir-193b_14304549_D1	TGAAGGTTAATGTTCTGCGACGG	404	pre-miRNA U1D1 gRNA
hsa-mir-193b_14301967_U	CCGGCTTCACACGCCCCTCTGGG	hsa-mir-193b_14304549_D1	CTTCTATAAAACGCCTGGCTGGG	184	pre-miRNA U1D1 gRNA
hsa-mir-193b_14301967_U	CGGCTTCACACGCCCCTCTGGGG	hsa-mir-193b_14304549_D1	AGGCTGGATAATACGTTCAGGGG	141	pre-miRNA U1D1 gRNA
hsa-mir-205_209430133_U	ATCAGAGAACAAACCATGCATGG	hsa-mir-205_209432742_D1	TCTTTACAATTCAGTGTGATTGG	173	pre-miRNA U1D1 gRNA
hsa-mir-205_209430133_U	GGCAAAGAATCTTGCCTTCCTGG	hsa-mir-205_209432742_D1	TCCCAGATTTCTACCGAGCCTGG	247	pre-miRNA U1D1 gRNA
hsa-mir-205_209430133_U	TCATTTCCTCCTACCATCCCAGG	hsa-mir-205_209432742_D1	CTTTACAATTCAGTGTGATTGGG	463	pre-miRNA U1D1 gRNA
hsa-mir-2052_74703693_U	AGAAATTGCTGGATCTCCTATGG	hsa-mir-2052_74706247_D1	TTTCGCTATAGAAAGGACTTAGG	303	pre-miRNA U1D1 gRNA
hsa-mir-2052_74703693_U	TCAGCTATCCACAATTTATAAGG	hsa-mir-2052_74706247_D1	TGCACGAACCAGAGCACGAGGGG	395	pre-miRNA U1D1 gRNA
hsa-mir-2052_74703693_U	TTATTGTAATATGGTAGCACCGG	hsa-mir-2052_74706247_D1	GAAAGGACTTAGGAGTGAGAAGG	293	pre-miRNA U1D1 gRNA
hsa-mir-2054_125505259_U	AAATAGCCTTCAGACAGATTTGG	hsa-mir-2054_125507807_D1	TTAAGTGTTCTGGGTCCTAGGGG	528	pre-miRNA U1D1 gRNA
hsa-mir-2054_125505259_U	AGCTCCAAAATAGAGAACTAGGG	hsa-mir-2054_125507807_D1	TGCCTCTAAACAATTGACAAAGG	469	pre-miRNA U1D1 gRNA
hsa-mir-2054_125505259_U	CACTCAACACAATGAAGACTAGG	hsa-mir-2054_125507807_D1	TCAAAAGATCAGCTGATATCAGG	237	pre-miRNA U1D1 gRNA
hsa-mir-2113_98022531_U	ATGAACTTAGCACATGTATTAGG	hsa-mir-2113_98025121_D1	ACTTGCTGTCAAAGTGAATATGG	451	pre-miRNA U1D1 gRNA
hsa-mir-2113_98022531_U	CTTACGAAACCATCAATCCATGG	hsa-mir-2113_98025121_D1	GTGCCTACAACCTATTGAATAGG	274	pre-miRNA U1D1 gRNA
hsa-mir-2113_98022531_U	TTGACTACCGCTCGCATTTAAGG	hsa-mir-2113_98025121_D1	TATCCAGCTGTTGGATTCTGTGG	810	pre-miRNA U1D1 gRNA
hsa-mir-2117_43442806_U	GCTTCCCTACCCAGGATGATAGG	hsa-mir-2117_43445385_D1	GTGCCTGGCCTCAAAACCCTGGG	331	pre-miRNA U1D1 gRNA
hsa-mir-2117_43442806_U	GGGGCAGTTCCAGTTGGCACTGG	hsa-mir-2117_43445385_D1	TACAACTCAGCCATATGCAGTGG	248	pre-miRNA U1D1 gRNA
hsa-mir-2117_43442806_U	TGTTTCCATCCCTATCATCCTGG	hsa-mir-2117_43445385_D1	ACAGTGTCATCTTTGAGCAAGGG	664	pre-miRNA U1D1 gRNA
hsa-mir-221_hsa-mir-222_45744157_U	GCAAGTTAGCTTCAGGATGAAGG	hsa-mir-221_hsa-mir-222_45747624_D1	GAAAAAAACCTCCATAGATATGG	337	pre-miRNA U1D1 gRNA
hsa-mir-221_hsa-mir-222_45744157_U	GTGGAATTACTTTCTCTTCCCGG	hsa-mir-221_hsa-mir-222_45747624_D1	CAGGAATCCACTCAAATGCCAGG	699	pre-miRNA U1D1 gRNA
hsa-mir-221_hsa-mir-222_45744157_U	TGAGATGACTTGGCTTAGCGGGG	hsa-mir-221_hsa-mir-222_45747624_D1	GCGTGCTTTATTCCAGGCACTGG	202	pre-miRNA U1D1 gRNA
hsa-mir-2392_100812491_U	AGTCTTGGAGTGGATTCTGCAGG	hsa-mir-2392_100815074_D1	ATAAGGTAGTACTTCCTGGAGGG	463	pre-miRNA U1D1 gRNA
hsa-mir-2392_100812491_U	GAGAGCAGACTGGCAGGCCCCGG	hsa-mir-2392_100815074_D1	TGCGTGTGCCATGTCCTCCCTGG	249	pre-miRNA U1D1 gRNA
hsa-mir-2392_100812491_U	TGACTCTGAGGACTGAAGACTGG	hsa-mir-2392_100815074_D1	CTGTGTGGCTAGGGGCTCCTTGG	169	pre-miRNA U1D1 gRNA
hsa-mir-2682_hsa-mir-137_98043242_U	AAGAAAGAGAGCTGAAGTCCTGG	hsa-mir-2682_hsa-mir-137_98046671_D1	ACTTCTTCCCAAAGCCGTCTAGG	204	pre-miRNA U1D1 gRNA
hsa-mir-2682_hsa-mir-137_98043242_U	TGGCATTTGTTGAGGAGATGAGG	hsa-mir-2682_hsa-mir-137_98046671_D1	GACGGCTTTGGGAAGAAGTGAGG	152	pre-miRNA U1D1 gRNA
hsa-mir-2682_hsa-mir-137_98043242_U	TTATTGCAGTTGCTTCATAGAGG	hsa-mir-2682_hsa-mir-137_98046671_D1	AATAAAGATAGGTCATGCATGGG	498	pre-miRNA U1D1 gRNA
hsa-mir-296_hsa-mir-298_58815615_U	CAGCCTTAGCGGGAACAAGCAGG	hsa-mir-296_hsa-mir-298_58818813_D1	CAGAAGGTTCCAGGGACCCTTGG	138	pre-miRNA U1D1 gRNA
hsa-mir-296_hsa-mir-298_58815615_U	CTACGGCACAGCCCAGGCATGGG	hsa-mir-296_hsa-mir-298_58818813_D1	TCCAAACCTGTCTGCTCCCAAGG	348	pre-miRNA U1D1 gRNA
hsa-mir-296_hsa-mir-298_58815615_U	GGCCACTGTTCCTGCAGGTCCGG	hsa-mir-296_hsa-mir-298_58818813_D1	TGCATCTGGGAGGGCCTGCCGGG	184	pre-miRNA U1D1 gRNA
hsa-mir-297_110858582_U	CTAAATCTCATCTCCCACATGGG	hsa-mir-297_110861147_D1	AGGAACGCAAAGTGATTATGTGG	349	pre-miRNA U1D1 gRNA
hsa-mir-297_110858582_U	GTGAGATCTGTGTGCCTCTGAGG	hsa-mir-297_110861147_D1	GGAGTACTTCGTGTTTGGAATGG	198	pre-miRNA U1D1 gRNA
hsa-mir-297_110858582_U	TGGCCCAAAAAGGTGTGGCGAGG	hsa-mir-297_110861147_D1	AAGAGCCTACTGATTAAGAATGG	289	pre-miRNA U1D1 gRNA
hsa-mir-29a_130874747_U	CTTTCACCATGGGGCAGAGCAGG	hsa-mir-29a_130877310_D1	CTTAAGAATAAGGGAGTCCCAGG	149	pre-miRNA U1D1 gRNA
hsa-mir-29a_130874747_U	GTGAAAGCTGCGAACACCAGAGG	hsa-mir-29a_130877310_D1	TATTGATGGGAGAGCATGCCTGG	175	pre-miRNA U1D1 gRNA
hsa-mir-29a_130874747_U	GTGTGGTAGACAGAATGTTTTGG	hsa-mir-29a_130877310_D1	ATTTGAAATCAGTGTTCTTGGGG	247	pre-miRNA U1D1 gRNA
hsa-mir-301b_hsa-mir-130b_21650981_U	CCTACCCTTCGCTGATGACTAGG	hsa-mir-301b_hsa-mir-130b_21653885_D1	CATTGCCCCTGTTCCTCCCACGG	930	pre-miRNA U1D1 gRNA
hsa-mir-301b_hsa-mir-130b_21650981_U	CACGTCCAAATATCCCATCCAGG	hsa-mir-301b_hsa-mir-130b_21653885_D1	TACTATGTGAGATGGATGGGTGG	271	pre-miRNA U1D1 gRNA
hsa-mir-301b_hsa-mir-130b_21650981_U	GAAAACCCCCGGGTATGGCTGGG	hsa-mir-301b_hsa-mir-130b_21653885_D1	TCAAGGAACCCCAAGGGATCAGG	263	pre-miRNA U1D1 gRNA
hsa-mir-302f_30296910_U	ACTGGCTTCTAAATTCCCACAGG	hsa-mir-302f_30299460_D1	GATCTGAAGCAGGGAGATTAGGG	262	pre-miRNA U1D1 gRNA
hsa-mir-302f_30296910_U	GAATGAGTCCCCTCATGGTTTGG	hsa-mir-302f_30299460_D1	TAAAATATAGTGGGGCTACTAGG	102	pre-miRNA U1D1 gRNA
hsa-mir-302f_30296910_U	GCAAAATGGGCTTTCAAAACTGG	hsa-mir-302f_30299460_D1	AACTAGGTGTTTCTGATACGTGG	94	pre-miRNA U1D1 gRNA
hsa-mir-30a_71401551_U	AAAACTCTATTAGTCATGCTGGG	hsa-mir-30a_71404121_D1	AGAATAACGAGGTATAACACAGG	248	pre-miRNA U1D1 gRNA
hsa-mir-30a_71401551_U	AACCCCTGGAGCAAATAACTCGG	hsa-mir-30a_71404121_D1	GCGTCACTGTTGTGAGTGATAGG	127	pre-miRNA U1D1 gRNA
hsa-mir-30a_71401551_U	GTCACCCGACCGTATTTCCTAGG	hsa-mir-30a_71404121_D1	ATCTTTCACTAGATTCAGAATGG	269	pre-miRNA U1D1 gRNA
hsa-mir-30c-2_71374960_U	CTATGTGAACTTCTAGGCACAGG	hsa-mir-30c-2_71377531_D1	TCATTTGCTAAACTGGTCTAAGG	291	pre-miRNA U1D1 gRNA
hsa-mir-30c-2_71374960_U	GCTAGGAGAGGCAGATAATATGG	hsa-mir-30c-2_71377531_D1	TCTAAGGTACACAAAATACTTGG	145	pre-miRNA U1D1 gRNA
hsa-mir-30c-2_71374960_U	GGCAGAATAATAAAATGCTATGG	hsa-mir-30c-2_71377531_D1	GACTACACTGTAAACCCAGGTGG	147	pre-miRNA U1D1 gRNA
hsa-mir-31_21510115_U	ATGAGTAACTCCAGAAACAAAGG	hsa-mir-31_21512685_D1	TGTGAAATAAGTTTCTAGCTGGG	408	pre-miRNA U1D1 gRNA
hsa-mir-31_21510115_U	CAACTACATTGAGGTCAAGGGGG	hsa-mir-31_21512685_D1	ACCACTAAGTTCTAGGTCCAAGG	276	pre-miRNA U1D1 gRNA
hsa-mir-31_21510115_U	TTGTAATAAACTGTATGTCCTGG	hsa-mir-31_21512685_D1	CTCATCAGTATGATTGATACAGG	448	pre-miRNA U1D1 gRNA
hsa-mir-3141_154594012_U	AAAAAATGGGGTGCTTGGTGTGG	hsa-mir-3141_154596572_D1	TTGCATAAAGATTGCAACTTTGG	450	pre-miRNA U1D1 gRNA
hsa-mir-3141_154594012_U	CAATTAAAAAATGGGGTGCTTGG	hsa-mir-3141_154596572_D1	TAAAGATTGCAACTTTGGCAGGG	202	pre-miRNA U1D1 gRNA
hsa-mir-3141_154594012_U	CTCTGAAGATGATACCTACATGG	hsa-mir-3141_154596572_D1	ATAAAGATTGCAACTTTGGCAGG	370	pre-miRNA U1D1 gRNA
hsa-mir-3142_160472402_U	ATATGCACCTGGGCCACCTTGGG	hsa-mir-3142_160474983_D1	GCAACCCATACACCTTGTCCTGG	239	pre-miRNA U1D1 gRNA
hsa-mir-3142_160472402_U	ATCTTATGGGCCAGACACCATGG	hsa-mir-3142_160474983_D1	CTCCAGCTTTCCTCCTAAGGCGG	325	pre-miRNA U1D1 gRNA
hsa-mir-3142_160472402_U	TATGAAATCAATATGCACCTGGG	hsa-mir-3142_160474983_D1	TCTTCTTGGTAAACATTTGTTGG	265	pre-miRNA U1D1 gRNA
hsa-mir-3144_120013179_U	GAACAATGTCCCAGAAGCATAGG	hsa-mir-3144_120015757_D1	AGAAAAATGAGAAAACTTATGGG	278	pre-miRNA U1D1 gRNA
hsa-mir-3144_120013179_U	TTGCAAACTACCCCTGACAAGGG	hsa-mir-3144_120015757_D1	AATGAGAAAACTTATGGGCAAGG	114	pre-miRNA U1D1 gRNA
hsa-mir-3144_120013179_U	TTTGCAAACTACCCCTGACAAGG	hsa-mir-3144_120015757_D1	AAATTGCCGACAGAGCGAACAGG	284	pre-miRNA U1D1 gRNA
hsa-mir-3147_57403025_U	CAACTCTTTGTCAGAGTGGCAGG	hsa-mir-3147_57405590_D1	GCAACCTGATTCTCAGGAACAGG	138	pre-miRNA U1D1 gRNA
hsa-mir-3147_57403025_U	GGGGCACTCCTGGGATGAACAGG	hsa-mir-3147_57405590_D1	GCAGTGTCTCAAAGACACAATGG	219	pre-miRNA U1D1 gRNA
hsa-mir-3147_57403025_U	GTCTGGGAACCAGCCTGGATCGG	hsa-mir-3147_57405590_D1	ACAATGGCAACCTGATTCTCAGG	247	pre-miRNA U1D1 gRNA
hsa-mir-3149_76964768_U	ATATTGGCAAAGCTACTTTCTGG	hsa-mir-3149_76967350_D1	GCAGGGCCACTCCTATGCAGAGG	99	pre-miRNA U1D1 gRNA
hsa-mir-3149_76964768_U	GTAAATAGAGATGCACATCCTGG	hsa-mir-3149_76967350_D1	GAGATTAGAGGCAGCTGGAGTGG	188	pre-miRNA U1D1 gRNA
hsa-mir-3149_76964768_U	TAGCCATCTATGGGAGATATAGG	hsa-mir-3149_76967350_D1	AGTCAGAGATTAGAGGCAGCTGG	306	pre-miRNA U1D1 gRNA
hsa-mir-3156-1_45162014_U	CATACACGAAAAGAACACCGAGG	hsa-mir-3156-1_45164588_D1	TTGGCTGTCACTACTTATTATGG	239	pre-miRNA U1D1 gRNA
hsa-mir-3156-1_45162014_U	TTGGATTAACCAGTGTTCTAAGG	hsa-mir-3156-1_45164588_D1	CAGTCTTCATTGGATGTTATAGG	429	pre-miRNA U1D1 gRNA
hsa-mir-3156-1_45162014_U	TTGGGAGCAAGGTAGGCTGATGG	hsa-mir-3156-1_45164588_D1	ATCTTGCTACCAATGTAAAATGG	216	pre-miRNA U1D1 gRNA
hsa-mir-3156-3_13404384_U	ATCGTACTACCAAGGTAAAATGG	hsa-mir-3156-3_13406760_D1	GGTTCAAAGAAGTCCTGAATAGG	230	pre-miRNA U1D1 gRNA
hsa-mir-3156-3_13404384_U	GTGAGGGCCAAAAACTGGAACGG	hsa-mir-3156-3_13406760_D1	TTGTGGAGACTTTTCTGAGTTGG	264	pre-miRNA U1D1 gRNA
hsa-mir-3156-3_13404384_U	TGAGGGCCAAAAACTGGAACGGG	hsa-mir-3156-3_13406760_D1	GGACATTTCTATTCTGATTGTGG	250	pre-miRNA U1D1 gRNA
hsa-mir-3168_41099019_U	AACCCTATATAAGAAAAACGTGG	hsa-mir-3168_41101600_D1	GGCCATCTGTCTTGATAAGTAGG	117	pre-miRNA U1D1 gRNA
hsa-mir-3168_41099019_U	ATTCCTGGAGACATCAGAATTGG	hsa-mir-3168_41101600_D1	TCAAGACATCCCCTCCCTTTTGG	614	pre-miRNA U1D1 gRNA
hsa-mir-3168_41099019_U	CTAATGGAATTAGTGCAATTTGG	hsa-mir-3168_41101600_D1	ATAATCCACTAAGTTTCCATTGG	172	pre-miRNA U1D1 gRNA
hsa-mir-3169_61197798_U	CAGTGCAATCAGCAAAGTTGAGG	hsa-mir-3169_61200380_D1	CTCAGTTTATCTCTTGTCTAAGG	516	pre-miRNA U1D1 gRNA
hsa-mir-3169_61197798_U	TTCCTTAGGTTGACATAAATTGG	hsa-mir-3169_61200380_D1	AGTGGGAGCATCAGCAAAATAGG	256	pre-miRNA U1D1 gRNA
hsa-mir-3169_61197798_U	TTGGATCTATGAAGAAGATGAGG	hsa-mir-3169_61200380_D1	GGATGCTAGGAAAAATATAATGG	204	pre-miRNA U1D1 gRNA
hsa-mir-3201_48272364_U	AATTGAACGGCTTTGGAGCCGGG	hsa-mir-3201_48274915_D1	ATTCACCAGATGACGCCTGTGGG	232	pre-miRNA U1D1 gRNA
hsa-mir-3201_48272364_U	GCGGGGCTGTGATCCCTCTTTGG	hsa-mir-3201_48274915_D1	GAGGCAGGGAAGTCAACTAGAGG	289	pre-miRNA U1D1 gRNA
hsa-mir-3201_48272364_U	TGAACGGCTTTGGAGCCGGGAGG	hsa-mir-3201_48274915_D1	AGTCAACTAGAGGCTCCTACAGG	157	pre-miRNA U1D1 gRNA
hsa-mir-325_77003404_U	CCTTTGAAGCTCTTAGAGAAGGG	hsa-mir-325_77006001_D1	AAGGGTTTCATGGACAAGTAAGG	139	pre-miRNA U1D1 gRNA
hsa-mir-325_77003404_U	GGTCTGTCCATGTATTTCCATGG	hsa-mir-325_77006001_D1	TCTAGAAAAGGGAACTTGGTGGG	332	pre-miRNA U1D1 gRNA
hsa-mir-325_77003404_U	GTAAAGACCATGGAAATACATGG	hsa-mir-325_77006001_D1	AAAGGGAACTTGGTGGGATTGGG	93	pre-miRNA U1D1 gRNA
hsa-mir-34a_9149668_U	CCGTGCAATGTGCGTTACAAAGG	hsa-mir-34a_9152277_D1	CCTAAACGGTGCCCGGGACGGGG	379	pre-miRNA U1D1 gRNA
hsa-mir-34a_9149668_U	CCTCTCCAGCATTGAGAGGGAGG	hsa-mir-34a_9152277_D1	ACTCTGATCCTCTCCCTAAACGG	128	pre-miRNA U1D1 gRNA
hsa-mir-34a_9149668_U	GTCCATGTGGCACCAAGGATGGG	hsa-mir-34a_9152277_D1	GACCAGTAACAGATTCCAAAAGG	87	pre-miRNA U1D1 gRNA
hsa-mir-3619_46089044_U	CCCACCATCCCGATGAAAGTAGG	hsa-mir-3619_46091626_D1	AGGCCTTCCCCGAGCTGCCTCGG	90	pre-miRNA U1D1 gRNA
hsa-mir-3619_46089044_U	CGGCCTCTTGACTGAGATGGAGG	hsa-mir-3619_46091626_D1	GTAGATGCCACACATCCTCCTGG	267	pre-miRNA U1D1 gRNA
hsa-mir-3619_46089044_U	TCAGGCTACCTGGGCCACCAGGG	hsa-mir-3619_46091626_D1	ATCCACTACATGTCAGAAGTGGG	431	pre-miRNA U1D1 gRNA
hsa-mir-363_hsa-mir-92a-2_hsa-mir-19b-2_hsa-mir-20b_hsa-mir-18b_hsa-mir-106a_134167378_U	GATAACATTGGTCTACCTCAAGG	hsa-mir-363_hsa-mir-92a-2_hsa-mir-19b-2_hsa-mir-20b_hsa-mir-18b_hsa-mir-106a_134170778_D1	TATGGAAGATAATGACATGAAGG	253	pre-miRNA U1D1 gRNA
hsa-mir-363_hsa-mir-92a-2_hsa-mir-19b-2_hsa-mir-20b_hsa-mir-18b_hsa-mir-106a_134167378_U	GTTCCTCTTACTGATTAAAATGG	hsa-mir-363_hsa-mir-92a-2_hsa-mir-19b-2_hsa-mir-20b_hsa-mir-18b_hsa-mir-106a_134170778_D1	AGTGAGCCTCTATGTGAAAAAGG	324	pre-miRNA U1D1 gRNA
hsa-mir-363_hsa-mir-92a-2_hsa-mir-19b-2_hsa-mir-20b_hsa-mir-18b_hsa-mir-106a_134167378_U	TAGTCAGCACTAGACAACACAGG	hsa-mir-363_hsa-mir-92a-2_hsa-mir-19b-2_hsa-mir-20b_hsa-mir-18b_hsa-mir-106a_134170778_D1	AAACAAAAGTTACCCCATCATGG	317	pre-miRNA U1D1 gRNA
hsa-mir-3648-1_hsa-mir-3687-1_8204473_U	AAAGCCCGCGGTCGTCAGCCCGG	hsa-mir-3648-1_hsa-mir-3687-1_8209204_D1	GCGGCCACGCGCGCGCGCCCCGG	212	pre-miRNA U1D1 gRNA
hsa-mir-3648-1_hsa-mir-3687-1_8204473_U	AGGGACCGCTCCCCGGCACCCGG	hsa-mir-3648-1_hsa-mir-3687-1_8209204_D1	CCGGCGCCCGCGGGCGCGCGAGG	143	pre-miRNA U1D1 gRNA
hsa-mir-3648-1_hsa-mir-3687-1_8204473_U	GCGGCAGAGGGACCGCTCCCCGG	hsa-mir-3648-1_hsa-mir-3687-1_8209204_D1	TCTTCGTCGGCCCGCCCGCGAGG	101	pre-miRNA U1D1 gRNA
hsa-mir-3649_1658315_U	CCATGCTGTAAGGCTGGGCGCGG	hsa-mir-3649_1660880_D1	GGCGGGAGGTGCTGCTCTCAGGG	68	pre-miRNA U1D1 gRNA
hsa-mir-3649_1658315_U	GATATAGCTTGCTTATATCATGG	hsa-mir-3649_1660880_D1	GGGCGGAGGGCTGCAACAGTGGG	103	pre-miRNA U1D1 gRNA
hsa-mir-3659_38087231_U	CTAGAATGGTGGCACCTGGTAGG	hsa-mir-3659_38089829_D1	CTGTGAGCCCATCAGCGGCAGGG	209	pre-miRNA U1D1 gRNA
hsa-mir-3659_38087231_U	GTGATGTAAAAGAGGGTGAGGGG	hsa-mir-3659_38089829_D1	CTGCCATCAACCAGTAACCCGGG	254	pre-miRNA U1D1 gRNA
hsa-mir-3659_38087231_U	TTCAGTGGCATGTCTGTTAAAGG	hsa-mir-3659_38089829_D1	GGGTTACTGGTTGATGGCAGAGG	411	pre-miRNA U1D1 gRNA
hsa-mir-365a_14307285_U	CACCAACATGTGCCTGCTCCAGG	hsa-mir-365a_14309871_D1	TAACGTTGTATAAGCTCTGAAGG	754	pre-miRNA U1D1 gRNA
hsa-mir-365a_14307285_U	GGCTGGAAGTGGAAAGAAGTGGG	hsa-mir-365a_14309871_D1	GCAAGAGAGGCGCAGAGCTCGGG	81	pre-miRNA U1D1 gRNA
hsa-mir-365a_14307285_U	TTCCTGGAGCAGGCACATGTTGG	hsa-mir-365a_14309871_D1	TACCTTCCATGTTTAATGCATGG	406	pre-miRNA U1D1 gRNA
hsa-mir-3660_90014621_U	AGATGCTATCTGGAGGTGAAAGG	hsa-mir-3660_90017220_D1	CTGTGGCTCACATGGGGATAGGG	386	pre-miRNA U1D1 gRNA
hsa-mir-3660_90014621_U	ATAGCATCTGGGTAGATTGGTGG	hsa-mir-3660_90017220_D1	GCCATGGTTACATCCTTCTGTGG	345	pre-miRNA U1D1 gRNA
hsa-mir-3660_90014621_U	TTTCACCTCCAGATAGCATCTGG	hsa-mir-3660_90017220_D1	CAATGACTGCTTCCTTTCTAGGG	696	pre-miRNA U1D1 gRNA
hsa-mir-3663_117165678_U	CTCGGGATAGCTTCTCTGTTAGG	hsa-mir-3663_117168274_D1	CTCCACCCCTGAACTTGAATGGG	183	pre-miRNA U1D1 gRNA
hsa-mir-3663_117165678_U	GAAGGGTTGCGGACCATGCTGGG	hsa-mir-3663_117168274_D1	ACGTTCCCCAGCAGCAGGCCCGG	141	pre-miRNA U1D1 gRNA
hsa-mir-3663_117165678_U	TCAGTGGTCAAAAACCAACCCGG	hsa-mir-3663_117168274_D1	GAGCTTTCCGTGACCGGCCAGGG	98	pre-miRNA U1D1 gRNA
hsa-mir-3667_49541393_U	CGGGACCTGCTGTTCACGCCGGG	hsa-mir-3667_49543966_D1	TCCCGCACCCTCCTTTCCAACGG	151	pre-miRNA U1D1 gRNA
hsa-mir-3667_49541393_U	TCGGGGACTGAGCTGCTGGAGGG	hsa-mir-3667_49543966_D1	CTCCCAATAAAGGTTCATACAGG	576	pre-miRNA U1D1 gRNA
hsa-mir-3667_49541393_U	TTCGGGGACTGAGCTGCTGGAGG	hsa-mir-3667_49543966_D1	AAAGTCAGGATCCGTTGGAAAGG	220	pre-miRNA U1D1 gRNA
hsa-mir-3668_140203252_U	AAAATTTACTTCTAGCTGGTTGG	hsa-mir-3668_140205826_D1	ATGCACCAGCACCCGCATGCTGG	357	pre-miRNA U1D1 gRNA
hsa-mir-3668_140203252_U	ATTCACTTTGTAACTAGGGTTGG	hsa-mir-3668_140205826_D1	GTTGTGCCACTCAGAGGCGCGGG	137	pre-miRNA U1D1 gRNA
hsa-mir-3668_140203252_U	GTGTTGGATGAGTATTGATCTGG	hsa-mir-3668_140205826_D1	ACAGGCACAGGATGTTCAGAGGG	311	pre-miRNA U1D1 gRNA
hsa-mir-3672_121368972_U	AAGGGTAGTAGCAGAGGACCAGG	hsa-mir-3672_121371553_D1	ATCTCTACTGCATATCTGAAGGG	192	pre-miRNA U1D1 gRNA
hsa-mir-3672_121368972_U	GTAGTAGCAGAGGACCAGGAAGG	hsa-mir-3672_121371553_D1	GTGAACATCTAGATCCACGAAGG	139	pre-miRNA U1D1 gRNA
hsa-mir-3672_121368972_U	TAGTAGCAGAGGACCAGGAAGGG	hsa-mir-3672_121371553_D1	GTCCTGCAGGCTAAAAGAGTAGG	196	pre-miRNA U1D1 gRNA
hsa-mir-3680-1_21504049_U	AAAACGCGGGGCACCATGGATGG	hsa-mir-3680-1_21506635_D1	CAGGAGCACCTGTGTTTCTGTGG	193	pre-miRNA U1D1 gRNA
hsa-mir-3680-1_21504049_U	AGAGAAAACGCGGGGCACCATGG	hsa-mir-3680-1_21506635_D1	GGAGCACCTGTGTTTCTGTGGGG	102	pre-miRNA U1D1 gRNA
hsa-mir-3680-1_21504049_U	GAAGAAGAAAGAGAAAACGCGGG	hsa-mir-3680-1_21506635_D1	GACAGGGTGCGTTCTGCGCACGG	40	pre-miRNA U1D1 gRNA
hsa-mir-3681_12197130_U	CGCCCATGATGTGCTCCTCCTGG	hsa-mir-3681_12199701_D1	CAGATGAGAATTAGACAAATTGG	117	pre-miRNA U1D1 gRNA
hsa-mir-3681_12197130_U	GATACACTTATAGGCTTAGATGG	hsa-mir-3681_12199701_D1	TGGAAGCTGATCTCTAAATTAGG	307	pre-miRNA U1D1 gRNA
hsa-mir-3681_12197130_U	TCACACACTTGACTGTGGGTGGG	hsa-mir-3681_12199701_D1	TAGAGATCAGCTTCCACTTAGGG	281	pre-miRNA U1D1 gRNA
hsa-mir-3683_7064964_U	AACAAAACCTGTGATATTGAGGG	hsa-mir-3683_7067545_D1	TTACAGAGAGTGTATACACACGG	746	pre-miRNA U1D1 gRNA
hsa-mir-3683_7064964_U	ATATGGCAGGGGGGTGTCTCAGG	hsa-mir-3683_7067545_D1	TATAACTGTCAATGTTGCCTGGG	235	pre-miRNA U1D1 gRNA
hsa-mir-3683_7064964_U	ATGTTCGTAATATCTAAGGGCGG	hsa-mir-3683_7067545_D1	ATATAACTGTCAATGTTGCCTGG	516	pre-miRNA U1D1 gRNA
hsa-mir-3686_129482057_U	CAGAAGAGACTGGGCTTGCCAGG	hsa-mir-3686_129484642_D1	AGTCCAAAAATGGGAAGGAGAGG	52	pre-miRNA U1D1 gRNA
hsa-mir-3686_129482057_U	TATATTGCATGCTGAGGTTTGGG	hsa-mir-3686_129484642_D1	TTTCCCCGTAATCTTGATTGTGG	783	pre-miRNA U1D1 gRNA
hsa-mir-3686_129482057_U	TTCTGGCTTCTGAGTTCTCTTGG	hsa-mir-3686_129484642_D1	CAGGGGGAGAGTCCAAAAATGGG	429	pre-miRNA U1D1 gRNA
hsa-mir-3690-2_1289918_U	CCATTTCACCTATAAACAATAGG	hsa-mir-3690-2_1294292_D1	TCGTTCTGTAACGAGGGCGCAGG	277	pre-miRNA U1D1 gRNA
hsa-mir-3690-2_1289918_U	CGTGGACTCCTTCATCCCGTTGG	hsa-mir-3690-2_1294292_D1	CGTACGGTGACATTGCTGGGAGG	345	pre-miRNA U1D1 gRNA
hsa-mir-3690-2_1291918_U	CTATGCCTGGATGCACACGCAGG	hsa-mir-3690-2_1294292_D1	AGCTCTCACCGACCTTTCTGTGG	184	pre-miRNA U1D1 gRNA
hsa-mir-370_100909139_U	AACGAGGCTTCCGGAAGAAGTGG	hsa-mir-370_100911713_D1	GGCTTTATGTTCCATAGAATGGG	183	pre-miRNA U1D1 gRNA
hsa-mir-370_100909139_U	CTCACATTGCGGGCTGGCAGTGG	hsa-mir-370_100911713_D1	GTTCCATAGAATGGGCACACTGG	111	pre-miRNA U1D1 gRNA
hsa-mir-370_100909139_U	TGAGAATAAATCACGTGGCGGGG	hsa-mir-370_100911713_D1	CAAAGGATTATGACTAATCCAGG	117	pre-miRNA U1D1 gRNA
hsa-mir-376c_101037690_U	AGCAGACAATGGGTGTTATCTGG	hsa-mir-376c_101040255_D1	TGATTCCTGGTTAATCATAGAGG	309	pre-miRNA U1D1 gRNA
hsa-mir-376c_101037690_U	CAGCTTTAGAGAAGTGAGATTGG	hsa-mir-376c_101040255_D1	GAGGAGCCAGCTTGGTGCACAGG	89	pre-miRNA U1D1 gRNA
hsa-mir-376c_101037690_U	GGGTTTGAGTCTGGGATTATTGG	hsa-mir-376c_101040255_D1	ACTTGGTGAAGATTAAATTGTGG	418	pre-miRNA U1D1 gRNA
hsa-mir-378c_130960588_U	AAAGACAGAGATGAGCTATAAGG	hsa-mir-378c_130963168_D1	CTCTGGGCAGACGGGCAGCTGGG	193	pre-miRNA U1D1 gRNA
hsa-mir-378c_130960588_U	GAGGCACAATTCTCGGCCACAGG	hsa-mir-378c_130963168_D1	CAGCTGGCAAAGAAGATCCTTGG	261	pre-miRNA U1D1 gRNA
hsa-mir-378c_130960588_U	GCCTGAAAGTGGTCCCATGGAGG	hsa-mir-378c_130963168_D1	GTCTTCTCTTCGCCCATGGATGG	77	pre-miRNA U1D1 gRNA
hsa-mir-378f_23927070_U	AACGAGGGAAACACTGTCTGGGG	hsa-mir-378f_23929647_D1	ATCGTCTGCACGGCAGAGCTGGG	179	pre-miRNA U1D1 gRNA
hsa-mir-378f_23927070_U	CAAAAGCCTTGAAGGCAGCCAGG	hsa-mir-378f_23929647_D1	GAGTTTCACCCACCCCCGCGGGG	99	pre-miRNA U1D1 gRNA
hsa-mir-378f_23927070_U	GGGTTCTGGCCACACAGTGCAGG	hsa-mir-378f_23929647_D1	AAAGGAGTGCATGTGCAGAGGGG	208	pre-miRNA U1D1 gRNA
hsa-mir-378g_94743860_U	ACGAGAACACAGATGCTCCCAGG	hsa-mir-378g_94746400_D1	TCATTGGTAGAACCAGTGCCAGG	311	pre-miRNA U1D1 gRNA
hsa-mir-378g_94743860_U	CACAACTTAAGAGAGCACAGAGG	hsa-mir-378g_94746400_D1	GGTAGAACCAGTGCCAGGCCGGG	65	pre-miRNA U1D1 gRNA
hsa-mir-378g_94743860_U	TGAATGCCCTCCTGCTTGCCTGG	hsa-mir-378g_94746400_D1	TTACATGTCTCCAAGAATTCTGG	483	pre-miRNA U1D1 gRNA
hsa-mir-379_101020066_U	AACATGGTCGGGGTGGACAGTGG	hsa-mir-379_101022632_D1	TTGAGGCAGATATGGCCTTAGGG	443	pre-miRNA U1D1 gRNA
hsa-mir-379_101020066_U	CAGATGGAGCATGGACTGGATGG	hsa-mir-379_101022632_D1	TGGCTAACAGAGCTGGTTAGGGG	292	pre-miRNA U1D1 gRNA
hsa-mir-379_101020066_U	GGGTCAGATGAACATGGTCGGGG	hsa-mir-379_101022632_D1	CCTTGGTATTGAGGCAGATATGG	293	pre-miRNA U1D1 gRNA
hsa-mir-380_hsa-mir-1197_hsa-mir-323a_hsa-mir-758_hsa-mir-329-1_hsa-mir-329-2_101023017_U	CAGTGGCTCATCCCCAAAACTGG	hsa-mir-380_hsa-mir-1197_hsa-mir-323a_hsa-mir-758_hsa-mir-329-1_hsa-mir-329-2_101027683_D1	GAGTTGACTTCCTTTAAATCTGG	150	pre-miRNA U1D1 gRNA
hsa-mir-380_hsa-mir-1197_hsa-mir-323a_hsa-mir-758_hsa-mir-329-1_hsa-mir-329-2_101023017_U	CTTAAATCAAGTTCTGCCTTGGG	hsa-mir-380_hsa-mir-1197_hsa-mir-323a_hsa-mir-758_hsa-mir-329-1_hsa-mir-329-2_101027683_D1	CAGGGTTGTGTTTCTGCAGATGG	617	pre-miRNA U1D1 gRNA
hsa-mir-380_hsa-mir-1197_hsa-mir-323a_hsa-mir-758_hsa-mir-329-1_hsa-mir-329-2_101023017_U	GAGTCTCGTCTTCATGGTCGGGG	hsa-mir-380_hsa-mir-1197_hsa-mir-323a_hsa-mir-758_hsa-mir-329-1_hsa-mir-329-2_101027683_D1	AGTGGAGCAGGTGTGTTCCTGGG	137	pre-miRNA U1D1 gRNA
hsa-mir-381_hsa-mir-487b_hsa-mir-539_hsa-mir-889_hsa-mir-544a_hsa-mir-655_101043920_U	CCCCTTCTAAGGCTGATGCTGGG	hsa-mir-381_hsa-mir-487b_hsa-mir-539_hsa-mir-889_hsa-mir-544a_hsa-mir-655_101050146_D1	CCCCTGGTTATGGAGAAGGGAGG	191	pre-miRNA U1D1 gRNA
hsa-mir-381_hsa-mir-487b_hsa-mir-539_hsa-mir-889_hsa-mir-544a_hsa-mir-655_101043920_U	CGTTCCCGGACATGGAAGCCAGG	hsa-mir-381_hsa-mir-487b_hsa-mir-539_hsa-mir-889_hsa-mir-544a_hsa-mir-655_101050146_D1	TTCCCTTCACTCCTTCCCGATGG	353	pre-miRNA U1D1 gRNA
hsa-mir-381_hsa-mir-487b_hsa-mir-539_hsa-mir-889_hsa-mir-544a_hsa-mir-655_101043920_U	CTGGTAGGCCAGCCCCAGGAGGG	hsa-mir-381_hsa-mir-487b_hsa-mir-539_hsa-mir-889_hsa-mir-544a_hsa-mir-655_101050146_D1	CCTCTGCCAGCCGACCTGGTGGG	188	pre-miRNA U1D1 gRNA
hsa-mir-384_76917273_U	AAGCATAGTAGCAACGTATTTGG	hsa-mir-384_76919860_D1	TTCAACTCTCCATCTAATTTGGG	519	pre-miRNA U1D1 gRNA
hsa-mir-384_76917273_U	ATCTACTAAGTGTCAAGTGAAGG	hsa-mir-384_76919860_D1	CTCAAGCCACTGTAGATCTCTGG	333	pre-miRNA U1D1 gRNA
hsa-mir-384_76917273_U	GGATACAGTAGAGATGAAAATGG	hsa-mir-384_76919860_D1	AGCTTGCAAATACATGCCATAGG	132	pre-miRNA U1D1 gRNA
hsa-mir-3916_247199967_U	ATGCCACTGTGTCTGGGCCAAGG	hsa-mir-3916_247202560_D1	AGTGCTGCTGATGAGGAGTCCGG	217	pre-miRNA U1D1 gRNA
hsa-mir-3916_247199967_U	GGTTGTGATTCAGAGGACCTAGG	hsa-mir-3916_247202560_D1	GGAAACACATTACTTAGAATGGG	158	pre-miRNA U1D1 gRNA
hsa-mir-3916_247199967_U	GTTGTGATTCAGAGGACCTAGGG	hsa-mir-3916_247202560_D1	CACAACAGAAATGCTTTGGCCGG	317	pre-miRNA U1D1 gRNA
hsa-mir-3924_57302479_U	AGGAATCACATAGTTTCTGATGG	hsa-mir-3924_57305059_D1	GGAGTTCACAGGAACATGGATGG	286	pre-miRNA U1D1 gRNA
hsa-mir-3924_57302479_U	GAGCTTATTGACAAAGGCCTGGG	hsa-mir-3924_57305059_D1	AGTGACTGTCTCTATTACTTGGG	327	pre-miRNA U1D1 gRNA
hsa-mir-3924_57302479_U	TAGTTTCTGATGGAGTAGGGAGG	hsa-mir-3924_57305059_D1	CAGTGACTGTCTCTATTACTTGG	257	pre-miRNA U1D1 gRNA
hsa-mir-3925_36620436_U	AACATGGCGTCCCTATCTCCTGG	hsa-mir-3925_36623012_D1	GAAACAGCAGTCAGCTCTTCTGG	188	pre-miRNA U1D1 gRNA
hsa-mir-3925_36620436_U	GGGATTGTTCTGCAGGGTTCAGG	hsa-mir-3925_36623012_D1	AACACCAGACTAAAGGCCACAGG	106	pre-miRNA U1D1 gRNA
hsa-mir-3925_36620436_U	TCACACTGCACCCTGCAGTGAGG	hsa-mir-3925_36623012_D1	AACTCCCCTCCTCCTGCAGAGGG	222	pre-miRNA U1D1 gRNA
hsa-mir-3927_109509475_U	GGGAAGTGTTGGTCCCATTCAGG	hsa-mir-3927_109512045_D1	TACATTATTAAGAAGCTCCTGGG	414	pre-miRNA U1D1 gRNA
hsa-mir-3927_109509475_U	TACAGCTCTGTCTGTAGTTCTGG	hsa-mir-3927_109512045_D1	AAATCTGAAAACCTCTGGAGGGG	484	pre-miRNA U1D1 gRNA
hsa-mir-3929_35932088_U	ACCTCTACCTGGACGAAGAAAGG	hsa-mir-3929_35934642_D1	CTACCAATTCGCCCAAGATCTGG	134	pre-miRNA U1D1 gRNA
hsa-mir-3929_35932088_U	TCCTTTCTTCGTCCAGGTAGAGG	hsa-mir-3929_35934642_D1	AGGCCCTATGCTTCCTGTATAGG	237	pre-miRNA U1D1 gRNA
hsa-mir-3929_35932088_U	TGTTTGCAAAGAGAATCCTGAGG	hsa-mir-3929_35934642_D1	TAACCAGATCTTGGGCGAATTGG	342	pre-miRNA U1D1 gRNA
hsa-mir-3937_39659216_U	ACAGATATCATAAAGGACAAAGG	hsa-mir-3937_39661821_D1	ATAGATTCAGAATCCTCAGCAGG	467	pre-miRNA U1D1 gRNA
hsa-mir-3937_39659216_U	CCTGAATGACATTGAGTCTTTGG	hsa-mir-3937_39661821_D1	ATAACTAATTGGAGCTCCAGAGG	225	pre-miRNA U1D1 gRNA
hsa-mir-3937_39659216_U	CCTTTATTCATCAGTTTCAGAGG	hsa-mir-3937_39661821_D1	TTATGAAATCTATCCTGCTGAGG	551	pre-miRNA U1D1 gRNA
hsa-mir-3945_184849013_U	TATGTTTCGTAAATGTTCAGAGG	hsa-mir-3945_184851610_D1	TTGGATAAAACCAACAACGAAGG	427	pre-miRNA U1D1 gRNA
hsa-mir-3945_184849013_U	TGAGTTAGTCAGTAAGCCATAGG	hsa-mir-3945_184851610_D1	AGCTGATCGGGCTAGTTTATTGG	167	pre-miRNA U1D1 gRNA
hsa-mir-3945_184849013_U	TGGAGTAGGTTATAATGATGTGG	hsa-mir-3945_184851610_D1	TGGATAAAACCAACAACGAAGGG	412	pre-miRNA U1D1 gRNA
hsa-mir-3974_17671299_U	ACCAATTTAAACTCATTGGTGGG	hsa-mir-3974_17673894_D1	TCAAGGGTATCAGGTACCCCAGG	106	pre-miRNA U1D1 gRNA
hsa-mir-3974_17671299_U	CCCCTCAGCTTAACAGCACAGGG	hsa-mir-3974_17673894_D1	AGGAAAACTCAGGAGTAATATGG	232	pre-miRNA U1D1 gRNA
hsa-mir-3974_17671299_U	CTAATCCTGAACTTAATGCAAGG	hsa-mir-3974_17673894_D1	GATTGGCAAGCATTACTCAAGGG	253	pre-miRNA U1D1 gRNA
hsa-mir-3976_5838695_U	AACACCTATTCATAGGGACCTGG	hsa-mir-3976_5841333_D1	CTCCGTTTGCATTAAAACCATGG	271	pre-miRNA U1D1 gRNA
hsa-mir-3976_5838695_U	GGAACCAACGGCTAGGAGTTGGG	hsa-mir-3976_5841333_D1	GAGTTGCTAATTTCTGGACCAGG	117	pre-miRNA U1D1 gRNA
hsa-mir-3976_5838695_U	GTCCCAGGGAACCAACGGCTAGG	hsa-mir-3976_5841333_D1	TAGTAATTACAACCAGTAGATGG	512	pre-miRNA U1D1 gRNA
hsa-mir-3977_82838155_U	ACATAAGCTCAAGTGATCTCAGG	hsa-mir-3977_82840724_D1	GATAAGCATAATGGGAGGATTGG	130	pre-miRNA U1D1 gRNA
hsa-mir-3977_82838155_U	ATCACCCATAATCACATTCATGG	hsa-mir-3977_82840724_D1	TGGTTTATTCTACCTTTGGTTGG	479	pre-miRNA U1D1 gRNA
hsa-mir-3977_82838155_U	CCACTTGCTTCTTGATTGTTTGG	hsa-mir-3977_82840724_D1	AATGGGAGGATTGGGAGTTTGGG	104	pre-miRNA U1D1 gRNA
hsa-mir-411_hsa-mir-299_101021325_U	GCAATGATTTGTTAGCCTCCAGG	hsa-mir-411_hsa-mir-299_101024356_D1	AGTTCTCCAAGCAAGGGTTCTGG	169	pre-miRNA U1D1 gRNA
hsa-mir-411_hsa-mir-299_101021325_U	GCCATGCTCTAGACCACCTTTGG	hsa-mir-411_hsa-mir-299_101024356_D1	GACCATGTTACATACGTCATGGG	111	pre-miRNA U1D1 gRNA
hsa-mir-411_hsa-mir-299_101021325_U	TGCAGGGCCCCGTCTACACTGGG	hsa-mir-411_hsa-mir-299_101024356_D1	CAGGGACAGAGCACTGGTTCTGG	184	pre-miRNA U1D1 gRNA
hsa-mir-421_hsa-mir-374b_74216377_U	AGTGACTGTGAGGAATGACTTGG	hsa-mir-421_hsa-mir-374b_74219118_D1	TCAACTGTTGTTGCTGATAATGG	553	pre-miRNA U1D1 gRNA
hsa-mir-421_hsa-mir-374b_74216377_U	CCAAAGTCTACTCTGATTACAGG	hsa-mir-421_hsa-mir-374b_74219118_D1	AGCTATGTAAAGTGAGAGTTTGG	61	pre-miRNA U1D1 gRNA
hsa-mir-421_hsa-mir-374b_74216377_U	CCAGGATTATAGTAGAAGCTAGG	hsa-mir-421_hsa-mir-374b_74219118_D1	TAAAGTGAGAGTTTGGGTCTTGG	710	pre-miRNA U1D1 gRNA
hsa-mir-422a_63868930_U	ATGCTCTTAACGGGAACAGAGGG	hsa-mir-422a_63871519_D1	TTCCCTCAGAGAGAGCCTTTAGG	357	pre-miRNA U1D1 gRNA
hsa-mir-422a_63868930_U	CTTGTAGGAGAGGGTCTTGTAGG	hsa-mir-422a_63871519_D1	GGAACATGTGCATTAGTCCCGGG	234	pre-miRNA U1D1 gRNA
hsa-mir-422a_63868930_U	TACATAGTGGGAGATATCCTTGG	hsa-mir-422a_63871519_D1	TCCCTAAAGGCTCTCTCTGAGGG	279	pre-miRNA U1D1 gRNA
hsa-mir-4255_37159563_U	CAAGTAAACTGACCAACTGAAGG	hsa-mir-4255_37162134_D1	ACTACCAAATTGTTCAAAAGTGG	199	pre-miRNA U1D1 gRNA
hsa-mir-4255_37159563_U	CTTCAGTTGGTCAGTTTACTTGG	hsa-mir-4255_37162134_D1	CTATTCCAATGCATGTAAAGTGG	265	pre-miRNA U1D1 gRNA
hsa-mir-4255_37159563_U	TCCATGAGCTGGCCCCAACCTGG	hsa-mir-4255_37162134_D1	GTGAAGTACACACTACAACATGG	196	pre-miRNA U1D1 gRNA
hsa-mir-4262_11834933_U	AGGGAGGGTCTAGTCTACCTGGG	hsa-mir-4262_11837486_D1	ACGTTTCCACCCAGGGAACAGGG	130	pre-miRNA U1D1 gRNA
hsa-mir-4262_11834933_U	TACTGCAGTGACATTAGAGCTGG	hsa-mir-4262_11837486_D1	TCTGGAAGACGTTTCCACCCAGG	243	pre-miRNA U1D1 gRNA
hsa-mir-4262_11834933_U	TCCCCTTACAGTGGTCTGCAAGG	hsa-mir-4262_11837486_D1	GTTCATTGAAGACATTGAGTGGG	406	pre-miRNA U1D1 gRNA
hsa-mir-4267_110067961_U	GAGATGCCTAAGAGGCTGGCTGG	hsa-mir-4267_110070342_D1	CGGGGAGGGTGACGACTGCAGGG	107	pre-miRNA U1D1 gRNA
hsa-mir-4267_110067961_U	GTAAGAGATGCCTAAGAGGCTGG	hsa-mir-4267_110070342_D1	CGGTAGCCAGTGCAGGCACAAGG	267	pre-miRNA U1D1 gRNA
hsa-mir-4267_110067961_U	TGTGCAAGTGGTTCGACGTGGGG	hsa-mir-4267_110070342_D1	GAAGGGGGTAGGGTTTAAGCAGG	185	pre-miRNA U1D1 gRNA
hsa-mir-4272_67223464_U	GAATGCAGCCCTTAGTCTGCGGG	hsa-mir-4272_67226027_D1	CTTCTCAGAGAATATGTCTTTGG	445	pre-miRNA U1D1 gRNA
hsa-mir-4272_67223464_U	GTGAAGGCCTGAAAGCCCTTGGG	hsa-mir-4272_67226027_D1	AGCTTCTCTGGCCCTCAAGCAGG	136	pre-miRNA U1D1 gRNA
hsa-mir-4272_67223464_U	TTATTCCTTCATTGATTGTGTGG	hsa-mir-4272_67226027_D1	AGTGATTCCTTGTTTGGAAGGGG	340	pre-miRNA U1D1 gRNA
hsa-mir-4276_174421795_U	GTTTGACTTGCTTCACACATGGG	hsa-mir-4276_174424364_D1	GCAGAAACTACTATAAATTGAGG	412	pre-miRNA U1D1 gRNA
hsa-mir-4276_174421795_U	TGTTTGACTTGCTTCACACATGG	hsa-mir-4276_174424364_D1	TTGATTCCAAGAATTCATCTAGG	283	pre-miRNA U1D1 gRNA
hsa-mir-4276_174421795_U	TTATCAGATGTGGAAGCAAAAGG	hsa-mir-4276_174424364_D1	GCAAGCATATGTACTACATAGGG	313	pre-miRNA U1D1 gRNA
hsa-mir-4277_1706785_U	AGAGGGAGACAGCCCCAACTGGG	hsa-mir-4277_1709368_D1	ATATTCTTGAGGGTTGTCCAAGG	399	pre-miRNA U1D1 gRNA
hsa-mir-4277_1706785_U	CCTAGCAGACGGCAAGGGAGGGG	hsa-mir-4277_1709368_D1	GGAGAGTGTTGCCTCGGTACTGG	81	pre-miRNA U1D1 gRNA
hsa-mir-4277_1706785_U	GACCGCTCTGCTACGGGACAGGG	hsa-mir-4277_1709368_D1	GAAAGACTCACGAAACGGGAAGG	62	pre-miRNA U1D1 gRNA
hsa-mir-4283-1_56951785_U	ATCAAGGGTCCCTGCTCCCCTGG	hsa-mir-4283-1_56956364_D1	GCTGATGGGACCACGGGCTGGGG	94	pre-miRNA U1D1 gRNA
hsa-mir-4283-1_56951785_U	CAGAAGGAGGGCCACTGTTGTGG	hsa-mir-4283-1_56956364_D1	AGCCTGGTGCATAGCTGGTGCGG	269	pre-miRNA U1D1 gRNA
hsa-mir-4283-1_56951785_U	TTTAATTCAAGAACAGAAGGAGG	hsa-mir-4283-1_56956364_D1	GGCTGATGGGACCACGGGCTGGG	185	pre-miRNA U1D1 gRNA
hsa-mir-4283-2_63617090_U	GCCAAGTGCTGGGAAAACACCGG	hsa-mir-4283-2_63621669_D1	CACCATATTATGGGCTAGACTGG	184	pre-miRNA U1D1 gRNA
hsa-mir-4283-2_63617090_U	GGCGGGTGCTGTCGTCACAGTGG	hsa-mir-4283-2_63621669_D1	GACCAGTCTAGCCCATAATATGG	351	pre-miRNA U1D1 gRNA
hsa-mir-4283-2_63617090_U	GGGTGCTGTCGTCACAGTGGAGG	hsa-mir-4283-2_63621669_D1	TATTATGGGCTAGACTGGTCTGG	300	pre-miRNA U1D1 gRNA
hsa-mir-4289_88743836_U	AACTCCATTCCCAATCCCCATGG	hsa-mir-4289_88746405_D1	AACAAGGTTATCCCTTGTTTAGG	374	pre-miRNA U1D1 gRNA
hsa-mir-4289_88743836_U	GAGCTGCACCTGGGTCAGTAAGG	hsa-mir-4289_88746405_D1	CACCCACCCTGGCTACTGCTTGG	362	pre-miRNA U1D1 gRNA
hsa-mir-4289_88743836_U	GCAGCAGCGCTTCCTCAGATGGG	hsa-mir-4289_88746405_D1	GAGTTAACTGTAAAATCGGCAGG	247	pre-miRNA U1D1 gRNA
hsa-mir-4290_90021441_U	AGTCAGCAACGGCTCAGTGCTGG	hsa-mir-4290_90024035_D1	TTTGTAGATCAGGCCACGCCTGG	125	pre-miRNA U1D1 gRNA
hsa-mir-4290_90021441_U	GTGCAGGCATGAGGGTCACCAGG	hsa-mir-4290_90024035_D1	TTGACGCTACTTTGTAGATCAGG	258	pre-miRNA U1D1 gRNA
hsa-mir-4290_90021441_U	TTGACCTAAACCTGCATGCAGGG	hsa-mir-4290_90024035_D1	AGTTAGTCGCAGATCTGGACTGG	277	pre-miRNA U1D1 gRNA
hsa-mir-4291_93817357_U	CATGGACACTTCTGAGGAGAAGG	hsa-mir-4291_93819921_D1	CAGTAAAACTAGGGCCATTCGGG	196	pre-miRNA U1D1 gRNA
hsa-mir-4291_93817357_U	TCACTAACATGTATAGGGCTGGG	hsa-mir-4291_93819921_D1	GTAAAACTAGGGCCATTCGGGGG	166	pre-miRNA U1D1 gRNA
hsa-mir-4291_93817357_U	TGAGGTGTAGGTAGTGACTCTGG	hsa-mir-4291_93819921_D1	GGTGGGGAGAGGTAGAGAACTGG	185	pre-miRNA U1D1 gRNA
hsa-mir-4299_11654651_U	CTAATTAAAGGCTTAAACCATGG	hsa-mir-4299_11657222_D1	ATTCTGAAAGAGAGCAAGAACGG	145	pre-miRNA U1D1 gRNA
hsa-mir-4299_11654651_U	GAGCTGGTTGAAGATACTACAGG	hsa-mir-4299_11657222_D1	ATAGTGACCCAGGGAAGCCAGGG	199	pre-miRNA U1D1 gRNA
hsa-mir-4299_11654651_U	TGGACTGTCAAATAAAGGAGTGG	hsa-mir-4299_11657222_D1	TCTATCCAGCTCAGGAAACACGG	508	pre-miRNA U1D1 gRNA
hsa-mir-4300_81888741_U	AAAATCTATGGCAATTTCACTGG	hsa-mir-4300_81891336_D1	CTCACAGCGGAGGTGAGAATGGG	251	pre-miRNA U1D1 gRNA
hsa-mir-4300_81888741_U	ACAAAGTCTTCTCAGGCTTCAGG	hsa-mir-4300_81891336_D1	TGTGGTACTTTAAAACTTAGTGG	475	pre-miRNA U1D1 gRNA
hsa-mir-4300_81888741_U	TGGCACTAAAATACAAGAAGGGG	hsa-mir-4300_81891336_D1	GAACGATACTTATCAAAGAACGG	133	pre-miRNA U1D1 gRNA
hsa-mir-4303_97993383_U	CTCTGGTAGTCTTTCCCTCTTGG	hsa-mir-4303_97995948_D1	TCTAGCAGGAACTCATAGACTGG	239	pre-miRNA U1D1 gRNA
hsa-mir-4303_97993383_U	TAACTATACCATCTACAAACTGG	hsa-mir-4303_97995948_D1	TAGCAAAGTACTTAATGCTATGG	310	pre-miRNA U1D1 gRNA
hsa-mir-4303_97993383_U	TTATTGGCTGTGTGTGTGCAGGG	hsa-mir-4303_97995948_D1	ATTCCCTCGCTTTCTGCCATGGG	462	pre-miRNA U1D1 gRNA
hsa-mir-4307_26906642_U	AGGAGCCAAGAAGAAGCTCCAGG	hsa-mir-4307_26909025_D1	AGTTCAAGTGCCTATCTGAGAGG	171	pre-miRNA U1D1 gRNA
hsa-mir-4307_26906642_U	GACAAAACCATGTTTATTCTTGG	hsa-mir-4307_26909025_D1	TGAAAATTTCCCTCTCAGATAGG	341	pre-miRNA U1D1 gRNA
hsa-mir-4307_26906642_U	TGTACTCATTCTCCTTTACTGGG	hsa-mir-4307_26909025_D1	GTTCAAGTGCCTATCTGAGAGGG	427	pre-miRNA U1D1 gRNA
hsa-mir-4315-2_64818030_U	ATGACAAGGGGATGGCTGGCTGG	hsa-mir-4315-2_64822402_D1	CTATTTGCAGTAGTTACTCCTGG	134	pre-miRNA U1D1 gRNA
hsa-mir-4315-2_64818030_U	CGAGACATATGACAAGGGGATGG	hsa-mir-4315-2_64822402_D1	TCCACTGATGAGCAGGAACCAGG	182	pre-miRNA U1D1 gRNA
hsa-mir-4315-2_64818030_U	CTGTGCTCGGGACACACTGCAGG	hsa-mir-4315-2_64822402_D1	TCCTGGTTCCTGCTCATCAGTGG	147	pre-miRNA U1D1 gRNA
hsa-mir-4318_37655135_U	AGCTTCCTAAATAGCCCCAGTGG	hsa-mir-4318_37657715_D1	CTGTTGACATGTCCTTTGCATGG	450	pre-miRNA U1D1 gRNA
hsa-mir-4318_37655135_U	GAAAGTATTTGAGTAATCCCTGG	hsa-mir-4318_37657715_D1	TAACCACACAAGCCATATCTAGG	164	pre-miRNA U1D1 gRNA
hsa-mir-4318_37655135_U	TCCTAATGCCTCCTCCAGGTGGG	hsa-mir-4318_37657715_D1	ACTGAGGGATGGCCCAGGAGAGG	226	pre-miRNA U1D1 gRNA
hsa-mir-4328_78899194_U	ACTAATATACTGAGCCTAAGAGG	hsa-mir-4328_78901749_D1	GCCGAAACTAACAGGGATATTGG	246	pre-miRNA U1D1 gRNA
hsa-mir-4328_78899194_U	ATATACTGAGCCTAAGAGGGAGG	hsa-mir-4328_78901749_D1	GAGAAACATTGAGAGTACCCAGG	273	pre-miRNA U1D1 gRNA
hsa-mir-4328_78899194_U	CTAATATACTGAGCCTAAGAGGG	hsa-mir-4328_78901749_D1	TAGAAAACAATAGACTTCACAGG	239	pre-miRNA U1D1 gRNA
hsa-mir-4418_22264239_U	GTCAGGGGAAGCAGCTGATTGGG	hsa-mir-4418_22266800_D1	ACCTGGAGCTTCCTGTGCAGCGG	342	pre-miRNA U1D1 gRNA
hsa-mir-4418_22264239_U	TAGAGGCTGTCCCACCCTGACGG	hsa-mir-4418_22266800_D1	GTCCTTACACCCCTGGGCAGAGG	210	pre-miRNA U1D1 gRNA
hsa-mir-4418_22264239_U	TGTGGAGGAGTTTACTCACTGGG	hsa-mir-4418_22266800_D1	CACCCTTTCCTTGTGGCCTTGGG	453	pre-miRNA U1D1 gRNA
hsa-mir-4419b_128242506_U	CAGCAGAGCCTACACTGAGCTGG	hsa-mir-4419b_128245073_D1	GTGAAAAAGGAATTTCTTGTTGG	324	pre-miRNA U1D1 gRNA
hsa-mir-4419b_128242506_U	GAGCTGGCACATCTTTCAGAAGG	hsa-mir-4419b_128245073_D1	GTTCTCAGTGATGGCGCACATGG	332	pre-miRNA U1D1 gRNA
hsa-mir-4419b_128242506_U	TGTGCCAGCTCATGCCCACATGG	hsa-mir-4419b_128245073_D1	GACCTCAATAAGCTCTGTGTGGG	208	pre-miRNA U1D1 gRNA
hsa-mir-4421_hsa-mir-6500_51057837_U	AAAGAAGTTCAGCATGCAATAGG	hsa-mir-4421_hsa-mir-6500_51060603_D1	GACACAAGGATTCTGACTGATGG	154	pre-miRNA U1D1 gRNA
hsa-mir-4421_hsa-mir-6500_51057837_U	ATGCAATAGGAGAACACAGTTGG	hsa-mir-4421_hsa-mir-6500_51060603_D1	ACTATAAGTGGCTTCTGCTCTGG	253	pre-miRNA U1D1 gRNA
hsa-mir-4421_hsa-mir-6500_51057837_U	GATGAAATCAGACATGTTCGAGG	hsa-mir-4421_hsa-mir-6500_51060603_D1	ACTGGAAAAGTGACACCTGGAGG	164	pre-miRNA U1D1 gRNA
hsa-mir-4422_55223641_U	AATTCAATCAGGGATTAGGAGGG	hsa-mir-4422_55226223_D1	TGACCCGCAATCCAAGTCCTAGG	396	pre-miRNA U1D1 gRNA
hsa-mir-4422_55223641_U	AGTGATTTCTGGCAATTATCTGG	hsa-mir-4422_55226223_D1	TAAACCTAGGACTTGGATTGCGG	138	pre-miRNA U1D1 gRNA
hsa-mir-4422_55223641_U	CTTACTTGTAGGATTCTTTAGGG	hsa-mir-4422_55226223_D1	TTGGACATAAACCTAGGACTTGG	134	pre-miRNA U1D1 gRNA
hsa-mir-4424_178675749_U	AGGCTTATACTGAACACAGATGG	hsa-mir-4424_178678134_D1	GAAACATCATTTCACCATGTTGG	376	pre-miRNA U1D1 gRNA
hsa-mir-4424_178675749_U	CTTATCTAACTTTGATGCAAGGG	hsa-mir-4424_178678134_D1	TATCTCTCTGTCTCTCAGACTGG	579	pre-miRNA U1D1 gRNA
hsa-mir-4425_25021503_U	CAGTACTGGTGGGTTGGGCAGGG	hsa-mir-4425_25024086_D1	CAGTAGGTCCCCAAGGTTTGTGG	328	pre-miRNA U1D1 gRNA
hsa-mir-4425_25021503_U	GCGTAAGCAGCCCCAGCTCCCGG	hsa-mir-4425_25024086_D1	TGGTGATCTTTCGACTCCCAAGG	199	pre-miRNA U1D1 gRNA
hsa-mir-4425_25021503_U	TACGGGAAGGGGGGGATGGGGGG	hsa-mir-4425_25024086_D1	CCGGGATCTCCAATAGCCCGTGG	482	pre-miRNA U1D1 gRNA
hsa-mir-4430_33416516_U	AGGGAGCGGTACTGGTCATGAGG	hsa-mir-4430_33419064_D1	CTTCTCAGTTACCTAGCTAATGG	339	pre-miRNA U1D1 gRNA
hsa-mir-4430_33416516_U	CACTTGTAGAAGTGCAGAATGGG	hsa-mir-4430_33419064_D1	AATGGATCCTGACTAATAAAAGG	150	pre-miRNA U1D1 gRNA
hsa-mir-4430_33416516_U	TGAGGCTGACAATGGCAGGATGG	hsa-mir-4430_33419064_D1	GCCACACCAGGTAAAGGAAAAGG	54	pre-miRNA U1D1 gRNA
hsa-mir-4431_52700522_U	ACCACATGTAGCTGACAAAGTGG	hsa-mir-4431_52703115_D1	ACAGCTCTCACTTTAATGTGTGG	218	pre-miRNA U1D1 gRNA
hsa-mir-4431_52700522_U	CAGCACTGGGTTAGCTTGGAAGG	hsa-mir-4431_52703115_D1	CATAGTGTAAAATAGTCTCTAGG	437	pre-miRNA U1D1 gRNA
hsa-mir-4431_52700522_U	GGATACCTGTTTACTCTATTAGG	hsa-mir-4431_52703115_D1	AGCTCTCACTTTAATGTGTGGGG	325	pre-miRNA U1D1 gRNA
hsa-mir-4432_60385362_U	CTTAACCAAGTTCCCATCTTTGG	hsa-mir-4432_60387945_D1	AGGCTAGAGAGGTGACACAGTGG	248	pre-miRNA U1D1 gRNA
hsa-mir-4432_60385362_U	GAGGACACCCTCATAGCTCAAGG	hsa-mir-4432_60387945_D1	TGTCAAATCCTATATGGCCATGG	393	pre-miRNA U1D1 gRNA
hsa-mir-4432_60385362_U	TAGCTCAAGGGTGATGAAACAGG	hsa-mir-4432_60387945_D1	TGAACCCAGCAGTTTGATTATGG	226	pre-miRNA U1D1 gRNA
hsa-mir-4433b_64338747_U	AGTGCTCACCCAAGGCACACTGG	hsa-mir-4433b_64341348_D1	CAGAGCAGATCGGGGGACCACGG	215	pre-miRNA U1D1 gRNA
hsa-mir-4433b_64338747_U	CGCACCATGCCTGCATTTAAGGG	hsa-mir-4433b_64341348_D1	CGGGATGGGAAGGGTGGACATGG	109	pre-miRNA U1D1 gRNA
hsa-mir-4433b_64338747_U	GTGGCCTAAGCCAGGCAGTCGGG	hsa-mir-4433b_64341348_D1	GTTCAGCCAATGGGGAGTGAGGG	83	pre-miRNA U1D1 gRNA
hsa-mir-4435-1_87627755_U	CAGGGTCCTAGGGCGGAACAAGG	hsa-mir-4435-1_87630334_D1	AATACACATGCAGGAGTATCAGG	196	pre-miRNA U1D1 gRNA
hsa-mir-4435-1_87627755_U	TTCCAGCCTTGTTCCGCCCTAGG	hsa-mir-4435-1_87630334_D1	TTATCTTTGAATACACATGCAGG	599	pre-miRNA U1D1 gRNA
hsa-mir-4435-1_87627755_U	TTGTTCCGCCCTAGGACCCTGGG	hsa-mir-4435-1_87630334_D1	TTAGAAGTTGAGTGTGAGAAAGG	164	pre-miRNA U1D1 gRNA
hsa-mir-4435-2_111319013_U	AGTTGTCTCCCAGGCGGGGAAGG	hsa-mir-4435-2_111321386_D1	TTGTTACTTTGGAATGAGTAAGG	347	pre-miRNA U1D1 gRNA
hsa-mir-4435-2_111319013_U	CTGAGGGACCTTCCCCGCCTGGG	hsa-mir-4435-2_111321386_D1	ATTCACTCAAAATGCAATCAAGG	360	pre-miRNA U1D1 gRNA
hsa-mir-4435-2_111319013_U	TAGAGGAATGACAACAGCAAAGG	hsa-mir-4435-2_111321386_D1	CACTCAAAATGCAATCAAGGTGG	251	pre-miRNA U1D1 gRNA
hsa-mir-4436b-2_110280853_U	GAACACAGCACTCTGCAACCCGG	hsa-mir-4436b-2_110285243_D1	ACTCCTACAGCTCCCCTCGCTGG	252	pre-miRNA U1D1 gRNA
hsa-mir-4436b-2_110280853_U	TGTACTAGCCAGTGTCACAGTGG	hsa-mir-4436b-2_110285243_D1	GATGAGGTGGAGACTGCAGTCGG	53	pre-miRNA U1D1 gRNA
hsa-mir-4436b-2_110280853_U	TTGACTAGTTCCTCATGGTTAGG	hsa-mir-4436b-2_110285243_D1	GTCGGGGCAGGACACCAGGACGG	148	pre-miRNA U1D1 gRNA
hsa-mir-4444-2_75212476_U	ATCTCCATTTAAACAGGTGCAGG	hsa-mir-4444-2_75214849_D1	CCATAGAAGTTATGGAAGACAGG	196	pre-miRNA U1D1 gRNA
hsa-mir-4444-2_75212476_U	GCTGATACATAATGTATGATTGG	hsa-mir-4444-2_75214849_D1	CCTGTCTTCCATAACTTCTATGG	272	pre-miRNA U1D1 gRNA
hsa-mir-4444-2_75212476_U	GTCACCTGCACCTGTTTAAATGG	hsa-mir-4444-2_75214849_D1	TTCACTGTTAGATGGGCACCAGG	420	pre-miRNA U1D1 gRNA
hsa-mir-4445_109598828_U	ACTGCAAAACACTATTATCAGGG	hsa-mir-4445_109603397_D1	TACCAAGTCTGTGCTCTCATGGG	343	pre-miRNA U1D1 gRNA
hsa-mir-4445_109598828_U	GCCACGACAATAACTACATGAGG	hsa-mir-4445_109603397_D1	CTTTGAGAACGGATGTGGGGTGG	182	pre-miRNA U1D1 gRNA
hsa-mir-4445_109598828_U	TAAAAGCTGTACTGTTCTATTGG	hsa-mir-4445_109603397_D1	GGGGACTTTGAGAACGGATGTGG	211	pre-miRNA U1D1 gRNA
hsa-mir-4449_52710682_U	ATACTTTGTGCTAAGAATGATGG	hsa-mir-4449_52713247_D1	ATAGGAAAGTGCCTCTAATAAGG	500	pre-miRNA U1D1 gRNA
hsa-mir-4449_52710682_U	GCTAGGTAGCATGTTGTTTGAGG	hsa-mir-4449_52713247_D1	AGCTAGAGCAGTGACAATGCTGG	42	pre-miRNA U1D1 gRNA
hsa-mir-4449_52710682_U	GCTCCTTAAGTTCCATTTCTGGG	hsa-mir-4449_52713247_D1	TGGCAACAGGGCAGTGTAGCAGG	275	pre-miRNA U1D1 gRNA
hsa-mir-4454_163091574_U	GCTGAGTGCTAGGAGGTGAGTGG	hsa-mir-4454_163093928_D1	CTGCCCCAGGAAAGCAGAGAAGG	147	pre-miRNA U1D1 gRNA
hsa-mir-4454_163091574_U	TATCAGCCTCCAAGACACTGAGG	hsa-mir-4454_163093928_D1	TTCTCTGCTTTCCTGGGGCAGGG	542	pre-miRNA U1D1 gRNA
hsa-mir-4454_163091574_U	TTTACTTCTTTCACCAGGCGTGG	hsa-mir-4454_163093928_D1	CTTCTCTGCTTTCCTGGGGCAGG	419	pre-miRNA U1D1 gRNA
hsa-mir-4455_184936383_U	CAGCTGTAATTTGAACTGGCTGG	hsa-mir-4455_184938940_D1	GATATGCTTCACCAAGATAAAGG	300	pre-miRNA U1D1 gRNA
hsa-mir-4455_184936383_U	CTCTGGAAAAGGTCGGACTAGGG	hsa-mir-4455_184938940_D1	TGTTGAGAACGGTCTAGACTAGG	258	pre-miRNA U1D1 gRNA
hsa-mir-4455_184936383_U	GGGGCAGCACGAGGGTGTATAGG	hsa-mir-4455_184938940_D1	TAGACCGTTCTCAACAACTGGGG	270	pre-miRNA U1D1 gRNA
hsa-mir-4458_8458925_U	GACCTAAGAGTAGACGAGAAGGG	hsa-mir-4458_8461499_D1	ACTGCGGCTCTGGCAGGACTAGG	117	pre-miRNA U1D1 gRNA
hsa-mir-4458_8458925_U	TTAGGGATTTAAGGAGGATTTGG	hsa-mir-4458_8461499_D1	GCTGCACCATCTGAGACACGGGG	149	pre-miRNA U1D1 gRNA
hsa-mir-4460_129395062_U	AGAACACTCTGGAATGCAGTAGG	hsa-mir-4460_129397647_D1	GAAGAAATATTACCTTCCTTTGG	264	pre-miRNA U1D1 gRNA
hsa-mir-4460_129395062_U	TAACGTACTGCTATGACCCAGGG	hsa-mir-4460_129397647_D1	TTCTTAAACACCCCAAAGGAAGG	441	pre-miRNA U1D1 gRNA
hsa-mir-4460_129395062_U	TCCCATATGTAAAGCCACGATGG	hsa-mir-4460_129397647_D1	ATTAAAGCTTTCCTCCTAGAAGG	260	pre-miRNA U1D1 gRNA
hsa-mir-4464_90310742_U	CTCCACTTATGATTTAACACAGG	hsa-mir-4464_90313333_D1	GAGGTGTGCATATGGACCCTGGG	211	pre-miRNA U1D1 gRNA
hsa-mir-4464_90310742_U	CTTATGATTTAACACAGGCCGGG	hsa-mir-4464_90313333_D1	CTTAAGGGACAGAGGGGTGTTGG	212	pre-miRNA U1D1 gRNA
hsa-mir-4464_90310742_U	GTACATTCACAGAACATGCAAGG	hsa-mir-4464_90313333_D1	TCAGACACCTATTATAAACTGGG	160	pre-miRNA U1D1 gRNA
hsa-mir-4465_140679814_U	AAATTTAGAGTAGGCTATACTGG	hsa-mir-4465_140684383_D1	GACACTGACTGCTACAGTACAGG	94	pre-miRNA U1D1 gRNA
hsa-mir-4465_140679814_U	AGGACCGTTTGAGGTATGCATGG	hsa-mir-4465_140684383_D1	TAACTACTATAATTTAAATAAGG	286	pre-miRNA U1D1 gRNA
hsa-mir-4465_140679814_U	CTGGATGGCCTTGAGTGTAAGGG	hsa-mir-4465_140684383_D1	CAGTGTCATAATTATTTCACTGG	519	pre-miRNA U1D1 gRNA
hsa-mir-4472-1_142174339_U	AGTCCAGGCTTCCGGGCACTCGG	hsa-mir-4472-1_142176918_D1	AGAACAGGCTGCTGCAGGTAGGG	178	pre-miRNA U1D1 gRNA
hsa-mir-4472-1_142174339_U	AGTGACAAAGATGGCCTGCAAGG	hsa-mir-4472-1_142176918_D1	GAAGAGACAGCCGCTGTCACTGG	118	pre-miRNA U1D1 gRNA
hsa-mir-4472-1_142174339_U	CGGGTGGAGAAACCATCCGCAGG	hsa-mir-4472-1_142176918_D1	TAATCCCTCAGTCTTGGGCGTGG	206	pre-miRNA U1D1 gRNA
hsa-mir-4472-2_116426252_U	CCAATCTTTCTCTCCAGCAGAGG	hsa-mir-4472-2_116428818_D1	GTTTGTCTATGTTCAAGCCTGGG	346	pre-miRNA U1D1 gRNA
hsa-mir-4472-2_116426252_U	GCAAACTGGAGGTCACAGGCGGG	hsa-mir-4472-2_116428818_D1	CCTCTCCTGGGCTTGGGGTCCGG	143	pre-miRNA U1D1 gRNA
hsa-mir-4472-2_116426252_U	TGTCACCAATCCTTAACAGTAGG	hsa-mir-4472-2_116428818_D1	CAGGAGAGGGGGCAAACCCCAGG	296	pre-miRNA U1D1 gRNA
hsa-mir-4478_122118082_U	AAAAAGCCAACACTGTGTAGGGG	hsa-mir-4478_122120667_D1	CCAGACGAGCTGGCAGCTCCAGG	277	pre-miRNA U1D1 gRNA
hsa-mir-4478_122118082_U	TCCTTCTTCCAGATTTGTAAAGG	hsa-mir-4478_122120667_D1	CCAGAGATCCTGGAGCCTGGAGG	369	pre-miRNA U1D1 gRNA
hsa-mir-4478_122118082_U	TGTATAGGTGGGTAAGAGCAGGG	hsa-mir-4478_122120667_D1	CTGGAGCTGCCAGCTCGTCTGGG	257	pre-miRNA U1D1 gRNA
hsa-mir-4495_97937056_U	CAACCCTGATGACTTGATTTTGG	hsa-mir-4495_97939621_D1	GAGTAATTGGTCTTCATGCATGG	201	pre-miRNA U1D1 gRNA
hsa-mir-4495_97937056_U	GCACTTGAACAAGTCTTTGAGGG	hsa-mir-4495_97939621_D1	CTCAGACAGCCATGTTGAGGAGG	256	pre-miRNA U1D1 gRNA
hsa-mir-4500_87616665_U	AATTCCTTCATGGTAGTTTCTGG	hsa-mir-4500_87619240_D1	TGATATGCTATTCTAAGATGAGG	356	pre-miRNA U1D1 gRNA
hsa-mir-4500_87616665_U	TCAAGTAATTTCATGGCTTAGGG	hsa-mir-4500_87619240_D1	GTGAGTCAGTTGCATCCTAAAGG	391	pre-miRNA U1D1 gRNA
hsa-mir-4500_87616665_U	TTGCTACTATGGATGCGAGAAGG	hsa-mir-4500_87619240_D1	CACATTGTATTTGGTTGTGTTGG	702	pre-miRNA U1D1 gRNA
hsa-mir-4510_35924856_U	ACTGAGGCTGTGTTTCAACCAGG	hsa-mir-4510_35927423_D1	TGTTCCACACAGGGGGATTTTGG	422	pre-miRNA U1D1 gRNA
hsa-mir-4510_35924856_U	CAATAGTCACTCCAGATAGGAGG	hsa-mir-4510_35927423_D1	TATATCCAGGTCTACGACTGTGG	214	pre-miRNA U1D1 gRNA
hsa-mir-4510_35924856_U	TCCCTTTAACTCTCAAACATAGG	hsa-mir-4510_35927423_D1	TCCAGGTCTACGACTGTGGATGG	467	pre-miRNA U1D1 gRNA
hsa-mir-4527_47378496_U	AGGACCCAAATGCTAAGGATTGG	hsa-mir-4527_47381065_D1	AGCCACCCTTCTGAGCCGCCTGG	420	pre-miRNA U1D1 gRNA
hsa-mir-4527_47378496_U	CACTGTTCTAGAAGCTTTAGAGG	hsa-mir-4527_47381065_D1	TAGTATGGAGATGCCAGCATGGG	238	pre-miRNA U1D1 gRNA
hsa-mir-4527_47378496_U	TGAGAGCCACCGTCAACACTTGG	hsa-mir-4527_47381065_D1	TACCCATCCCAGAGCTGGGTAGG	266	pre-miRNA U1D1 gRNA
hsa-mir-4532_57893394_U	CTGTGCGGAGGTCCCCTCCAGGG	hsa-mir-4532_57895944_D1	AATGAAGGGAAGCCAGCACCAGG	128	pre-miRNA U1D1 gRNA
hsa-mir-4532_57893394_U	GTCACCCATCCACAAGAAGCAGG	hsa-mir-4532_57895944_D1	GTGAGCTGGAGTCCGGCATATGG	174	pre-miRNA U1D1 gRNA
hsa-mir-4532_57893394_U	TTTAAATCCAGGTTGCAGCTTGG	hsa-mir-4532_57895944_D1	GTGGCGCTGTGATGGGCGGATGG	42	pre-miRNA U1D1 gRNA
hsa-mir-4533_60476111_U	AAGAGATGCCATCAGAAATCTGG	hsa-mir-4533_60478681_D1	CCCGAGAGGGTCCTGGCCTAAGG	385	pre-miRNA U1D1 gRNA
hsa-mir-4533_60476111_U	AGGTGCTAAGTGGGAGCAGATGG	hsa-mir-4533_60478681_D1	CCCTTAGGCCAGGACCCTCTCGG	390	pre-miRNA U1D1 gRNA
hsa-mir-4533_60476111_U	CTCTGAGAGACTGGCTTTGAGGG	hsa-mir-4533_60478681_D1	CGTTTCCTCATTCGTGCAGCAGG	336	pre-miRNA U1D1 gRNA
hsa-mir-4634_174749734_U	ATGGCCACAACCGGAGTGGTAGG	hsa-mir-4634_174752287_D1	TATACAATCATGGCTGCATAAGG	395	pre-miRNA U1D1 gRNA
hsa-mir-4634_174749734_U	CGGTTGTGGCCATCAAATGATGG	hsa-mir-4634_174752287_D1	GGACTGTGAACCTGAACCTTGGG	64	pre-miRNA U1D1 gRNA
hsa-mir-4634_174749734_U	TTTGTGCTCCATAAGAAGGAAGG	hsa-mir-4634_174752287_D1	GCCCACTCTTTGTAGCCCTGAGG	213	pre-miRNA U1D1 gRNA
hsa-mir-4643_91519660_U	AAACACAAGAAATCTATGTCAGG	hsa-mir-4643_91522237_D1	GATAGGTAAAGTGAGTTAGATGG	119	pre-miRNA U1D1 gRNA
hsa-mir-4643_91519660_U	AGCTCTCTAAGCCTGAATAATGG	hsa-mir-4643_91522237_D1	AGATGGGGAGTCAGCAGCAAAGG	216	pre-miRNA U1D1 gRNA
hsa-mir-4643_91519660_U	CAAAAGACCTAACACATCTCTGG	hsa-mir-4643_91522237_D1	GTAAATGAAGTGATAACATCAGG	202	pre-miRNA U1D1 gRNA
hsa-mir-4645_2852031_U	ATGGTGCTGACACATGTTGACGG	hsa-mir-4645_2854607_D1	CGATGTATGGTTTGACCCAGTGG	472	pre-miRNA U1D1 gRNA
hsa-mir-4645_2852031_U	CGCGTGAACATCCTTCATACAGG	hsa-mir-4645_2854607_D1	GTGAGTGTGGAGTGTAAACGTGG	202	pre-miRNA U1D1 gRNA
hsa-mir-4645_2852031_U	TGCAGTGCTGACCTGTATGAAGG	hsa-mir-4645_2854607_D1	GTGGTTACCCTCCACTGCCCTGG	185	pre-miRNA U1D1 gRNA
hsa-mir-466_31159704_U	ATCAGCATCCTACTGAGTAGTGG	hsa-mir-466_31162287_D1	GCTGTAGGAAATATCAGAATTGG	230	pre-miRNA U1D1 gRNA
hsa-mir-466_31159704_U	CAGTAGCCTCACCACCAACAGGG	hsa-mir-466_31162287_D1	AAGATAGAGTTGTGTTTGGTTGG	384	pre-miRNA U1D1 gRNA
hsa-mir-466_31159704_U	TCCAGGGACTGTTGGTGATCTGG	hsa-mir-466_31162287_D1	TTACAAGATGGTAAATACTGAGG	374	pre-miRNA U1D1 gRNA
hsa-mir-4662b_124819978_U	CACTTAGAGCTAAGTTAAGGAGG	hsa-mir-4662b_124822558_D1	GTTAACATCGGACATCCTTCGGG	70	pre-miRNA U1D1 gRNA
hsa-mir-4662b_124819978_U	GGCCAAAAACCACAAATAAATGG	hsa-mir-4662b_124822558_D1	CTTCGGGAAATGAATGGGATTGG	279	pre-miRNA U1D1 gRNA
hsa-mir-4662b_124819978_U	TAGCACTTAGAGCTAAGTTAAGG	hsa-mir-4662b_124822558_D1	AAATAAGACTCAGGTAGTATGGG	229	pre-miRNA U1D1 gRNA
hsa-mir-4679-2_hsa-mir-4679-1_89061335_U	AAATAAGCAATCCCAAGTGTTGG	hsa-mir-4679-2_hsa-mir-4679-1_89063911_D1	GAAACAAGTTGAGGTACATCTGG	522	pre-miRNA U1D1 gRNA
hsa-mir-4679-2_hsa-mir-4679-1_89061335_U	GTAATTAAGCAGTTTCAGTGTGG	hsa-mir-4679-2_hsa-mir-4679-1_89063911_D1	TAAAAGTCTTGGACCAATCAAGG	695	pre-miRNA U1D1 gRNA
hsa-mir-4679-2_hsa-mir-4679-1_89061335_U	TCACAAAATCACCAACACTTGGG	hsa-mir-4679-2_hsa-mir-4679-1_89063911_D1	AGTAACTTAGAGGTCATTCAAGG	1594	pre-miRNA U1D1 gRNA
hsa-mir-4682_119956513_U	CCCTTTACCAGTGATGGCCCAGG	hsa-mir-4682_119959092_D1	TCTAGGATGGCAGAACATAAAGG	170	pre-miRNA U1D1 gRNA
hsa-mir-4682_119956513_U	TTGGGGAGACAGCTGGCTAGTGG	hsa-mir-4682_119959092_D1	ACGCCCACAATGTCTCTTTATGG	395	pre-miRNA U1D1 gRNA
hsa-mir-4697_133896504_U	AAAGCAAGGAAGGGTTCGGGAGG	hsa-mir-4697_133899081_D1	AGGAATAGAATGGTGACATGTGG	242	pre-miRNA U1D1 gRNA
hsa-mir-4697_133896504_U	AGGAAAGCAAGGAAGGGTTCGGG	hsa-mir-4697_133899081_D1	TTCAATGTCCATTCTGCTGTGGG	477	pre-miRNA U1D1 gRNA
hsa-mir-4697_133896504_U	ATTGCTTAGGGCCGTAGAGCAGG	hsa-mir-4697_133899081_D1	CTTTGCTCCAAGTGCCTTAAGGG	298	pre-miRNA U1D1 gRNA
hsa-mir-4703_51550589_U	ATGCAAGGAAAACAGAATCGAGG	hsa-mir-4703_51553167_D1	TGGGTTCAGCAAAGCAGCTCAGG	198	pre-miRNA U1D1 gRNA
hsa-mir-4703_51550589_U	CTTGGAGGTAGCGGTGGAGCTGG	hsa-mir-4703_51553167_D1	GTGGGAAAAGAGGAGTCTTAGGG	154	pre-miRNA U1D1 gRNA
hsa-mir-4703_51550589_U	TGGCACTTACTTGGAGGTAGCGG	hsa-mir-4703_51553167_D1	TGGTACCTCAGAGGGTCCTGTGG	298	pre-miRNA U1D1 gRNA
hsa-mir-4704_66216250_U	AAAATCCATGTACTCTTACATGG	hsa-mir-4704_66218824_D1	TACTGTCTATGAGCATAATGGGG	114	pre-miRNA U1D1 gRNA
hsa-mir-4704_66216250_U	AAACTCTCGTGTGTCACGTCAGG	hsa-mir-4704_66218824_D1	TAAGGGCTCCAGCCTTCCAGAGG	223	pre-miRNA U1D1 gRNA
hsa-mir-4704_66216250_U	CTATCAAGACAAATCCAAGTTGG	hsa-mir-4704_66218824_D1	TAGTGAACAACCAATCAAAGAGG	292	pre-miRNA U1D1 gRNA
hsa-mir-4708_65333117_U	ACCTTGTGAACATGTTATGAAGG	hsa-mir-4708_65335683_D1	TTATTTGCTGACACTCATCTTGG	411	pre-miRNA U1D1 gRNA
hsa-mir-4708_65333117_U	CCACTGGCCTCATCTTAGCTCGG	hsa-mir-4708_65335683_D1	AGATAAAACCCCTGGCTTTATGG	131	pre-miRNA U1D1 gRNA
hsa-mir-4708_65333117_U	CCGAGCTAAGATGAGGCCAGTGG	hsa-mir-4708_65335683_D1	GAACATAAGATCTAGGGGGTGGG	192	pre-miRNA U1D1 gRNA
hsa-mir-4719_76866936_U	ATACAGCTAACTCAGGGCCAGGG	hsa-mir-4719_76869519_D1	AAGAATGGATATGGAATGTGAGG	284	pre-miRNA U1D1 gRNA
hsa-mir-4719_76866936_U	CATAATGTTGTTGTCATTACTGG	hsa-mir-4719_76869519_D1	AGAATCAGCCTAAGGACTGAAGG	369	pre-miRNA U1D1 gRNA
hsa-mir-4719_76866936_U	GGCAAAACAATGAAACTTAAAGG	hsa-mir-4719_76869519_D1	ACAATACTGATGTCTGGGATAGG	294	pre-miRNA U1D1 gRNA
hsa-mir-4725_hsa-mir-365b_31573269_U	ATGATGCAGAACCTAGTGTGGGG	hsa-mir-4725_hsa-mir-365b_31576021_D1	GAGATCCATGAAGTGAAATAAGG	586	pre-miRNA U1D1 gRNA
hsa-mir-4725_hsa-mir-365b_31573269_U	CTTACATTGCCCTTCCAGGTGGG	hsa-mir-4725_hsa-mir-365b_31576021_D1	AGCTCCAGGGTCACAGTAGAGGG	379	pre-miRNA U1D1 gRNA
hsa-mir-4725_hsa-mir-365b_31573269_U	GAATAATAAGCCCACCTGGAAGG	hsa-mir-4725_hsa-mir-365b_31576021_D1	GCATGACTGTATCTGCAGGGTGG	404	pre-miRNA U1D1 gRNA
hsa-mir-4770_6381906_U	CTGAGGTGGCCTAGGGTGACCGG	hsa-mir-4770_6384463_D1	CCCAAAGCCACCTAGTAGAAGGG	282	pre-miRNA U1D1 gRNA
hsa-mir-4770_6381906_U	TGGGGGAAACAGCCATGCTATGG	hsa-mir-4770_6384463_D1	CCTCAAAACAGCGTTTGTCAAGG	322	pre-miRNA U1D1 gRNA
hsa-mir-4771-1_87192786_U	ACTGAGAAACTAGAACGTAAAGG	hsa-mir-4771-1_87195159_D1	AAAATAAACATGCATGGGGTTGG	328	pre-miRNA U1D1 gRNA
hsa-mir-4771-1_87192786_U	CGTAAAGGGGTAGGTAACAGAGG	hsa-mir-4771-1_87195159_D1	TTGGATTATTTGAAGTGAACTGG	308	pre-miRNA U1D1 gRNA
hsa-mir-4771-1_87192786_U	GGTGCGACAAGGGGTATTTCGGG	hsa-mir-4771-1_87195159_D1	TGAAATGAAGATCTCAGTATTGG	276	pre-miRNA U1D1 gRNA
hsa-mir-4778_66356249_U	ATGATGCCACAATGTGAGTGAGG	hsa-mir-4778_66358828_D1	GACACCTAACAATAACTTATTGG	185	pre-miRNA U1D1 gRNA
hsa-mir-4778_66356249_U	CTATGGCTGATTAGACAGTAGGG	hsa-mir-4778_66358828_D1	TTCAACTCATATCACTAAGGGGG	166	pre-miRNA U1D1 gRNA
hsa-mir-4778_66356249_U	TTTGCTTGAATTTCCCAGTATGG	hsa-mir-4778_66358828_D1	AGTTCAACTCATATCACTAAGGG	742	pre-miRNA U1D1 gRNA
hsa-mir-4788_134435827_U	AAAAAATGACAGGACTGACCAGG	hsa-mir-4788_134438406_D1	TTCTTAGCTATAGACAAAGGTGG	255	pre-miRNA U1D1 gRNA
hsa-mir-4788_134435827_U	TCCCAGCCTGCTAACATGCTGGG	hsa-mir-4788_134438406_D1	TTGTCTATAGCTAAGAATGGAGG	424	pre-miRNA U1D1 gRNA
hsa-mir-4788_134435827_U	TTCCCAGCCTGCTAACATGCTGG	hsa-mir-4788_134438406_D1	GCAGGCATCCATTTAACTTCAGG	109	pre-miRNA U1D1 gRNA
hsa-mir-487a_101050446_U	CCCACTGCTCTCTGCCTCCGTGG	hsa-mir-487a_101053025_D1	AACCCTCTCAATAGCCATTATGG	332	pre-miRNA U1D1 gRNA
hsa-mir-487a_101050446_U	GTGATACAGGCTCTGGCCGGGGG	hsa-mir-487a_101053025_D1	GGTCATTCCATAAATAGTGATGG	69	pre-miRNA U1D1 gRNA
hsa-mir-487a_101050446_U	TCAGCCCCACTCCGTGTCCCAGG	hsa-mir-487a_101053025_D1	CATGAGTTGATCAAATAACAAGG	331	pre-miRNA U1D1 gRNA
hsa-mir-492_94832398_U	ATACCAGGCCAGGCCTCAAATGG	hsa-mir-492_94835013_D1	AATTACGGTGTAATGGACAGGGG	223	pre-miRNA U1D1 gRNA
hsa-mir-492_94832398_U	ATGTCTAGGGTCATATCCACAGG	hsa-mir-492_94835013_D1	CTAATCCCCAGGCTCCTCTTGGG	433	pre-miRNA U1D1 gRNA
hsa-mir-492_94832398_U	CCAGGCCTCAAATGGCAAAAGGG	hsa-mir-492_94835013_D1	TCAGTCAAAAAGGTGACCCTGGG	51	pre-miRNA U1D1 gRNA
hsa-mir-493_100867060_U	ATCGGCACCCAGGGTGCTGTAGG	hsa-mir-493_100869648_D1	CTCAGGGTCACCTCCCTTTAGGG	278	pre-miRNA U1D1 gRNA
hsa-mir-493_100867060_U	ATGTGCCGGGCTCCTGTTATGGG	hsa-mir-493_100869648_D1	CCTCAGGGTCACCTCCCTTTAGG	319	pre-miRNA U1D1 gRNA
hsa-mir-493_100867060_U	TGCTTTGCCAAGAAGAGGCAGGG	hsa-mir-493_100869648_D1	GAGTGTGCTCTAGTCCCTAAAGG	150	pre-miRNA U1D1 gRNA
hsa-mir-494_hsa-mir-1193_101027634_U	AGTGGAGCAGGTGTGTTCCTGGG	hsa-mir-494_hsa-mir-1193_101030629_D1	GGTCCCAACTTCAGCCCTCAGGG	127	pre-miRNA U1D1 gRNA
hsa-mir-494_hsa-mir-1193_101027634_U	CAGGGTTGTGTTTCTGCAGATGG	hsa-mir-494_hsa-mir-1193_101030629_D1	GGAGGGAGACTGAGGATGAACGG	245	pre-miRNA U1D1 gRNA
hsa-mir-494_hsa-mir-1193_101027634_U	GAGTTGACTTCCTTTAAATCTGG	hsa-mir-494_hsa-mir-1193_101030629_D1	CCCATACCTAGGATGGCTTGTGG	318	pre-miRNA U1D1 gRNA
hsa-mir-495_101031755_U	AGATAAGATCTAACTCCAACTGG	hsa-mir-495_101034336_D1	GGAGATGGGATTTCTCAGAGTGG	201	pre-miRNA U1D1 gRNA
hsa-mir-495_101031755_U	ATGCAATCAAAGCACACGGCGGG	hsa-mir-495_101034336_D1	GAACTGGCACCTAGAAAGAGTGG	111	pre-miRNA U1D1 gRNA
hsa-mir-495_101031755_U	CAACTTCAGGGAAGGCACATGGG	hsa-mir-495_101034336_D1	TCAAGGAGCACATCTCTCAGAGG	150	pre-miRNA U1D1 gRNA
hsa-mir-498_53672197_U	ATGACAAAAACCCAGAAGCTTGG	hsa-mir-498_53674820_D1	TATACATGGTCAGCCTGGGCAGG	371	pre-miRNA U1D1 gRNA
hsa-mir-498_53672197_U	TAGTATGTGCTTCCTAAGGCGGG	hsa-mir-498_53674820_D1	TATATATTGTCAGTCAGGCGTGG	361	pre-miRNA U1D1 gRNA
hsa-mir-498_53672197_U	TTGGCTGAAGCAGCTTGTTGGGG	hsa-mir-498_53674820_D1	GGAATATACATGGTCAGCCTGGG	257	pre-miRNA U1D1 gRNA
hsa-mir-5007_55172454_U	ACTGATACAATGTTGACAATTGG	hsa-mir-5007_55175048_D1	TCGAATCATTAGTTATCACTGGG	622	pre-miRNA U1D1 gRNA
hsa-mir-5007_55172454_U	CTTTGTATGTTTGCATGCAAAGG	hsa-mir-5007_55175048_D1	TAGGAGAGAATCCCTGAAAATGG	303	pre-miRNA U1D1 gRNA
hsa-mir-5007_55172454_U	TTAATGTTCTACCACTTAGTAGG	hsa-mir-5007_55175048_D1	AAGCTGACATCAGCTATAATAGG	386	pre-miRNA U1D1 gRNA
hsa-mir-5011_67079584_U	ATTACCTGGTTTAGGTCAATTGG	hsa-mir-5011_67082186_D1	CGACCTAATTGCTCATTGAATGG	663	pre-miRNA U1D1 gRNA
hsa-mir-5011_67079584_U	CAGATAGTATTGTGAATTGTGGG	hsa-mir-5011_67082186_D1	CTGATGCAATACACAGTGCATGG	491	pre-miRNA U1D1 gRNA
hsa-mir-5011_67079584_U	TTTAAGTTCAAGACGTCCGAAGG	hsa-mir-5011_67082186_D1	TCACCATTCAATGAGCAATTAGG	271	pre-miRNA U1D1 gRNA
hsa-mir-503_hsa-mir-424_134544328_U	CCGCAATCTCCAGGCTCAAACGG	hsa-mir-503_hsa-mir-424_134547211_D1	AAAAACACTAGCAGTGAGTTAGG	775	pre-miRNA U1D1 gRNA
hsa-mir-503_hsa-mir-424_134544328_U	CGTTTGAGCCTGGAGATTGCGGG	hsa-mir-503_hsa-mir-424_134547211_D1	TTAAGGAGTATGCGCAGTGCCGG	368	pre-miRNA U1D1 gRNA
hsa-mir-503_hsa-mir-424_134544328_U	GCCTGGAGATTGCGGGCCTGAGG	hsa-mir-503_hsa-mir-424_134547211_D1	GTGATTGAGGATTTCAGAGTGGG	417	pre-miRNA U1D1 gRNA
hsa-mir-5100_42995563_U	CACCCCACCCATGGGAGGATGGG	hsa-mir-5100_42998181_D1	TGCATGAAGAGCCTGTACTTCGG	299	pre-miRNA U1D1 gRNA
hsa-mir-5100_42995563_U	GGTGTCCCTGGTCCAGGCTAGGG	hsa-mir-5100_42998181_D1	GAGAAAGGCTCCCTGAGCTGTGG	110	pre-miRNA U1D1 gRNA
hsa-mir-5100_42995563_U	TGTAAACAGAGAGCAGGCATTGG	hsa-mir-5100_42998181_D1	CCACAGTGACATAAACTGTGGGG	377	pre-miRNA U1D1 gRNA
hsa-mir-512-2_53667157_U	ATTGAAAGAACTATTGTGGCAGG	hsa-mir-512-2_53669554_D1	AAAAGAAAAATAGTGATCTCAGG	135	pre-miRNA U1D1 gRNA
hsa-mir-512-2_53667157_U	TACCATTGAAAGAACTATTGTGG	hsa-mir-512-2_53669554_D1	AGAGTGCAATGGCACGATCTCGG	316	pre-miRNA U1D1 gRNA
hsa-mir-512-2_53667157_U	TGTTATGTCTGGAACACACTTGG	hsa-mir-512-2_53669554_D1	TTTCTTTTTATTTTCTGAGATGG	825	pre-miRNA U1D1 gRNA
hsa-mir-514a-2_147279943_U	AGCTAAGATGAGGAATATGGGGG	hsa-mir-514a-2_147282330_D1	GAGGTAAGTAACTTAGGTAAAGG	103	pre-miRNA U1D1 gRNA
hsa-mir-514a-2_147279943_U	CAGCTAAGATGAGGAATATGGGG	hsa-mir-514a-2_147282330_D1	TAAGTTACTTACCTCTACTCTGG	191	pre-miRNA U1D1 gRNA
hsa-mir-514a-2_147279943_U	TCAGCTAAGATGAGGAATATGGG	hsa-mir-514a-2_147282330_D1	AGAGTAGAGGTAAGTAACTTAGG	481	pre-miRNA U1D1 gRNA
hsa-mir-514a-3_147280641_U	AGGCCACTGATTTGTTCAACAGG	hsa-mir-514a-3_147285028_D1	AAGTTTACTTACCTCTACTCTGG	372	pre-miRNA U1D1 gRNA
hsa-mir-514a-3_147280641_U	TTTCCTGTTGAACAAATCAGTGG	hsa-mir-514a-3_147285028_D1	GGTAAGTAAACTTAGGTAAAGGG	161	pre-miRNA U1D1 gRNA
hsa-mir-515-1_hsa-mir-519e_53677003_U	CCAGCTACTAGGGTACGCATAGG	hsa-mir-515-1_hsa-mir-519e_53680523_D1	ACCAAACCCTGTTCTACACACGG	203	pre-miRNA U1D1 gRNA
hsa-mir-515-1_hsa-mir-519e_53677003_U	CTGCTTTATAGAACACCTCTTGG	hsa-mir-515-1_hsa-mir-519e_53680523_D1	ATTAAAAATAACTCCTCACCGGG	392	pre-miRNA U1D1 gRNA
hsa-mir-515-1_hsa-mir-519e_53677003_U	GGTCCTTTAGAACCCTAGAAGGG	hsa-mir-515-1_hsa-mir-519e_53680523_D1	TCCGTGTGTAGAACAGGGTTTGG	200	pre-miRNA U1D1 gRNA
hsa-mir-515-2_53683009_U	GTCACTTTGTGCAGGGGACGTGG	hsa-mir-515-2_53685591_D1	TAAAATGAGCAGAAACACACAGG	410	pre-miRNA U1D1 gRNA
hsa-mir-515-2_53683009_U	TGCCAGAGAAGGCACTTAGGTGG	hsa-mir-515-2_53685591_D1	ACACAGGTACAGGTGAGGTGTGG	278	pre-miRNA U1D1 gRNA
hsa-mir-515-2_53683009_U	TTAACATATGCTGCCAGAGAAGG	hsa-mir-515-2_53685591_D1	TCATGTGAGCACATAGTATATGG	400	pre-miRNA U1D1 gRNA
hsa-mir-516a-2_53759133_U	AAAATCTTCGGTGTGTGACCAGG	hsa-mir-516a-2_53761722_D1	TATATTTGCACAAGAGGATTAGG	179	pre-miRNA U1D1 gRNA
hsa-mir-516a-2_53759133_U	ATATGGGACTAGTCCAGGTACGG	hsa-mir-516a-2_53761722_D1	GCTCAAGTACTCCTCAAACCTGG	186	pre-miRNA U1D1 gRNA
hsa-mir-516a-2_53759133_U	GGTCATGTTCAAGACTAACAGGG	hsa-mir-516a-2_53761722_D1	ACACAAGTAAGAGTAGGGCACGG	188	pre-miRNA U1D1 gRNA
hsa-mir-5186_151563876_U	ACAAACCTTGCATTGGCTTTAGG	hsa-mir-5186_151566495_D1	ATTCCCAGCTCTCTGCCCTCCGG	361	pre-miRNA U1D1 gRNA
hsa-mir-5186_151563876_U	ATTGGGTTTGCATTCAGGCATGG	hsa-mir-5186_151566495_D1	CTATCAGGAGGATGCTACCATGG	176	pre-miRNA U1D1 gRNA
hsa-mir-5186_151563876_U	TTTGACCAAGCTGATATTATCGG	hsa-mir-5186_151566495_D1	GTGGCTGTTAACCTATTCAGAGG	267	pre-miRNA U1D1 gRNA
hsa-mir-518b_53700737_U	GTTTAGGTGGATGCTGATCTTGG	hsa-mir-518b_53703319_D1	CATTAAGAGAGTAAGTAGCCGGG	268	pre-miRNA U1D1 gRNA
hsa-mir-518b_53700737_U	TCTTGCAGACAAAACTCAGGAGG	hsa-mir-518b_53703319_D1	TCATTAAGAGAGTAAGTAGCCGG	151	pre-miRNA U1D1 gRNA
hsa-mir-518c_53706735_U	ACAGGAGCGCACAGTCCTCATGG	hsa-mir-518c_53709335_D1	CCTCGCAAGTAGTTGGGCTCAGG	294	pre-miRNA U1D1 gRNA
hsa-mir-518c_53706735_U	CCATTTCGGATGCCCCCATGAGG	hsa-mir-518c_53709335_D1	CCTGAGCCCAACTACTTGCGAGG	124	pre-miRNA U1D1 gRNA
hsa-mir-518c_53706735_U	GGAGCGCACAGTCCTCATGGGGG	hsa-mir-518c_53709335_D1	CACTGGAACTCCACGGTGAGTGG	184	pre-miRNA U1D1 gRNA
hsa-mir-518f_53698015_U	AAGAACGCGCTTCCCTATAGAGG	hsa-mir-518f_53700601_D1	CAGTATGTTATGTTCCATTTTGG	818	pre-miRNA U1D1 gRNA
hsa-mir-518f_53698015_U	CAGGGACACGCAGTCCTCACAGG	hsa-mir-518f_53700601_D1	TTCTCTTGCAGACAAAACTCAGG	199	pre-miRNA U1D1 gRNA
hsa-mir-518f_53698015_U	CTCAAAGGGTAACCCTCTATAGG	hsa-mir-518f_53700601_D1	TCTTGCAGACAAAACTCAGGAGG	130	pre-miRNA U1D1 gRNA
hsa-mir-5195_106846885_U	AACTAGCAAATAAATCACTGGGG	hsa-mir-5195_106851299_D1	CCTCGGCAAAGACACCTGTGTGG	265	pre-miRNA U1D1 gRNA
hsa-mir-5195_106846885_U	TAGCTGGAATCCTGGGATACGGG	hsa-mir-5195_106851299_D1	CCACACAGGTGTCTTTGCCGAGG	115	pre-miRNA U1D1 gRNA
hsa-mir-5195_106846885_U	TCCAGGGACAAGCCCCCTACTGG	hsa-mir-5195_106851299_D1	CAGCAGAGGTGAAAAGACCCGGG	99	pre-miRNA U1D1 gRNA
hsa-mir-5197_143677860_U	AACCTGCTTCATTACTGTAATGG	hsa-mir-5197_143680471_D1	TTAGGATTAGGTTAGGGAGTGGG	486	pre-miRNA U1D1 gRNA
hsa-mir-5197_143677860_U	CACATGACCTTCTGATTATATGG	hsa-mir-5197_143680471_D1	TTATACGCAGCTAGAATGGTTGG	267	pre-miRNA U1D1 gRNA
hsa-mir-5197_143677860_U	GCCAGTTACTTTATAGAGATGGG	hsa-mir-5197_143680471_D1	TGTGTATGAGTCAGTGATGTTGG	325	pre-miRNA U1D1 gRNA
hsa-mir-519a-2_53760344_U	ACCTAAATCACAAGTACCGATGG	hsa-mir-519a-2_53762930_D1	CAAACGTAGCTGACATGGCCAGG	309	pre-miRNA U1D1 gRNA
hsa-mir-519a-2_53760344_U	CAAGTACCGATGGGGCATGGTGG	hsa-mir-519a-2_53762930_D1	CATTTCAAACGTAGCTGACATGG	443	pre-miRNA U1D1 gRNA
hsa-mir-519a-2_53760344_U	TCACAAGTACCGATGGGGCATGG	hsa-mir-519a-2_53762930_D1	CCCCATGTAGTCCCAAAACTTGG	305	pre-miRNA U1D1 gRNA
hsa-mir-519c_53684469_U	CGTCAAAAAACCCAGACTTTTGG	hsa-mir-519c_53687055_D1	TTGTGTGTATACGACATGAGCGG	337	pre-miRNA U1D1 gRNA
hsa-mir-519c_53684469_U	GTTCACATAAGTCCCAGTACAGG	hsa-mir-519c_53687055_D1	CTCCACACATAAGAAATGAATGG	175	pre-miRNA U1D1 gRNA
hsa-mir-519c_53684469_U	TTCACATAAGTCCCAGTACAGGG	hsa-mir-519c_53687055_D1	TGTGTATACGACATGAGCGGTGG	331	pre-miRNA U1D1 gRNA
hsa-mir-520a_53688881_U	GTCACAGCACTCACTACGGTTGG	hsa-mir-520a_53691465_D1	AGTTACTGCAGGGGCCGGGGCGG	88	pre-miRNA U1D1 gRNA
hsa-mir-520a_53688881_U	TCAAGTGTGCGTTGATAACGTGG	hsa-mir-520a_53691465_D1	GGTTCCTTCATTAAGAGAGTGGG	140	pre-miRNA U1D1 gRNA
hsa-mir-520a_53688881_U	TTGACTTGAGGTAGAGTTGAAGG	hsa-mir-520a_53691465_D1	ATTACCCACTCTCTTAATGAAGG	310	pre-miRNA U1D1 gRNA
hsa-mir-520b_53699227_U	ACACAACTACAAGTGGGGCACGG	hsa-mir-520b_53701787_D1	ATGCCTGCAGATGCTAACTCAGG	259	pre-miRNA U1D1 gRNA
hsa-mir-520b_53699227_U	AGAGAAATGGATATTGAGCCAGG	hsa-mir-520b_53701787_D1	TCATGTGTCCAAAAATACAAAGG	361	pre-miRNA U1D1 gRNA
hsa-mir-520b_53699227_U	ATAAGGTACATATGTCTATGAGG	hsa-mir-520b_53701787_D1	GCCTAGACAGTAGTCTATCCTGG	289	pre-miRNA U1D1 gRNA
hsa-mir-520c_53705453_U	AGGTTAGCCTAGATCATCGAGGG	hsa-mir-520c_53708039_D1	ACCTTTAACCAAGAGAATTGAGG	308	pre-miRNA U1D1 gRNA
hsa-mir-520c_53705453_U	CAGGTTAGCCTAGATCATCGAGG	hsa-mir-520c_53708039_D1	TAACATTTGTACAGAAGTACGGG	364	pre-miRNA U1D1 gRNA
hsa-mir-520c_53705453_U	GGATTGTCCCTCGATGATCTAGG	hsa-mir-520c_53708039_D1	TCCAGGATAGAGCACTGCCTAGG	308	pre-miRNA U1D1 gRNA
hsa-mir-520e_53673711_U	CACGAGGCATACAATGGAGAAGG	hsa-mir-520e_53676297_D1	TCAAAAAGACTGGATAGACTTGG	173	pre-miRNA U1D1 gRNA
hsa-mir-520e_53673711_U	TACACTCCTGAAGACCTTTCAGG	hsa-mir-520e_53676297_D1	TTGTTCTGCAGTCCCCAATGGGG	533	pre-miRNA U1D1 gRNA
hsa-mir-520e_53673711_U	TATGAGACACATAATACACGAGG	hsa-mir-520e_53676297_D1	TGGGGACTGCAGAACAAGACTGG	142	pre-miRNA U1D1 gRNA
hsa-mir-520f_53680159_U	AAACACCCTGCAGTCCGAGCAGG	hsa-mir-520f_53682745_D1	AGTCGTTGCCACGGTCTGGGTGG	310	pre-miRNA U1D1 gRNA
hsa-mir-520f_53680159_U	AACACCCTGCAGTCCGAGCAGGG	hsa-mir-520f_53682745_D1	GGGGAGTCGTTGCCACGGTCTGG	218	pre-miRNA U1D1 gRNA
hsa-mir-520f_53680159_U	CTAGCCTAAGAGGTCTAGGTTGG	hsa-mir-520f_53682745_D1	TCCAGTTGAGGATAATGGGTTGG	399	pre-miRNA U1D1 gRNA
hsa-mir-525_hsa-mir-523_53695533_U	AAGAGGACCGCTGGGCACAATGG	hsa-mir-525_hsa-mir-523_53698971_D1	GAATATATAATGGCCGGGCGGGG	140	pre-miRNA U1D1 gRNA
hsa-mir-525_hsa-mir-523_53695533_U	GCTCTCTTCTTGATTGTGTATGG	hsa-mir-525_hsa-mir-523_53698971_D1	AGAATATATAATGGCCGGGCGGG	257	pre-miRNA U1D1 gRNA
hsa-mir-525_hsa-mir-523_53695533_U	GTATGGGCTCACTTAAGGTCAGG	hsa-mir-525_hsa-mir-523_53698971_D1	AAGAATATATAATGGCCGGGCGG	118	pre-miRNA U1D1 gRNA
hsa-mir-526a-1_53704252_U	ACGTAGCAAGAGCACAAAGGTGG	hsa-mir-526a-1_53706836_D1	GGAGCGCACAGTCCTCATGGGGG	121	pre-miRNA U1D1 gRNA
hsa-mir-526a-1_53704252_U	ACTACGTAGCAAGAGCACAAAGG	hsa-mir-526a-1_53706836_D1	CCATTTCGGATGCCCCCATGAGG	240	pre-miRNA U1D1 gRNA
hsa-mir-526a-1_53704252_U	GCAACTAGCCTTTAAATGCGAGG	hsa-mir-526a-1_53706836_D1	AGGACTGTGCGCTCCTGTACTGG	82	pre-miRNA U1D1 gRNA
hsa-mir-526b_hsa-mir-519b_53692393_U	CGTAGAAATTATTCGGGCACTGG	hsa-mir-526b_hsa-mir-519b_53695793_D1	TACTCCGTCCATCAGGCTGGAGG	297	pre-miRNA U1D1 gRNA
hsa-mir-526b_hsa-mir-519b_53692393_U	GAACATTGCTGTTGAGGTGTGGG	hsa-mir-526b_hsa-mir-519b_53695793_D1	GTATGGGCTCACTTAAGGTCAGG	187	pre-miRNA U1D1 gRNA
hsa-mir-526b_hsa-mir-519b_53692393_U	GGGTTCACGTAGAATTGAAGGGG	hsa-mir-526b_hsa-mir-519b_53695793_D1	GCTCTCTTCTTGATTGTGTATGG	474	pre-miRNA U1D1 gRNA
hsa-mir-541_hsa-mir-409_hsa-mir-412_hsa-mir-369_hsa-mir-410_hsa-mir-656_101062495_U	GCCGACGTGGCAGCCATGGAAGG	hsa-mir-541_hsa-mir-409_hsa-mir-412_hsa-mir-369_hsa-mir-410_hsa-mir-656_101067301_D1	GATGAAAACACGTGGGGGATAGG	45	pre-miRNA U1D1 gRNA
hsa-mir-541_hsa-mir-409_hsa-mir-412_hsa-mir-369_hsa-mir-410_hsa-mir-656_101062495_U	GGTGGGGTCAGTAGGAACCTAGG	hsa-mir-541_hsa-mir-409_hsa-mir-412_hsa-mir-369_hsa-mir-410_hsa-mir-656_101067301_D1	CTTGGTACCAAAATGATCCGAGG	359	pre-miRNA U1D1 gRNA
hsa-mir-541_hsa-mir-409_hsa-mir-412_hsa-mir-369_hsa-mir-410_hsa-mir-656_101062495_U	TTGGGAACAATGTTTGGTTGGGG	hsa-mir-541_hsa-mir-409_hsa-mir-412_hsa-mir-369_hsa-mir-410_hsa-mir-656_101067301_D1	GGGATCCCCACTCCCATGCTAGG	287	pre-miRNA U1D1 gRNA
hsa-mir-543_101029987_U	ACGTTGCTAGCGTGTCCAGAAGG	hsa-mir-543_101032564_D1	TATCTTCAGTGTCCTATTTAAGG	711	pre-miRNA U1D1 gRNA
hsa-mir-543_101029987_U	GGGGTGGGACTTTCCCTGATGGG	hsa-mir-543_101032564_D1	ATGGGTCACTGGGTCCTCTCTGG	271	pre-miRNA U1D1 gRNA
hsa-mir-543_101029987_U	TGGCAACTTCGGAGAAGATGTGG	hsa-mir-543_101032564_D1	TTCAGTGTCCTATTTAAGGCAGG	374	pre-miRNA U1D1 gRNA
hsa-mir-545_hsa-mir-374a_74285104_U	CTCTAAGCTCTTGGAAGTCTAGG	hsa-mir-545_hsa-mir-374a_74287857_D1	TAACAGCCTCATAGAGACATTGG	233	pre-miRNA U1D1 gRNA
hsa-mir-545_hsa-mir-374a_74285104_U	GGGGAGGGGCTCTAAGCTCTTGG	hsa-mir-545_hsa-mir-374a_74287857_D1	TTGTCTCTGACCAGCAAATAGGG	150	pre-miRNA U1D1 gRNA
hsa-mir-545_hsa-mir-374a_74285104_U	TAAGGCAGAAAGGTAAGCTGAGG	hsa-mir-545_hsa-mir-374a_74287857_D1	TTTGTCTCTGACCAGCAAATAGG	164	pre-miRNA U1D1 gRNA
hsa-mir-548a-1_18569784_U	AGGAGCTTATAATCAGTTAAAGG	hsa-mir-548a-1_18572380_D1	ATAACTTAAAACAGGCAGAGTGG	232	pre-miRNA U1D1 gRNA
hsa-mir-548a-1_18569784_U	CATAGTCTAAAACTCCAATCAGG	hsa-mir-548a-1_18572380_D1	CAGGGTTTGCATCCTACTTCTGG	295	pre-miRNA U1D1 gRNA
hsa-mir-548a-1_18569784_U	TCCCCTCAAAAGCCAAGAGGTGG	hsa-mir-548a-1_18572380_D1	GCATGGAAGAGAAACCTTGAGGG	357	pre-miRNA U1D1 gRNA
hsa-mir-548a-2_135237160_U	ATAATGTATTGTGTGGGGGGTGG	hsa-mir-548a-2_135239756_D1	TTGATCTCGACTGAAGAAAATGG	653	pre-miRNA U1D1 gRNA
hsa-mir-548a-2_135237160_U	GCACCATGAGGGTTTCTTGATGG	hsa-mir-548a-2_135239756_D1	TGGCTCTCATGGCTAAAACTAGG	245	pre-miRNA U1D1 gRNA
hsa-mir-548a-2_135237160_U	TGACATAATGTATTGTGTGGGGG	hsa-mir-548a-2_135239756_D1	ACATGAAAGCACTTTCAAACTGG	327	pre-miRNA U1D1 gRNA
hsa-mir-548ab_103522033_U	AACAGTGGTTTCTAGAGCTGAGG	hsa-mir-548ab_103524616_D1	TGAAGATGGCTGTGGAATCATGG	294	pre-miRNA U1D1 gRNA
hsa-mir-548ab_103522033_U	CAATGGGGACTAGTGGAATAAGG	hsa-mir-548ab_103524616_D1	TGAAAGAAGTCCCCTTCTTCAGG	185	pre-miRNA U1D1 gRNA
hsa-mir-548ab_103522033_U	GCCTATTGGGTGTGCTCACTGGG	hsa-mir-548ab_103524616_D1	TATCAATTTGCCTGGCCAGTTGG	268	pre-miRNA U1D1 gRNA
hsa-mir-548ad_35469405_U	AACATACATACAAGTGTGTATGG	hsa-mir-548ad_35471986_D1	TACAGAGTTGTGATGCACTGAGG	247	pre-miRNA U1D1 gRNA
hsa-mir-548ad_35469405_U	AATGTTCTATACTCCTCTCTTGG	hsa-mir-548ad_35471986_D1	TTCACTTTAGTCCAATTCATAGG	711	pre-miRNA U1D1 gRNA
hsa-mir-548ad_35469405_U	TTACTTTGGTCATCAATATCTGG	hsa-mir-548ad_35471986_D1	GCATGGATGTTAAGGTTATCAGG	260	pre-miRNA U1D1 gRNA
hsa-mir-548ae-1_184376975_U	AACTGTAGGTGTTTGGTTCTTGG	hsa-mir-548ae-1_184379544_D1	GAATACTATTCTGAGAGGAGGGG	314	pre-miRNA U1D1 gRNA
hsa-mir-548ae-1_184376975_U	GGGAGGCAGGGTGTAACTGTAGG	hsa-mir-548ae-1_184379544_D1	CCACCTGTAAGAGAGGAAGATGG	165	pre-miRNA U1D1 gRNA
hsa-mir-548ae-1_184376975_U	TGATGACGACAAATGCTGGTGGG	hsa-mir-548ae-1_184379544_D1	TCTTACAGGTGGGTTGGTCATGG	399	pre-miRNA U1D1 gRNA
hsa-mir-548ae-2_58528043_U	AGGAAGCCCACTTAACTAACAGG	hsa-mir-548ae-2_58530609_D1	TTTAGGTGAAAGTAATGTGAAGG	188	pre-miRNA U1D1 gRNA
hsa-mir-548ae-2_58528043_U	CTCATGCCAGGAATATCTGTTGG	hsa-mir-548ae-2_58530609_D1	TTCACATTACTTTCACCTAAAGG	418	pre-miRNA U1D1 gRNA
hsa-mir-548ae-2_58528043_U	GTGAGCAGGGAAAGAGAAACTGG	hsa-mir-548ae-2_58530609_D1	GGACTCAACTCATATGGGCATGG	78	pre-miRNA U1D1 gRNA
hsa-mir-548ag-1_60920619_U	ATTTCATGCTGCTTAAACACTGG	hsa-mir-548ag-1_60923184_D1	TCTGTGAATAAGTCACAATAAGG	632	pre-miRNA U1D1 gRNA
hsa-mir-548ag-1_60920619_U	CTTTGATCAGAATCAGACTCAGG	hsa-mir-548ag-1_60923184_D1	AATTCCACCCTTAACTATATTGG	189	pre-miRNA U1D1 gRNA
hsa-mir-548ag-1_60920619_U	GTCTGATTCTGATCAAAGTGTGG	hsa-mir-548ag-1_60923184_D1	ATATACTTGCCTAGTGCTTGTGG	265	pre-miRNA U1D1 gRNA
hsa-mir-548ag-2_60562562_U	AGCCTGTGCTGGAGTCTCCTGGG	hsa-mir-548ag-2_60565125_D1	GCTTAGCAAGCAGGAAGACAAGG	109	pre-miRNA U1D1 gRNA
hsa-mir-548ag-2_60562562_U	CATCTAGCGGTTCTCGAACGTGG	hsa-mir-548ag-2_60565125_D1	AAAAGGCTGGTGCTGTGTTCTGG	79	pre-miRNA U1D1 gRNA
hsa-mir-548ag-2_60562562_U	TGACATTGAATGAAAACCTCTGG	hsa-mir-548ag-2_60565125_D1	GCAAGCAGGAAGACAAGGGCGGG	270	pre-miRNA U1D1 gRNA
hsa-mir-548ai_99122609_U	GTCTTTATCTCCGTCTTCCTTGG	hsa-mir-548ai_99125196_D1	CCTGTACTAAGAATGTGCCCTGG	437	pre-miRNA U1D1 gRNA
hsa-mir-548ai_99122609_U	TCCTTGGTAAACAGATTTATAGG	hsa-mir-548ai_99125196_D1	CCTGGAATATTTAGTGATAAAGG	283	pre-miRNA U1D1 gRNA
hsa-mir-548ai_99122609_U	TTCATACTAAACTGCCTCTCTGG	hsa-mir-548ai_99125196_D1	CCAGGGCACATTCTTAGTACAGG	444	pre-miRNA U1D1 gRNA
hsa-mir-548aj-1_132113192_U	CATCCAAAATGATTGAATGATGG	hsa-mir-548aj-1_132115763_D1	GCTAATGTCAAAGATTTGTGGGG	181	pre-miRNA U1D1 gRNA
hsa-mir-548aj-1_132113192_U	CTATGTGGATCTAAGAAGGAAGG	hsa-mir-548aj-1_132115763_D1	TGAGAGACTGTTGTATTTACTGG	222	pre-miRNA U1D1 gRNA
hsa-mir-548aj-1_132113192_U	TCTTTAGGAGATTGCCAAGCAGG	hsa-mir-548aj-1_132115763_D1	GATAAAGCATAAGAGTGTGAAGG	136	pre-miRNA U1D1 gRNA
hsa-mir-548az_119323171_U	AAGGGGTGTGTGCATGTTGTGGG	hsa-mir-548az_119325765_D1	CTTTCAATTTAGATCAAAGGAGG	526	pre-miRNA U1D1 gRNA
hsa-mir-548az_119323171_U	GAAATATAGGCAGTCTTCTAAGG	hsa-mir-548az_119325765_D1	TTAGCTGAATGTCTAGCCAAGGG	317	pre-miRNA U1D1 gRNA
hsa-mir-548az_119323171_U	GATAGGGTTGGATGTGTTGTTGG	hsa-mir-548az_119325765_D1	CTACTGTATTGGGATTACACAGG	434	pre-miRNA U1D1 gRNA
hsa-mir-548g_147342629_U	CATCAACAATAACAATTTCGGGG	hsa-mir-548g_147345217_D1	TGGAGTAATCTAGGGAACTATGG	212	pre-miRNA U1D1 gRNA
hsa-mir-548g_147342629_U	GTAATAAGCAAAGAATTGCCAGG	hsa-mir-548g_147345217_D1	CTAATCTTCTGATTTGGAGTTGG	224	pre-miRNA U1D1 gRNA
hsa-mir-548g_147342629_U	TTGCACTTCTAGTCTAAAAAGGG	hsa-mir-548g_147345217_D1	TTGGAACAATATAGAAGCTATGG	332	pre-miRNA U1D1 gRNA
hsa-mir-548h-4_27046853_U	CACTTGTATTGAAGCCTTGGGGG	hsa-mir-548h-4_27049463_D1	AAATGGCTAATTCCCCCCTCTGG	364	pre-miRNA U1D1 gRNA
hsa-mir-548h-4_27046853_U	GCACTCCACGTTACCACCACGGG	hsa-mir-548h-4_27049463_D1	CTATGTTTGGAGCCTCAAAAAGG	325	pre-miRNA U1D1 gRNA
hsa-mir-548h-4_27046853_U	TGTGGGTAAAGCTGACTATATGG	hsa-mir-548h-4_27049463_D1	CACGATTTAACCAGAGAATGTGG	305	pre-miRNA U1D1 gRNA
hsa-mir-548h-5_131790172_U	ATATATGTACTGGAGTGCAGTGG	hsa-mir-548h-5_131792731_D1	CATCCTCTAACAGAACTACCTGG	203	pre-miRNA U1D1 gRNA
hsa-mir-548h-5_131790172_U	GAAAGTGTTTAAACTGCAGCCGG	hsa-mir-548h-5_131792731_D1	CAACCAGGTTGAGCTGCACCAGG	244	pre-miRNA U1D1 gRNA
hsa-mir-548h-5_131790172_U	TGGTAATGTATTTCCTGACTAGG	hsa-mir-548h-5_131792731_D1	CTACCTGGTGCAGCTCAACCTGG	357	pre-miRNA U1D1 gRNA
hsa-mir-548i-4_84223752_U	GGACACAACATTCTGTTTGTAGG	hsa-mir-548i-4_84226328_D1	CCTCTTAAATCATAGCACATAGG	234	pre-miRNA U1D1 gRNA
hsa-mir-548i-4_84223752_U	TAGGGATACTAAAGCTCTATTGG	hsa-mir-548i-4_84226328_D1	CCTATGTGCTATGATTTAAGAGG	379	pre-miRNA U1D1 gRNA
hsa-mir-548i-4_84223752_U	TTATCATATGTGACTTTCGGAGG	hsa-mir-548i-4_84226328_D1	GATCAGCCCTTGGCCCTCCTCGG	710	pre-miRNA U1D1 gRNA
hsa-mir-548m_95061141_U	ACCCCATTGGAATCTTACAAAGG	hsa-mir-548m_95063726_D1	TTGGCTTCACAATACTGCCTAGG	405	pre-miRNA U1D1 gRNA
hsa-mir-548m_95061141_U	CAACCTCTATGACATTCTGTTGG	hsa-mir-548m_95063726_D1	GAAAAATTAGACTCTAGCACTGG	418	pre-miRNA U1D1 gRNA
hsa-mir-548m_95061141_U	TAACCTTTGTAAGATTCCAATGG	hsa-mir-548m_95063726_D1	AGCCAATCTCTCCAAGGTTTTGG	325	pre-miRNA U1D1 gRNA
hsa-mir-548x_18684090_U	AGATAGAATTTCAGACAGGTGGG	hsa-mir-548x_18686664_D1	TCCATCACTTGTTAGTCCAAAGG	264	pre-miRNA U1D1 gRNA
hsa-mir-548x_18684090_U	TTAGAAAGTATGCCAGGACGGGG	hsa-mir-548x_18686664_D1	AAAATACCAATTAAGGCCTTTGG	415	pre-miRNA U1D1 gRNA
hsa-mir-548x_18684090_U	TTCCCAACAACAAAAGTTAGAGG	hsa-mir-548x_18686664_D1	TGGCTAGTTACAATTTCTAGGGG	673	pre-miRNA U1D1 gRNA
hsa-mir-548x-2_65964330_U	GAACCAGGCACACTTGGGCATGG	hsa-mir-548x-2_65966929_D1	CATCTCCACACAGTTCACCCAGG	309	pre-miRNA U1D1 gRNA
hsa-mir-548x-2_65964330_U	GTACAGAACCAGGCACACTTGGG	hsa-mir-548x-2_65966929_D1	TTCATCAAAGTTTCCCTCAATGG	305	pre-miRNA U1D1 gRNA
hsa-mir-548x-2_65964330_U	TTTCCATGCCCAAGTGTGCCTGG	hsa-mir-548x-2_65966929_D1	GGTGAACTGTGTGGAGATGCAGG	245	pre-miRNA U1D1 gRNA
hsa-mir-551b_168549854_U	ATGGAAGATCCAGGAACTCCTGG	hsa-mir-551b_168552449_D1	ATAGACTATATCTGTTGAGCTGG	318	pre-miRNA U1D1 gRNA
hsa-mir-551b_168549854_U	CACATAATAGGGACCTTCCAAGG	hsa-mir-551b_168552449_D1	TTTCTCAACAAGAATTCTGAAGG	467	pre-miRNA U1D1 gRNA
hsa-mir-551b_168549854_U	TGGTGATTATGGTAAATAGGGGG	hsa-mir-551b_168552449_D1	GATGTATGTTGTCATCCCTTAGG	265	pre-miRNA U1D1 gRNA
hsa-mir-552_34667599_U	ATTCAACCATTACCTAGACGTGG	hsa-mir-552_34670194_D1	ATAAGATCAAGTGCTAGCAAAGG	374	pre-miRNA U1D1 gRNA
hsa-mir-552_34667599_U	GTAATGGTTGAATAAGTTAGAGG	hsa-mir-552_34670194_D1	AAACTGAGGACAATAATCTTGGG	500	pre-miRNA U1D1 gRNA
hsa-mir-552_34667599_U	TTCTGAGAACTCTCCTTCTTTGG	hsa-mir-552_34670194_D1	GCACCTATATAAGTTCTCTAAGG	348	pre-miRNA U1D1 gRNA
hsa-mir-557_168373524_U	AACTCTCAGGGAACAGCTTTGGG	hsa-mir-557_168376121_D1	CCCAGGCACAGCTGGGATTCTGG	453	pre-miRNA U1D1 gRNA
hsa-mir-557_168373524_U	TTGCTAAGCATTAGATCCCTAGG	hsa-mir-557_168376121_D1	CTGTGCCTGGGTCCCAAGTCCGG	371	pre-miRNA U1D1 gRNA
hsa-mir-557_168373524_U	TTGTAATTCCTGTAACTCTCAGG	hsa-mir-557_168376121_D1	TGCCTGACTTCGGGAAAATGAGG	599	pre-miRNA U1D1 gRNA
hsa-mir-5583-2_39674719_U	CTGCCCCATTTAGTGAGCTTGGG	hsa-mir-5583-2_39677277_D1	CTTGTGTAAATACATAAGACAGG	497	pre-miRNA U1D1 gRNA
hsa-mir-5583-2_39674719_U	GTTCTCTTTGGGCTGAGCCGAGG	hsa-mir-5583-2_39677277_D1	CTAGGCCATATGATAACTATAGG	230	pre-miRNA U1D1 gRNA
hsa-mir-5583-2_39674719_U	TTGGGAGGATGACTCATCCCTGG	hsa-mir-5583-2_39677277_D1	TACATAAGACAGGAATCTCTAGG	471	pre-miRNA U1D1 gRNA
hsa-mir-5589_10036354_U	AGGATATGACCTTCATGGCCAGG	hsa-mir-5589_10038913_D1	AAGGTGGTCTTTCCCGATGAGGG	275	pre-miRNA U1D1 gRNA
hsa-mir-5589_10036354_U	CAAGCCCAACTGCTTCTTAGAGG	hsa-mir-5589_10038913_D1	AGCCTCCTTTGCCACCCCTCGGG	359	pre-miRNA U1D1 gRNA
hsa-mir-5589_10036354_U	GCATGATGTGTTTCCTTCCCTGG	hsa-mir-5589_10038913_D1	CTTGGGTGTACTTTGGTAGCTGG	651	pre-miRNA U1D1 gRNA
hsa-mir-5681a_hsa-mir-5681b_74546543_U	AATCACTTCTGGTGAGAAAAGGG	hsa-mir-5681a_hsa-mir-5681b_74549117_D1	ATGCACGCACCATGGGCCTTAGG	1034	pre-miRNA U1D1 gRNA
hsa-mir-5681a_hsa-mir-5681b_74546543_U	GTAGTTATTCTTCAGCTGAAAGG	hsa-mir-5681a_hsa-mir-5681b_74549117_D1	TCTAGAAAAACATAGGTATCGGG	1021	pre-miRNA U1D1 gRNA
hsa-mir-5681a_hsa-mir-5681b_74546543_U	TATTCTAGCTGTTTCTTGGATGG	hsa-mir-5681a_hsa-mir-5681b_74549117_D1	GAAGTAAGAGGGTATCTCACAGG	829	pre-miRNA U1D1 gRNA
hsa-mir-5689_10437717_U	AAGTAACAGTGAGCTTGTTATGG	hsa-mir-5689_10440094_D1	TCCGGGGACTGTTGTGGGGTGGG	67	pre-miRNA U1D1 gRNA
hsa-mir-5689_10437717_U	GACAGGGCCATGGCTTATAAGGG	hsa-mir-5689_10440094_D1	GTCCTTGTGATAGTTTGCTGAGG	347	pre-miRNA U1D1 gRNA
hsa-mir-5689_10437717_U	TGGAGTTCCCTTATAAGCCATGG	hsa-mir-5689_10440094_D1	ATCCTCAGCAAACTATCACAAGG	153	pre-miRNA U1D1 gRNA
hsa-mir-5692b_42948928_U	ATGTCACAATGTGTACAACCTGG	hsa-mir-5692b_42951514_D1	CCCCGGGTGACATTAATTGATGG	225	pre-miRNA U1D1 gRNA
hsa-mir-5692b_42948928_U	CGAATATGAGGCATTTGTCCCGG	hsa-mir-5692b_42951514_D1	TTCCATCAATTAATGTCACCCGG	244	pre-miRNA U1D1 gRNA
hsa-mir-5692b_42948928_U	CTGAGGATATAACGAATATGAGG	hsa-mir-5692b_42951514_D1	TCCATCAATTAATGTCACCCGGG	213	pre-miRNA U1D1 gRNA
hsa-mir-5692c-2_97962405_U	ATATTACTTGCAATGTGCCAGGG	hsa-mir-5692c-2_97964981_D1	ATTAAAAGTAACAAGCCCTTAGG	742	pre-miRNA U1D1 gRNA
hsa-mir-5692c-2_97962405_U	GATATTACTTGCAATGTGCCAGG	hsa-mir-5692c-2_97964981_D1	GAATGTTACTATTGTCACAGGGG	104	pre-miRNA U1D1 gRNA
hsa-mir-5692c-2_97962405_U	GTTATTCACAATGTCCTAGAAGG	hsa-mir-5692c-2_97964981_D1	AATGTTACTATTGTCACAGGGGG	174	pre-miRNA U1D1 gRNA
hsa-mir-570_195695401_U	CTTTCACACTGCTGACCTGCTGG	hsa-mir-570_195699797_D1	CCTTCTACAGTACTTCCCAAAGG	459	pre-miRNA U1D1 gRNA
hsa-mir-570_195695401_U	GTGGAGCGTTAAGAGCTCGGTGG	hsa-mir-570_195699797_D1	AGTGAACTAGCAGGCCCTTTGGG	341	pre-miRNA U1D1 gRNA
hsa-mir-570_195697401_U	CACATCACAACCAGCAGACAGGG	hsa-mir-570_195699797_D1	AAAGAATTAAGTGAACTAGCAGG	193	pre-miRNA U1D1 gRNA
hsa-mir-5701-1_20936252_U	AAACTAAAAGCAAAAGTCAAAGG	hsa-mir-5701-1_20940633_D1	TATTCCAGGTGTCACTACTTTGG	631	pre-miRNA U1D1 gRNA
hsa-mir-5701-1_20936252_U	AAGCAGGGCCTTGAAGTTACTGG	hsa-mir-5701-1_20940633_D1	ATTCCAGGTGTCACTACTTTGGG	339	pre-miRNA U1D1 gRNA
hsa-mir-5701-1_20936252_U	TGGGTGTGCCAGTAACTTCAAGG	hsa-mir-5701-1_20940633_D1	ACACCCAAAGTAGTGACACCTGG	307	pre-miRNA U1D1 gRNA
hsa-mir-5702_226656710_U	ATGCCAAGCATAATAATTGGTGG	hsa-mir-5702_226659293_D1	AGGCCTCATGGAAAGACGGTAGG	134	pre-miRNA U1D1 gRNA
hsa-mir-5702_226656710_U	ATTAATAGTAAGAGCAAAGCTGG	hsa-mir-5702_226659293_D1	GGCTAGAGATATATGAGAGGAGG	90	pre-miRNA U1D1 gRNA
hsa-mir-5702_226656710_U	TGATTGTGACTACGACAAGAAGG	hsa-mir-5702_226659293_D1	TGTGTCGGGCGGTGCCTGGTAGG	412	pre-miRNA U1D1 gRNA
hsa-mir-5708_80239389_U	CGGAGAAAGGAGGGCTACAGAGG	hsa-mir-5708_80241973_D1	AGGCACAGGAAAATAGAAAATGG	405	pre-miRNA U1D1 gRNA
hsa-mir-5708_80239389_U	GAGCCTAGGCTCTCTTCTTTAGG	hsa-mir-5708_80241973_D1	CATATCTTTCTGGACAGGCATGG	482	pre-miRNA U1D1 gRNA
hsa-mir-5708_80239389_U	TCAGAGCTCGGTTAGTGAGTGGG	hsa-mir-5708_80241973_D1	TAGAAAATTACAACAGGCACAGG	683	pre-miRNA U1D1 gRNA
hsa-mir-583_96077138_U	AGTTAGTTCATCTTATGTTGAGG	hsa-mir-583_96079712_D1	TTAAGGCATATCCTCATCATAGG	395	pre-miRNA U1D1 gRNA
hsa-mir-583_96077138_U	CTCCCTCCCCTCATCAGGAAGGG	hsa-mir-583_96079712_D1	ATAAGTCGTAGGCCAGTAGCAGG	562	pre-miRNA U1D1 gRNA
hsa-mir-583_96077138_U	GTTATTTCAGGAACTAATAGAGG	hsa-mir-583_96079712_D1	ATAGGGCCATTTAAAAGAATAGG	169	pre-miRNA U1D1 gRNA
hsa-mir-588_126482631_U	CCTTAAGGACCATAAAACATTGG	hsa-mir-588_126485213_D1	CCCAACACTCTTTGAATGCTTGG	272	pre-miRNA U1D1 gRNA
hsa-mir-588_126482631_U	GTAGACCTCTTTATCAGATTAGG	hsa-mir-588_126485213_D1	TCCAAGCATTCAAAGAGTGTTGG	352	pre-miRNA U1D1 gRNA
hsa-mir-588_126482631_U	TATGTTGATTTGAGGGAGATTGG	hsa-mir-588_126485213_D1	CCAAGCATTCAAAGAGTGTTGGG	372	pre-miRNA U1D1 gRNA
hsa-mir-6078_3989160_U	ACCAGAATTTGCCTTCAAGCAGG	hsa-mir-6078_3991759_D1	GCACCTCTTCAGGGAGGTGGAGG	118	pre-miRNA U1D1 gRNA
hsa-mir-6078_3989160_U	CCCAGAGCTGCTTTGCCTGGAGG	hsa-mir-6078_3991759_D1	ATTCCATGAAGAATCCCTGATGG	351	pre-miRNA U1D1 gRNA
hsa-mir-6078_3989160_U	GGTTGTCTAACAGCTCATATTGG	hsa-mir-6078_3991759_D1	CTGCTCAGGCAGGGGATAGGAGG	159	pre-miRNA U1D1 gRNA
hsa-mir-6082_171184184_U	ACAAAACAGGCAGTGTTATTTGG	hsa-mir-6082_171186792_D1	CTTTCTGTTGAAAGCTACTGAGG	547	pre-miRNA U1D1 gRNA
hsa-mir-6082_171184184_U	AGTTAATCTAATCCCAAGGAAGG	hsa-mir-6082_171186792_D1	CTGGAAACTAATAGTTTCCCTGG	211	pre-miRNA U1D1 gRNA
hsa-mir-6082_171184184_U	CAGGCAGTGTTATTTGGCAATGG	hsa-mir-6082_171186792_D1	TTCTTAAGTCGCGAAATTTGTGG	284	pre-miRNA U1D1 gRNA
hsa-mir-6085_62341029_U	CCACCTCGTGAGGTCTGCCAGGG	hsa-mir-6085_62343638_D1	TTCTATATTTCCTAGGAGATAGG	301	pre-miRNA U1D1 gRNA
hsa-mir-6085_62341029_U	GACCCAAAGGAAATTCCTCCAGG	hsa-mir-6085_62343638_D1	TGTAAGGAAGTCATCCTGAATGG	156	pre-miRNA U1D1 gRNA
hsa-mir-6085_62341029_U	TCCTGGCCTCCTTACCTCAGGGG	hsa-mir-6085_62343638_D1	TTGAACAGTAAGGCCAACCTTGG	598	pre-miRNA U1D1 gRNA
hsa-mir-6087_109052542_U	AGAACAAGCTTTCACTTAGATGG	hsa-mir-6087_109054890_D1	AGCCAATGGAAAACAAAAAAAGG	426	pre-miRNA U1D1 gRNA
hsa-mir-6087_109052542_U	ATCCATATGTTTAAGTGGTGGGG	hsa-mir-6087_109054890_D1	TGCCTTTTTTTGTTTTCCATTGG	682	pre-miRNA U1D1 gRNA
hsa-mir-6087_109052542_U	CCATATGTTTAAGTGGTGGGGGG	hsa-mir-6087_109054890_D1	AGGAAGATCTACCAAGCCAATGG	118	pre-miRNA U1D1 gRNA
hsa-mir-612_65442458_U	AGCAAGCAGTCCACAGACGGGGG	hsa-mir-612_65445057_D1	AGGCACAGTCCTGCATGCTCTGG	163	pre-miRNA U1D1 gRNA
hsa-mir-612_65442458_U	CAGACGGGGGCGTTAGTGTCGGG	hsa-mir-612_65445057_D1	CCTGCTCACTCTTTCACAGATGG	251	pre-miRNA U1D1 gRNA
hsa-mir-612_65442458_U	CTAGGGTCAAATTATACATCAGG	hsa-mir-612_65445057_D1	GGATATGCATGTGCCATGCTAGG	167	pre-miRNA U1D1 gRNA
hsa-mir-6130_23077284_U	AGGGTAGTGGAAGATTGGGAGGG	hsa-mir-6130_23079892_D1	TACTGTTATGATTTCAGCTTTGG	457	pre-miRNA U1D1 gRNA
hsa-mir-6130_23077284_U	ATTGGGAGGGGAGATGAAGATGG	hsa-mir-6130_23079892_D1	GATTTCAGCTTTGGCTATTTGGG	271	pre-miRNA U1D1 gRNA
hsa-mir-6130_23077284_U	CATCATAGAGAATGAGAGAATGG	hsa-mir-6130_23079892_D1	AATGCTCATGAAAACACCAATGG	327	pre-miRNA U1D1 gRNA
hsa-mir-6134_28493555_U	AAATTTACTGCAATTCAAGGTGG	hsa-mir-6134_28496163_D1	TTGGATATAGCACTAAGCATAGG	182	pre-miRNA U1D1 gRNA
hsa-mir-6134_28493555_U	AGCATCAGAATGAGTAAGAATGG	hsa-mir-6134_28496163_D1	GGTGGACTACCTAGGGACCTTGG	141	pre-miRNA U1D1 gRNA
hsa-mir-6134_28493555_U	GGGAAATTTACTGCAATTCAAGG	hsa-mir-6134_28496163_D1	CTAGCTAATTGACCAGAAATGGG	338	pre-miRNA U1D1 gRNA
hsa-mir-622_90229182_U	AGAACTAAATGTTCTGGAGCTGG	hsa-mir-622_90231777_D1	TAACTGAAGTTTAAAATGTATGG	326	pre-miRNA U1D1 gRNA
hsa-mir-622_90229182_U	ATGAGTATTGAGTAGCACCCAGG	hsa-mir-622_90231777_D1	CTTCAAGTCATGGCACACAGTGG	314	pre-miRNA U1D1 gRNA
hsa-mir-622_90229182_U	TGTATAGATGTATACAGCATGGG	hsa-mir-622_90231777_D1	TCAGAAAAATCTTCAAGTCATGG	487	pre-miRNA U1D1 gRNA
hsa-mir-646_60306474_U	AATTGTGGCAAGAAACAAATGGG	hsa-mir-646_60309067_D1	TGGCTTTCCATCTGTGTAACTGG	315	pre-miRNA U1D1 gRNA
hsa-mir-646_60306474_U	ACTGTGGCATTGGCTCTACAGGG	hsa-mir-646_60309067_D1	GTAGAAGACCACCAGCATGTAGG	200	pre-miRNA U1D1 gRNA
hsa-mir-646_60306474_U	TTATTTCCATAGACTTGTCCTGG	hsa-mir-646_60309067_D1	GAAGACCACCAGCATGTAGGGGG	186	pre-miRNA U1D1 gRNA
hsa-mir-650_22820776_U	AAGAGTTGCATCATAGGCAATGG	hsa-mir-650_22823371_D1	CCACCACGCTCTAATGAAGATGG	436	pre-miRNA U1D1 gRNA
hsa-mir-650_22820776_U	CCACAGGGTGAGCTTAAGTATGG	hsa-mir-650_22823371_D1	GTGGAACAAGATGCAATTCCTGG	80	pre-miRNA U1D1 gRNA
hsa-mir-650_22820776_U	GAGTTGCATCATAGGCAATGGGG	hsa-mir-650_22823371_D1	CTGCTCGTGATTTCTCGTTCAGG	357	pre-miRNA U1D1 gRNA
hsa-mir-651_8124965_U	AACCAAGACCACCACCTTGCAGG	hsa-mir-651_8127561_D1	TCCTCTCATTATATTGTATCAGG	131	pre-miRNA U1D1 gRNA
hsa-mir-651_8124965_U	AGCCTCCATAAGGGAAAGACTGG	hsa-mir-651_8127561_D1	ACAGCCTAGGTAAAAAGTAAGGG	346	pre-miRNA U1D1 gRNA
hsa-mir-651_8124965_U	GAGCCTCTGAGTATGGGTGTTGG	hsa-mir-651_8127561_D1	GATAACAACCTGCAACTCTCTGG	168	pre-miRNA U1D1 gRNA
hsa-mir-6511a-3_16364876_U	ACATCTACAGCTGGACTGCCTGG	hsa-mir-6511a-3_16369242_D1	GATGGTCCCCACAGCATCACGGG	220	pre-miRNA U1D1 gRNA
hsa-mir-6511a-3_16364876_U	GGCAGTCCAGCTGTAGATGTTGG	hsa-mir-6511a-3_16369242_D1	GGATGGTCCCCACAGCATCACGG	138	pre-miRNA U1D1 gRNA
hsa-mir-6511a-3_16364876_U	TCGCTCACTGCGCTCGAGGCCGG	hsa-mir-6511a-3_16369242_D1	TGCTGTGGGGACCATCCCTCAGG	158	pre-miRNA U1D1 gRNA
hsa-mir-663a_26206186_U	ATGCCCCCAGAAGCTACCTATGG	hsa-mir-663a_26208778_D1	CTCTGAAGAAAAGAGGCGGGTGG	355	pre-miRNA U1D1 gRNA
hsa-mir-663a_26206186_U	CCTCCATAGGTAGCTTCTGGGGG	hsa-mir-663a_26208778_D1	CGAGTAAACCCACACACGACCGG	274	pre-miRNA U1D1 gRNA
hsa-mir-663a_26206186_U	CTTCTGGGGGCATTTCTGCCTGG	hsa-mir-663a_26208778_D1	GAGAGACAGAGGCGGCAGGCCGG	112	pre-miRNA U1D1 gRNA
hsa-mir-670_43557656_U	ATGGTCCTTAAATATCCGTGTGG	hsa-mir-670_43560253_D1	AAGCCTATGACTACACAGACGGG	260	pre-miRNA U1D1 gRNA
hsa-mir-670_43557656_U	GGGTTGGCCTTCCTGCTTTGAGG	hsa-mir-670_43560253_D1	CCAGATGCTTCAAATGCAGAAGG	374	pre-miRNA U1D1 gRNA
hsa-mir-670_43557656_U	GGTCCTTAAATATCCGTGTGGGG	hsa-mir-670_43560253_D1	GCCTATGACTACACAGACGGGGG	328	pre-miRNA U1D1 gRNA
hsa-mir-6724-1_8201315_U	AATAATTAAAAGTGAGTTTCTGG	hsa-mir-6724-1_8205706_D1	CGGCTCCCGCTCTGGAGACACGG	189	pre-miRNA U1D1 gRNA
hsa-mir-6724-1_8201315_U	ATAATTAAAAGTGAGTTTCTGGG	hsa-mir-6724-1_8205706_D1	CGCTCCGTGTGTGGCTGCGATGG	369	pre-miRNA U1D1 gRNA
hsa-mir-6724-1_8201315_U	TAATTAAAAGTGAGTTTCTGGGG	hsa-mir-6724-1_8205706_D1	CGTGTCTCCAGAGCGGGAGCCGG	250	pre-miRNA U1D1 gRNA
hsa-mir-6724-2_8245505_U	ATCAGACCCGGTCGTCAAAGTGG	hsa-mir-6724-2_8249896_D1	CGCTCCGTGTGTGGCTGCGATGG	371	pre-miRNA U1D1 gRNA
hsa-mir-6724-3_8384362_U	GACCCCAAACGCCCTGAGTCAGG	hsa-mir-6724-3_8388753_D1	AATGCTTCCGGCTCCCGCTCTGG	310	pre-miRNA U1D1 gRNA
hsa-mir-6724-3_8384362_U	GACCTGACTCAGGGCGTTTGGGG	hsa-mir-6724-3_8388753_D1	GGCTCCCGCTCTGGAGACACGGG	110	pre-miRNA U1D1 gRNA
hsa-mir-6724-3_8384362_U	TTGACCTGACTCAGGGCGTTTGG	hsa-mir-6724-3_8388753_D1	CGGCTCCCGCTCTGGAGACACGG	338	pre-miRNA U1D1 gRNA
hsa-mir-6724-4_8428530_U	GATCAAAGGTCAATCAGACCCGG	hsa-mir-6724-4_8432921_D1	CGGCTCCCGCTCTGGAGACACGG	117	pre-miRNA U1D1 gRNA
hsa-mir-675_1992759_U	AAGGAGCCAGGGGGTTGTGGGGG	hsa-mir-675_1997131_D1	GCAAAGGTGACATCTTCTCGGGG	370	pre-miRNA U1D1 gRNA
hsa-mir-675_1992759_U	ACACCCCGGGCCCAGAGATGTGG	hsa-mir-675_1997131_D1	TTGCTCTTTCTGCCTGGAACGGG	511	pre-miRNA U1D1 gRNA
hsa-mir-675_1992759_U	GCGTGTCATTCATACACCCCGGG	hsa-mir-675_1997131_D1	GGGGGCAGGAGAGTTAGCAAAGG	94	pre-miRNA U1D1 gRNA
hsa-mir-6817_25453646_U	AGCAAAACAACATGCTGGCGAGG	hsa-mir-6817_25456211_D1	GTGTTCTCCAACCTTCCAGTAGG	174	pre-miRNA U1D1 gRNA
hsa-mir-6817_25453646_U	CCAAAAGCAAAACAACATGCTGG	hsa-mir-6817_25456211_D1	GAGTGTAACTGAGCAGTGATGGG	215	pre-miRNA U1D1 gRNA
hsa-mir-6817_25453646_U	GGGACTATCAGATGGAAAAAAGG	hsa-mir-6817_25456211_D1	ACTTTGCACCCCACAGACCTGGG	194	pre-miRNA U1D1 gRNA
hsa-mir-6859-1_15369_U	AGAGTGGCCAGCCACCGGAGGGG	hsa-mir-6859-1_17736_D1	TGTGTGACAGGCTATATGCGCGG	206	pre-miRNA U1D1 gRNA
hsa-mir-6859-1_15369_U	CAGAGTGGCCAGCCACCGGAGGG	hsa-mir-6859-1_17736_D1	GGATGGGATGGCAGCTGATTAGG	51	pre-miRNA U1D1 gRNA
hsa-mir-6859-1_15369_U	CTAGCAGAGTGGCCAGCCACCGG	hsa-mir-6859-1_17736_D1	CATATAGCCTGTCACACACCAGG	151	pre-miRNA U1D1 gRNA
hsa-mir-6859-2_183891_U	AGGCACTGATGAGACAGCGGCGG	hsa-mir-6859-2_188258_D1	TGTGTGACAGGCTATATGCGCGG	142	pre-miRNA U1D1 gRNA
hsa-mir-6859-2_183891_U	GGATTCCCGTTTTCTCCAACGGG	hsa-mir-6859-2_188258_D1	GGATGGGATGGCAGCTGATTAGG	211	pre-miRNA U1D1 gRNA
hsa-mir-6859-2_183891_U	GGGATTCCCGTTTTCTCCAACGG	hsa-mir-6859-2_188258_D1	CATATAGCCTGTCACACACCAGG	358	pre-miRNA U1D1 gRNA
hsa-mir-6859-3_101971524_U	ACGTGGAGTGTTGGCCCTGTGGG	hsa-mir-6859-3_101973891_D1	TTGGTAATGCCGGGCAGGTCAGG	223	pre-miRNA U1D1 gRNA
hsa-mir-6859-3_101971524_U	AGTGTTGGCCCTGTGGGCAAGGG	hsa-mir-6859-3_101973891_D1	TAATGCCGGGCAGGTCAGGCAGG	261	pre-miRNA U1D1 gRNA
hsa-mir-6859-3_101971524_U	CACGTGGAGTGTTGGCCCTGTGG	hsa-mir-6859-3_101973891_D1	GGTCGTTGGTAATGCCGGGCAGG	263	pre-miRNA U1D1 gRNA
hsa-mir-6859-4_13052_U	AACGGCCAAGTCTGGGTCTGGGG	hsa-mir-6859-4_17419_D1	GACAGAACCCTTGGTGGCCCCGG	188	pre-miRNA U1D1 gRNA
hsa-mir-6859-4_13052_U	CAACGGCCAAGTCTGGGTCTGGG	hsa-mir-6859-4_17419_D1	CTGGGGGACAGAACCCTTGGTGG	230	pre-miRNA U1D1 gRNA
hsa-mir-6859-4_13052_U	GCAACGGCCAAGTCTGGGTCTGG	hsa-mir-6859-4_17419_D1	CCTCTGGGGGACAGAACCCTTGG	123	pre-miRNA U1D1 gRNA
hsa-mir-7153_11652885_U	ATCCTGTCCTGGGTGCACATTGG	hsa-mir-7153_11655441_D1	AGTTGCCTCCCAAACACAGATGG	373	pre-miRNA U1D1 gRNA
hsa-mir-7153_11652885_U	CACTCCACCGGGAGTAAGGAAGG	hsa-mir-7153_11655441_D1	CGAGCTGGGAAAACACTCAGTGG	217	pre-miRNA U1D1 gRNA
hsa-mir-7153_11652885_U	CCAAGGTGGGGACCCATGGAAGG	hsa-mir-7153_11655441_D1	GCGCTCTGGGGTTCGGAACGAGG	218	pre-miRNA U1D1 gRNA
hsa-mir-7154_45689704_U	AAGGTACCTGAAATAGTGCTTGG	hsa-mir-7154_45692276_D1	CCCAAATCATCTGACTGTGAGGG	305	pre-miRNA U1D1 gRNA
hsa-mir-7154_45689704_U	AGGATTCCAAATAACTCACAAGG	hsa-mir-7154_45692276_D1	ACACATTATAGCGGTCCTAAGGG	268	pre-miRNA U1D1 gRNA
hsa-mir-7154_45689704_U	TGGGCCAGCGCCCTTCTCCAGGG	hsa-mir-7154_45692276_D1	ACCCTCACAGTCAGATGATTTGG	146	pre-miRNA U1D1 gRNA
hsa-mir-7158_5972662_U	AAAAGTTTCTGAGCATCTGCTGG	hsa-mir-7158_5975232_D1	CTGAGCAGCTTTATAAAGCCAGG	174	pre-miRNA U1D1 gRNA
hsa-mir-7158_5972662_U	CCACGCTCGGTCTAATGGTCAGG	hsa-mir-7158_5975232_D1	CGTCTGCTTGGGGGTGTTTGTGG	344	pre-miRNA U1D1 gRNA
hsa-mir-7158_5972662_U	CTGGCCATACAAATGGCATATGG	hsa-mir-7158_5975232_D1	AGGGACTCTACCCTTGTTCCTGG	283	pre-miRNA U1D1 gRNA
hsa-mir-7159_33897135_U	AGTCGGGAGGGAGATGCTTAAGG	hsa-mir-7159_33899700_D1	AACCATGTAATCAGTGAGAGAGG	206	pre-miRNA U1D1 gRNA
hsa-mir-7159_33897135_U	GACAAGGGCCCCTGGAACACTGG	hsa-mir-7159_33899700_D1	CCATGTAATCAGTGAGAGAGGGG	201	pre-miRNA U1D1 gRNA
hsa-mir-7159_33897135_U	GTGCATCTGTCCCTTGGTGAGGG	hsa-mir-7159_33899700_D1	CCCCTCTCTCACTGATTACATGG	323	pre-miRNA U1D1 gRNA
hsa-mir-7-3_4768670_U	CCTGAAGCCTATAAAAGCGCAGG	hsa-mir-7-3_4771279_D1	TCAATAAAAGTTCCAGAAGTGGG	85	pre-miRNA U1D1 gRNA
hsa-mir-7-3_4768670_U	CTTCCTGGGGAGCTTCAGAATGG	hsa-mir-7-3_4771279_D1	ACAGGCATGTGTCAACTCACGGG	252	pre-miRNA U1D1 gRNA
hsa-mir-7-3_4768670_U	GGAAGAAACAGGTACCAGCCAGG	hsa-mir-7-3_4771279_D1	CAGGCATGTGTCAACTCACGGGG	122	pre-miRNA U1D1 gRNA
hsa-mir-759_52808050_U	CCTCAGCATAGATATTCAGTGGG	hsa-mir-759_52810640_D1	ATTACAAGGCTTCATGAAGGAGG	269	pre-miRNA U1D1 gRNA
hsa-mir-759_52808050_U	TCCTGCTCAGAAATCATTCAAGG	hsa-mir-759_52810640_D1	CCTTACCCTAACCAATAAAAAGG	426	pre-miRNA U1D1 gRNA
hsa-mir-759_52808050_U	TGCAATCAGGCATGCATACCTGG	hsa-mir-759_52810640_D1	TGCCTGCAGAACTCAATTCAAGG	342	pre-miRNA U1D1 gRNA
hsa-mir-7641-1_104250591_U	AGTTAATGAGAGAAGGCTACTGG	hsa-mir-7641-1_104253151_D1	AGTTTGACTAGAAGGTTAAAAGG	104	pre-miRNA U1D1 gRNA
hsa-mir-7641-1_104250591_U	TGCTTATAGTTGCTATGTTATGG	hsa-mir-7641-1_104253151_D1	AGGCTTTACAATGGAAACTATGG	458	pre-miRNA U1D1 gRNA
hsa-mir-7641-1_104250591_U	TTCAGACATTCCTGATTTCAAGG	hsa-mir-7641-1_104253151_D1	AGCAAGGCACATGGTAGTAGTGG	392	pre-miRNA U1D1 gRNA
hsa-mir-7702_111269156_U	AATTCCTGAGAGATTGTCCAAGG	hsa-mir-7702_111271714_D1	GTACCTATTAGTCACCATCCTGG	186	pre-miRNA U1D1 gRNA
hsa-mir-7702_111269156_U	CAGGAAGCCAATTCCACACCAGG	hsa-mir-7702_111271714_D1	AAACGCAACAGTGATCTAAATGG	278	pre-miRNA U1D1 gRNA
hsa-mir-7702_111269156_U	GTACTGGTAGAGCAGGTCTTTGG	hsa-mir-7702_111271714_D1	TATATTTCTGGTACCCAGGATGG	270	pre-miRNA U1D1 gRNA
hsa-mir-7977_176513103_U	CCCTTATGCCATAGAATATGAGG	hsa-mir-7977_176515651_D1	GCGAAGAAGCAGAAAGCACATGG	95	pre-miRNA U1D1 gRNA
hsa-mir-7977_176513103_U	CCTCATATTCTATGGCATAAGGG	hsa-mir-7977_176515651_D1	TCTGAACGCATAGGTAAGACTGG	113	pre-miRNA U1D1 gRNA
hsa-mir-7977_176513103_U	TGTCATGCTGCTAAAAGAACTGG	hsa-mir-7977_176515651_D1	TCACTGTTTGAGCATAAGTCAGG	424	pre-miRNA U1D1 gRNA
hsa-mir-8054_23417105_U	ACAGAATAGAAGGTCTTTGGAGG	hsa-mir-8054_23419690_D1	GTATGGTATGAATGAAAAGCAGG	431	pre-miRNA U1D1 gRNA
hsa-mir-8054_23417105_U	CACTATATCAGCATGAATGAAGG	hsa-mir-8054_23419690_D1	TATGGAACAGGCTTACTGGGAGG	298	pre-miRNA U1D1 gRNA
hsa-mir-8056_173345455_U	ATGGTAGAAGCTGGAAAGTCTGG	hsa-mir-8056_173348036_D1	GGAACTTAACACCCAAGATGGGG	90	pre-miRNA U1D1 gRNA
hsa-mir-8056_173345455_U	GCCTGCTAGGACAAGCCAGTAGG	hsa-mir-8056_173348036_D1	GAGGGCCTGATCACTTTCCAAGG	86	pre-miRNA U1D1 gRNA
hsa-mir-8056_173345455_U	GGGCCAACTGCATATGTGCGGGG	hsa-mir-8056_173348036_D1	AGATGGGGATATTAAAAGGTGGG	229	pre-miRNA U1D1 gRNA
hsa-mir-8067_62302658_U	CTCATAATCAAAGGCATAGCTGG	hsa-mir-8067_62305234_D1	AACATCCTTCCTGGAACCCCAGG	202	pre-miRNA U1D1 gRNA
hsa-mir-8067_62302658_U	CTGTTACCTTTACCCTATCAGGG	hsa-mir-8067_62305234_D1	ACATCCTTCCTGGAACCCCAGGG	325	pre-miRNA U1D1 gRNA
hsa-mir-8067_62302658_U	GGGAAGACAAACACTGGCCAAGG	hsa-mir-8067_62305234_D1	AAGTTCTCAAAGAGGTGGGAGGG	159	pre-miRNA U1D1 gRNA
hsa-mir-8070_11781135_U	CCTACTTCTCCCTAGCAGGGGGG	hsa-mir-8070_11783722_D1	CTGGTTCCTGGCACTGCACGAGG	99	pre-miRNA U1D1 gRNA
hsa-mir-8070_11781135_U	CTACTTCTCCCTAGCAGGGGGGG	hsa-mir-8070_11783722_D1	ACGAACACATGTATGCCTCTTGG	140	pre-miRNA U1D1 gRNA
hsa-mir-8070_11781135_U	CTGAAAGTCACATTCTGTGTAGG	hsa-mir-8070_11783722_D1	ACGAGGTGGGAAGCACAGGCTGG	127	pre-miRNA U1D1 gRNA
hsa-mir-8081_106598928_U	CCAGTGAAAGACGTAATGCGGGG	hsa-mir-8081_106601522_D1	TCACTATTCTTGCTAGAATCTGG	174	pre-miRNA U1D1 gRNA
hsa-mir-8081_106598928_U	GATGAGAAATATGAGAAAAGTGG	hsa-mir-8081_106601522_D1	GCAGCTCATTTCTTGAGAGATGG	67	pre-miRNA U1D1 gRNA
hsa-mir-8081_106598928_U	TACGGTTTGGAGAGTGGAGGTGG	hsa-mir-8081_106601522_D1	GTTGAAGCACAGTCTCAAGTTGG	270	pre-miRNA U1D1 gRNA
hsa-mir-8084_93027751_U	ATAAGTAGTAATCTGAGGACTGG	hsa-mir-8084_93030339_D1	AACTAGAGCCAATGGGGAGAGGG	40	pre-miRNA U1D1 gRNA
hsa-mir-8084_93027751_U	ATCCTTCCTAGTAGGACATATGG	hsa-mir-8084_93030339_D1	AAGTAGAATGGTGTACTTGTTGG	461	pre-miRNA U1D1 gRNA
hsa-mir-8084_93027751_U	TTAAAATAGCCATGGAGTACTGG	hsa-mir-8084_93030339_D1	CATTACTTCCCTCTCCCCATTGG	413	pre-miRNA U1D1 gRNA
hsa-mir-873_28886879_U	AGAACAATAGGCCTCATTCAAGG	hsa-mir-873_28889455_D1	CAAAGACTAACACCTGGTCTTGG	249	pre-miRNA U1D1 gRNA
hsa-mir-873_28886879_U	GGATCATGGGTTTAGATGTGGGG	hsa-mir-873_28889455_D1	GACAGGCTCAGTTCTTGACCAGG	170	pre-miRNA U1D1 gRNA
hsa-mir-873_28886879_U	TGTGATCACACTGCTGGATGTGG	hsa-mir-873_28889455_D1	CTCTAACGTTCTAAGAAGACAGG	185	pre-miRNA U1D1 gRNA
hsa-mir-876_28861626_U	GATATAATGGGATGTGCTAATGG	hsa-mir-876_28864206_D1	CTGACAGTGGTGAACTGCCTAGG	201	pre-miRNA U1D1 gRNA
hsa-mir-876_28861626_U	GGTTACATATGTATCAGACAAGG	hsa-mir-876_28864206_D1	TATCAGAGGAAAAAACACTCAGG	229	pre-miRNA U1D1 gRNA
hsa-mir-876_28861626_U	TGCATATGCTCTATAAGGTTGGG	hsa-mir-876_28864206_D1	CTCATGAACATAAGAGTCCTAGG	551	pre-miRNA U1D1 gRNA
hsa-mir-890_hsa-mir-888_145992275_U	ATGAAACCTGCAGTGCGTGATGG	hsa-mir-890_hsa-mir-888_145995360_D1	AAGGAAGCATGCAAGTTGAAGGG	360	pre-miRNA U1D1 gRNA
hsa-mir-890_hsa-mir-888_145992275_U	GAGCACCTACAGGTTAGATAAGG	hsa-mir-890_hsa-mir-888_145995360_D1	GGGGAGTGGTGAAAGCTGTAGGG	185	pre-miRNA U1D1 gRNA
hsa-mir-890_hsa-mir-888_145992275_U	TGATGGCGTTCAGATTGGTGAGG	hsa-mir-890_hsa-mir-888_145995360_D1	GCAATGAGCTGGGTATTCTTTGG	287	pre-miRNA U1D1 gRNA
hsa-mir-891a_146025794_U	GTGAATGGGACATCCTCACCTGG	hsa-mir-891a_146028372_D1	GTTACTTCTAATTGTACAACTGG	254	pre-miRNA U1D1 gRNA
hsa-mir-891a_146025794_U	GTGTAAACATCTCACTAGAATGG	hsa-mir-891a_146028372_D1	GACATTATCTTATGTATGCATGG	275	pre-miRNA U1D1 gRNA
hsa-mir-891a_146025794_U	TCCCACCCTTACAAATCTAATGG	hsa-mir-891a_146028372_D1	ACTTTCCAAGAAAACCAAGTTGG	504	pre-miRNA U1D1 gRNA
hsa-mir-891b_145999053_U	AACACTAGATTAGTAAGGTTGGG	hsa-mir-891b_146001631_D1	GAACTAGAAATGAACAATACAGG	300	pre-miRNA U1D1 gRNA
hsa-mir-891b_145999053_U	CAAGAACTGAGTATGCGGTTGGG	hsa-mir-891b_146001631_D1	CATAAAACTCATGATGTGATAGG	383	pre-miRNA U1D1 gRNA
hsa-mir-891b_145999053_U	GGCTCCTACCATTTGGTAAGTGG	hsa-mir-891b_146001631_D1	ATTTCGTGTATATGTGCTTTTGG	314	pre-miRNA U1D1 gRNA
hsa-mir-892a_hsa-mir-892b_145994669_U	ATAAGTTAAGTTCGGGGTTCAGG	hsa-mir-892a_hsa-mir-892b_145997774_D1	CCTCTGATTCAGATTATTTCAGG	321	pre-miRNA U1D1 gRNA
hsa-mir-892a_hsa-mir-892b_145994669_U	CTTGCAACTCTACACTATCATGG	hsa-mir-892a_hsa-mir-892b_145997774_D1	CCTGAAATAATCTGAATCAGAGG	240	pre-miRNA U1D1 gRNA
hsa-mir-892a_hsa-mir-892b_145994669_U	TGGGCGACTGACACATTTCTGGG	hsa-mir-892a_hsa-mir-892b_145997774_D1	AGGTTGTAAGACAATATGTGGGG	520	pre-miRNA U1D1 gRNA
hsa-mir-892c_145990750_U	AGTCACGAAGTACAAGTTTGTGG	hsa-mir-892c_145993326_D1	CCTGGGTGATCGCCAAGACCAGG	126	pre-miRNA U1D1 gRNA
hsa-mir-892c_145990750_U	TGCTACAATGTGAACACCTACGG	hsa-mir-892c_145993326_D1	ATCTTGCTTTCTCCTGGTCTTGG	473	pre-miRNA U1D1 gRNA
hsa-mir-892c_145990750_U	TGGTGAGGGTATAGAGTTACAGG	hsa-mir-892c_145993326_D1	GCAGTGCCCTACTCCAAAAGGGG	130	pre-miRNA U1D1 gRNA
hsa-mir-9-2_88664853_U	CCTAGATGTATCATGTTAAGAGG	hsa-mir-9-2_88667439_D1	GGAAGATCCTCGATTTCACAGGG	261	pre-miRNA U1D1 gRNA
hsa-mir-9-2_88664853_U	GGTGACATATGGAAAACTTAAGG	hsa-mir-9-2_88667439_D1	GATCTACACTAGCACGGAGGAGG	269	pre-miRNA U1D1 gRNA
hsa-mir-9-2_88664853_U	GTCACAAGGCCATAATCTCATGG	hsa-mir-9-2_88667439_D1	AGAAAAGGGCCATCATTGGAGGG	372	pre-miRNA U1D1 gRNA
hsa-mir-924_39620123_U	AAATCTTGAAGTTGTGACCCAGG	hsa-mir-924_39622675_D1	GAGTCACATTGTAAAACTTGGGG	236	pre-miRNA U1D1 gRNA
hsa-mir-924_39620123_U	TTCACTTGTAGACGGCCCAAAGG	hsa-mir-924_39622675_D1	CCATAGCTGGTGCCAGGAAATGG	437	pre-miRNA U1D1 gRNA
hsa-mir-924_39620123_U	TTTGGAAGTGGTGACATGTCTGG	hsa-mir-924_39622675_D1	CAGCTATGGTTGCCCTTCACGGG	315	pre-miRNA U1D1 gRNA
hsa-mir-9-3_89366017_U	CCACTAAAATGAATCTGCACGGG	hsa-mir-9-3_89368606_D1	CCCAACTTCCCGCGAGGTTAAGG	165	pre-miRNA U1D1 gRNA
hsa-mir-9-3_89366017_U	TCCAGAAGGTGAACAAGGGCTGG	hsa-mir-9-3_89368606_D1	AGCGCCATTAGCATACGGCTGGG	51	pre-miRNA U1D1 gRNA
hsa-mir-9-3_89366017_U	TCTGCGAAGTGGGATTTCGAGGG	hsa-mir-9-3_89368606_D1	GAAGCGGAGCAGAACTGGCGGGG	227	pre-miRNA U1D1 gRNA
hsa-mir-99a_hsa-let-7c_16537089_U	GTCTAGGAGGAGCATCTGAGTGG	hsa-mir-99a_hsa-let-7c_16540411_D1	TAGAAACTCATCACAGAGTGAGG	182	pre-miRNA U1D1 gRNA
hsa-mir-99a_hsa-let-7c_16537089_U	TGTCATATGAGTAGCCTGGGTGG	hsa-mir-99a_hsa-let-7c_16540411_D1	GCTCATTATGAGTAAGGCATTGG	212	pre-miRNA U1D1 gRNA
hsa-mir-99a_hsa-let-7c_16537089_U	TTGCACCTATCTTAAGCGTATGG	hsa-mir-99a_hsa-let-7c_16540411_D1	CATTATGAGTAAGGCATTGGAGG	277	pre-miRNA U1D1 gRNA
ACVR1B_51975264_1	ATTGAAAATGGAAACCATGCAGG	ACVR1B_51976326_2	CTCCAAAGACAAGACGCTCCAGG	301	unselect
ACVR1B_51975264_1	ATCTGTCTCACACGTGTAGTTGG	ACVR1B_51976326_2	CTTCCATGTCCAGTCTCTGGCGG	428	unselect
ACVR1B_51975264_1	CTTCTACTGCCTGAGCTCGGAGG	ACVR1B_51976326_2	TCCACCGGGCCCCACATGGACGG	399	unselect
EP300_41092609_1	CGAGGAAAACCAGAATCCTCAGG	EP300_41117186_2	CATCCCTGTGTTCATTCCCATGG	310	unselect
EP300_41092609_1	GGCTCTAGAGGCGCAGTCCCCGG	EP300_41117186_2	ATGAACGGTTCAATTGGAGCAGG	226	unselect
EPO_100720799_1	CGCCGAGCTTCCCGGGATGAGGG	EPO_100721557_2	GAGGTACCTCTTGGAGGCCAAGG	259	unselect
EPO_100720799_1	GGCCCTCATCCCGGGAAGCTCGG	EPO_100721557_2	CCTGGAGAGGTACCTCTTGGAGG	249	unselect
EPO_100720799_1	CCTCATCCCGGGAAGCTCGGCGG	EPO_100721557_2	GAGGGAGCGACAGCAGGGACAGG	245	unselect
EPOR_11377204_1	CCTCTGACTCATCCCATGGATGG	EPOR_11378690_2	AGCCCAGAGAGCGAGTTTGAAGG	327	unselect
EPOR_11377204_1	CACCAGGCTGCAGATGATCAGGG	EPOR_11378690_2	CTGAAGCAGAAGATCTGGCCTGG	321	unselect
EPOR_11377204_1	AGGGCAGCAATGACCCTCAATGG	EPOR_11378690_2	CTCTCTGGGCTCGGGATGCCAGG	311	unselect
FLI1_128758114_1	CTCCGTACGCTGAGTCAAAGAGG	FLI1_128781957_2	TTCTTTGACACTCAATCGTGAGG	418	unselect
FLI1_128758114_1	AGGCAGTCATGTCGGCCTTGGGG	FLI1_128781957_2	ACTCAATCGTGAGGATTGGTCGG	407	unselect
FLI1_128758114_1	AGCGGCAGCCCATCTCCCCAAGG	FLI1_128781957_2	TCGTGAGGATTGGTCGGTGTGGG	297	unselect
FOXO3_108561085_1	GACAGAGTGAGCCGTTTGTCCGG	FOXO3_108663454_2	CAGCCCATCATTCAGATTCATGG	239	unselect
FOXO3_108561085_1	TCCACTTCGAGCGGAGAGAGCGG	FOXO3_108663454_2	CCACGGCTGACTGATATGGCAGG	347	unselect
FOXO3_108561085_1	CCACTTCGAGCGGAGAGAGCGGG	FOXO3_108663454_2	CCTGCCATATCAGTCAGCCGTGG	211	unselect
GFI1_92473044_1	AGTAAAGAAGTTGCACTGAGGGG	GFI1_92478587_2	AGCTTTGACTGTAAGATCTGTGG	307	unselect
GFI1_92473044_1	CCCCCTACAGACTAAAACAAAGG	GFI1_92478587_2	CCCTACCCCTGTCAGTACTGTGG	637	unselect
GFI1_92473044_1	GTGGATTCTATTTGTTTCCCAGG	GFI1_92478587_2	CCTCTTGCCACAGTACTGACAGG	394	unselect
HIF1A_61720381_1	AGATGCGAACTCACATTATGTGG	HIF1A_61721508_2	GTTATGGTTCTCACAGATGATGG	460	unselect
HIF1A_61720381_1	TTCTTTACTTCGCCGAGATCTGG	HIF1A_61721508_2	AACCATAACAAAACCATCCAAGG	410	unselect
HIF1A_61720381_1	CCATCAGCTATTTGCGTGTGAGG	HIF1A_61721508_2	GATAATGTGAACAAATACATGGG	262	unselect
HIPK2_139561569_1	GACGTCGCATCCCAGGCCTCTGG	HIPK2_139575127_2	GGTCACGTTGCTGGAGGACTTGG	176	unselect
HIPK2_139561569_1	CCGCACAACAGCCCCAGCCACGG	HIPK2_139575127_2	CCGCTGCTGCCGGTAGGTGATGG	277	unselect
HIPK2_139561569_1	GTGGCTCTGGGCAGTTTCCTTGG	HIPK2_139575127_2	TGGACTTGTAGGAGGACGAGTGG	363	unselect
IKZF1_50319047_1	GAGGACCATGGATGCTGATGAGG	IKZF1_50327637_2	GAGGTGGTGGAGAGGTCCTCGGG	225	unselect
IKZF1_50319047_1	AGGACCATGGATGCTGATGAGGG	IKZF1_50327637_2	TGTAAGCGATACTCCAGATGAGG	420	unselect
IKZF1_50319047_1	TTGACCCTCATCAGCATCCATGG	IKZF1_50327637_2	AGGTCCTCGGGGATCGGCATGGG	525	unselect
LDB1_102107565_1	AGCACTGGGTGGCCACAGCAGGG	LDB1_102109034_2	CGGCGGAAACGGAAGATGTCAGG	163	unselect
LDB1_102107565_1	CATGTCCTGACCACCCCCCAGGG	LDB1_102109034_2	GAGAGGGCGAAGGTGCTAGCTGG	220	unselect
LDB1_102107565_1	CACCCGCTTCAGGGAGGAACTGG	LDB1_102109034_2	TTGCTGGGCTGCTGACGTGTGGG	338	unselect
LMO2_33858575_1	ATGATATAGGCCCGAGTCCCCGG	LMO2_33864601_2	AACTGGGCCGGAAGCTCTGCCGG	196	unselect
LMO2_33858575_1	GGCCTTAAGCTTTGGACCCAAGG	LMO2_33864601_2	AGTCTCTCCGGCAGAGCTTCCGG	386	unselect
LMO2_33858575_1	CAGTTACTATGGATGGGCTGTGG	LMO2_33864601_2	GCGGCGCCTCTACTACAAACTGG	286	unselect
MED1_39404284_1	CTCTGGCTGTTCAATAAATCAGG	MED1_39415025_2	TGAGCTGTAAACTCTACAAAGGG	212	unselect
MED1_39404284_1	ATTGGTAGGAGAGTCACTACTGG	MED1_39415025_2	GTGAGCTGTAAACTCTACAAAGG	177	unselect
MED1_39404284_1	CCACCTGTCTCTTCGATGGCCGG	MED1_39415025_2	TAAACTCTACAAAGGGCTGTCGG	492	unselect
MEIS1_66435399_1	AACAAATATTCAAACTCCCCCGG	MEIS1_66437736_2	ACGACGATCTACCCCATTACGGG	364	unselect
MEIS1_66435399_1	GATTTGGTAGTTGGGTCTGAGGG	MEIS1_66437736_2	GGCATCCCCTCCACGATGTATGG	310	unselect
MIR221_MIR222_45747624_D1	CTGAGGGCCTGGCATTTGAGTGG	MIR221_MIR222_45748124_D2	GGTATGAGAAAGAGTTTAAAGGG	448	unselect
MIR221_MIR222_45747624_D1	AAAACCTCCATAGATATGGACGG	MIR221_MIR222_45748124_D2	AGATGACAACTAAGCCCCAAGGG	368	unselect
MIR23A_MIR27A_MIR24-2_13834286_U	GCTTCTGTCCACGACTACCCAGG	MIR23A_MIR27A_MIR24-2_13837159_D1	CCTGTATCTTGCCCTGGTGCTGG	388	unselect
MIR23A_MIR27A_MIR24-2_13834286_U	AGTGCCAGGATGGTAAATTCAGG	MIR23A_MIR27A_MIR24-2_13837159_D1	GGATCCTGTGCTCTGGGGGGCGG	180	unselect
MIR23A_MIR27A_MIR24-2_13834286_U	AAAGCTGAAACTCCAGCGATGGG	MIR23A_MIR27A_MIR24-2_13837159_D1	GGATCCAAGCTCCAAGATACAGG	219	unselect
MIR23A_MIR27A_MIR24-2_13837159_D1	CCTGTATCTTGCCCTGGTGCTGG	MIR23A_MIR27A_MIR24-2_13837659_D2	TCACTTCCGGAGGCGGCCCAGGG	294	unselect
MIR23A_MIR27A_MIR24-2_13837159_D1	GGATCCTGTGCTCTGGGGGGCGG	MIR23A_MIR27A_MIR24-2_13837659_D2	AAGTGCACCATGATTGGTAAAGG	393	unselect
MIR23A_MIR27A_MIR24-2_13837159_D1	GGATCCAAGCTCCAAGATACAGG	MIR23A_MIR27A_MIR24-2_13837659_D2	GAATCAGGGGCAGCTTCCGCCGG	153	unselect
MIR451A_28859368_U	TAGTCAGGCGGCACTTTGGGAGG	MIR451A_28861940_D1	GAATAGAAATTTAGGCTGACGGG	267	unselect
MIR451A_28859368_U	GGATAGTCAGGCGGCACTTTGGG	MIR451A_28861940_D1	TAGTTGAATCTCTCTGTATAGGG	325	unselect
MIR451A_28861940_D1	GAATAGAAATTTAGGCTGACGGG	MIR451A_28862440_D2	GATCTGGCAACTCTGTGAACTGG	133	unselect
MIR451A_28861940_D1	TAGTTGAATCTCTCTGTATAGGG	MIR451A_28862440_D2	CTCTAAGTGTTACTTCTGCAGGG	591	unselect
SENP1_48042897_1	TTATGGGACTGAGAAAAGCTTGG	SENP1_48046355_2	AGATGAATGGAAGTGACTGTGGG	581	unselect
SENP1_48042897_1	GAAAAGCTTGGAAAGAATCTTGG	SENP1_48046355_2	TCACTTCCATTCATCTGCTGAGG	407	unselect
SENP1_48042897_1	GGTGTTTGTGGACTACCTAATGG	SENP1_48046355_2	GAAGTTGATTGGTCTGTCTTTGG	633	unselect
TAL1_47216289_1	CCCTGTCTTTCCTAAGACCTGGG	TAL1_47216289_1	AGAAGTAGCCACAGTATGGATGG	205	unselect
TAL1_47216289_1	AGAAGTAGCCACAGTATGGATGG	TAL1_47224003_2	GATTGTTGGTGGTGAACATAGGG	323	unselect
TAL1_47216289_1	CCCTGTCTTTCCTAAGACCTGGG	TAL1_47224003_2	ATCAGTAATCTCCATCTCATAGG	309	unselect
ZFPM1_88453605_1	GGCGGAAACAGAGCAACCCCCGG	ZFPM1_88485938_2	CGGAGACATGGAGGCCAGAGAGG	141	unselect
ZFPM1_88453605_1	GCGCCGGAGACATGTCCAGGCGG	ZFPM1_88485938_2	CTCTGGCCTCCATGTCTCCGAGG	182	unselect
ZFPM1_88453605_1	TTTCCGCCTGGACATGTCTCCGG	ZFPM1_88485938_2	CCACATGGAGCAAAAGGCCACGG	400	unselect
ZNF16_144930357_1	CAGAATGGATTCTTTGATGTTGG	ZNF16_144946010_2	CAGCCTCAGAACTCGCCGTGAGG	443	unselect
ZNF16_144930357_1	GGATTTCCTGACATGCCATCAGG	ZNF16_144946010_2	GCTCCATCTCTGCCTCCTCACGG	308	unselect
ZNF16_144930357_1	CACGCCCTGGTGCTGAATGAGGG	ZNF16_144946010_2	CACAGGCTGCAGATCCAGGGTGG	226	unselect

## Sheet: functional molncRNA
molncRNA	gRNA in molncRNA(-/-)	molncRNA(-/-) similarity with IC+ group	molncRNA(-/-) similarity with IC- group	Ratio	function of molncRNA(-/-) gRNA	gRNA in molncRNA(-)	molncRNA(-) similarity with IC+ group	molncRNA(-) similarity with IC- group	Ratio	function of molncRNA(-) gRNA	classification	miRNA	maximum(miRNA expression in 12 human tissue)	Conserved in mammals	function in CRISPR screen
molnc-374b	hsa-mir-421_hsa-mir-374b_74216377_U	0.0411255	0.0681564	1.65728	negative	hsa-mir-421_hsa-mir-374b_74219118_D1	0.0197585	0.0312849	1.58336	negative	same	hsa-miR-374b-3p	50.3292		Yes
molnc-374b	hsa-mir-421_hsa-mir-374b_74216377_U	0.0411255	0.0681564	1.65728	negative	hsa-mir-421_hsa-mir-374b_74219118_D1	0.0197585	0.0312849	1.58336	negative	same	hsa-miR-374b-5p	617.245		Yes
molnc-124-2	hsa-mir-124-2_64377149_U	0.0332594	0.047836	1.43827	negative	hsa-mir-124-2_64379757_D1	0.0158172	0.0251799	1.59193	negative	same			Yes
molnc-301b	hsa-mir-301b_hsa-mir-130b_21650981_U	0.0448878	0.0711514	1.58509	negative	hsa-mir-301b_hsa-mir-130b_21653885_D1	0.023416	0.0437853	1.86989	negative	same	hsa-miR-130b-5p	42.95	Yes	Yes
molnc-301b	hsa-mir-301b_hsa-mir-130b_21650981_U	0.0448878	0.0711514	1.58509	negative	hsa-mir-301b_hsa-mir-130b_21653885_D1	0.023416	0.0437853	1.86989	negative	same	hsa-miR-130b-3p	267.09	Yes	Yes
molnc-301b	hsa-mir-301b_hsa-mir-130b_21650981_U	0.0448878	0.0711514	1.58509	negative	hsa-mir-301b_hsa-mir-130b_21653885_D1	0.023416	0.0437853	1.86989	negative	same	hsa-miR-301b-3p	85.7	Yes	Yes
molnc-301b	hsa-mir-301b_hsa-mir-130b_21650981_U	0.0448878	0.0711514	1.58509	negative	hsa-mir-301b_hsa-mir-130b_21653885_D1	0.023416	0.0437853	1.86989	negative	same	hsa-miR-301b-5p	0.31	Yes	Yes
molnc-374b	hsa-mir-421_hsa-mir-374b_74216377_U	0.0411255	0.0681564	1.65728	negative	hsa-mir-421_hsa-mir-374b_74219118_D1	0.0197585	0.0312849	1.58336	negative	same	hsa-miR-421	396.855	Yes	Yes
molnc-4500	hsa-mir-4500_87616665_U	0.035284	0.0510563	1.44701	negative	hsa-mir-4500_87619240_D1	0.0121212	0.0216718	1.78793	negative	same	hsa-miR-4500	0.00737705		Yes
molnc-5100	hsa-mir-5100_42995563_U	0.0265096	0.0424242	1.60034	negative	hsa-mir-5100_42998181_D1	0.00581395	0.0134529	2.3139	negative	same	hsa-miR-5100	70.86
molnc-4725	hsa-mir-4725_hsa-mir-365b_31573269_U	0.0486772	0.0697168	1.43223	negative						molnc(-/-) only	hsa-miR-365b-5p	7.65667
molnc-4725	hsa-mir-4725_hsa-mir-365b_31573269_U	0.0486772	0.0697168	1.43223	negative						molnc(-/-) only	hsa-miR-365b-3p	305.735
molnc-541	hsa-mir-541_hsa-mir-409_hsa-mir-412_hsa-mir-369_hsa-mir-410_hsa-mir-656_101062495_U	0.0396825	0.0657277	1.65634	negative						molnc(-/-) only	hsa-miR-369-5p	241.729	Yes	Yes
molnc-541	hsa-mir-541_hsa-mir-409_hsa-mir-412_hsa-mir-369_hsa-mir-410_hsa-mir-656_101062495_U	0.0396825	0.0657277	1.65634	negative						molnc(-/-) only	hsa-miR-369-3p	244.84	Yes	Yes
molnc-541	hsa-mir-541_hsa-mir-409_hsa-mir-412_hsa-mir-369_hsa-mir-410_hsa-mir-656_101062495_U	0.0396825	0.0657277	1.65634	negative						molnc(-/-) only	hsa-miR-409-5p	389.722	Yes	Yes
molnc-541	hsa-mir-541_hsa-mir-409_hsa-mir-412_hsa-mir-369_hsa-mir-410_hsa-mir-656_101062495_U	0.0396825	0.0657277	1.65634	negative						molnc(-/-) only	hsa-miR-409-3p	1283.96	Yes	Yes
molnc-541	hsa-mir-541_hsa-mir-409_hsa-mir-412_hsa-mir-369_hsa-mir-410_hsa-mir-656_101062495_U	0.0396825	0.0657277	1.65634	negative						molnc(-/-) only	hsa-miR-410-3p	2076.13	Yes	Yes
molnc-541	hsa-mir-541_hsa-mir-409_hsa-mir-412_hsa-mir-369_hsa-mir-410_hsa-mir-656_101062495_U	0.0396825	0.0657277	1.65634	negative						molnc(-/-) only	hsa-miR-410-5p	2.45333	Yes	Yes
molnc-541	hsa-mir-541_hsa-mir-409_hsa-mir-412_hsa-mir-369_hsa-mir-410_hsa-mir-656_101062495_U	0.0396825	0.0657277	1.65634	negative						molnc(-/-) only	hsa-miR-412-5p	47.62	Yes	Yes
molnc-541	hsa-mir-541_hsa-mir-409_hsa-mir-412_hsa-mir-369_hsa-mir-410_hsa-mir-656_101062495_U	0.0396825	0.0657277	1.65634	negative						molnc(-/-) only	hsa-miR-412-3p	0.241622	Yes	Yes
molnc-541	hsa-mir-541_hsa-mir-409_hsa-mir-412_hsa-mir-369_hsa-mir-410_hsa-mir-656_101062495_U	0.0396825	0.0657277	1.65634	negative						molnc(-/-) only	hsa-miR-541-3p	7.61667		Yes
molnc-541	hsa-mir-541_hsa-mir-409_hsa-mir-412_hsa-mir-369_hsa-mir-410_hsa-mir-656_101062495_U	0.0396825	0.0657277	1.65634	negative						molnc(-/-) only	hsa-miR-541-5p	2.21784		Yes
molnc-656	hsa-mir-541_hsa-mir-409_hsa-mir-412_hsa-mir-369_hsa-mir-410_hsa-mir-656_101062495_U	0.0396825	0.0657277	1.65634	negative						molnc(-/-) only	hsa-miR-656-3p	84.9057		Yes
molnc-656	hsa-mir-541_hsa-mir-409_hsa-mir-412_hsa-mir-369_hsa-mir-410_hsa-mir-656_101062495_U	0.0396825	0.0657277	1.65634	negative						molnc(-/-) only	hsa-miR-656-5p	3.77		Yes
molnc-1246	hsa-mir-1246_176598980_U	0.0295775	0.0463097	1.56571	negative						molnc(-/-) only	hsa-miR-1246	48.002
molnc-125b-1	hsa-mir-125b-1_122097757_U	0.0232301	0.0517241	2.2266	negative						molnc(-/-) only	hsa-miR-125b-1-3p	257.932	Yes
molnc-1268a	hsa-mir-1268a_22223278_U	0.0411419	0.0611015	1.48514	negative						molnc(-/-) only	hsa-miR-1268a	11.354
molnc-1270	hsa-mir-1270_20397272_U	0.0256776	0.0381791	1.48687	negative						molnc(-/-) only	hsa-miR-1270	13.3475		Yes
molnc-129-1	hsa-mir-129-1_128205872_U	0.0387722	0.0210016	0.541667	positive						molnc(-/-) only	hsa-miR-129-1-3p	283.661	Yes
molnc-135a-2	hsa-mir-135a-2_97561812_U	0.0347534	0.0578035	1.66325	negative						molnc(-/-) only	hsa-miR-135a-2-3p	96.2306	Yes
molnc-145	hsa-mir-145_149428646_U	0.036286	0.0581778	1.60331	negative						molnc(-/-) only	hsa-miR-145-3p	1481.18	Yes
molnc-145	hsa-mir-145_149428646_U	0.036286	0.0581778	1.60331	negative						molnc(-/-) only	hsa-miR-145-5p	14419.6	Yes
molnc-147a	hsa-mir-147a_120242979_U	0.0386043	0.0589135	1.52609	negative						molnc(-/-) only	hsa-miR-147a	0.112		Yes
molnc-205	hsa-mir-205_209430133_U	0.0248062	0.0501618	2.02215	negative						molnc(-/-) only	hsa-miR-205-3p	4.71488	Yes
molnc-205	hsa-mir-205_209430133_U	0.0248062	0.0501618	2.02215	negative						molnc(-/-) only	hsa-miR-205-5p	3557.4	Yes
molnc-384	hsa-mir-384_76917273_U	0.028436	0.0425791	1.49736	negative						molnc(-/-) only	hsa-miR-384	0.186667	Yes
molnc-4435-2	hsa-mir-4435-2_111319013_U	0.0276596	0.0422078	1.52597	negative						molnc(-/-) only				Yes
molnc-5007	hsa-mir-5007_55172454_U	0.035443	0.0509138	1.4365	negative						molnc(-/-) only	hsa-miR-5007-3p	0.00972973		Yes
molnc-5007	hsa-mir-5007_55172454_U	0.035443	0.0509138	1.4365	negative						molnc(-/-) only	hsa-miR-5007-5p	0		Yes
molnc-583	hsa-mir-583_96077138_U	0.027673	0.0532468	1.92414	negative						molnc(-/-) only	hsa-miR-583	0.00255814		Yes
molnc-612	hsa-mir-612_65442458_U	0.0173502	0.0460526	2.65431	negative						molnc(-/-) only	hsa-miR-612	0.177969		Yes
molnc-9-2	hsa-mir-9-2_88664853_U	0.0236967	0.0390879	1.64951	negative						molnc(-/-) only			Yes
molnc-5681a_5681b						hsa-mir-5681a_hsa-mir-5681b_74549117_D1	0.0187266	0.0371795	1.98538	negative	molnc(-) only	hsa-miR-5681a	0.0339535		Yes
molnc-99a						hsa-mir-99a_hsa-let-7c_16540411_D1	0.00843882	0.0171674	2.03433	negative	molnc(-) only	hsa-let-7c-3p	47.1
molnc-99a						hsa-mir-99a_hsa-let-7c_16540411_D1	0.00843882	0.0171674	2.03433	negative	molnc(-) only	hsa-let-7c-5p	10229.8
molnc-100						hsa-mir-100_122152808_D1	0.0219512	0.0323115	1.47197	negative	molnc(-) only	hsa-miR-100-3p	154.003	Yes
molnc-100						hsa-mir-100_122152808_D1	0.0219512	0.0323115	1.47197	negative	molnc(-) only	hsa-miR-100-5p	34445	Yes
molnc-1185-2						hsa-mir-1185-2_101044783_D1	0.00884956	0.0196672	2.22239	negative	molnc(-) only	hsa-miR-1185-2-3p	6.30333		Yes
molnc-1206						hsa-mir-1206_128009456_D1	0.0107858	0.0222576	2.06359	negative	molnc(-) only	hsa-miR-1206	0		Yes
molnc-124-1						hsa-mir-124-1_9903972_D1	0.0114449	0.0237037	2.07111	negative	molnc(-) only			Yes
molnc-133a-2						hsa-mir-133a-2_62565513_D1	0.0139104	0.0251572	1.80853	negative	molnc(-) only			Yes
molnc-222						hsa-mir-221_hsa-mir-222_45747624_D1	0.0243056	0.010453	0.430065	positive	molnc(-) only	hsa-miR-221-3p	15810.1	Yes	Yes
molnc-222						hsa-mir-221_hsa-mir-222_45747624_D1	0.0243056	0.010453	0.430065	positive	molnc(-) only	hsa-miR-221-5p	411.277	Yes	Yes
molnc-222						hsa-mir-221_hsa-mir-222_45747624_D1	0.0243056	0.010453	0.430065	positive	molnc(-) only	hsa-miR-222-3p	2395.22	Yes	Yes
molnc-222						hsa-mir-221_hsa-mir-222_45747624_D1	0.0243056	0.010453	0.430065	positive	molnc(-) only	hsa-miR-222-5p	32.3533	Yes	Yes
molnc-411						hsa-mir-411_hsa-mir-299_101024356_D1	0.0168776	0.0302158	1.79029	negative	molnc(-) only	hsa-miR-299-5p	221.615	Yes	Yes
molnc-411						hsa-mir-411_hsa-mir-299_101024356_D1	0.0168776	0.0302158	1.79029	negative	molnc(-) only	hsa-miR-299-3p	97.6	Yes	Yes
molnc-3619						hsa-mir-3619_46091626_D1	0.0149254	0.0389408	2.60903	negative	molnc(-) only	hsa-miR-3619-5p	0.346757		Yes
molnc-3619						hsa-mir-3619_46091626_D1	0.0149254	0.0389408	2.60903	negative	molnc(-) only	hsa-miR-3619-3p	0.736667		Yes
molnc-3648-1						hsa-mir-3648-1_hsa-mir-3687-1_8209204_D1	0.022567	0.00699301	0.309878	positive	molnc(-) only				Yes
molnc-365a						hsa-mir-365a_14309871_D1	0.0136986	0.0217729	1.58942	negative	molnc(-) only	hsa-miR-365a-5p	47.2867
molnc-365a						hsa-mir-365a_14309871_D1	0.0136986	0.0217729	1.58942	negative	molnc(-) only	hsa-miR-365a-3p	305.708
molnc-3668						hsa-mir-3668_140205826_D1	0.0198675	0.0284757	1.43328	negative	molnc(-) only	hsa-miR-3668	0.00162162		Yes
molnc-3680-1						hsa-mir-3680-1_21506635_D1	0.0107034	0.0171073	1.59831	negative	molnc(-) only				Yes
molnc-3945						hsa-mir-3945_184851610_D1	0.011925	0.0211268	1.77163	negative	molnc(-) only	hsa-miR-3945	0		Yes
molnc-3977						hsa-mir-3977_82840724_D1	0.0145889	0.0230352	1.57896	negative	molnc(-) only	hsa-miR-3977	0		Yes
molnc-411						hsa-mir-411_hsa-mir-299_101024356_D1	0.0168776	0.0302158	1.79029	negative	molnc(-) only	hsa-miR-411-3p	37.1095	Yes	Yes
molnc-411						hsa-mir-411_hsa-mir-299_101024356_D1	0.0168776	0.0302158	1.79029	negative	molnc(-) only	hsa-miR-411-5p	3086.49	Yes	Yes
molnc-4255						hsa-mir-4255_37162134_D1	0.0181044	0.0407041	2.2483	negative	molnc(-) only	hsa-miR-4255	0		Yes
molnc-4454						hsa-mir-4454_163093928_D1	0.0135135	0.0222603	1.64726	negative	molnc(-) only	hsa-miR-4454	363.828
molnc-493						hsa-mir-493_100869648_D1	0.0224359	0.00961538	0.428571	positive	molnc(-) only	hsa-miR-493-5p	269.667	Yes	Yes
molnc-493						hsa-mir-493_100869648_D1	0.0224359	0.00961538	0.428571	positive	molnc(-) only	hsa-miR-493-3p	287.827	Yes	Yes
molnc-651						hsa-mir-651_8127561_D1	0.00780031	0.0112	1.43584	negative	molnc(-) only	hsa-miR-651-5p	76.9		Yes
molnc-651						hsa-mir-651_8127561_D1	0.00780031	0.0112	1.43584	negative	molnc(-) only	hsa-miR-651-3p	0.012623		Yes
molnc-675						hsa-mir-675_1997131_D1	0.0115321	0.0204082	1.76968	negative	molnc(-) only	hsa-miR-675-3p	511.663	Yes
molnc-675						hsa-mir-675_1997131_D1	0.0115321	0.0204082	1.76968	negative	molnc(-) only	hsa-miR-675-5p	8.47333	Yes
molnc-99a						hsa-mir-99a_hsa-let-7c_16540411_D1	0.00843882	0.0171674	2.03433	negative	molnc(-) only	hsa-miR-99a-5p	43863.4	Yes
molnc-99a						hsa-mir-99a_hsa-let-7c_16540411_D1	0.00843882	0.0171674	2.03433	negative	molnc(-) only	hsa-miR-99a-3p	83.2478	Yes
molnc-15a	hsa-mir-16-1_hsa-mir-15a_50046973_U	0.0318878	0.0611702	1.9183	negative	hsa-mir-16-1_hsa-mir-15a_50049701_D1	0.0229885	0.0114943	0.5	positive	differ	hsa-miR-15a-3p	1.81667	Yes	Yes
molnc-15a	hsa-mir-16-1_hsa-mir-15a_50046973_U	0.0318878	0.0611702	1.9183	negative	hsa-mir-16-1_hsa-mir-15a_50049701_D1	0.0229885	0.0114943	0.5	positive	differ	hsa-miR-15a-5p	2076.97	Yes	Yes
molnc-15a	hsa-mir-16-1_hsa-mir-15a_50046973_U	0.0318878	0.0611702	1.9183	negative	hsa-mir-16-1_hsa-mir-15a_50049701_D1	0.0229885	0.0114943	0.5	positive	differ	hsa-miR-16-1-3p	11.3167	Yes	Yes
molnc-181a-1	hsa-mir-181b-1_hsa-mir-181a-1_198856873_U	0.0451289	0.0655977	1.45356	negative	hsa-mir-181b-1_hsa-mir-181a-1_198859653_D1	0.0325077	0.0154321	0.474721	positive	differ			Yes
molnc-3686	hsa-mir-3686_129482057_U	0.0256798	0.0422535	1.6454	negative	hsa-mir-3686_129484642_D1	0.0248344	0.00995025	0.400663	positive	differ	hsa-miR-3686	0.00243243		Yes
