# Supplementary material for: Deciphering the Functional Long Non‐Coding RNAs Derived from MicroRNA Loci
Source: Adv Sci (Weinh). 2023 Oct 17;10(33):2203987. doi: 10.1002/advs.202203987 (PMC10667839; doi:10.1002/advs.202203987)
Supplement: Supplementary file 8 — Supporting Information [file ADVS-10-2203987-s008.xlsx]

## Sheet: sequencing datasets
Supporting Table 7. Sequencing datasets and primers. Related to Figure 1-7 and Figure S1-8.
Sample	Datasets	group	Data.ID	source
H3K27ac ChIP-seq	ChIP-seq	IP DNA rep1	SRR227385	published datasets
H3K27ac ChIP-seq	ChIP-seq	IP DNA rep2	SRR227386	published datasets
H3K36me3 ChIP-seq	ChIP-seq	IP DNA rep1	SRR227511	published datasets
H3K36me3 ChIP-seq	ChIP-seq	IP DNA rep2	SRR227512	published datasets
H3K4me3 ChIP-seq	ChIP-seq	IP DNA rep1	SRR5339104	published datasets
H3K4me3 ChIP-seq	ChIP-seq	IP DNA rep2	SRR5339105	published datasets
Input of histone marker	ChIP-seq	Input DNA	SRR227650	published datasets
POLR2A ChIP-seq IP	ChIP-seq	ChIP DNA rep1	SRR5111542	published datasets
POLR2A ChIP-seq IP	ChIP-seq	ChIP DNA rep2	SRR5111543	published datasets
Input of POLR2A	ChIP-seq	Input DNA	SRR5111209	published datasets
adipose	RNA-seq	RNA rep1	ERR030888	published datasets
adrenal	RNA-seq	RNA rep1	ERR030889	published datasets
brain	RNA-seq	RNA rep1	ERR030890	published datasets
breast	RNA-seq	RNA rep1	ERR030891	published datasets
colon	RNA-seq	RNA rep1	ERR030892	published datasets
kidney	RNA-seq	RNA rep1	ERR030893	published datasets
heart	RNA-seq	RNA rep1	ERR030894	published datasets
liver	RNA-seq	RNA rep1	ERR030895	published datasets
lung	RNA-seq	RNA rep1	ERR030896	published datasets
lymph node	RNA-seq	RNA rep1	ERR030897	published datasets
prostate	RNA-seq	RNA rep1	ERR030898	published datasets
skeletal muscle	RNA-seq	RNA rep1	ERR030899	published datasets
white blood cells	RNA-seq	RNA rep1	ERR030900	published datasets
ovary	RNA-seq	RNA rep1	ERR030901	published datasets
testes	RNA-seq	RNA rep1	ERR030902	published datasets
thyroid	RNA-seq	RNA rep1	ERR030903	published datasets
adipose	RNA-seq	RNA rep2	ERR030880	published datasets
adrenal	RNA-seq	RNA rep2	ERR030881	published datasets
brain	RNA-seq	RNA rep2	ERR030882	published datasets
breast	RNA-seq	RNA rep2	ERR030883	published datasets
colon	RNA-seq	RNA rep2	ERR030884	published datasets
kidney	RNA-seq	RNA rep2	ERR030885	published datasets
heart	RNA-seq	RNA rep2	ERR030886	published datasets
liver	RNA-seq	RNA rep2	ERR030887	published datasets
lung	RNA-seq	RNA rep2	ERR030879	published datasets
lymph node	RNA-seq	RNA rep2	ERR030878	published datasets
prostate	RNA-seq	RNA rep2	ERR030877	published datasets
skeletal muscle	RNA-seq	RNA rep2	ERR030876	published datasets
white blood cells	RNA-seq	RNA rep2	ERR030875	published datasets
ovary	RNA-seq	RNA rep2	ERR030874	published datasets
testes	RNA-seq	RNA rep2	ERR030873	published datasets
thyroid	RNA-seq	RNA rep2	ERR030872	published datasets
Bcell1	RNA-seq	RNA rep1	SRR2753073	published datasets
Bcell2	RNA-seq	RNA rep2	SRR2753077	published datasets
Bcell3	RNA-seq	RNA rep3	SRR2753087	published datasets
Bcell4	RNA-seq	RNA rep4	SRR2753111	published datasets
CD4Tcell1	RNA-seq	RNA rep1	SRR2753074	published datasets
CD4Tcell2	RNA-seq	RNA rep2	SRR2753078	published datasets
CD4Tcell3	RNA-seq	RNA rep3	SRR2753088	published datasets
CD4Tcell4	RNA-seq	RNA rep4	SRR2753112	published datasets
CD8Tcell1	RNA-seq	RNA rep1	SRR2753075	published datasets
CD8Tcell2	RNA-seq	RNA rep2	SRR2753079	published datasets
CD8Tcell3	RNA-seq	RNA rep3	SRR2753089	published datasets
CD8Tcell4	RNA-seq	RNA rep4	SRR2753113	published datasets
CLP1	RNA-seq	RNA rep1	SRR2753080	published datasets
CLP2	RNA-seq	RNA rep2	SRR2753083	published datasets
CLP3	RNA-seq	RNA rep3	SRR2753102	published datasets
CMP1	RNA-seq	RNA rep1	SRR2753090	published datasets
CMP2	RNA-seq	RNA rep2	SRR2753096	published datasets
CMP3	RNA-seq	RNA rep3	SRR2753104	published datasets
CMP4	RNA-seq	RNA rep4	SRR2753114	published datasets
Ery1	RNA-seq	RNA rep1	SRR2753081	published datasets
Ery2	RNA-seq	RNA rep2	SRR2753084	published datasets
Ery3	RNA-seq	RNA rep3	SRR2753103	published datasets
GMP1	RNA-seq	RNA rep1	SRR2753091	published datasets
GMP2	RNA-seq	RNA rep2	SRR2753097	published datasets
GMP3	RNA-seq	RNA rep3	SRR2753105	published datasets
GMP4	RNA-seq	RNA rep4	SRR2753115	published datasets
HSC1	RNA-seq	RNA rep1	SRR2753092	published datasets
HSC2	RNA-seq	RNA rep2	SRR2753098	published datasets
HSC3	RNA-seq	RNA rep3	SRR2753106	published datasets
HSC4	RNA-seq	RNA rep4	SRR2753116	published datasets
LMPP1	RNA-seq	RNA rep1	SRR2753085	published datasets
LMPP2	RNA-seq	RNA rep2	SRR2753107	published datasets
LMPP3	RNA-seq	RNA rep3	SRR2753117	published datasets
MEP1	RNA-seq	RNA rep1	SRR2753093	published datasets
MEP2	RNA-seq	RNA rep2	SRR2753099	published datasets
MEP3	RNA-seq	RNA rep3	SRR2753108	published datasets
MEP4	RNA-seq	RNA rep4	SRR2753118	published datasets
Mono1	RNA-seq	RNA rep1	SRR2753094	published datasets
Mono2	RNA-seq	RNA rep2	SRR2753100	published datasets
Mono3	RNA-seq	RNA rep3	SRR2753109	published datasets
Mono4	RNA-seq	RNA rep4	SRR2753119	published datasets
MPP1	RNA-seq	RNA rep1	SRR2753095	published datasets
MPP2	RNA-seq	RNA rep2	SRR2753101	published datasets
MPP3	RNA-seq	RNA rep3	SRR2753110	published datasets
MPP4	RNA-seq	RNA rep4	SRR2753120	published datasets
NKcell1	RNA-seq	RNA rep1	SRR2753076	published datasets
NKcell2	RNA-seq	RNA rep2	SRR2753082	published datasets
NKcell3	RNA-seq	RNA rep3	SRR2753086	published datasets
NKcell4	RNA-seq	RNA rep4	SRR2753121	published datasets
Gran_day 5 batch1	RNA-seq	RNA rep1	SRR4255868	published datasets
Gran_day 5 batch2	RNA-seq	RNA rep2	SRR4255871	published datasets
Mono_day 5 batch1	RNA-seq	RNA rep1	SRR4255874	published datasets
Mono_day 5 batch2	RNA-seq	RNA rep2	SRR4255877	published datasets
Gran_day 10 batch1	RNA-seq	RNA rep1	SRR4255869	published datasets
Gran_day 10 batch2	RNA-seq	RNA rep2	SRR4255872	published datasets
Mono_day 10 batch1	RNA-seq	RNA rep1	SRR4255875	published datasets
Mono_day 10 batch2	RNA-seq	RNA rep2	SRR4255878	published datasets
Gran_day 15 batch1	RNA-seq	RNA rep1	SRR4255870	published datasets
Gran_day 15 batch2	RNA-seq	RNA rep2	SRR4255873	published datasets
Mono_day 15 batch1	RNA-seq	RNA rep1	SRR4255876	published datasets
Mono_day 15 batch2	RNA-seq	RNA rep2	SRR4255879	published datasets
PacBio Iso-seq	Iso-seq	5 cells	SRR15276560	this study
single-cell RNA-seq	scRNA-seq	19 libraries; 3 replicates	GSE181338	this study
small RNA-seq	small RNA-seq	RNA rep1	GSE180565	this study
poly(A)+ RNA-seq	RNA-seq	RNA rep1&rep2	GSE180565	this study
molnc-301b ChIRP-seq	ChIRP-seq	DNA rep1&rep2	GSE180565	this study
RNA-seq datasets	RNA-seq	RNA rep1&rep2	GSE180565	this study
Ribo-seq datasets	Ribo-seq	RNA rep1&rep2	GSE180565	this study

## Sheet: primers
Real-time q-PCR primers used for the amplification of indicated RNAs
Gene	Sequence (5’→3’)
miR-1254-1 up	CGCG AGCCTGGAAGCTGGAGCC
miR-3121-3p up	CGCG TAAATAGAGTAGGCAA
miR-4449 up	CGCG CGTCCCGGGGCTGCGC
miR-4461 up	CGCG GATTGAGACTAGTAGGG
miR-3651 up	CGCG CATAGCCCGGTCGCTGGT
miR-1296-5p up	CGCG TTAGGGCCCTGGCTCC
miR-301b-3p up	CGCGCAGTGCAATGATATTGT
miR-130b-3p up	CGCGCCAGTGCAATGATGAAA
miR down	CAGTGCAGGGTCCGAGGT
pri-4449 primer1	CAGGTCTGGGCACCGTAAC
	GGAGCTCAAGGTCGGCTGG
pri-4449 primer2	CATCCATGTAGGGGCTCACC
	TCCGCGTTGCTCTCAATACC
pri-1254-1 primer1	AGGTGGGAGGATTGCTTGAG
	CAGGATTTCATTTTGTTGCC
pri-1254-1 primer2	TGGGTACAAGTTTTGTGATTGGC
	ATCCTTGGGTTGAAGTGATCGT
pri-4461 primer1	GAGTAGGCTTAGGTTATGTACGT
	TAGCCCTACTAGTCTCAATCTCC
pri-4461 primer2	AGGCTGAGGCAGGAGAATGG
	TAGGCTGGAGTGGCACGATC
pri-301b primer1	CTAGTCTGGGGTTTCTCCTCCAC
	CCGTCCAGTCCATCCGGG
pri-301b primer2	GTTGGGTAAGGGGGTAAGGC
	CCCAAGTCCACCCATCCATC
pri-1296 primer1	TTAGGGCCCTGGCTCCAT
	CACCTGGGTTAGGGTCGAAG
pri-1296 primer2	GGCTGAGGTAACTTGCGTCT
	CTTTCTTTCCCTGGTGCCGA
pri-3651 primer1	TGGTTGCTGGATGCTGTTGTG
	ATGTACCAGCGACCGGGCTA
pri-3651 primer2	TTATACTGAGTGTTTATGCTTGACG
	GCCAGCTCATTCAGCTTTTAC
pri-3121 primer1	AATTACCAAGTGGACCATAG
	AGAAGCAATAAGACAAGGTT
pri-3121 primer2	CTAACACAGCAGTCCCCACCC
	GAAACCATCCCCCTCCAACAC
CD71	CCGTGCTACTTCCAGACTAAC
	CGTAGGGAGAGAGGAAGTGATA
CD235a	GGCTGGTGTTATTGGAACGATC
	GAGGTTTTACATCAGATGGGCTTT
HBA	TCCTAAGCCACTGCCTGCT
	ACGGTGCTCACAGAAGCCA
HBG	CAAAGCACCTGGATGATCTCAA
	TTGCCGAAATGGATTGCC
GAPDH	TCCTCCACCTTTGACGCTG
	CACCCTGTTGCTGTAGCCA
XIST	CATGTGTCCTTAGTAGTCATGTCTCC
	ACTGTAAAACAACAAGCCTATTCTTCTG
GATA1	CTGTCCCCAATAGTGCTTATGG
	GAATAGGCTGCTGAATTGAGGG
U1	GATACCATGATCACGAAGGTGG
	GGTCAGCACATCCGGAGTG
β-Actin	TCGCCTTTGCCGATCC
	TCGTCGCCCACATAGGAAT
KLF1	CCAAGAGCTCCCACCTGAAG
	CCGTGTGTTTCCGGTAGTGG
PUS7	TTCCTGGACAGAAGTCATGGAT
	AGCAGTTGGGTCTTTGGTCT
PCBP2	AGGTTTGGATGCATCTGCTCA
	TTGATTTTGGCGCCTTGACG
EIF3I	CCATGGATGTAACCACAACCTCC
	GGTCCAAAGTGACCCTTGACT
EFI3B	CGGAAGTACCGGAAAATGGC
	CTGTCCAGCTCGTCAGTGTC
MRPL14	AGTGCTGAGCCATCACTGTT
	CACTGTTGTCCACCACTCGT
NAT10	GCCGAACGCCTCGATCATC
	GTCTCTCTGTTCTTCAACTTCTTGCTC
18S rRNA	CGATAACGAACGAGACTCTGGC
	CGGACATCTAAGGGCATCACA
FOS	TAAGATGGCTGCAGCCAAATG
	GCAGGTTGGCAATCTCGGTC
GYPC	ATGGCAGAATGGAGACCTCCAC
	ACGAAGAGGAGGGAGACTAGGAC
PRDX2	GGCCTTCCAGTACACAGACGA
	CTTGCTGTCATCCACGTTGGG
U6	CTCGCTTCGGCAGCACATATACT
	ACGCTTCACGAATTTGCGTGTC
Primers for reverse transcription
miR-1254-1 RT	GTCGTATCCAGTGCAGGGTCCGAGGTATTCGCACTGGATACGAC ACTGCA
miR-3121-3p RT	GTCGTATCCAGTGCAGGGTCCGAGGTATTCGCACTGGATACGAC TGTCCT
miR-4449 RT	GTCGTATCCAGTGCAGGGTCCGAGGTATTCGCACTGGATACGAC TGCCTC
miR-4461 RT	GTCGTATCCAGTGCAGGGTCCGAGGTATTCGCACTGGATACGAC GCCTAG
miR-3651 RT	GTCGTATCCAGTGCAGGGTCCGAGGTATTCGCACTGGATACGAC TCATGT
miR-1296-5p RT	GTCGTATCCAGTGCAGGGTCCGAGGTATTCGCACTGGATACGAC GGAGAT
miR-301b-3p RT	GTCGTATCCAGTGCAGGGTCCGAGGTATTCGCACTGGATACGACGCTTTG
miR-130b-3p RT	GTCGTATCCAGTGCAGGGTCCGAGGTATTCGCACTGGATACGACATGCCC
U6 RT	AAAATATGGAACGCTTCACGAATTTG
U1 RT	CCACTACCACAAATTATGC
18S rRNA RT	TAATGATCCTTCCGCA
Primers for clone construction
Gene	Sequence (5’→3’)
molnc-301b_wt	CATTTAATTAACAGCGGGTTAAAGATGGAGC
	CATGAATTCAAAAAAAAAAATTTGATTTAACAAGCTGTT
molnc-301b_mut1	CTACTGTGCTCGAGAAGCGACATGG TGATATTGTC
	GATGCTTTGACAATATCACCATGTCGCTTCTCAGAG
molnc-301b_mut2	CTATAGGCCGCTGGGAAGCGACATGGTGATGAAAGG
	CGATGCCCTTTCATCACCATGTCGCTTCCCAGC
molnc-301b_del	CTACTGTGCTCTGAGAAGCTGATATTGTC
	GATGCTT GACAATATCAGCTTCTCAGAG
miR-301b	CATTTAATTAACTTCCCGCCCTGCGTGTATT
	CATGAATTCGGGAGTGGGAGGTGAGGGT
miR-130b	CATTTAATTAACAGATCCCTGCAGACCACCC
	CATGAATTCGTGAGGCAGCAAGCTCCCT
Genotyping primers
outter-F	CCGTTCAACAGCCCGGTGATCAATA
outter-R	CTGATCCTCTGATGGAGGGTCCAGT
inner-F	GCAACAGATGGAAGGCCTCCTGGCG
inner-R	TAAGTCATCGGCTCGGGTACGTAGA
RACE primers
301b GSP1	TCCCCAAGGCTGGTCCCAGATGCTTTGACAAT
301b NGSP1	GCACTGCTTCTCAGAGCACAGTAGTGCAACC
molnc-301b ChIRP probes
probe 1	GAGGGTTAGACGGAAGAGGATC
probe 2	CAATACACGCAGGGCGGGAAGC
probe 3	CATGGAGAAGGGAGCGAATTGG
probe 4	CTATAGTAGTGCAACAGGGAAA
probe 5	AGACTGGGCGTGTATTTCCCCT
probe 6	GTACCACTCCAGCTGAGTCCAC
probe 7	GGACGGTTGGAATGTTAGACAC
probe 8	TCCTCCTCTAAAGAAGATTTGA
probe 9	AGATGACCCTAGGATCAAGGAA
probe 10	GAATATTCAATGCTGTGAAGCC
ChIP-qPCR primers
GATA1	GGCGCTAAG TGAGTGTGCC
	GCTCAGAGA GGTTCTGCTGGA
KLF1	ATCCAGGTGTGATAGCCGAG
	GGAGCTCTTGGTGTAGCTCT
PUS7	GGACGCTCCCTAAACTCTTGT
	GAAGCAGTGGCACCGTGAA
PCBP2	CACTCTCACCATCCGGCTAC
	GCCCCTCCCCTAGCAGTTA
EIF3I	GTGGATGTGGAGCAGGAAATGA
	GGAAGTAGAAGACAGCGGCGTT
EIF3B	CACAGATACTCCTGGCACCG
	CGTTGGCACATACCCACACT
MRPL14	CCACCACTCCTGGCTAATTTTTG
	TTTGAGAGGCTGAGTTGCGTAGA
NAT10	GCACGTGCTGTCTACCAGTT
	AGCACGGAACAACTCCGAAA
gRNA sequences targeting molnc-301b in hESCs (PAM sites are underlined)
5’ gRNA	CAGGGAACTCTAGAAGGGCGGGG
3’ gRNA	GAAGGGAGCGAATTGGGTAGGGG
SMARCA5 shRNAs
shA	GTTGACCTAAAGACCATTGCACTTCGTGC
shB	AGAGTGAAGAACAGTCCAGACTGGCAGCA
DNA EMSA probes
biotin DNA-probe-FW	CAGGCAAGAG GGAAAAGCAG GTGCAAAGGC CCTGAGGTGG GTGTATCTGA GGTGCAAGAG
biotin DNA-probe-RV	CTCTTGCACC TCAGATACAC CCACCTCAGG GCCTTTGCAC CTGCTTTTCC CTCTTGCCTG
cold DNA-probe-FW	CAGGCAAGAG GGAAAAGCAG GTGCAAAGGC CCTGAGGTGG GTGTATCTGA GGTGCAAGAG
cold DNA-probe-RV	CTCTTGCACC TCAGATACAC CCACCTCAGG GCCTTTGCAC CTGCTTTTCC CTCTTGCCTG
Primers used for guide barcode libraries
PCR1-F	TTTCCCATGATTCCTTCATATTTGC
PCR1-R	ACACTCTTTCCCTACACGACG
PCR2-F	GTGACTGGAGTTCAGACGTGTGCTCTTCCGATCTTTGTGGAAAGGACGAAACAC
PCR2-R/PCR-R	AATGATACGGCGACCACCGAGATCTACACTCTTTCCCTACACGACGCTC
PCR3-F	CAAGCAGAAGACGGCATACGAGATCGAGTAATGTGACTGGAGTTCAG

## Sheet: antibodies and reagents
Reagent or resource	Source	Identifier
Antibodies
anti-HDAC1	Millipore	17-0199, RRID: AB_11203477
anti-MTA2	Abcam	ab8106, RRID: AB_306276
anti-SMARCA5	Abcam	ab3749, RRID: AB_2191856
anti-HNRNPA2B1	Proteintech	14813-1-AP, RRID: AB_2279638
anti-HNRNPU	Proteintech	16365-1-AP, RRID: AB_10596481
anti-PUF60	Proteintech	10810-1-AP, RRID: AB_2173583
anti-ACTB	Proteintech	20536-1-AP, RRID: AB_10700003
anti-DGCR8	Abcam	ab191875, RRID: AB_2892625
anti-GATA1	Proteintech	60011-1-Ig, RRID: AB_2294437
anti-KLF1	Abcam	ab175372, RRID: AB_2756297
anti-PUS7	Bethyl	A305-146A, RRID: AB_2631541
anti-PCBP2	Proteintech	15070-1-AP, RRID: AB_2236759
anti-EIF3I	Proteintech	11287-1-AP, RRID: AB_2097068
anti-EIF3B	Proteintech	10319-1-AP, RRID: AB_2096732
anti-MRPL14	Proteintech	15040-1-AP, RRID: AB_2878102
anti-NAT10	Proteintech	13365-1-AP, RRID: AB_2148944
anti-PRDX2	Proteintech	10545-2-AP, RRID: AB_2168202
anti-FOS	Proteintech	66590-1-Ig, RRID: AB_2881950
anti-GYPC	Proteintech	18147-1-AP, RRID: AB_2878508
anti-puromycin	Millipore	MABE343, RRID:AB_2566826
Normal rabbit IgG	Millipore	12-370, RRID: AB_145841
PE-conjugated anti-CD235a	eBioscience	12-9987-82, RRID: AB_466300
APC-conjugated anti-CD71	eBioscience	17-0719-42, RRID: AB_10671393
PE-conjugated anti-CD34	eBioscience	12-0349-42, RRID: AB_1548680
APC-conjugated anti-CD43	eBioscience	17-0439-42, RRID: AB_11219080
PE-conjugated anti-CD45	eBioscience	12-0459-41, RRID: AB_1724081
Anti-Rabbit IgG H&L (Alexa Fluor® 647)	Abcam	ab150075, RRID: AB_2752244
Chemicals, peptides, and recombinant proteins
Fetal Bovine Serum	Gibco	10099141
DMEM	Gibco	11965084
RPMI 1640	Gibco	11875176
BIT 9500 Serum Substitute	STEMCELL	9500
Penicillin-Streptomycin	Gibco	15140122
L-Glutamine (200 mM)	Gibco	25030149
Recombinant Human BMP-4	PeproTECH	120-05
Recombinant Human FGF-basic	PeproTECH	100-18B
Recombinant Human SCF	PeproTECH	300-07
Recombinant Human IL-3	PeproTECH	200-03
Recombinant human EPO	PeproTECH	100-64
MethoCult H4435 Enriched, 100 mL	STEMCELL	4435
Recombinant Human/Murine/Rat Activin A	PeproTECH	120-14-10
Recombinant Human VEGF	PeproTECH	100-20-10
SB431542	Stemgent	04-0010-10
ITS -X	Gibco	51500056
MEM Non-Essential Amino Acids Solution	Gibco	11140050
B-27™ Supplement, minus vitamin A	Gibco	12587001
mTeSR1 Supplement	STEMCELL	5892
hESC-qualified Matrix	Corning	354277
GFR Basement Membrane Matrix	Corning	356230
Protease inhibitor cocktail	Roche	5056489001
Glycogen	Thermo Scientific	EN0531
RNase A	Promega	N2515
TRIzol reagent	Life Technologies	15596-018
Glycogen	Roche	5056489001
polybrene	Thermo Scientific	EN0531
4% PFA solution	Promega	N2515
DAPI (4′,6-diamidino-2-phenylindole)	Life Technologies	15596-018
Pierce™ ECL Western Blotting Substrate	Roche	10901393001
M-MLV Reverse Transcriptase	Sigma-Aldrich	H9268
SuperScript III Reverse Transcriptase	Solarbio	G2130
Lipofectamine LTX with Plus Reagent	Thermo Scientific	D1306
Magna ChIP Protein A+G Magnetic Beads	Thermo Scientific	32106
Agencourt AMPure XP beads	Invitrogen	28025-013
Random primers	Invitrogen	18080085
Critical commercial assays
CD34 MultiSort kit	130-056-701	Miltenyi Biotec
NEBNext® Ultra™ II DNA Library Prep	E7103S	New England Biolabs
NEBNext® Multiplex Oligos for Illumina®	E7335S	New England Biolabs
RNAscope Fluorescent Multiplex Kit	320293	Advanced cell diagnostics
Recombinant DNA
SMARCA5-shRNA constructs	OriGene Technologies	TL309248
pWPXL	Addgene	12257
